# Supplementary material for: Electronic origin of reorganization energy in interfacial electron transfer
Source: Nature. 2026 Apr 22;653(8113):98–103. doi: 10.1038/s41586-026-10311-2 (PMC13149326; doi:10.1038/s41586-026-10311-2)
Supplement: Supplementary file 2 — Source Data Fig. 1 [file 41586_2026_10311_MOESM2_ESM.xlsx]

## Sheet: Fig1, C
		Raw CV data
		Note: These are raw data and were normalised with respect to limiting current density before plotting
		E vs Ag/AgCl (mV)	I (pA), Au	E vs Ag/AgCl (mV)	I (pA), Graphite	E vs Ag/AgCl (mV)	I (pA), MLG/hBN/RuCl3	E vs Ag/AgCl (mV)	I (pA), MLG/hBN
		-497.5	-39.8663	-597	-42.867	-597	-41.2677	-597	-40.7493
		-492.5	-39.6205	-591	-42.5692	-591	-41.1882	-591	-40.6991
		-487.5	-39.4718	-585	-42.3906	-585	-41.0881	-585	-40.6603
		-482.5	-39.3203	-579	-42.1752	-579	-41.0378	-579	-40.6044
		-477.5	-39.1658	-573	-41.9876	-573	-40.9506	-573	-40.5395
		-472.5	-39.0358	-567	-41.8095	-567	-40.8799	-567	-40.499
		-467.5	-38.9086	-561	-41.589	-561	-40.845	-561	-40.4549
		-462.5	-38.8197	-555	-41.4735	-555	-40.7353	-555	-40.4
		-457.5	-38.7071	-549	-41.2888	-549	-40.6733	-549	-40.3225
		-452.5	-38.6121	-543	-41.0861	-543	-40.6151	-543	-40.2843
		-447.5	-38.554	-537	-40.935	-537	-40.4988	-537	-40.2111
		-442.5	-38.4383	-531	-40.7435	-531	-40.4269	-531	-40.1379
		-437.5	-38.3911	-525	-40.608	-525	-40.3549	-525	-40.0316
		-432.5	-38.2996	-519	-40.5014	-519	-40.2973	-519	-40.004
		-427.5	-38.2787	-513	-40.3388	-513	-40.2233	-513	-39.9019
		-422.5	-38.2044	-507	-40.2132	-507	-40.1294	-507	-39.7728
		-417.5	-38.1236	-501	-40.083	-501	-40.0595	-501	-39.6804
		-412.5	-38.1025	-495	-39.9846	-495	-39.9784	-495	-39.5222
		-407.5	-38.0492	-489	-39.8352	-489	-39.9034	-489	-39.3537
		-402.5	-38.0278	-483	-39.7142	-483	-39.8469	-483	-39.2216
		-397.5	-37.9754	-477	-39.6565	-477	-39.6974	-477	-39.033
		-392.5	-37.9373	-471	-39.5471	-471	-39.5891	-471	-38.8545
		-387.5	-37.8906	-465	-39.4131	-465	-39.5277	-465	-38.6201
		-382.5	-37.846	-459	-39.3008	-459	-39.4102	-459	-38.3769
		-377.5	-37.6329	-453	-39.1485	-453	-39.2242	-453	-37.9735
		-372.5	-37.969	-447	-39.1062	-447	-39.0556	-447	-37.578
		-367.5	-37.6835	-441	-38.9842	-441	-38.8679	-441	-37.2116
		-362.5	-37.6336	-435	-38.7253	-435	-38.6922	-435	-36.95
		-357.5	-37.5755	-429	-38.5784	-429	-38.5734	-429	-36.2952
		-352.5	-37.4905	-423	-38.5947	-423	-38.4237	-423	-35.7599
		-347.5	-37.3619	-417	-38.3434	-417	-38.1833	-417	-35.0203
		-342.5	-37.2424	-411	-38.2345	-411	-37.978	-411	-34.4365
		-337.5	-37.0896	-405	-38.2453	-405	-37.7921	-405	-33.5483
		-332.5	-36.8694	-399	-38.0239	-399	-37.421	-399	-32.4309
		-327.5	-36.6545	-393	-37.8786	-393	-37.0629	-393	-31.5496
		-322.5	-36.401	-387	-37.7472	-387	-36.7032	-387	-30.3027
		-317.5	-36.0659	-381	-37.5508	-381	-36.2514	-381	-28.7792
		-312.5	-35.7069	-375	-37.1698	-375	-35.9563	-375	-27.8287
		-307.5	-35.23	-369	-36.9843	-369	-35.7857	-369	-26.3019
		-302.5	-34.7	-363	-36.6984	-363	-35.2576	-363	-25.0508
		-297.5	-34.0352	-357	-36.3601	-357	-34.7845	-357	-23.8809
		-292.5	-33.297	-351	-36.0782	-351	-34.0074	-351	-22.0234
		-287.5	-32.2227	-345	-35.4996	-345	-33.374	-345	-20.634
		-282.5	-31.1969	-339	-34.996	-339	-32.3438	-339	-19.0722
		-277.5	-30.0423	-333	-34.587	-333	-31.6699	-333	-17.4727
		-272.5	-28.7022	-327	-34.0791	-327	-30.6924	-327	-16.0933
		-267.5	-27.2797	-321	-33.2891	-321	-29.8467	-321	-15.0806
		-262.5	-25.7265	-315	-32.6992	-315	-28.6925	-315	-13.6676
		-257.5	-24.0237	-309	-31.6642	-309	-27.3467	-309	-12.4781
		-252.5	-22	-303	-30.4703	-303	-25.7599	-303	-10.9763
		-247.5	-20.9921	-297	-29.4053	-297	-24.4872	-297	-9.94892
		-242.5	-18.0711	-291	-28.1401	-291	-23.0651	-291	-9.08699
		-237.5	-16.1976	-285	-26.8287	-285	-21.641	-285	-8.18219
		-232.5	-14.3654	-279	-25.3784	-279	-19.9901	-279	-7.25511
		-227.5	-12.6253	-273	-23.6874	-273	-18.1418	-273	-6.60878
		-222.5	-10.9574	-267	-22.0286	-267	-16.7966	-267	-5.95946
		-217.5	-9.45142	-261	-20.1928	-261	-15.1449	-261	-5.35657
		-212.5	-8.06709	-255	-18.3235	-255	-13.745	-255	-4.85943
		-207.5	-6.60857	-249	-16.3536	-249	-11.862	-249	-4.26349
		-202.5	-5.55793	-243	-14.5929	-243	-10.4242	-243	-3.89612
		-197.5	-4.6496	-237	-12.8296	-237	-9.18229	-237	-3.57398
		-192.5	-3.82129	-231	-11.1969	-231	-8.00038	-231	-3.21467
		-187.5	-3.14693	-225	-9.69215	-225	-6.88751	-225	-2.87836
		-182.5	-2.58025	-219	-8.34421	-219	-5.85834	-219	-2.60925
		-177.5	-2.13104	-213	-7.0875	-213	-4.94538	-213	-2.33748
		-172.5	-1.72058	-207	-5.98139	-207	-4.24326	-207	-2.15809
		-167.5	-1.41655	-201	-4.99137	-201	-3.58516	-201	-1.95117
		-162.5	-1.10996	-195	-3.98867	-195	-2.93789	-195	-1.76497
		-157.5	-0.91014	-189	-3.30019	-189	-2.4584	-189	-1.61735
		-152.5	-0.74133	-183	-2.70591	-183	-2.03474	-183	-1.51103
		-147.5	-0.61869	-177	-2.21669	-177	-1.68313	-177	-1.39749
		-142.5	-0.50294	-171	-1.83175	-171	-1.39994	-171	-1.30991
		-137.5	-0.42734	-165	-1.54636	-165	-1.16213	-165	-1.20735
		-132.5	-0.37702	-159	-1.26911	-159	-0.96092	-159	-1.14439
		-127.5	-0.08735	-153	-0.9992	-153	-0.78481	-153	-1.03886
		-122.5	-0.49207	-147	-0.83765	-147	-0.64669	-147	-0.99043
		-117.5	-0.26581	-141	-0.6978	-141	-0.54389	-141	-0.94427
		-112.5	-0.23851	-135	-0.60314	-135	-0.46096	-135	-0.89858
		-107.5	-0.22218	-129	-0.55146	-129	-0.40912	-129	-0.79773
		-102.5	-0.20429	-123	-0.49228	-123	-0.3563	-123	-0.76881
		-97.5	-0.24032	-117	-0.41958	-117	-0.30175	-117	-0.73983
		-92.5	-0.22615	-111	-0.41102	-111	-0.27206	-111	-0.71287
		-87.5	-0.22126	-105	-0.36998	-105	-0.25922	-105	-0.66453
		-82.5	-0.22589	-99	-0.37949	-99	-0.21046	-99	-0.6118
		-77.5	-0.21759	-93	-0.37175	-93	-0.20808	-93	-0.57153
		-72.5	-0.22896	-87	-0.36152	-87	-0.18953	-87	-0.52753
		-67.5	-0.2343	-81	-0.3394	-81	-0.17476	-81	-0.48952
		-62.5	-0.26095	-75	-0.3729	-75	-0.1486	-75	-0.47252
		-57.5	-0.2363	-69	-0.32615	-69	-0.15809	-69	-0.41357
		-52.5	-0.23689	-63	-0.32177	-63	-0.12642	-63	-0.39059
		-47.5	-0.25002	-57	-0.32839	-57	-0.13542	-57	-0.36774
		-42.5	-0.23899	-51	-0.31604	-51	-0.15991	-51	-0.33686
		-37.5	-0.2394	-45	-0.31057	-45	-0.12367	-45	-0.29997
		-32.5	-0.23545	-39	-0.2842	-39	-0.11426	-39	-0.25313
		-27.5	-0.21599	-33	-0.29081	-33	-0.14302	-33	-0.21987
		-22.5	-0.18188	-27	-0.22745	-27	-0.12649	-27	-0.18697
		-17.5	-0.16292	-21	-0.21466	-21	-0.1119	-21	-0.14375
		-12.5	-0.12237	-15	-0.15915	-15	-0.08341	-15	-0.11027
		-7.5	-0.09133	-9	-0.11237	-9	-0.0432	-9	-0.07544
		-2.5	-2.295e-06	-3	0	-3	-2.88768e-06	-3	-8.2251e-07

## Sheet: Fig1, D
	RuCl3						WSe2
	nm		cm/s		cm/s		nm		cm/s
	hBN thickness	xerror	K0,RuCl3	yerror	k0, MLG		hBN thickness	xerror	K0, WSe2	yerror	k0, MLG
	0	0	0.017	0.0026	0.000277		0	0	0.0074	0.00152	0.000277
	3	0	0.0114	0.0026	0.000277		16	0	0.00018	4e-05	0.000167
	10	0	0.01075	0.0029	0.000333
	29	0	0.00245	0.0004	0.000243
	50	0	0.0028	0.0013	0.000425
	77	0	0.00035	0.0001	0.000225
	93	0	0.00025	0.0001	0.000217
			obtained from mean of all MLG k0s
