# Supplementary material for: Electronic origin of reorganization energy in interfacial electron transfer
Source: Nature. 2026 Apr 22;653(8113):98–103. doi: 10.1038/s41586-026-10311-2 (PMC13149326; doi:10.1038/s41586-026-10311-2)
Supplement: Supplementary file 3 — Source Data Fig. 2 [file 41586_2026_10311_MOESM3_ESM.xlsx]

## Sheet: Fig2, a, top panel
Raman peak intensities for MLG/(hBN,RuCl3,WSe2)
	Note: these are raw densities which were normalised wrt peak heights before plotting to get a better comparision
Wavenumber(cm-1)	raw I MLG/WSe2	Wavenumber(cm-1)	voight fit MLG/WSe2	Wavenumber(cm-1)	raw I MLG/hBN	Wavenumber(cm-1)	voight fit MLG/hBN	Wavenumber(cm-1)	raw MLG/RuCl3	Wavenumber(cm-1)	voight fit MLG/RuCl3
1505.5	19	1505.5	18.9258	1500.5	111.5	1500.5	121.897	1500.5	92	1500.5	100.276
1508.5	20.75	1505.8	18.927	1501.47	109.5	1500.8	121.908	1501.47	96.5	1501.47	100.28
1511.5	19.1667	1506.09	18.9282	1502.43	114.5	1501.1	121.92	1502.43	98.5	1502.43	100.283
1514.5	21.6667	1506.39	18.9294	1503.39	113.5	1501.4	121.931	1503.39	92.5	1503.39	100.287
1517.5	18.8333	1506.69	18.9307	1504.35	109	1501.47	121.934	1504.35	97.5	1504.35	100.291
1520.5	18.5	1506.99	18.9319	1505.32	120	1501.7	121.943	1505.32	94.5	1505.32	100.295
1523.5	19.3333	1507.28	18.9332	1506.28	114	1502	121.955	1506.28	98	1506.28	100.299
1526.5	21.6667	1507.58	18.9345	1507.24	110.5	1502.3	121.967	1507.24	86.5	1506.8	100.301
1529.5	16.8333	1507.88	18.9358	1508.2	115	1502.43	121.972	1508.2	90	1507.1	100.302
1532.5	18.5	1508.18	18.9371	1509.17	115	1502.6	121.979	1509.17	94.5	1507.24	100.303
1535.5	20.8333	1508.47	18.9385	1510.13	108.5	1502.9	121.991	1510.13	96	1507.4	100.303
1538.5	17	1508.5	18.9386	1511.09	109	1503.2	122.004	1511.09	91.5	1507.7	100.305
1541.5	19.8333	1508.77	18.9398	1512.05	106.5	1503.39	122.012	1512.05	98.5	1508	100.306
1544.5	19.6667	1509.07	18.9412	1513.01	115.5	1503.5	122.016	1513.01	93	1508.2	100.307
1547.5	19.6667	1509.36	18.9426	1513.97	117	1503.8	122.029	1513.97	95	1508.3	100.307
1550.5	20.3333	1509.66	18.944	1514.93	117.5	1504.1	122.042	1514.93	95	1508.6	100.309
1553.5	20.8333	1509.96	18.9454	1515.9	117.5	1504.35	122.053	1515.9	95	1508.9	100.31
1556.5	18.125	1510.26	18.9468	1516.86	108.5	1504.4	122.055	1516.86	91.5	1509.17	100.311
1559.5	20	1510.55	18.9482	1517.82	115.5	1504.7	122.068	1517.82	95.5	1509.2	100.311
1562.5	21.5	1510.85	18.9497	1518.78	109.5	1505	122.082	1518.78	92	1509.5	100.313
1565.5	20	1511.15	18.9511	1519.74	123	1505.3	122.095	1519.74	101	1509.8	100.314
1568.5	20.3333	1511.45	18.9526	1520.7	115.5	1505.32	122.096	1520.7	93.5	1510.1	100.315
1571.5	22	1511.5	18.9529	1521.66	122	1505.6	122.109	1521.66	100.5	1510.13	100.315
1574.5	24.5	1511.74	18.9541	1522.62	114	1505.9	122.122	1522.62	102	1510.4	100.317
1577.5	26	1512.04	18.9557	1523.58	111	1506.2	122.136	1523.58	98	1510.7	100.318
1580.5	28	1512.34	18.9572	1524.54	111.5	1506.28	122.14	1524.54	95.5	1511	100.32
1583.5	32.1667	1512.64	18.9588	1525.5	118	1506.5	122.15	1525.5	103	1511.09	100.32
1586.5	36.1667	1512.93	18.9603	1526.46	111	1506.8	122.165	1526.46	89	1511.3	100.321
1589.5	42.6667	1513.23	18.9619	1527.42	113	1507.1	122.179	1527.42	100	1511.6	100.322
1592.5	35	1513.53	18.9636	1528.38	118	1507.24	122.186	1528.38	97.5	1511.9	100.324
1595.5	32	1513.82	18.9652	1529.34	115.5	1507.4	122.194	1529.34	101.5	1512.05	100.325
1598.5	26.375	1514.12	18.9668	1530.3	117	1507.7	122.209	1530.3	99.5	1512.2	100.325
1601.5	26.1667	1514.42	18.9685	1531.26	119.5	1508	122.224	1531.26	104	1512.5	100.327
1604.5	23.6667	1514.5	18.969	1532.22	120	1508.2	122.234	1532.22	106.5	1512.8	100.328
1607.5	19.5	1514.72	18.9702	1533.18	120.5	1508.3	122.239	1533.18	98	1513.01	100.329
1610.5	21.1667	1515.01	18.9719	1534.14	115.5	1508.6	122.254	1534.14	101	1513.1	100.33
1613.5	20.8333	1515.31	18.9736	1535.1	119	1508.9	122.269	1535.1	97	1513.4	100.331
1616.5	19.5	1515.61	18.9754	1536.06	115.5	1509.17	122.283	1536.06	109	1513.7	100.333
1619.5	18.8333	1515.91	18.9772	1537.01	112	1509.2	122.285	1537.01	101	1513.97	100.334
1622.5	20.6667	1516.2	18.979	1537.97	120	1509.5	122.301	1537.97	105	1514	100.335
1625.5	20.3333	1516.5	18.9808	1538.93	123.5	1509.8	122.317	1538.93	100	1514.3	100.336
1628.5	19.8333	1516.8	18.9826	1539.89	120.5	1510.1	122.333	1539.89	98	1514.6	100.338
1631.5	18	1517.09	18.9845	1540.85	125	1510.13	122.335	1540.85	100.5	1514.9	100.339
1634.5	18.8333	1517.39	18.9864	1541.81	114	1510.4	122.35	1541.81	102.5	1514.93	100.339
1637.5	20.375	1517.5	18.9871	1542.77	127	1510.7	122.366	1542.77	99.5	1515.2	100.341
1640.5	18	1517.69	18.9883	1543.72	130.5	1511	122.383	1543.72	108	1515.5	100.343
1643.5	19.5	1517.99	18.9902	1544.68	119	1511.09	122.388	1544.68	110	1515.8	100.344
1646.5	21.1667	1518.28	18.9922	1545.64	121.5	1511.3	122.4	1545.64	103.5	1515.9	100.345
1649.5	19.3333	1518.58	18.9942	1546.6	126	1511.6	122.418	1546.6	99	1516.1	100.346
1652.5	18.6667	1518.88	18.9962	1547.55	119	1511.9	122.435	1547.55	108.5	1516.4	100.348
1655.5	18.6875	1519.18	18.9982	1548.51	123	1512.05	122.444	1548.51	112	1516.7	100.349
1658.5	20.5	1519.47	19.0002	1549.47	128	1512.2	122.453	1549.47	105.5	1516.86	100.35
1661.5	22.5	1519.77	19.0023	1550.43	124.5	1512.5	122.471	1550.43	102.5	1517	100.351
1664.5	20.3333	1520.07	19.0044	1551.38	124.5	1512.8	122.489	1551.38	103	1517.3	100.353
1667.5	17.1667	1520.36	19.0066	1552.34	131.5	1513.01	122.502	1552.34	103.8	1517.6	100.354
1670.5	18.75	1520.5	19.0075	1553.3	129.5	1513.1	122.507	1553.3	105	1517.82	100.356
1673.5	19.1667	1520.66	19.0087	1554.25	130.5	1513.4	122.526	1554.25	106.2	1517.9	100.356
1676.5	18.5	1520.96	19.0109	1555.21	125.5	1513.7	122.545	1555.21	107.5	1518.2	100.358
1679.5	18	1521.26	19.0131	1556.17	134.5	1513.97	122.562	1556.17	108.7	1518.5	100.36
1682.5	19.6667	1521.55	19.0154	1557.12	138	1514	122.564	1557.12	109.93	1518.78	100.362
1685.5	21.1667	1521.85	19.0177	1558.08	136.5	1514.3	122.583	1558.08	111.16	1518.8	100.362
1688.5	18.25	1522.15	19.02	1559.04	140	1514.6	122.603	1559.04	112.39	1519.1	100.364
1691.5	17.1667	1522.45	19.0223	1559.99	137.5	1514.9	122.623	1559.99	113.62	1519.4	100.365
1694.5	17.8333	1522.74	19.0247	1560.95	140.5	1514.93	122.625	1560.95	114.85	1519.7	100.367
1697.5	19.6667	1523.04	19.0271	1561.9	141	1515.2	122.643	1561.9	116.08	1519.74	100.367
1700.5	19.5	1523.34	19.0295	1562.86	145.5	1515.5	122.663	1562.86	117.31	1520	100.369
1703.5	17	1523.5	19.0308	1563.82	149	1515.8	122.684	1563.82	118.54	1520.3	100.371
1706.5	20.1667	1523.64	19.032	1564.77	151	1515.9	122.691	1564.77	119.77	1520.6	100.373
1709.5	18.6667	1523.93	19.0345	1565.73	153.5	1516.1	122.705	1565.73	121	1520.7	100.374
1712.5	17.5	1524.23	19.037	1566.68	155.5	1516.4	122.726	1566.68	105.5	1520.9	100.375
1715.5	17.6667	1524.53	19.0396	1567.64	168	1516.7	122.748	1567.64	107.5	1521.2	100.377
1718.5	20.75	1524.82	19.0422	1568.59	168	1516.86	122.759	1568.59	113	1521.5	100.379
1721.5	14.4167	1525.12	19.0448	1569.55	164	1517	122.769	1569.55	117	1521.66	100.38
1724.5	17.3333	1525.42	19.0475	1570.5	174	1517.3	122.791	1570.5	119.5	1521.8	100.381
1727.5	17.3333	1525.72	19.0502	1571.46	188	1517.6	122.814	1571.46	120	1522.1	100.383
1730.5	19.5	1526.01	19.0529	1572.41	196	1517.82	122.83	1572.41	109	1522.4	100.385
1733.5	19.75	1526.31	19.0557	1573.37	201	1517.9	122.837	1573.37	110	1522.62	100.387
1736.5	19.5	1526.5	19.0575	1574.32	215	1518.2	122.86	1574.32	107	1522.7	100.387
1739.5	19.5	1526.61	19.0585	1575.28	239.5	1518.5	122.883	1575.28	108.5	1523	100.389
1742.5	18.1667	1526.91	19.0614	1576.23	251	1518.78	122.905	1576.23	112.5	1523.3	100.391
1745.5	17.3333	1527.2	19.0643	1577.18	287	1518.8	122.906	1577.18	110	1523.58	100.393
1748.5	20.5	1527.5	19.0672	1578.14	312.5	1519.1	122.93	1578.14	105.5	1523.6	100.393
1751.5	18.8333	1527.8	19.0702	1579.09	328	1519.4	122.955	1579.09	107.5	1523.9	100.396
1754.5	18.5	1528.09	19.0733	1580.04	364.5	1519.7	122.979	1580.04	113	1524.2	100.398
1757.5	15.8333	1528.39	19.0763	1581	424.5	1519.74	122.983	1581	117	1524.5	100.4
1760.5	17.8333	1528.69	19.0795	1581.95	450.5	1520	123.004	1581.95	119.5	1524.54	100.4
1763.5	18.5	1528.99	19.0826	1582.9	443.5	1520.3	123.03	1582.9	112.5	1524.8	100.402
1766.5	18.8333	1529.28	19.0858	1583.86	458.5	1520.6	123.055	1583.86	110	1525.1	100.405
1769.5	17.8333	1529.5	19.0882	1584.81	460	1520.7	123.064	1584.81	105.5	1525.4	100.407
1772.5	18.8333	1529.58	19.0891	1585.77	437.5	1520.9	123.081	1585.77	107.5	1525.5	100.408
1775.5	17.75	1529.88	19.0924	1586.72	400.5	1521.2	123.108	1586.72	113	1525.7	100.409
1778.5	20.3333	1530.18	19.0957	1587.67	378	1521.5	123.135	1587.67	117	1526	100.411
1781.5	19.6667	1530.47	19.0992	1588.62	329	1521.66	123.149	1588.62	119.5	1526.3	100.414
1784.5	19	1530.77	19.1026	1589.58	290.5	1521.8	123.162	1589.58	123.5	1526.46	100.415
1787.5	19.3333	1531.07	19.1061	1590.53	274	1522.1	123.189	1590.53	124	1526.6	100.416
1790.5	17.875	1531.36	19.1097	1591.48	252.5	1522.4	123.217	1591.48	124.5	1526.9	100.419
1793.5	18.5	1531.66	19.1133	1592.43	231.5	1522.62	123.238	1592.43	121	1527.2	100.421
1796.5	18.8333	1531.96	19.117	1593.39	210	1522.7	123.246	1593.39	121.5	1527.42	100.423
1799.5	18.8333	1532.26	19.1207	1594.34	206	1523	123.275	1594.34	121.8	1527.5	100.424
1802.5	19.125	1532.5	19.1238	1595.29	180.5	1523.3	123.304	1595.29	122	1527.8	100.426
		1532.55	19.1245	1596.24	187	1523.58	123.331	1596.24	122.5	1528.1	100.429
		1532.85	19.1283	1597.19	169.5	1523.6	123.334	1597.19	122.9	1528.38	100.431
		1533.15	19.1322	1598.14	181.5	1523.9	123.364	1598.14	123	1528.4	100.431
		1533.45	19.1362	1599.1	174.5	1524.2	123.394	1599.1	123.5	1528.7	100.434
		1533.74	19.1402	1600.05	163	1524.5	123.425	1600.05	131	1529	100.436
		1534.04	19.1443	1601	166.5	1524.54	123.429	1601	120.5	1529.3	100.439
		1534.34	19.1485	1601.95	154	1524.8	123.457	1601.95	124	1529.34	100.439
		1534.64	19.1527	1602.9	154	1525.1	123.489	1602.9	132.5	1529.6	100.442
		1534.93	19.157	1603.85	145	1525.4	123.521	1603.85	132.5	1529.9	100.444
		1535.23	19.1613	1604.8	143.5	1525.5	123.532	1604.8	134	1530.2	100.447
		1535.5	19.1653	1605.76	143	1525.7	123.554	1605.76	144	1530.3	100.448
		1535.53	19.1657	1606.71	141	1526	123.588	1606.71	152.5	1530.5	100.45
		1535.82	19.1702	1607.66	146.5	1526.3	123.622	1607.66	168.5	1530.8	100.452
		1536.12	19.1748	1608.61	141.5	1526.46	123.64	1608.61	177.5	1531.1	100.455
		1536.42	19.1795	1609.56	127.5	1526.6	123.656	1609.56	178	1531.26	100.457
		1536.72	19.1842	1610.51	138	1526.9	123.692	1610.51	179	1531.4	100.458
		1537.01	19.189	1611.46	134.5	1527.2	123.727	1611.46	176.5	1531.7	100.461
		1537.31	19.1939	1612.41	136.5	1527.42	123.753	1612.41	158.5	1532	100.464
		1537.61	19.1989	1613.36	138	1527.5	123.763	1613.36	134	1532.22	100.466
		1537.91	19.2039	1614.31	123	1527.8	123.8	1614.31	140.5	1532.3	100.467
		1538.2	19.2091	1615.26	131.5	1528.1	123.838	1615.26	132	1532.6	100.47
		1538.5	19.2143	1616.21	129.5	1528.38	123.873	1616.21	122.5	1532.9	100.473
		1538.8	19.2196	1617.16	122	1528.4	123.876	1617.16	117	1533.18	100.476
		1539.09	19.225	1618.11	130	1528.7	123.914	1618.11	113.5	1533.2	100.476
		1539.39	19.2305	1619.05	128	1529	123.953	1619.05	119	1533.5	100.479
		1539.69	19.2361	1620	124	1529.3	123.993	1620	106	1533.8	100.482
		1539.99	19.2418	1620.95	135.5	1529.34	123.998	1620.95	109	1534.1	100.485
		1540.28	19.2476	1621.9	124	1529.6	124.034	1621.9	103.5	1534.14	100.486
		1540.58	19.2535	1622.85	137	1529.9	124.075	1622.85	109.5	1534.4	100.489
		1540.88	19.2595	1623.8	128	1530.2	124.117	1623.8	108	1534.7	100.492
		1541.18	19.2657	1624.75	124	1530.3	124.131	1624.75	102.5	1535	100.495
		1541.47	19.2719	1625.7	123	1530.5	124.16	1625.7	107.5	1535.1	100.496
		1541.5	19.2725	1626.64	123	1530.8	124.203	1626.64	100.5	1535.3	100.498
		1541.77	19.2782	1627.59	128.5	1531.1	124.247	1627.59	105.5	1535.6	100.502
		1542.07	19.2847	1628.54	121	1531.26	124.27	1628.54	103	1535.9	100.505
		1542.36	19.2913	1629.49	126	1531.4	124.292	1629.49	99.5	1536.06	100.507
		1542.66	19.298	1630.44	119.5	1531.7	124.337	1630.44	97	1536.2	100.509
		1542.96	19.3048	1631.38	120.5	1532	124.384	1631.38	96	1536.5	100.512
		1543.26	19.3117	1632.33	124	1532.22	124.418	1632.33	100	1536.8	100.516
		1543.55	19.3188	1633.28	121	1532.3	124.431	1633.28	99	1537.01	100.518
		1543.85	19.3261	1634.23	124.5	1532.6	124.479	1634.23	94	1537.1	100.519
		1544.15	19.3334	1635.18	121.5	1532.9	124.528	1635.18	102.5	1537.4	100.523
		1544.45	19.3409	1636.12	122	1533.18	124.574	1636.12	106.5	1537.7	100.526
		1544.5	19.3423	1637.07	118.5	1533.2	124.578	1637.07	88.5	1537.97	100.53
		1544.74	19.3486	1638.02	126	1533.5	124.628	1638.02	100.5	1538	100.53
		1545.04	19.3564	1638.96	123	1533.8	124.68	1638.96	88	1538.3	100.534
		1545.34	19.3643	1639.91	125	1534.1	124.732	1639.91	99	1538.6	100.538
		1545.64	19.3724	1640.86	118	1534.14	124.738	1640.86	88	1538.9	100.542
		1545.93	19.3807	1641.8	128	1534.4	124.785	1641.8	93	1538.93	100.542
		1546.23	19.3891	1642.75	123.5	1534.7	124.84	1642.75	91	1539.2	100.545
		1546.53	19.3977	1643.7	122.5	1535	124.895	1643.7	98	1539.5	100.549
		1546.82	19.4065	1644.64	116.5	1535.1	124.913	1644.64	97.5	1539.8	100.553
		1547.12	19.4155	1645.59	114	1535.3	124.951	1645.59	92	1539.89	100.555
		1547.42	19.4246	1646.53	118.5	1535.6	125.009	1646.53	96	1540.1	100.558
		1547.5	19.4271	1647.48	123.5	1535.9	125.067	1647.48	98.5	1540.4	100.562
		1547.72	19.4339	1648.43	124.5	1536.06	125.098	1648.43	99	1540.7	100.566
		1548.01	19.4435	1649.37	123	1536.2	125.127	1649.37	91.5	1540.85	100.568
		1548.31	19.4532	1650.32	121.5	1536.5	125.187	1650.32	90.5	1541	100.57
		1548.61	19.4631	1651.26	113.5	1536.8	125.249	1651.26	93.5	1541.3	100.574
		1548.91	19.4733	1652.21	115	1537.01	125.293	1652.21	94	1541.6	100.579
		1549.2	19.4836	1653.15	125.5	1537.1	125.312	1653.15	95	1541.81	100.582
		1549.5	19.4942	1654.1	123.75	1537.4	125.377	1654.1	94	1541.9	100.583
		1549.8	19.505	1655.05	122	1537.7	125.442	1655.05	90.5	1542.2	100.587
		1550.09	19.516	1655.99	125.5	1537.97	125.501	1655.99	96	1542.5	100.592
		1550.39	19.5273	1656.93	123.5	1538	125.509	1656.93	103	1542.77	100.596
		1550.5	19.5315	1657.88	122	1538.3	125.577	1657.88	96	1542.8	100.596
		1550.69	19.5389	1658.82	120.5	1538.6	125.646	1658.82	98.5	1543.1	100.601
		1550.99	19.5507	1659.77	123.5	1538.9	125.717	1659.77	94	1543.4	100.606
		1551.28	19.5627	1660.71	123.5	1538.93	125.723	1660.71	96	1543.7	100.611
		1551.58	19.5751	1661.66	121.5	1539.2	125.789	1661.66	87.5	1543.72	100.611
		1551.88	19.5877	1662.6	121	1539.5	125.863	1662.6	96	1544	100.615
		1552.18	19.6006	1663.55	121.5	1539.8	125.938	1663.55	91.5	1544.3	100.62
		1552.47	19.6138	1664.49	118	1539.89	125.96	1664.49	92.5	1544.6	100.625
		1552.77	19.6273	1665.43	127	1540.1	126.015	1665.43	94	1544.68	100.626
		1553.07	19.6411	1666.38	125	1540.4	126.093	1666.38	92	1544.9	100.63
		1553.36	19.6553	1667.32	120	1540.7	126.173	1667.32	98	1545.2	100.635
		1553.5	19.6618	1668.27	125.5	1540.85	126.212	1668.27	101.5	1545.5	100.64
		1553.66	19.6698	1669.21	129.5	1541	126.254	1669.21	98.5	1545.64	100.643
		1553.96	19.6846	1670.15	126.5	1541.3	126.337	1670.15	97	1545.8	100.646
		1554.26	19.6998	1671.09	126	1541.6	126.422	1671.09	100	1546.1	100.651
		1554.55	19.7153	1672.04	126	1541.81	126.482	1672.04	91	1546.4	100.656
		1554.85	19.7313	1672.98	130	1541.9	126.509	1672.98	97.5	1546.6	100.66
		1555.15	19.7476	1673.92	116	1542.2	126.598	1673.92	94	1546.7	100.662
		1555.45	19.7644	1674.87	124.5	1542.5	126.688	1674.87	97.5	1547	100.667
		1555.74	19.7815	1675.81	129	1542.77	126.77	1675.81	88.5	1547.3	100.673
		1556.04	19.7991	1676.75	117	1542.8	126.781	1676.75	100	1547.55	100.678
		1556.34	19.8172	1677.69	124	1543.1	126.875	1677.69	98	1547.6	100.679
		1556.5	19.8272	1678.64	118	1543.4	126.972	1678.64	93	1547.9	100.684
		1556.64	19.8357	1679.58	128	1543.7	127.071	1679.58	100	1548.2	100.69
		1556.93	19.8547	1680.52	123.5	1543.72	127.076	1680.52	91.5	1548.5	100.696
		1557.23	19.8741	1681.46	122	1544	127.172	1681.46	93	1548.51	100.696
		1557.53	19.8941	1682.41	121	1544.3	127.275	1682.41	93	1548.8	100.702
		1557.82	19.9147	1683.35	120.5	1544.6	127.381	1683.35	98.5	1549.1	100.708
		1558.12	19.9357	1684.29	124.5	1544.68	127.408	1684.29	90	1549.4	100.715
		1558.42	19.9574	1685.23	122.5	1544.9	127.489	1685.23	91	1549.47	100.716
		1558.72	19.9796	1686.17	119	1545.2	127.599	1686.17	102	1549.7	100.721
		1559.01	20.0025	1687.11	126	1545.5	127.712	1687.11	95	1550	100.727
		1559.31	20.0259	1688.06	119.5	1545.64	127.764	1688.06	105.5	1550.3	100.734
		1559.5	20.0412	1689	123	1545.8	127.828	1689	100	1550.43	100.737
		1559.61	20.0501	1689.94	124.5	1546.1	127.946	1689.94	94.5	1550.61	100.741
		1559.91	20.0749	1690.88	111	1546.4	128.067	1690.88	94	1550.91	100.747
		1560.2	20.1004	1691.82	124.5	1546.6	128.148	1691.82	88	1551.21	100.754
		1560.5	20.1266	1692.76	128	1546.7	128.191	1692.76	92	1551.38	100.758
		1560.8	20.1536	1693.7	127	1547	128.318	1693.7	94	1551.51	100.761
		1561.09	20.1814	1694.64	124	1547.3	128.449	1694.64	95	1551.81	100.768
		1561.39	20.21	1695.58	124.5	1547.55	128.557	1695.58	91	1552.11	100.775
		1561.69	20.2394	1696.52	124	1547.6	128.582	1696.52	98.5	1552.34	100.781
		1561.99	20.2698	1697.46	122	1547.9	128.718	1697.46	99.5	1552.41	100.782
		1562.28	20.301	1698.4	121	1548.2	128.858	1698.4	93.5	1552.71	100.79
		1562.5	20.3243	1699.34	126	1548.5	129.002	1699.34	101	1553.01	100.797
		1562.58	20.3332	1700.28	125.5	1548.51	129.005	1700.28	95	1553.3	100.805
		1562.88	20.3664	1701.22	131	1548.8	129.149	1701.22	96.5	1553.31	100.805
		1563.18	20.4006	1702.16	126	1549.1	129.3	1702.16	95	1553.61	100.813
		1563.47	20.4359	1703.1	118	1549.4	129.455	1703.1	100	1553.91	100.82
		1563.77	20.4722	1704.04	120.5	1549.47	129.489	1704.04	100	1554.21	100.828
		1564.07	20.5098	1704.98	118	1549.7	129.614	1704.98	99	1554.25	100.83
		1564.36	20.5485	1705.92	128	1550	129.777	1705.92	97.5	1554.51	100.837
		1564.66	20.5886	1706.86	129	1550.3	129.944	1706.86	98	1554.81	100.845
		1564.96	20.6299	1707.8	125	1550.43	130.015	1707.8	109.5	1555.11	100.853
		1565.26	20.6726	1708.73	120	1550.61	130.115	1708.73	103	1555.21	100.856
		1565.5	20.7086	1709.67	126	1550.91	130.292	1709.67	103	1555.41	100.862
		1565.55	20.7167	1710.61	123.5	1551.21	130.473	1710.61	105	1555.71	100.87
		1565.85	20.7623	1711.55	128	1551.38	130.581	1711.55	107.5	1556.01	100.879
		1566.15	20.8094	1712.49	126	1551.51	130.659	1712.49	96.5	1556.17	100.884
		1566.45	20.8582	1713.43	126.5	1551.81	130.85	1713.43	105.5	1556.31	100.888
		1566.74	20.9087	1714.37	121.5	1552.11	131.046	1714.37	95.5	1556.61	100.897
		1567.04	20.9609	1715.3	126.5	1552.34	131.204	1715.3	98	1556.91	100.906
		1567.34	21.015	1716.24	119	1552.41	131.248	1716.24	99	1557.12	100.913
		1567.64	21.071	1717.18	128.5	1552.71	131.456	1717.18	93.5	1557.21	100.916
		1567.93	21.1291	1718.12	119.5	1553.01	131.669	1718.12	96.5	1557.51	100.925
		1568.23	21.1892	1719.06	125.5	1553.3	131.885	1719.06	105.5	1557.81	100.935
		1568.5	21.2458	1719.99	123.5	1553.31	131.889	1719.99	95	1558.08	100.944
		1568.53	21.2516	1720.93	128	1553.61	132.115	1720.93	92	1558.11	100.945
		1568.82	21.3163	1721.87	118	1553.91	132.348	1721.87	98	1558.41	100.955
		1569.12	21.3834	1722.81	119	1554.21	132.587	1722.81	96.75	1558.71	100.965
		1569.42	21.453	1723.74	119.5	1554.25	132.624	1723.74	93	1559.01	100.976
		1569.72	21.5253	1724.68	127.5	1554.51	132.834	1724.68	97.5	1559.04	100.977
		1570.01	21.6004	1725.62	122.5	1554.81	133.088	1725.62	93.5	1559.31	100.986
		1570.31	21.6785	1726.55	124.5	1555.11	133.35	1726.55	98	1559.61	100.997
		1570.61	21.7596	1727.49	125.5	1555.21	133.443	1727.49	98	1559.91	101.008
		1570.91	21.844	1728.43	115.5	1555.41	133.62	1728.43	99.5	1559.99	101.011
		1571.2	21.9318	1729.36	121.5	1555.71	133.899	1729.36	103	1560.21	101.019
		1571.5	22.0231	1730.3	129.5	1556.01	134.186	1730.3	96.5	1560.51	101.031
		1571.8	22.1181	1731.24	120	1556.17	134.347	1731.24	99	1560.81	101.042
		1572.09	22.2172	1732.17	121	1556.31	134.482	1732.17	93	1560.95	101.048
		1572.39	22.3203	1733.11	120	1556.61	134.788	1733.11	99.5	1561.11	101.054
		1572.69	22.4278	1734.04	125	1556.91	135.104	1734.04	94.5	1561.41	101.066
		1572.99	22.5399	1734.98	118.5	1557.12	135.335	1734.98	97	1561.71	101.079
		1573.28	22.6568	1735.92	120	1557.21	135.43	1735.92	91.5	1561.9	101.087
		1573.58	22.7788	1736.85	114.5	1557.51	135.766	1736.85	96	1562.01	101.091
		1573.88	22.9062	1737.79	124.5	1557.81	136.114	1737.79	101	1562.31	101.104
		1574.18	23.0392	1738.72	121.5	1558.08	136.443	1738.72	101.5	1562.61	101.117
		1574.47	23.1781	1739.66	112	1558.11	136.474	1739.66	104.5	1562.86	101.128
		1574.5	23.191	1740.59	124.5	1558.41	136.846	1740.59	96	1562.91	101.13
		1574.77	23.3233	1741.53	125.5	1558.71	137.231	1741.53	98.5	1563.21	101.144
		1575.07	23.475	1742.46	126.5	1559.01	137.63	1742.46	94.5	1563.51	101.157
		1575.36	23.6337	1743.4	127	1559.04	137.676	1743.4	98	1563.81	101.171
		1575.66	23.7997	1744.33	121.5	1559.31	138.042	1744.33	98.5	1563.82	101.172
		1575.96	23.9734	1745.27	119.5	1559.61	138.469	1745.27	100	1564.11	101.186
		1576.26	24.1552	1746.2	126.5	1559.91	138.911	1746.2	102.5	1564.41	101.2
		1576.55	24.3456	1747.14	125.5	1559.99	139.038	1747.14	106	1564.71	101.215
		1576.85	24.5449	1748.07	123.5	1560.21	139.37	1748.07	102.5	1564.77	101.218
		1577.15	24.7537	1749.01	126	1560.51	139.846	1749.01	103	1565.01	101.23
		1577.45	24.9725	1749.94	120	1560.81	140.339	1749.94	105.5	1565.31	101.246
		1577.5	25.0134	1750.87	123	1560.95	140.582	1750.87	99.5	1565.61	101.262
		1577.74	25.2017	1751.81	123.5	1561.11	140.851	1751.81	101	1565.73	101.268
		1578.04	25.4419	1752.74	123	1561.41	141.382	1752.74	98	1565.91	101.278
		1578.34	25.6937	1753.68	128.5	1561.71	141.935	1753.68	98	1566.21	101.294
		1578.64	25.9576	1754.61	126.5	1561.9	142.303	1754.61	91.5	1566.51	101.311
		1578.93	26.2341	1755.54	123.5	1562.01	142.508	1755.54	104.5	1566.68	101.321
		1579.23	26.5238	1756.48	120.5	1562.31	143.105	1756.48	102	1566.81	101.328
		1579.53	26.8273	1757.41	115	1562.61	143.725	1757.41	101	1567.11	101.346
		1579.82	27.1452	1758.34	126.5	1562.86	144.269	1758.34	100	1567.41	101.363
		1580.12	27.4779	1759.28	129	1562.91	144.371	1759.28	99.5	1567.64	101.378
		1580.42	27.8261	1760.21	126.5	1563.21	145.043	1760.21	99	1567.71	101.382
		1580.5	27.9238	1761.14	120	1563.51	145.743	1761.14	104	1568.01	101.4
		1580.72	28.1902	1762.07	125	1563.81	146.472	1762.07	94	1568.31	101.419
		1581.01	28.5705	1763.01	118.5	1563.82	146.506	1763.01	99	1568.59	101.438
		1581.31	28.9676	1763.94	129	1564.11	147.233	1763.94	104.5	1568.61	101.439
		1581.61	29.3815	1764.87	124.5	1564.41	148.026	1764.87	103.5	1568.91	101.459
		1581.91	29.8124	1765.8	130	1564.71	148.855	1765.8	103	1569.21	101.479
		1582.2	30.2604	1766.74	127.5	1564.77	149.035	1766.74	99.5	1569.51	101.5
		1582.5	30.7251	1767.67	127.5	1565.01	149.72	1767.67	102	1569.55	101.503
		1582.8	31.2062	1768.6	122	1565.31	150.624	1768.6	101.5	1569.81	101.521
		1583.09	31.703	1769.53	126.5	1565.61	151.57	1769.53	104	1570.11	101.543
		1583.39	32.2145	1770.47	126.5	1565.73	151.971	1770.47	101	1570.41	101.565
		1583.5	32.4039	1771.4	122	1565.91	152.559	1771.4	95	1570.5	101.572
		1583.69	32.7394	1772.33	126.5	1566.21	153.594	1772.33	98	1570.71	101.588
		1583.99	33.2758	1773.26	131	1566.51	154.678	1773.26	101	1571.01	101.611
		1584.28	33.8218	1774.19	121.5	1566.68	155.329	1774.19	111	1571.31	101.635
		1584.58	34.3745	1775.12	122.5	1566.81	155.815	1775.12	102.5	1571.46	101.647
		1584.88	34.931	1776.05	112	1567.11	157.007	1776.05	102.5	1571.61	101.659
		1585.18	35.4874	1776.98	119.5	1567.41	158.259	1776.98	106.5	1571.91	101.684
		1585.47	36.0396	1777.92	122.5	1567.64	159.275	1777.92	103	1572.21	101.709
		1585.77	36.5828	1778.85	128.5	1567.71	159.573	1778.85	109	1572.41	101.727
		1586.07	37.1117	1779.78	126	1568.01	160.953	1779.78	101	1572.51	101.736
		1586.36	37.6206	1780.71	131	1568.31	162.406	1780.71	111	1572.81	101.762
		1586.5	37.8438	1781.64	126	1568.59	163.846	1781.64	105	1573.11	101.79
		1586.66	38.1036	1782.57	115	1568.61	163.934	1782.57	105.5	1573.37	101.814
		1586.96	38.5544	1783.5	124.5	1568.91	165.543	1783.5	99.5	1573.41	101.818
		1587.26	38.9666	1784.43	124	1569.21	167.238	1784.43	102.5	1573.71	101.846
		1587.55	39.3341	1785.36	133	1569.51	169.027	1785.36	99	1574.01	101.876
		1587.85	39.651	1786.29	129	1569.55	169.291	1786.29	105	1574.31	101.906
		1588.15	39.9121	1787.22	126	1569.81	170.914	1787.22	109	1574.32	101.907
		1588.45	40.1127	1788.15	129	1570.11	172.906	1788.15	101.5	1574.61	101.937
		1588.74	40.2493	1789.08	122	1570.41	175.013	1789.08	102	1574.91	101.969
		1589.04	40.3192	1790.01	126	1570.5	175.69	1790.01	100	1575.21	102.001
		1589.34	40.3213	1790.94	125	1570.71	177.24	1790.94	101	1575.28	102.009
		1589.5	40.2937	1791.87	126.5	1571.01	179.598	1791.87	102.5	1575.51	102.035
		1589.64	40.2554	1792.8	121	1571.31	182.094	1792.8	101.5	1575.81	102.069
		1589.93	40.1228	1793.73	131	1571.46	183.424	1793.73	105	1576.11	102.104
		1590.23	39.9259	1794.65	121.5	1571.61	184.741	1794.65	102	1576.23	102.119
		1590.53	39.6684	1795.58	132.5	1571.91	187.547	1795.58	110	1576.41	102.14
		1590.82	39.3546	1796.51	119	1572.21	190.525	1796.51	106	1576.71	102.178
		1591.12	38.99	1797.44	126.5	1572.41	192.643	1797.44	106	1577.01	102.216
		1591.42	38.5803	1798.37	125	1572.51	193.688	1798.37	107	1577.18	102.238
		1591.72	38.1317	1799.3	123.5	1572.81	197.049	1799.3	108.5	1577.31	102.255
		1592.01	37.6505	1800.23	127.5	1573.11	200.622	1800.23	113	1577.61	102.295
		1592.31	37.1429			1573.37	203.937			1577.91	102.336
		1592.5	36.809			1573.41	204.422			1578.14	102.369
		1592.61	36.615			1573.71	208.466			1578.21	102.379
		1592.91	36.0726			1574.01	212.771			1578.51	102.423
		1593.2	35.5208			1574.31	217.353			1578.81	102.468
		1593.5	34.9645			1574.32	217.552			1579.09	102.511
		1593.8	34.4079			1574.61	222.233			1579.11	102.514
		1594.09	33.8549			1574.91	227.428			1579.41	102.561
		1594.39	33.3084			1575.21	232.958			1579.71	102.61
		1594.69	32.7713			1575.28	234.347			1580.01	102.661
		1594.99	32.2457			1575.51	238.842			1580.04	102.666
		1595.28	31.7334			1575.81	245.099			1580.31	102.713
		1595.5	31.3699			1576.11	251.746			1580.61	102.766
		1595.58	31.2357			1576.23	254.575			1580.91	102.821
		1595.88	30.7536			1576.41	258.8			1581	102.839
		1596.18	30.2879			1576.71	266.275			1581.21	102.878
		1596.47	29.8389			1577.01	274.179			1581.51	102.937
		1596.77	29.4069			1577.18	278.917			1581.81	102.997
		1597.07	28.992			1578.14	307.911			1581.95	103.026
		1597.36	28.5939			1579.09	340.485			1582.11	103.06
		1597.66	28.2126			1580.04	375.329			1582.41	103.124
		1597.96	27.8475			1581	409.768			1582.71	103.19
		1598.26	27.4984			1581.51	426.212			1582.9	103.234
		1598.5	27.2243			1581.81	434.945			1583.01	103.259
		1598.55	27.1648			1581.95	438.766			1583.31	103.33
		1598.85	26.846			1582.11	442.768			1583.61	103.403
		1599.15	26.5416			1582.41	449.538			1583.86	103.466
		1599.45	26.2511			1582.71	455.127			1583.91	103.479
		1599.74	25.9738			1582.9	458.029			1584.21	103.557
		1600.04	25.7092			1583.01	459.425			1584.51	103.638
		1600.34	25.4568			1583.31	462.346			1584.81	103.722
		1600.64	25.2159			1583.61	463.829			1584.81	103.722
		1600.93	24.986			1583.86	463.941			1585.11	103.808
		1601.23	24.7666			1583.91	463.843			1585.41	103.898
		1601.5	24.5758			1584.21	462.388			1585.71	103.991
		1601.53	24.5572			1584.51	459.495			1585.77	104.011
		1601.82	24.3573			1584.81	455.222			1586.01	104.087
		1602.12	24.1664			1584.81	455.196			1586.31	104.187
		1602.42	23.9841			1585.11	449.656			1586.61	104.291
		1602.72	23.8099			1585.41	442.908			1586.72	104.331
		1603.01	23.6435			1585.71	435.104			1586.91	104.399
		1603.31	23.4843			1585.77	433.388			1587.21	104.51
		1603.61	23.3322			1586.01	426.387			1587.51	104.626
		1603.91	23.1866			1586.72	402.944			1587.67	104.69
		1604.2	23.0474			1587.67	368.392			1587.81	104.747
		1604.5	22.914			1588.62	333.804			1588.11	104.872
		1604.8	22.7863			1589.58	301.592			1588.41	105.002
		1605.09	22.664			1590.51	274.335			1588.62	105.097
		1605.39	22.5468			1590.53	273.767			1588.71	105.137
		1605.69	22.4344			1590.81	266.422			1589.01	105.278
		1605.99	22.3267			1591.11	258.94			1589.31	105.425
		1606.28	22.2232			1591.41	251.878			1589.58	105.563
		1606.58	22.124			1591.48	250.269			1589.61	105.578
		1606.88	22.0287			1591.71	245.223			1589.91	105.737
		1607.18	21.9371			1592.01	238.958			1590.21	105.904
		1607.47	21.8492			1592.31	233.067			1590.51	106.077
		1607.5	21.8413			1592.43	230.796			1590.53	106.09
		1607.77	21.7646			1592.61	227.531			1590.81	106.258
		1608.07	21.6833			1592.91	222.329			1591.11	106.447
		1608.36	21.6051			1593.21	217.444			1591.41	106.645
		1608.66	21.5298			1593.39	214.646			1591.48	106.693
		1608.96	21.4573			1593.51	212.856			1591.71	106.852
		1609.26	21.3875			1593.81	208.546			1592.01	107.068
		1609.55	21.3202			1594.11	204.498			1592.31	107.295
		1609.85	21.2554			1594.34	201.552			1592.43	107.389
		1610.15	21.1929			1594.41	200.693			1592.61	107.532
		1610.45	21.1326			1594.71	197.116			1592.91	107.781
		1610.5	21.1219			1595.01	193.751			1593.21	108.042
		1610.74	21.0744			1595.29	190.784			1593.39	108.205
		1611.04	21.0183			1595.31	190.584			1593.51	108.316
		1611.34	20.9641			1595.61	187.602			1593.81	108.603
		1611.64	20.9118			1595.91	184.793			1594.11	108.905
		1611.93	20.8612			1596.21	182.144			1594.34	109.148
		1612.23	20.8123			1596.24	181.884			1594.41	109.223
		1612.53	20.7651			1596.51	179.644			1594.71	109.558
		1612.82	20.7194			1596.81	177.284			1595.01	109.91
		1613.12	20.6752			1597.11	175.054			1595.29	110.256
		1613.42	20.6324			1597.19	174.478			1595.31	110.281
		1613.5	20.621			1597.41	172.946			1595.61	110.673
		1613.72	20.591			1597.71	170.951			1595.91	111.086
		1614.01	20.5509			1598.01	169.062			1596.21	111.522
		1614.31	20.5121			1598.14	168.273			1596.24	111.567
		1614.61	20.4745			1598.31	167.272			1596.51	111.983
		1614.91	20.438			1598.61	165.574			1596.81	112.47
		1615.2	20.4027			1598.91	163.964			1597.11	112.986
		1615.5	20.3684			1599.1	162.985			1597.19	113.13
		1615.8	20.3352			1599.21	162.434			1597.41	113.533
		1616.09	20.3029			1599.51	160.981			1597.71	114.112
		1616.39	20.2716			1599.81	159.598			1598.01	114.727
		1616.5	20.2605			1600.05	158.541			1598.14	115.005
		1616.69	20.2412			1600.11	158.283			1598.31	115.379
		1616.99	20.2117			1600.41	157.031			1598.61	116.071
		1617.28	20.1831			1600.71	155.838			1598.91	116.807
		1617.58	20.1553			1601	154.737			1599.1	117.297
		1617.88	20.1282			1601.01	154.7			1599.21	117.59
		1618.18	20.1019			1601.31	153.614			1599.51	118.422
		1618.47	20.0764			1601.61	152.578			1599.81	119.309
		1618.77	20.0515			1601.91	151.588			1600.05	120.06
		1619.07	20.0274			1601.95	151.46			1600.11	120.253
		1619.36	20.0039			1602.21	150.642			1600.41	121.26
		1619.5	19.9934			1602.51	149.737			1600.71	122.332
		1619.66	19.981			1602.81	148.871			1601	123.436
		1619.96	19.9587			1602.9	148.619			1601.01	123.476
		1620.26	19.937			1603.11	148.042			1601.31	124.695
		1620.55	19.9159			1603.41	147.248			1601.61	125.996
		1620.85	19.8954			1603.71	146.486			1601.91	127.381
		1621.15	19.8753			1603.85	146.143			1601.95	127.572
		1621.45	19.8558			1604.01	145.756			1602.21	128.858
		1621.74	19.8368			1604.31	145.056			1602.51	130.431
		1622.04	19.8183			1604.61	144.383			1602.81	132.103
		1622.34	19.8002			1604.8	143.972			1602.9	132.624
		1622.5	19.7905			1604.91	143.737			1603.11	133.88
		1622.64	19.7826			1605.21	143.116			1603.41	135.765
		1622.93	19.7654			1605.51	142.519			1603.71	137.759
		1623.23	19.7486			1605.76	142.041			1603.85	138.724
		1623.53	19.7323			1605.81	141.945			1604.01	139.863
		1623.82	19.7163			1606.11	141.393			1604.31	142.075
		1624.12	19.7007			1606.41	140.861			1604.61	144.392
		1624.42	19.6855			1606.71	140.35			1604.8	145.907
		1624.72	19.6706			1606.71	140.349			1604.91	146.806
		1625.01	19.6561			1607.01	139.855			1605.21	149.305
		1625.31	19.642			1607.31	139.379			1605.51	151.873
		1625.5	19.6331			1607.61	138.92			1605.76	154.045
		1625.61	19.6281			1607.66	138.846			1605.81	154.488
		1625.91	19.6146			1607.91	138.477			1606.11	157.121
		1626.2	19.6014			1608.21	138.05			1606.41	159.738
		1626.5	19.5885			1608.51	137.637			1606.71	162.293
		1626.8	19.5758			1608.61	137.504			1606.71	162.299
		1627.09	19.5635			1608.81	137.239			1607.01	164.755
		1627.39	19.5514			1609.11	136.854			1607.31	167.056
		1627.69	19.5396			1609.41	136.481			1607.61	169.146
		1627.99	19.528			1609.56	136.301			1607.66	169.465
		1628.28	19.5167			1609.71	136.121			1607.91	170.969
		1628.5	19.5087			1610.01	135.773			1608.21	172.474
		1628.58	19.5057			1610.31	135.436			1608.51	173.612
		1628.88	19.4948			1610.51	135.218			1608.61	173.901
		1629.18	19.4842			1610.61	135.11			1608.81	174.346
		1629.47	19.4739			1610.91	134.794			1609.11	174.651
		1629.77	19.4637			1611.21	134.488			1609.41	174.517
		1630.07	19.4538			1611.46	134.241			1609.56	174.287
		1630.36	19.4441			1611.51	134.191			1609.71	173.947
		1630.66	19.4345			1611.81	133.904			1610.01	172.962
		1630.96	19.4252			1612.11	133.626			1610.31	171.595
		1631.26	19.416			1612.41	133.356			1610.51	170.499
		1631.5	19.4087			1612.41	133.355			1610.61	169.89
		1631.55	19.4071			1612.71	133.093			1610.91	167.897
		1631.85	19.3983			1613.01	132.839			1611.21	165.672
		1632.15	19.3896			1613.31	132.592			1611.46	163.689
		1632.45	19.3812			1613.36	132.553			1611.51	163.269
		1632.74	19.3729			1613.61	132.352			1611.81	160.743
		1633.04	19.3648			1613.91	132.119			1612.11	158.143
		1633.34	19.3568			1614.21	131.893			1612.41	155.522
		1633.64	19.349			1614.31	131.82			1612.71	152.886
		1633.93	19.3414			1614.51	131.673			1613.01	150.297
		1634.23	19.3339			1614.81	131.46			1613.31	147.769
		1634.5	19.3272			1615.11	131.252			1613.36	147.366
		1634.53	19.3265			1615.26	131.151			1613.61	145.321
		1634.82	19.3193			1615.41	131.05			1613.91	142.965
		1635.12	19.3122			1615.71	130.854			1614.21	140.711
		1635.42	19.3052			1616.01	130.662			1614.31	139.993
		1635.72	19.2984			1616.21	130.539			1614.51	138.564
		1636.01	19.2917			1616.31	130.476			1614.81	136.527
		1636.31	19.2851			1616.61	130.295			1615.11	134.6
		1636.61	19.2786			1616.91	130.119			1615.26	133.687
		1636.91	19.2723			1617.16	129.976			1615.41	132.782
		1637.2	19.266			1617.21	129.947			1615.71	131.069
		1637.5	19.2599			1617.51	129.78			1616.01	129.458
		1637.8	19.2539			1617.81	129.617			1616.21	128.447
		1638.09	19.248			1618.11	129.459			1616.31	127.945
		1638.39	19.2422			1618.11	129.458			1616.61	126.524
		1638.69	19.2365			1618.41	129.303			1616.91	125.191
		1638.99	19.2309			1618.71	129.152			1617.16	124.151
		1639.28	19.2253			1619.01	129.005			1617.21	123.941
		1639.58	19.2199			1619.05	128.986			1617.51	122.769
		1639.88	19.2146			1619.31	128.861			1617.81	121.669
		1640.18	19.2094			1619.61	128.721			1618.11	120.643
		1640.47	19.2042			1619.91	128.584			1618.11	120.637
		1640.5	19.2038			1620	128.545			1618.41	119.669
		1640.77	19.1992			1620.21	128.451			1618.71	118.761
		1641.07	19.1942			1620.51	128.321			1619.01	117.907
		1641.36	19.1893			1620.81	128.194			1619.05	117.803
		1641.66	19.1845			1620.95	128.136			1619.31	117.106
		1641.96	19.1797			1621.11	128.07			1619.61	116.352
		1642.26	19.1751			1621.41	127.948			1619.91	115.643
		1642.55	19.1705			1621.71	127.83			1620	115.443
		1642.85	19.166			1621.9	127.757			1620.21	114.976
		1643.15	19.1616			1622.01	127.714			1620.51	114.347
		1643.45	19.1572			1622.31	127.601			1620.81	113.754
		1643.5	19.1564			1622.61	127.491			1620.95	113.493
		1643.74	19.1529			1622.85	127.405			1621.11	113.195
		1644.04	19.1487			1622.91	127.383			1621.41	112.668
		1644.34	19.1445			1623.21	127.277			1621.71	112.169
		1644.64	19.1405			1623.51	127.174			1621.9	111.871
		1644.93	19.1364			1623.8	127.077			1622.01	111.698
		1645.23	19.1324			1623.81	127.073			1622.31	111.253
		1645.53	19.1285			1624.11	126.974			1622.61	110.831
		1645.82	19.1247			1624.41	126.877			1622.85	110.512
		1646.12	19.1209			1624.71	126.783			1622.91	110.431
		1646.42	19.1172			1624.75	126.771			1623.21	110.052
		1646.5	19.1162			1625.01	126.69			1623.51	109.693
		1646.72	19.1135			1625.31	126.6			1623.8	109.365
		1647.01	19.1099			1625.61	126.511			1623.81	109.351
		1647.31	19.1063			1625.7	126.485			1624.11	109.027
		1647.61	19.1028			1625.91	126.424			1624.41	108.719
		1647.91	19.0994			1626.21	126.339			1624.71	108.426
		1648.2	19.0959			1626.51	126.256			1624.75	108.39
		1648.5	19.0926			1626.64	126.221			1625.01	108.147
		1648.8	19.0893			1626.81	126.174			1625.31	107.881
		1649.09	19.086			1627.11	126.094			1625.61	107.627
		1649.39	19.0828			1627.41	126.016			1625.7	107.556
		1649.5	19.0816			1627.59	125.971			1625.91	107.386
		1649.69	19.0796			1627.71	125.939			1626.21	107.155
		1649.99	19.0765			1628.01	125.864			1626.51	106.935
		1650.28	19.0734			1628.31	125.791			1626.64	106.844
		1650.58	19.0704			1628.54	125.736			1626.81	106.724
		1650.88	19.0674			1628.61	125.718			1627.11	106.523
		1651.18	19.0645			1628.91	125.648			1627.41	106.331
		1651.47	19.0616			1629.21	125.578			1627.59	106.221
		1651.77	19.0587			1629.49	125.515			1627.71	106.147
		1652.07	19.0559			1629.51	125.51			1628.01	105.97
		1652.36	19.0531			1629.81	125.443			1628.31	105.801
		1652.5	19.0518			1630.11	125.378			1628.54	105.678
		1652.66	19.0503			1630.41	125.314			1628.61	105.639
		1652.96	19.0476			1630.44	125.308			1628.91	105.484
		1653.26	19.045			1630.71	125.251			1629.21	105.335
		1653.55	19.0423			1631.01	125.189			1629.49	105.202
		1653.85	19.0397			1631.31	125.128			1629.51	105.192
		1654.15	19.0371			1631.38	125.115			1629.81	105.054
		1654.45	19.0346			1631.61	125.068			1630.11	104.922
		1654.74	19.0321			1631.91	125.01			1630.41	104.795
		1655.04	19.0297			1632.21	124.952			1630.44	104.784
		1655.34	19.0272			1632.33	124.93			1630.71	104.672
		1655.5	19.0259			1632.51	124.896			1631.01	104.555
		1655.64	19.0248			1632.81	124.841			1631.31	104.442
		1655.93	19.0224			1633.11	124.786			1631.38	104.417
		1656.23	19.0201			1633.28	124.757			1631.61	104.332
		1656.53	19.0178			1633.41	124.733			1631.91	104.227
		1656.82	19.0155			1633.71	124.681			1632.21	104.126
		1657.12	19.0133			1634.01	124.629			1632.33	104.087
		1657.42	19.0111			1634.23	124.592			1632.51	104.028
		1657.72	19.0089			1634.31	124.578			1632.81	103.934
		1658.01	19.0067			1634.61	124.529			1633.11	103.843
		1658.31	19.0046			1634.91	124.48			1633.28	103.794
		1658.5	19.0032			1635.18	124.437			1633.41	103.755
		1658.61	19.0024			1635.21	124.432			1633.71	103.67
		1658.91	19.0004			1635.51	124.385			1634.01	103.588
		1659.2	18.9983			1635.81	124.338			1634.23	103.531
		1659.5	18.9963			1636.11	124.293			1634.31	103.509
		1659.8	18.9943			1636.12	124.292			1634.61	103.432
		1660.09	18.9923			1636.41	124.248			1634.91	103.358
		1660.39	18.9903			1636.71	124.204			1635.18	103.294
		1660.69	18.9884			1637.01	124.16			1635.21	103.286
		1660.99	18.9865			1637.07	124.152			1635.51	103.217
		1661.28	18.9846			1637.31	124.118			1635.81	103.149
		1661.5	18.9833			1637.61	124.076			1636.11	103.084
		1661.58	18.9827			1637.91	124.035			1636.12	103.083
		1661.88	18.9809			1638.02	124.02			1636.41	103.021
		1662.18	18.9791			1638.21	123.994			1636.71	102.96
		1662.47	18.9773			1638.51	123.954			1637.01	102.901
		1662.77	18.9755			1638.81	123.915			1637.07	102.89
		1663.07	18.9737			1638.96	123.896			1637.31	102.843
		1663.36	18.972			1639.11	123.876			1637.61	102.787
		1663.66	18.9703			1639.41	123.838			1637.91	102.733
		1663.96	18.9686			1639.71	123.801			1638.02	102.715
		1664.26	18.9669			1639.91	123.777			1638.21	102.681
		1664.5	18.9656			1640.01	123.764			1638.51	102.63
		1664.55	18.9653			1640.31	123.728			1638.81	102.58
		1664.85	18.9637			1640.61	123.692			1638.96	102.557
		1665.15	18.962			1640.86	123.663			1639.11	102.532
		1665.45	18.9604			1640.91	123.657			1639.41	102.485
		1665.74	18.9589			1641.21	123.623			1639.71	102.44
		1666.04	18.9573			1641.51	123.589			1639.91	102.411
		1666.34	18.9558			1641.8	123.557			1640.01	102.396
		1666.64	18.9542			1641.81	123.555			1640.31	102.353
		1666.93	18.9527			1642.11	123.522			1640.61	102.311
		1667.23	18.9512			1642.41	123.49			1640.86	102.278
		1667.5	18.9499			1642.71	123.457			1640.91	102.27
		1667.53	18.9498			1642.75	123.454			1641.21	102.231
		1667.82	18.9483			1643.01	123.426			1641.51	102.192
		1668.12	18.9469			1643.31	123.395			1641.8	102.156
		1668.42	18.9454			1643.61	123.364			1641.81	102.155
		1668.72	18.944			1643.7	123.356			1642.11	102.118
		1669.01	18.9426			1643.91	123.334			1642.41	102.083
		1669.31	18.9413			1644.21	123.305			1642.71	102.048
		1669.61	18.9399			1644.51	123.275			1642.75	102.044
		1669.91	18.9385			1644.64	123.263			1643.01	102.014
		1670.2	18.9372			1644.81	123.246			1643.31	101.981
		1670.5	18.9359			1645.11	123.218			1643.61	101.949
		1670.8	18.9346			1645.41	123.19			1643.7	101.94
		1671.09	18.9333			1645.59	123.174			1643.91	101.918
		1671.39	18.932			1645.71	123.162			1644.21	101.888
		1671.69	18.9307			1646.01	123.135			1644.51	101.858
		1671.99	18.9295			1646.31	123.108			1644.64	101.846
		1672.28	18.9283			1646.53	123.089			1644.81	101.829
		1672.58	18.927			1646.61	123.082			1645.11	101.8
		1672.88	18.9258			1646.91	123.056			1645.41	101.773
		1673.18	18.9246			1647.21	123.03			1645.59	101.757
		1673.47	18.9234			1647.48	123.008			1645.71	101.746
		1673.5	18.9233			1647.51	123.005			1646.01	101.719
		1673.77	18.9223			1647.81	122.98			1646.31	101.694
		1674.07	18.9211			1648.11	122.955			1646.53	101.676
		1674.36	18.92			1648.41	122.931			1646.61	101.669
		1674.66	18.9188			1648.43	122.93			1646.91	101.644
		1674.96	18.9177			1648.71	122.907			1647.21	101.62
		1675.26	18.9166			1649.01	122.883			1647.48	101.599
		1675.55	18.9155			1649.31	122.86			1647.51	101.597
		1675.85	18.9144			1649.37	122.856			1647.81	101.574
		1676.15	18.9133			1649.61	122.837			1648.11	101.551
		1676.45	18.9122			1649.91	122.814			1648.41	101.529
		1676.5	18.912			1650.21	122.792			1648.43	101.528
		1676.74	18.9112			1650.32	122.784			1648.71	101.508
		1677.04	18.9101			1650.52	122.77			1649.01	101.487
		1677.34	18.9091			1650.82	122.748			1649.31	101.467
		1677.64	18.9081			1651.12	122.727			1649.37	101.463
		1677.93	18.9071			1651.26	122.716			1649.61	101.446
		1678.23	18.906			1651.42	122.705			1649.91	101.427
		1678.53	18.905			1651.72	122.684			1650.21	101.408
		1678.82	18.9041			1652.02	122.664			1650.32	101.401
		1679.12	18.9031			1652.21	122.65			1650.52	101.389
		1679.42	18.9021			1652.32	122.643			1650.82	101.37
		1679.5	18.9018			1652.62	122.623			1651.12	101.352
		1679.72	18.9012			1652.92	122.603			1651.26	101.344
		1680.01	18.9002			1653.15	122.588			1651.42	101.335
		1680.31	18.8993			1653.22	122.584			1651.72	101.318
		1680.61	18.8983			1653.52	122.564			1652.02	101.301
		1680.91	18.8974			1653.82	122.545			1652.21	101.29
		1681.2	18.8965			1654.1	122.527			1652.32	101.284
		1681.5	18.8956			1654.12	122.526			1652.62	101.268
		1681.8	18.8947			1654.42	122.508			1652.92	101.252
		1682.09	18.8938			1654.72	122.489			1653.15	101.24
		1682.39	18.8929			1655.02	122.471			1653.22	101.236
		1682.5	18.8926			1655.05	122.469			1653.52	101.221
		1682.69	18.8921			1655.32	122.453			1653.82	101.206
		1682.99	18.8912			1655.62	122.435			1654.1	101.192
		1683.28	18.8903			1655.92	122.418			1654.12	101.191
		1683.58	18.8895			1655.99	122.414			1654.42	101.177
		1683.88	18.8886			1656.22	122.401			1654.72	101.163
		1684.18	18.8878			1656.52	122.384			1655.02	101.149
		1684.47	18.887			1656.82	122.367			1655.05	101.147
		1684.77	18.8862			1656.93	122.36			1655.32	101.135
		1685.07	18.8854			1657.12	122.35			1655.62	101.122
		1685.36	18.8846			1657.42	122.334			1655.92	101.109
		1685.5	18.8842			1657.72	122.317			1655.99	101.106
		1685.66	18.8838			1657.88	122.309			1656.22	101.096
		1685.96	18.883			1658.02	122.301			1656.52	101.083
		1686.26	18.8822			1658.32	122.285			1656.82	101.071
		1686.55	18.8814			1658.62	122.27			1656.93	101.066
		1686.85	18.8807			1658.82	122.259			1657.12	101.059
		1687.15	18.8799			1658.92	122.254			1657.42	101.047
		1687.45	18.8792			1659.22	122.239			1657.72	101.035
		1687.74	18.8784			1659.52	122.224			1657.88	101.029
		1688.04	18.8777			1659.77	122.211			1658.02	101.024
		1688.34	18.877			1659.82	122.209			1658.32	101.013
		1688.5	18.8766			1660.12	122.194			1658.62	101.001
		1688.64	18.8762			1660.42	122.179			1658.82	100.994
		1688.93	18.8755			1660.71	122.165			1658.92	100.991
		1689.23	18.8748			1660.72	122.165			1659.22	100.98
		1689.53	18.8741			1661.02	122.151			1659.52	100.969
		1689.82	18.8734			1661.32	122.137			1659.77	100.961
		1690.12	18.8727			1661.62	122.123			1659.82	100.959
		1690.42	18.872			1661.66	122.121			1660.12	100.949
		1690.72	18.8713			1661.92	122.109			1660.42	100.939
		1691.01	18.8707			1662.22	122.095			1660.71	100.929
		1691.31	18.87			1662.52	122.082			1660.72	100.929
		1691.5	18.8696			1662.6	122.078			1661.02	100.919
		1691.61	18.8693			1662.82	122.069			1661.32	100.91
		1691.91	18.8687			1663.12	122.055			1661.62	100.901
		1692.2	18.868			1663.42	122.042			1661.66	100.899
		1692.5	18.8674			1663.55	122.037			1661.92	100.892
		1692.8	18.8667			1663.72	122.029			1662.22	100.883
		1693.09	18.8661			1664.02	122.017			1662.52	100.874
		1693.39	18.8655			1664.32	122.004			1662.6	100.871
		1693.69	18.8648			1664.49	121.997			1662.82	100.865
		1693.99	18.8642			1664.62	121.992			1663.12	100.856
		1694.28	18.8636			1664.92	121.979			1663.42	100.848
		1694.5	18.8632			1665.22	121.967			1663.55	100.844
		1694.58	18.863			1665.43	121.959			1663.72	100.84
		1694.88	18.8624			1665.52	121.955			1664.02	100.832
		1695.18	18.8618			1665.82	121.943			1664.32	100.824
		1695.47	18.8612			1666.12	121.931			1664.49	100.819
		1695.77	18.8606			1666.38	121.921			1664.62	100.816
		1696.07	18.86			1666.42	121.92			1664.92	100.808
		1696.36	18.8594			1666.72	121.908			1665.22	100.8
		1696.66	18.8589			1667.02	121.897			1665.43	100.795
		1696.96	18.8583			1667.32	121.886			1665.52	100.793
		1697.26	18.8577			1667.32	121.885			1665.82	100.785
		1697.5	18.8573			1667.62	121.874			1666.12	100.778
		1697.55	18.8572			1667.92	121.863			1666.38	100.772
		1697.85	18.8566			1668.22	121.852			1666.42	100.771
		1698.15	18.8561			1668.27	121.85			1666.72	100.764
		1698.45	18.8555			1668.52	121.842			1667.02	100.757
		1698.74	18.855			1668.82	121.831			1667.32	100.75
		1699.04	18.8544			1669.12	121.82			1667.32	100.75
		1699.34	18.8539			1669.21	121.817			1667.62	100.743
		1699.64	18.8534			1669.42	121.81			1667.92	100.737
		1699.93	18.8529			1669.72	121.799			1668.22	100.73
		1700.23	18.8523			1670.02	121.789			1668.27	100.729
		1700.5	18.8518			1670.15	121.785			1668.52	100.724
		1700.53	18.8518			1670.32	121.779			1668.82	100.717
		1700.82	18.8513			1670.62	121.769			1669.12	100.711
		1701.12	18.8508			1670.92	121.759			1669.21	100.709
		1701.42	18.8503			1671.09	121.753			1669.42	100.705
		1701.72	18.8498			1671.22	121.749			1669.72	100.699
		1702.01	18.8493			1671.52	121.739			1670.02	100.693
		1702.31	18.8488			1671.82	121.73			1670.15	100.69
		1702.61	18.8483			1672.04	121.723			1670.32	100.687
		1702.91	18.8478			1672.12	121.72			1670.62	100.681
		1703.2	18.8473			1672.42	121.711			1670.92	100.675
		1703.5	18.8468			1672.72	121.701			1671.09	100.672
		1703.8	18.8464			1672.98	121.693			1671.22	100.67
		1704.09	18.8459			1673.02	121.692			1671.52	100.664
		1704.39	18.8454			1673.32	121.683			1671.82	100.659
		1704.69	18.845			1673.62	121.674			1672.04	100.654
		1704.99	18.8445			1673.92	121.665			1672.12	100.653
		1705.28	18.8441			1673.92	121.665			1672.42	100.648
		1705.58	18.8436			1674.22	121.656			1672.72	100.642
		1705.88	18.8432			1674.52	121.647			1672.98	100.638
		1706.18	18.8427			1674.82	121.639			1673.02	100.637
		1706.47	18.8423			1674.87	121.637			1673.32	100.632
		1706.5	18.8422			1675.12	121.63			1673.62	100.627
		1706.77	18.8418			1675.42	121.621			1673.92	100.622
		1707.07	18.8414			1675.72	121.613			1673.92	100.622
		1707.36	18.841			1675.81	121.61			1674.22	100.617
		1707.66	18.8405			1676.02	121.605			1674.52	100.612
		1707.96	18.8401			1676.32	121.596			1674.82	100.608
		1708.26	18.8397			1676.62	121.588			1674.87	100.607
		1708.55	18.8393			1676.75	121.584			1675.12	100.603
		1708.85	18.8388			1676.92	121.58			1675.42	100.598
		1709.15	18.8384			1677.22	121.572			1675.72	100.594
		1709.45	18.838			1677.52	121.564			1675.81	100.592
		1709.5	18.8379			1677.69	121.559			1676.02	100.589
		1709.74	18.8376			1677.82	121.556			1676.32	100.585
		1710.04	18.8372			1678.12	121.548			1676.62	100.58
		1710.34	18.8368			1678.42	121.54			1676.75	100.578
		1710.64	18.8364			1678.64	121.535			1676.92	100.576
		1710.93	18.836			1678.72	121.533			1677.22	100.572
		1711.23	18.8356			1679.02	121.525			1677.52	100.567
		1711.53	18.8352			1679.32	121.517			1677.69	100.565
		1711.82	18.8348			1679.58	121.511			1677.82	100.563
		1712.12	18.8345			1679.62	121.51			1678.12	100.559
		1712.42	18.8341			1679.92	121.502			1678.42	100.555
		1712.5	18.834			1680.22	121.495			1678.64	100.552
		1712.72	18.8337			1680.52	121.488			1678.72	100.551
		1713.01	18.8333			1680.52	121.488			1679.02	100.547
		1713.31	18.8329			1680.82	121.481			1679.32	100.543
		1713.61	18.8326			1681.12	121.474			1679.58	100.54
		1713.91	18.8322			1681.42	121.466			1679.62	100.539
		1714.2	18.8318			1681.46	121.465			1679.92	100.535
		1714.5	18.8315			1681.72	121.459			1680.22	100.532
		1714.8	18.8311			1682.02	121.452			1680.52	100.528
		1715.09	18.8307			1682.32	121.446			1680.52	100.528
		1715.39	18.8304			1682.41	121.444			1680.82	100.524
		1715.5	18.8303			1682.62	121.439			1681.12	100.521
		1715.69	18.83			1682.92	121.432			1681.42	100.517
		1715.99	18.8297			1683.22	121.425			1681.46	100.516
		1716.28	18.8294			1683.35	121.422			1681.72	100.513
		1716.58	18.829			1683.52	121.419			1682.02	100.51
		1716.88	18.8287			1683.82	121.412			1682.32	100.506
		1717.18	18.8283			1684.12	121.406			1682.41	100.505
		1717.47	18.828			1684.29	121.402			1682.62	100.503
		1717.77	18.8276			1684.42	121.399			1682.92	100.5
		1718.07	18.8273			1684.72	121.393			1683.22	100.496
		1718.36	18.827			1685.02	121.386			1683.35	100.495
		1718.5	18.8268			1685.23	121.382			1683.52	100.493
		1718.66	18.8267			1685.32	121.38			1683.82	100.49
		1718.96	18.8263			1685.62	121.374			1684.12	100.487
		1719.26	18.826			1685.92	121.368			1684.29	100.485
		1719.55	18.8257			1686.17	121.363			1684.42	100.483
		1719.85	18.8254			1686.22	121.362			1684.72	100.48
		1720.15	18.825			1686.52	121.355			1685.02	100.477
		1720.45	18.8247			1686.82	121.349			1685.23	100.475
		1720.74	18.8244			1687.11	121.344			1685.32	100.474
		1721.04	18.8241			1687.12	121.343			1685.62	100.471
		1721.34	18.8238			1687.42	121.338			1685.92	100.468
		1721.5	18.8236			1687.72	121.332			1686.17	100.466
		1721.64	18.8235			1688.02	121.326			1686.22	100.465
		1721.93	18.8232			1688.06	121.325			1686.52	100.462
		1722.23	18.8229			1688.32	121.32			1686.82	100.459
		1722.53	18.8226			1688.62	121.314			1687.11	100.456
		1722.82	18.8223			1688.92	121.309			1687.12	100.456
		1723.12	18.822			1689	121.307			1687.42	100.454
		1723.42	18.8217			1689.22	121.303			1687.72	100.451
		1723.72	18.8214			1689.52	121.298			1688.02	100.448
		1724.01	18.8211			1689.82	121.292			1688.06	100.448
		1724.31	18.8208			1689.94	121.29			1688.32	100.445
		1724.5	18.8206			1690.12	121.287			1688.62	100.443
		1724.61	18.8205			1690.42	121.281			1688.92	100.44
		1724.91	18.8202			1690.72	121.276			1689	100.439
		1725.2	18.8199			1690.88	121.273			1689.22	100.437
		1725.5	18.8196			1691.02	121.27			1689.52	100.435
		1725.8	18.8194			1691.32	121.265			1689.82	100.432
		1726.09	18.8191			1691.62	121.26			1689.94	100.431
		1726.39	18.8188			1691.82	121.256			1690.12	100.43
		1726.69	18.8185			1691.92	121.255			1690.42	100.427
		1726.99	18.8183			1692.22	121.249			1690.72	100.424
		1727.28	18.818			1692.52	121.244			1690.88	100.423
		1727.5	18.8178			1692.76	121.24			1691.02	100.422
		1727.58	18.8177			1692.82	121.239			1691.32	100.42
		1727.88	18.8175			1693.12	121.234			1691.62	100.417
		1728.18	18.8172			1693.42	121.229			1691.82	100.416
		1728.47	18.8169			1693.7	121.225			1691.92	100.415
		1728.77	18.8167			1693.72	121.224			1692.22	100.412
		1729.07	18.8164			1694.02	121.219			1692.52	100.41
		1729.36	18.8161			1694.32	121.214			1692.76	100.408
		1729.66	18.8159			1694.62	121.21			1692.82	100.408
		1729.96	18.8156			1694.64	121.209			1693.12	100.405
		1730.26	18.8154			1694.92	121.205			1693.42	100.403
		1730.5	18.8152			1695.22	121.2			1693.7	100.401
		1730.55	18.8151			1695.52	121.195			1693.72	100.401
		1730.85	18.8149			1695.58	121.194			1694.02	100.399
		1731.15	18.8146			1695.82	121.191			1694.32	100.396
		1731.45	18.8144			1696.12	121.186			1694.62	100.394
		1731.74	18.8141			1696.42	121.181			1694.64	100.394
		1732.04	18.8139			1696.52	121.18			1694.92	100.392
		1732.34	18.8136			1696.72	121.177			1695.22	100.39
		1732.64	18.8134			1697.02	121.172			1695.52	100.388
		1732.93	18.8131			1697.32	121.168			1695.58	100.387
		1733.23	18.8129			1697.46	121.166			1695.82	100.386
		1733.5	18.8127			1697.62	121.163			1696.12	100.384
		1733.53	18.8127			1697.92	121.159			1696.42	100.382
		1733.82	18.8124			1698.22	121.155			1696.52	100.381
		1734.12	18.8122			1698.4	121.152			1696.72	100.38
		1734.42	18.812			1698.52	121.15			1697.02	100.378
		1734.72	18.8117			1698.82	121.146			1697.32	100.376
		1735.01	18.8115			1699.12	121.142			1697.46	100.375
		1735.31	18.8113			1699.34	121.138			1697.62	100.374
		1735.61	18.811			1699.42	121.137			1697.92	100.372
		1735.91	18.8108			1699.72	121.133			1698.22	100.37
		1736.2	18.8106			1700.02	121.129			1698.4	100.369
		1736.5	18.8104			1700.28	121.125			1698.52	100.368
		1736.8	18.8101			1700.32	121.125			1698.82	100.366
		1737.09	18.8099			1700.62	121.121			1699.12	100.364
		1737.39	18.8097			1700.92	121.116			1699.34	100.363
		1737.69	18.8095			1701.22	121.112			1699.42	100.362
		1737.99	18.8093			1701.22	121.112			1699.72	100.361
		1738.28	18.809			1701.52	121.108			1700.02	100.359
		1738.58	18.8088			1701.82	121.104			1700.28	100.357
		1738.88	18.8086			1702.12	121.1			1700.32	100.357
		1739.18	18.8084			1702.16	121.1			1700.62	100.355
		1739.47	18.8082			1702.42	121.096			1700.92	100.353
		1739.5	18.8082			1702.72	121.093			1701.22	100.352
		1739.77	18.808			1703.02	121.089			1701.22	100.352
		1740.07	18.8078			1703.1	121.088			1701.52	100.35
		1740.36	18.8076			1703.32	121.085			1701.82	100.348
		1740.66	18.8074			1703.62	121.081			1702.12	100.347
		1740.96	18.8072			1703.92	121.077			1702.16	100.346
		1741.26	18.807			1704.04	121.076			1702.42	100.345
		1741.55	18.8068			1704.22	121.073			1702.72	100.343
		1741.85	18.8066			1704.52	121.07			1703.02	100.342
		1742.15	18.8063			1704.82	121.066			1703.1	100.341
		1742.45	18.8061			1704.98	121.064			1703.32	100.34
		1742.5	18.8061			1705.12	121.062			1703.62	100.338
		1742.74	18.806			1705.42	121.059			1703.92	100.337
		1743.04	18.8058			1705.72	121.055			1704.04	100.336
		1743.34	18.8056			1705.92	121.053			1704.22	100.335
		1743.64	18.8054			1706.02	121.051			1704.52	100.334
		1743.93	18.8052			1706.32	121.048			1704.82	100.332
		1744.23	18.805			1706.62	121.044			1704.98	100.331
		1744.53	18.8048			1706.86	121.041			1705.12	100.33
		1744.82	18.8046			1706.92	121.041			1705.42	100.329
		1745.12	18.8044			1707.22	121.037			1705.72	100.327
		1745.42	18.8042			1707.52	121.034			1705.92	100.326
		1745.5	18.8042			1707.8	121.03			1706.02	100.326
		1745.72	18.804			1707.82	121.03			1706.32	100.324
		1746.01	18.8039			1708.12	121.027			1706.62	100.323
		1746.31	18.8037			1708.42	121.023			1706.86	100.322
		1746.61	18.8035			1708.72	121.02			1706.92	100.322
		1746.91	18.8033			1708.73	121.02			1707.22	100.32
		1747.2	18.8031			1709.02	121.017			1707.52	100.319
		1747.5	18.8029			1709.32	121.013			1707.8	100.317
		1747.8	18.8028			1709.62	121.01			1707.82	100.317
		1748.09	18.8026			1709.67	121.009			1708.12	100.316
		1748.39	18.8024			1709.92	121.007			1708.42	100.314
		1748.5	18.8023			1710.22	121.003			1708.72	100.313
		1748.69	18.8022			1710.52	121			1708.73	100.313
		1748.99	18.8021			1710.61	120.999			1709.02	100.312
		1749.28	18.8019			1710.82	120.997			1709.32	100.31
		1749.58	18.8017			1711.12	120.994			1709.62	100.309
		1749.88	18.8015			1711.42	120.991			1709.67	100.309
		1750.18	18.8014			1711.55	120.989			1709.92	100.308
		1750.47	18.8012			1711.72	120.987			1710.22	100.306
		1750.77	18.801			1712.02	120.984			1710.52	100.305
		1751.07	18.8009			1712.32	120.981			1710.61	100.305
		1751.36	18.8007			1712.49	120.98			1710.82	100.304
		1751.5	18.8006			1712.62	120.978			1711.12	100.303
		1751.66	18.8005			1712.92	120.975			1711.42	100.301
		1751.96	18.8004			1713.22	120.972			1711.55	100.301
		1752.26	18.8002			1713.43	120.97			1712.49	100.297
		1752.55	18.8			1713.52	120.969			1713.43	100.293
		1752.85	18.7999			1714.37	120.961			1714.37	100.289
		1753.15	18.7997			1715.3	120.952			1715.3	100.286
		1753.45	18.7995			1716.24	120.943			1716.24	100.282
		1753.74	18.7994			1717.18	120.934			1717.18	100.279
		1754.04	18.7992			1718.12	120.925			1718.12	100.276
		1754.34	18.7991			1719.06	120.917			1719.06	100.272
		1754.5	18.799			1719.99	120.909			1719.99	100.269
		1754.64	18.7989			1720.93	120.901			1720.93	100.266
		1754.93	18.7987			1721.87	120.893			1721.87	100.263
		1755.23	18.7986			1722.81	120.885			1722.81	100.26
		1755.53	18.7984			1723.74	120.878			1723.74	100.257
		1755.82	18.7983			1724.68	120.87			1724.68	100.255
		1756.12	18.7981			1725.62	120.863			1725.62	100.252
		1756.42	18.798			1726.55	120.856			1726.55	100.249
		1756.72	18.7978			1727.49	120.849			1727.49	100.247
		1757.01	18.7977			1728.43	120.842			1728.43	100.244
		1757.31	18.7975			1729.36	120.835			1729.36	100.242
		1757.5	18.7974			1730.3	120.829			1730.3	100.239
		1757.61	18.7974			1731.24	120.822			1731.24	100.237
		1757.91	18.7972			1732.17	120.816			1732.17	100.235
		1758.2	18.7971			1733.11	120.81			1733.11	100.232
		1758.5	18.7969			1734.04	120.804			1734.04	100.23
		1758.8	18.7968			1734.98	120.798			1734.98	100.228
		1759.09	18.7966			1735.92	120.792			1735.92	100.226
		1759.39	18.7965			1736.85	120.786			1736.85	100.224
		1759.69	18.7963			1737.79	120.78			1737.79	100.222
		1759.99	18.7962			1738.72	120.775			1738.72	100.22
		1760.28	18.796			1739.66	120.769			1739.66	100.218
		1760.5	18.7959			1740.59	120.764			1740.59	100.216
		1760.58	18.7959			1741.53	120.759			1741.53	100.214
		1760.88	18.7958			1742.46	120.753			1742.46	100.212
		1761.18	18.7956			1743.4	120.748			1743.4	100.211
		1761.47	18.7955			1744.33	120.743			1744.33	100.209
		1761.77	18.7953			1745.27	120.738			1745.27	100.207
		1762.07	18.7952			1746.2	120.734			1746.2	100.206
		1762.36	18.7951			1747.14	120.729			1747.14	100.204
		1762.66	18.7949			1748.07	120.724			1748.07	100.202
		1762.96	18.7948			1749.01	120.72			1749.01	100.201
		1763.26	18.7947			1749.94	120.715			1749.94	100.199
		1763.5	18.7945			1750.87	120.711			1750.87	100.198
		1763.55	18.7945			1751.81	120.706			1751.81	100.196
		1763.85	18.7944			1752.74	120.702			1752.74	100.195
		1764.15	18.7943			1753.68	120.698			1753.68	100.193
		1764.45	18.7941			1754.61	120.694			1754.61	100.192
		1764.74	18.794			1755.54	120.69			1755.54	100.191
		1765.04	18.7938			1756.48	120.686			1756.48	100.189
		1765.34	18.7937			1757.41	120.682			1757.41	100.188
		1765.64	18.7936			1758.34	120.678			1758.34	100.187
		1765.93	18.7935			1759.28	120.674			1759.28	100.185
		1766.23	18.7933			1760.21	120.67			1760.21	100.184
		1766.5	18.7932			1761.14	120.667			1761.14	100.183
		1766.53	18.7932			1762.07	120.663			1762.07	100.182
		1766.82	18.7931			1763.01	120.659			1763.01	100.181
		1767.12	18.793			1763.94	120.656			1763.94	100.179
		1767.42	18.7928			1764.87	120.652			1764.87	100.178
		1767.72	18.7927			1765.8	120.649			1765.8	100.177
		1768.01	18.7926			1766.74	120.646			1766.74	100.176
		1768.31	18.7924			1767.67	120.642			1767.67	100.175
		1768.61	18.7923			1768.6	120.639			1768.6	100.174
		1768.91	18.7922			1769.53	120.636			1769.53	100.173
		1769.2	18.7921			1770.47	120.633			1770.47	100.172
		1769.5	18.7919			1771.4	120.63			1771.4	100.171
		1769.8	18.7918			1772.33	120.626			1772.33	100.17
		1770.09	18.7917			1773.26	120.623			1773.26	100.169
		1770.39	18.7916			1774.19	120.62			1774.19	100.168
		1770.69	18.7915			1775.12	120.618			1775.12	100.167
		1770.99	18.7914			1776.05	120.615			1776.05	100.166
		1771.28	18.7912			1776.98	120.612			1776.98	100.165
		1771.58	18.7911			1777.92	120.609			1777.92	100.164
		1771.88	18.791			1778.85	120.606			1778.85	100.164
		1772.18	18.7909			1779.78	120.603			1779.78	100.163
		1772.47	18.7908			1780.71	120.601			1780.71	100.162
		1772.5	18.7907			1781.64	120.598			1781.64	100.161
		1772.77	18.7906			1782.57	120.596			1782.57	100.16
		1773.07	18.7905			1783.5	120.593			1783.5	100.159
		1773.36	18.7904			1784.43	120.59			1784.43	100.159
		1773.66	18.7903			1785.36	120.588			1785.36	100.158
		1773.96	18.7902			1786.29	120.585			1786.29	100.157
		1774.26	18.7901			1787.22	120.583			1787.22	100.156
		1774.55	18.79			1788.15	120.581			1788.15	100.156
		1774.85	18.7899			1789.08	120.578			1789.08	100.155
		1775.15	18.7897			1790.01	120.576			1790.01	100.154
		1775.45	18.7896			1790.94	120.574			1790.94	100.153
		1775.5	18.7896			1791.87	120.571			1791.87	100.153
		1778.5	18.7885			1792.8	120.569			1792.8	100.152
		1781.5	18.7875			1793.73	120.567			1793.73	100.151
		1784.5	18.7865			1794.65	120.565			1794.65	100.151
		1787.5	18.7855			1795.58	120.562			1795.58	100.15
		1790.5	18.7846			1796.51	120.56			1796.51	100.149
		1793.5	18.7838			1797.44	120.558			1797.44	100.149
		1796.5	18.7829			1798.37	120.556			1798.37	100.148
		1799.5	18.7822			1799.3	120.554			1799.3	100.148
		1802.5	18.7814			1800.23	120.552			1800.23	100.147

## Sheet: Fig2, b
	Hall resistance data
	20 nm hBN				40 nm hBN				40 nm hBN (Gr-hBN only)				80 nm hBN
	Field (T)	V_xy (V)	R_xy (Ohms)		Field (T)	V_xy (V)	R_xy (Ohms)		Field (T)	V_xy (V)	R_xy (Ohms)		Field (T)	V_xy (V)	R_xy (Ohms)
	-11.9926	-0.00210452	-4209.04		-11.9924	-0.0108648	-10864.8		-11.9924	0.013379	13379		-11.9929	-0.00707801	-7078.01
	-11.9543	-0.0020914	-4182.8		-11.9534	-0.0108874	-10887.4		-11.9534	0.0132833	13283.3		-11.9548	-0.00712292	-7122.92
	-11.926	-0.0020847	-4169.4		-11.9258	-0.0108889	-10888.9		-11.9258	0.0132571	13257.1		-11.9259	-0.007144	-7144
	-11.892	-0.00207965	-4159.3		-11.8988	-0.0108893	-10889.3		-11.8988	0.0132211	13221.1		-11.8961	-0.00717562	-7175.62
	-11.8636	-0.00205707	-4114.15		-11.8641	-0.0108958	-10895.8		-11.8641	0.0131947	13194.7		-11.8671	-0.00719608	-7196.08
	-11.8351	-0.00206313	-4126.27		-11.8296	-0.0108982	-10898.2		-11.8296	0.0131646	13164.6		-11.8323	-0.00724977	-7249.77
	-11.8064	-0.00208154	-4163.08		-11.8025	-0.0108979	-10897.9		-11.8025	0.0131434	13143.4		-11.8029	-0.00725805	-7258.05
	-11.7779	-0.00209555	-4191.1		-11.7749	-0.010902	-10902		-11.7749	0.0131164	13116.5		-11.7731	-0.00726983	-7269.83
	-11.7438	-0.0021229	-4245.8		-11.7473	-0.0109082	-10908.2		-11.7473	0.0130951	13095.1		-11.7437	-0.007309	-7309
	-11.715	-0.00209966	-4199.32		-11.7197	-0.0109192	-10919.2		-11.7197	0.0130623	13062.3		-11.7146	-0.00729913	-7299.13
	-11.6862	-0.002086	-4172		-11.6851	-0.0109258	-10925.8		-11.6851	0.0130216	13021.6		-11.685	-0.00731417	-7314.17
	-11.6522	-0.00208662	-4173.23		-11.651	-0.0109263	-10926.3		-11.651	0.0129899	12989.9		-11.6561	-0.0073445	-7344.5
	-11.6238	-0.0020857	-4171.4		-11.6229	-0.0109151	-10915.1		-11.6229	0.0129667	12966.7		-11.6274	-0.007373	-7373
	-11.5947	-0.0020733	-4146.6		-11.5958	-0.0109207	-10920.7		-11.5958	0.0129278	12927.8		-11.5979	-0.00734458	-7344.58
	-11.5661	-0.00208348	-4166.97		-11.5682	-0.0109327	-10932.7		-11.5682	0.0129016	12901.6		-11.5625	-0.0073778	-7377.8
	-11.5379	-0.00208853	-4177.07		-11.5372	-0.0109456	-10945.6		-11.5372	0.0128818	12881.8		-11.5331	-0.0074008	-7400.8
	-11.5039	-0.00208092	-4161.83		-11.5029	-0.0109547	-10954.7		-11.5029	0.0128373	12837.3		-11.5041	-0.0074204	-7420.4
	-11.4754	-0.00209393	-4187.87		-11.4715	-0.0109689	-10968.9		-11.4715	0.0128195	12819.5		-11.475	-0.0074252	-7425.2
	-11.447	-0.002079	-4158		-11.4444	-0.0109902	-10990.2		-11.4444	0.0127927	12792.7		-11.4456	-0.00743992	-7439.92
	-11.4126	-0.00207008	-4140.17		-11.4165	-0.011005	-11005		-11.4165	0.0127664	12766.4		-11.4164	-0.00744895	-7448.95
	-11.3842	-0.00206122	-4122.43		-11.3894	-0.0110153	-11015.3		-11.3894	0.01276	12760		-11.3871	-0.00744187	-7441.87
	-11.3562	-0.00206693	-4133.87		-11.3549	-0.011027	-11027		-11.3549	0.0127063	12706.3		-11.352	-0.00746925	-7469.25
	-11.3242	-0.0020647	-4129.4		-11.3201	-0.0110313	-11031.3		-11.3201	0.01266	12660		-11.3226	-0.0074724	-7472.4
	-11.2961	-0.00208093	-4161.87		-11.2925	-0.0110338	-11033.8		-11.2925	0.0126203	12620.3		-11.2937	-0.00745003	-7450.03
	-11.2641	-0.00209873	-4197.47		-11.2644	-0.0110381	-11038.1		-11.2644	0.0125993	12599.3		-11.2643	-0.00746925	-7469.25
	-11.2362	-0.00209266	-4185.32		-11.2373	-0.0110369	-11036.9		-11.2373	0.0125693	12569.3		-11.2348	-0.00747367	-7473.67
	-11.2076	-0.00209138	-4182.77		-11.2097	-0.0110352	-11035.2		-11.2097	0.012542	12542		-11.2061	-0.0074737	-7473.7
	-11.1732	-0.00204975	-4099.5		-11.1754	-0.0110379	-11037.9		-11.1754	0.0125107	12510.7		-11.1767	-0.00750637	-7506.37
	-11.145	-0.00206565	-4131.3		-11.1416	-0.0110376	-11037.6		-11.1416	0.0124751	12475.1		-11.1441	-0.00748642	-7486.42
	-11.116	-0.00207203	-4144.07		-11.1135	-0.01104	-11040		-11.1135	0.0124529	12452.9		-11.1153	-0.0074898	-7489.8
	-11.0844	-0.00205707	-4114.15		-11.0864	-0.0110492	-11049.2		-11.0864	0.0124159	12415.9		-11.0827	-0.0075384	-7538.4
	-11.0564	-0.00206248	-4124.97		-11.0583	-0.0110622	-11062.2		-11.0583	0.012384	12384		-11.0531	-0.00753225	-7532.25
	-11.0254	-0.00206312	-4126.23		-11.0277	-0.0110708	-11070.8		-11.0277	0.012369	12369		-11.0242	-0.00753588	-7535.88
	-10.9941	-0.0020542	-4108.4		-10.993	-0.0110756	-11075.6		-10.993	0.0123387	12338.7		-10.9945	-0.00754492	-7544.92
	-10.9653	-0.00204278	-4085.57		-10.962	-0.0110801	-11080.1		-10.962	0.0123165	12316.5		-10.9655	-0.00754092	-7540.92
	-10.9338	-0.00202178	-4043.57		-10.935	-0.0110732	-11073.2		-10.935	0.0122785	12278.5		-10.9364	-0.00753	-7530
	-10.9057	-0.00201288	-4025.77		-10.9069	-0.0110691	-11069.1		-10.9069	0.01225	12250		-10.907	-0.00753667	-7536.67
	-10.877	-0.00202307	-4046.13		-10.8793	-0.0110737	-11073.7		-10.8793	0.0122176	12217.6		-10.8725	-0.007546	-7546
	-10.8429	-0.00204532	-4090.63		-10.845	-0.0110841	-11084.1		-10.845	0.0121802	12180.2		-10.843	-0.00752475	-7524.75
	-10.8139	-0.00203958	-4079.17		-10.811	-0.0110956	-11095.6		-10.811	0.0121578	12157.8		-10.8139	-0.00749458	-7494.58
	-10.7853	-0.00205359	-4107.18		-10.7834	-0.0111051	-11105.1		-10.7834	0.0121325	12132.5		-10.7843	-0.0074775	-7477.5
	-10.7544	-0.00205802	-4116.05		-10.7558	-0.0111151	-11115.1		-10.7558	0.0121115	12111.5		-10.7557	-0.00747558	-7475.58
	-10.726	-0.00205615	-4112.3		-10.7288	-0.0111232	-11123.2		-10.7288	0.0120841	12084.1		-10.7267	-0.00746208	-7462.08
	-10.6945	-0.00205932	-4118.63		-10.6977	-0.011133	-11133		-10.6977	0.0120569	12056.9		-10.6973	-0.00745237	-7452.38
	-10.6665	-0.0020504	-4100.8		-10.6631	-0.0111443	-11144.3		-10.6631	0.0120408	12040.8		-10.6618	-0.00745333	-7453.33
	-10.6376	-0.00203893	-4077.87		-10.6321	-0.0111538	-11153.8		-10.6321	0.0120109	12010.9		-10.6324	-0.00744417	-7444.17
	-10.6035	-0.00203577	-4071.53		-10.605	-0.0111588	-11158.8		-10.605	0.0119901	11990.1		-10.603	-0.00743904	-7439.04
	-10.5747	-0.00201925	-4038.5		-10.5769	-0.0111602	-11160.2		-10.5769	0.0119587	11958.7		-10.5737	-0.00739225	-7392.25
	-10.5466	-0.00201892	-4037.85		-10.5469	-0.0111615	-11161.5		-10.5469	0.0119832	11983.2		-10.5444	-0.00746177	-7461.77
	-10.5125	-0.00200398	-4007.97		-10.5122	-0.0111684	-11168.4		-10.5122	0.0120193	12019.3		-10.5155	-0.0074789	-7478.9
	-10.484	-0.00199573	-3991.47		-10.4817	-0.0111743	-11174.3		-10.4817	0.0119939	11993.9		-10.4857	-0.007472	-7472
	-10.4557	-0.00198936	-3978.72		-10.4536	-0.0111776	-11177.6		-10.4536	0.0119594	11959.4		-10.457	-0.00746685	-7466.85
	-10.4244	-0.00197346	-3946.92		-10.4265	-0.0111816	-11181.6		-10.4265	0.011925	11925		-10.4275	-0.00746423	-7464.23
	-10.396	-0.00198682	-3973.63		-10.3989	-0.0111907	-11190.7		-10.3989	0.0119031	11903.1		-10.3924	-0.00747183	-7471.83
	-10.3647	-0.00201417	-4028.33		-10.3645	-0.0111988	-11198.8		-10.3645	0.0118763	11876.3		-10.3626	-0.0074771	-7477.1
	-10.3365	-0.00204088	-4081.75		-10.3301	-0.0112062	-11206.2		-10.3301	0.0118399	11839.9		-10.3338	-0.00746503	-7465.03
	-10.3072	-0.00201033	-4020.67		-10.3025	-0.0112093	-11209.3		-10.3025	0.011777	11777		-10.3044	-0.00746115	-7461.15
	-10.2735	-0.0019849	-3969.8		-10.2749	-0.0112119	-11211.9		-10.2749	0.0117749	11774.9		-10.275	-0.0074498	-7449.8
	-10.2453	-0.00197473	-3949.47		-10.2474	-0.0112164	-11216.5		-10.2474	0.0117567	11756.7		-10.2463	-0.00744875	-7448.75
	-10.2164	-0.00195313	-3906.27		-10.2164	-0.0112234	-11223.4		-10.2164	0.0117453	11745.3		-10.2169	-0.00743987	-7439.87
	-10.1826	-0.00194868	-3897.37		-10.1822	-0.0112303	-11230.3		-10.1822	0.0117123	11712.3		-10.1848	-0.007419	-7419
	-10.154	-0.00197313	-3946.27		-10.1516	-0.0112392	-11239.2		-10.1516	0.0116652	11665.2		-10.1555	-0.00742783	-7427.83
	-10.1258	-0.001976	-3952		-10.1236	-0.0112408	-11240.8		-10.1236	0.0116251	11625.1		-10.123	-0.00745297	-7452.97
	-10.0974	-0.00197251	-3945.02		-10.096	-0.0112415	-11241.5		-10.096	0.0116072	11607.2		-10.0944	-0.00741345	-7413.45
	-10.0683	-0.00197027	-3940.53		-10.0684	-0.0112401	-11240.1		-10.0684	0.011612	11612		-10.0648	-0.00738967	-7389.67
	-10.0342	-0.0019582	-3916.4		-10.0374	-0.0112374	-11237.5		-10.0374	0.0116211	11621.1		-10.0353	-0.007379	-7379
	-10.0062	-0.0019207	-3841.4		-10.0027	-0.0112354	-11235.4		-10.0027	0.0116101	11610.1		-10.006	-0.00733617	-7336.17
	-9.97772	-0.00193085	-3861.7		-9.97113	-0.0112377	-11237.7		-9.97113	0.0115777	11577.7		-9.9737	-0.0073401	-7340.1
	-9.94326	-0.00193403	-3868.07		-9.94307	-0.011241	-11241		-9.94307	0.0115688	11568.8		-9.94446	-0.0072854	-7285.4
	-9.91475	-0.00193882	-3877.63		-9.91594	-0.0112401	-11240.1		-9.91594	0.0115464	11546.4		-9.91527	-0.00722015	-7220.15
	-9.88635	-0.0019398	-3879.6		-9.88837	-0.0112367	-11236.7		-9.88837	0.0115493	11549.3		-9.88518	-0.00719612	-7196.12
	-9.85221	-0.0019315	-3863		-9.85725	-0.011237	-11237		-9.85725	0.011566	11566		-9.8534	-0.00715503	-7155.03
	-9.82394	-0.00191656	-3833.12		-9.82298	-0.0112384	-11238.4		-9.82298	0.0115354	11535.4		-9.82345	-0.00714883	-7148.83
	-9.79545	-0.00191752	-3835.03		-9.79161	-0.0112408	-11240.8		-9.79161	0.0114978	11497.8		-9.79397	-0.00710618	-7106.18
	-9.7641	-0.0019153	-3830.6		-9.76453	-0.011247	-11247		-9.76453	0.0114541	11454.1		-9.76486	-0.00698807	-6988.07
	-9.73564	-0.00189907	-3798.13		-9.73643	-0.0112491	-11249.1		-9.73643	0.0114339	11433.9		-9.73584	-0.00689762	-6897.62
	-9.7045	-0.00189207	-3784.13		-9.70936	-0.0112513	-11251.3		-9.70936	0.0114358	11435.8		-9.70625	-0.0069119	-6911.9
	-9.67663	-0.0018816	-3763.2		-9.6753	-0.0112529	-11252.9		-9.6753	0.0114028	11402.8		-9.67672	-0.00680082	-6800.82
	-9.64769	-0.00188	-3760		-9.64018	-0.0112517	-11251.7		-9.64018	0.0113967	11396.7		-9.64463	-0.0068776	-6877.6
	-9.61399	-0.00187173	-3743.47		-9.6131	-0.0112505	-11250.5		-9.6131	0.0113481	11348.1		-9.61535	-0.00683147	-6831.47
	-9.58545	-0.00186348	-3726.97		-9.58557	-0.0112496	-11249.6		-9.58557	0.011328	11328		-9.58278	-0.00687942	-6879.42
	-9.55689	-0.00185427	-3708.53		-9.55802	-0.0112503	-11250.3		-9.55802	0.0113078	11307.8		-9.55392	-0.00699307	-6993.07
	-9.52277	-0.00185902	-3718.03		-9.52698	-0.0112513	-11251.3		-9.52698	0.0112775	11277.5		-9.52429	-0.00696685	-6966.85
	-9.4947	-0.00185203	-3704.07		-9.49269	-0.0112517	-11251.7		-9.49269	0.0112524	11252.4		-9.49521	-0.00694188	-6941.88
	-9.46587	-0.00184758	-3695.17		-9.46215	-0.0112475	-11247.5		-9.46215	0.0112153	11215.3		-9.46573	-0.00690395	-6903.95
	-9.43457	-0.00184917	-3698.35		-9.43457	-0.0112362	-11236.2		-9.43457	0.0111931	11193.1		-9.43693	-0.00688557	-6885.57
	-9.40656	-0.00186477	-3729.53		-9.407	-0.0112372	-11237.2		-9.407	0.0111771	11177.1		-9.40717	-0.00690272	-6902.72
	-9.37553	-0.00185013	-3700.27		-9.3794	-0.0112479	-11247.9		-9.3794	0.0111497	11149.7		-9.37237	-0.00687918	-6879.18
	-9.34666	-0.0018158	-3631.6		-9.34536	-0.0112456	-11245.6		-9.34536	0.0111126	11112.6		-9.34321	-0.0068423	-6842.3
	-9.31811	-0.00182725	-3654.5		-9.31026	-0.0112412	-11241.2		-9.31026	0.0110832	11083.2		-9.31362	-0.0068566	-6856.6
	-9.28398	-0.00185015	-3700.3		-9.28316	-0.0112391	-11239.1		-9.28316	0.0110536	11053.6		-9.28499	-0.00681562	-6815.62
	-9.25538	-0.00183772	-3675.45		-9.25507	-0.0112388	-11238.9		-9.25507	0.0110226	11022.6		-9.25576	-0.00678545	-6785.45
	-9.22711	-0.00183105	-3662.1		-9.22798	-0.0112372	-11237.2		-9.22798	0.011008	11008		-9.22639	-0.00674949	-6749.49
	-9.19301	-0.00182407	-3648.13		-9.19653	-0.0112365	-11236.5		-9.19653	0.0109649	10964.9		-9.19729	-0.00670455	-6704.55
	-9.16457	-0.00180563	-3611.27		-9.16225	-0.0112386	-11238.6		-9.16225	0.010938	10938		-9.16248	-0.00673347	-6733.47
	-9.13584	-0.00178718	-3574.35		-9.13115	-0.0112429	-11242.9		-9.13115	0.0109091	10909.1		-9.13306	-0.00669858	-6698.58
	-9.1022	-0.00180183	-3603.67		-9.10414	-0.0112439	-11243.9		-9.10414	0.010876	10876		-9.10438	-0.00666755	-6667.55
	-9.07393	-0.00179893	-3597.87		-9.07655	-0.0112438	-11243.8		-9.07655	0.0108491	10849.1		-9.07495	-0.0066677	-6667.7
	-9.04533	-0.00179293	-3585.87		-9.04944	-0.0112436	-11243.6		-9.04944	0.0108326	10832.6		-9.04585	-0.00660572	-6605.72
	-9.01438	-0.00177382	-3547.65		-9.01466	-0.0112421	-11242.1		-9.01466	0.0108028	10802.8		-9.01674	-0.00655893	-6558.93
	-8.98631	-0.00176238	-3524.77		-8.98017	-0.0112432	-11243.2		-8.98017	0.0107723	10772.3		-8.987	-0.00655855	-6558.55
	-8.95463	-0.0017573	-3514.6		-8.95307	-0.0112401	-11240.1		-8.95307	0.0107487	10748.7		-8.95223	-0.00654295	-6542.95
	-8.92635	-0.00176145	-3522.9		-8.92454	-0.0112344	-11234.4		-8.92454	0.0107156	10715.6		-8.92293	-0.00652887	-6528.88
	-8.89647	-0.00174523	-3490.47		-8.89748	-0.0112274	-11227.4		-8.89748	0.0106991	10699.1		-8.89372	-0.00650845	-6508.45
	-8.86283	-0.00174268	-3485.37		-8.86663	-0.0112196	-11219.6		-8.86663	0.0106781	10678.1		-8.86434	-0.00645518	-6455.18
	-8.83422	-0.00173316	-3466.32		-8.83234	-0.0112102	-11210.2		-8.83234	0.0106478	10647.8		-8.83558	-0.00642733	-6427.33
	-8.80596	-0.00174142	-3482.83		-8.80122	-0.0111983	-11198.4		-8.80122	0.010611	10611		-8.80614	-0.00640353	-6403.53
	-8.77512	-0.00172934	-3458.68		-8.77364	-0.0111895	-11189.5		-8.77364	0.0105906	10590.6		-8.77703	-0.00636547	-6365.47
	-8.74586	-0.0017128	-3425.6		-8.74606	-0.0111843	-11184.3		-8.74606	0.0105651	10565.1		-8.74228	-0.00635814	-6358.14
	-8.71499	-0.00171915	-3438.3		-8.71845	-0.01118	-11180		-8.71845	0.0105377	10537.7		-8.71284	-0.00632222	-6322.22
	-8.68574	-0.00172488	-3449.77		-8.68747	-0.011174	-11174		-8.68747	0.0105105	10510.5		-8.68372	-0.00628601	-6286.01
	-8.65818	-0.00171152	-3423.03		-8.65372	-0.0111668	-11166.8		-8.65372	0.0104835	10483.5		-8.6542	-0.00625742	-6257.43
	-8.62377	-0.00168165	-3363.3		-8.62283	-0.0111583	-11158.3		-8.62283	0.0104545	10454.5		-8.62529	-0.00622307	-6223.07
	-8.59551	-0.00171375	-3427.5		-8.5952	-0.0111502	-11150.2		-8.5952	0.010433	10433		-8.59652	-0.00621793	-6217.93
	-8.56725	-0.00171723	-3434.47		-8.56811	-0.0111407	-11140.7		-8.56811	0.010403	10403		-8.56709	-0.00620645	-6206.45
	-8.53274	-0.00168358	-3367.17		-8.53706	-0.0111233	-11123.3		-8.53706	0.0103689	10368.9		-8.53443	-0.00617793	-6177.93
	-8.50414	-0.00166798	-3335.97		-8.50276	-0.011106	-11106		-8.50276	0.0103422	10342.2		-8.50562	-0.00615607	-6156.07
	-8.47619	-0.0016664	-3332.8		-8.4717	-0.0110982	-11098.2		-8.4717	0.0103102	10310.2		-8.47346	-0.00617027	-6170.27
	-8.44502	-0.00166573	-3331.47		-8.44412	-0.0110937	-11093.7		-8.44412	0.0102814	10281.4		-8.44452	-0.00615575	-6155.75
	-8.41666	-0.0016651	-3330.2		-8.41663	-0.0110903	-11090.3		-8.41663	0.0102494	10249.4		-8.415	-0.00608475	-6084.75
	-8.38569	-0.00166574	-3331.48		-8.38904	-0.0110802	-11080.2		-8.38904	0.0102121	10212.1		-8.38593	-0.00608699	-6086.99
	-8.35445	-0.00166512	-3330.23		-8.35474	-0.0110661	-11066.1		-8.35474	0.0101719	10171.9		-8.35715	-0.00605196	-6051.96
	-8.32561	-0.00165113	-3302.27		-8.3203	-0.0110524	-11052.4		-8.3203	0.0101319	10131.9		-8.3247	-0.00602218	-6022.18
	-8.29442	-0.0016403	-3280.6		-8.29272	-0.0110338	-11033.8		-8.29272	0.0100964	10096.4		-8.29587	-0.00596237	-5962.37
	-8.26598	-0.00163458	-3269.15		-8.26513	-0.0110109	-11010.9		-8.26513	0.0100585	10058.5		-8.2635	-0.00594581	-5945.81
	-8.23788	-0.00162948	-3258.97		-8.238	-0.0109914	-10991.4		-8.238	0.0100186	10018.6		-8.23438	-0.00592117	-5921.17
	-8.20382	-0.00162317	-3246.33		-8.20661	-0.0109809	-10980.9		-8.20661	0.00998787	9987.87		-8.20534	-0.00589387	-5893.87
	-8.17526	-0.0015726	-3145.2		-8.17333	-0.01097	-10970		-8.17333	0.00991531	9915.31		-8.17579	-0.00581848	-5818.48
	-8.14735	-0.00158373	-3167.47		-8.14237	-0.010958	-10958		-8.14237	0.00983933	9839.33		-8.14721	-0.00577547	-5775.47
	-8.1129	-0.00159708	-3194.17		-8.11476	-0.0109406	-10940.6		-8.11476	0.00980507	9805.08		-8.11242	-0.00576658	-5766.58
	-8.08442	-0.00158533	-3170.65		-8.08766	-0.0109206	-10920.6		-8.08766	0.00973516	9735.16		-8.08343	-0.0057068	-5706.8
	-8.05564	-0.00157038	-3140.77		-8.05953	-0.0108999	-10899.9		-8.05953	0.00971701	9717.01		-8.05382	-0.00568968	-5689.68
	-8.02478	-0.0015621	-3124.2		-8.02541	-0.0108767	-10876.7		-8.02541	0.00967214	9672.14		-8.02521	-0.00567009	-5670.09
	-7.99634	-0.00155892	-3117.83		-7.99128	-0.0108492	-10849.2		-7.99128	0.00958843	9588.43		-7.99603	-0.00559539	-5595.39
	-7.96504	-0.0015634	-3126.8		-7.96324	-0.0108262	-10826.2		-7.96324	0.00954801	9548.01		-7.96381	-0.00555038	-5550.38
	-7.93373	-0.00155036	-3100.72		-7.93621	-0.0108056	-10805.6		-7.93621	0.00950748	9507.48		-7.935	-0.00552052	-5520.52
	-7.90529	-0.00152462	-3049.23		-7.90812	-0.0107854	-10785.4		-7.90812	0.00947028	9470.28		-7.90549	-0.00549062	-5490.62
	-7.87385	-0.0015564	-3112.8		-7.87748	-0.0107629	-10762.9		-7.87748	0.00943427	9434.27		-7.87621	-0.005468	-5468
	-7.84584	-0.0015354	-3070.8		-7.84328	-0.01074	-10740		-7.84328	0.0093985	9398.5		-7.84398	-0.00543314	-5433.14
	-7.81776	-0.00152208	-3044.17		-7.81237	-0.0107174	-10717.4		-7.81237	0.0093947	9394.7		-7.81528	-0.00542961	-5429.61
	-7.78329	-0.00150873	-3017.47		-7.78476	-0.010695	-10695		-7.78476	0.00928884	9288.84		-7.78615	-0.00541028	-5410.28
	-7.75505	-0.00150585	-3011.7		-7.75766	-0.0106717	-10671.7		-7.75766	0.00923685	9236.85		-7.7571	-0.00537951	-5379.51
	-7.72618	-0.00150297	-3005.95		-7.73013	-0.0106436	-10643.6		-7.73013	0.00922056	9220.56		-7.72778	-0.00536601	-5366.01
	-7.69242	-0.00151188	-3023.77		-7.69528	-0.0106177	-10617.7		-7.69528	0.00918201	9182.01		-7.69369	-0.00536092	-5360.93
	-7.66381	-0.00150428	-3008.57		-7.661	-0.0105973	-10597.3		-7.661	0.00913197	9131.97		-7.6644	-0.00535456	-5354.56
	-7.63561	-0.00149978	-2999.57		-7.63341	-0.0105775	-10577.5		-7.63341	0.00909929	9099.29		-7.63482	-0.00535684	-5356.84
	-7.60429	-0.0015033	-3006.6		-7.60576	-0.0105556	-10555.6		-7.60576	0.009064	9064.01		-7.60564	-0.00532265	-5322.65
	-7.57586	-0.00149155	-2983.1		-7.57818	-0.0105273	-10527.3		-7.57818	0.00904438	9044.38		-7.57654	-0.00530751	-5307.51
	-7.54457	-0.00147883	-2957.67		-7.54754	-0.0104964	-10496.4		-7.54754	0.00900058	9000.58		-7.54744	-0.00520476	-5204.76
	-7.51358	-0.00149345	-2986.9		-7.51288	-0.0104635	-10463.5		-7.51288	0.00896322	8963.22		-7.51801	-0.00514527	-5145.27
	-7.48523	-0.00147565	-2951.3		-7.48193	-0.0104266	-10426.6		-7.48193	0.00892263	8922.63		-7.48366	-0.00512123	-5121.23
	-7.45404	-0.00148328	-2966.57		-7.45438	-0.0103847	-10384.7		-7.45438	0.00888336	8883.36		-7.45423	-0.00506478	-5064.78
	-7.42509	-0.00146863	-2937.25		-7.42681	-0.010346	-10346		-7.42681	0.00885849	8858.49		-7.42512	-0.00505981	-5059.81
	-7.39718	-0.00145083	-2901.67		-7.39971	-0.0103167	-10316.7		-7.39971	0.00883011	8830.11		-7.39601	-0.00499268	-4992.68
	-7.36413	-0.00145657	-2913.13		-7.36528	-0.0102863	-10286.3		-7.36528	0.00880889	8808.89		-7.36693	-0.00499928	-4999.28
	-7.33571	-0.0014531	-2906.2		-7.33049	-0.0102513	-10251.4		-7.33049	0.00877075	8770.75		-7.3318	-0.004961	-4961
	-7.30486	-0.00146867	-2937.33		-7.30338	-0.0102118	-10211.8		-7.30338	0.00870224	8702.24		-7.30318	-0.0049057	-4905.7
	-7.27613	-0.00148775	-2975.5		-7.27584	-0.0101738	-10173.9		-7.27584	0.00867468	8674.68		-7.27401	-0.00489426	-4894.26
	-7.2481	-0.00147755	-2955.1		-7.2483	-0.0101374	-10137.4		-7.2483	0.0086687	8668.7		-7.24468	-0.00483513	-4835.12
	-7.21397	-0.00144798	-2895.97		-7.2177	-0.0100983	-10098.3		-7.2177	0.00863318	8633.18		-7.21558	-0.00476608	-4766.08
	-7.18537	-0.00142193	-2843.87		-7.18298	-0.0100507	-10050.7		-7.18298	0.00860768	8607.68		-7.18648	-0.00477715	-4777.15
	-7.15674	-0.00141268	-2825.37		-7.15243	-0.0099902	-9990.2		-7.15243	0.00858058	8580.58		-7.15768	-0.00474422	-4744.22
	-7.12302	-0.00142223	-2844.47		-7.12483	-0.00993331	-9933.31		-7.12483	0.00854544	8545.44		-7.1222	-0.00471675	-4716.75
	-7.09458	-0.00140858	-2817.15		-7.09774	-0.00988988	-9889.88		-7.09774	0.00851491	8514.91		-7.09309	-0.00477219	-4772.19
	-7.06615	-0.00140508	-2810.17		-7.0667	-0.0098482	-9848.2		-7.0667	0.00850227	8502.27		-7.06367	-0.0048228	-4822.8
	-7.03245	-0.00144003	-2880.07		-7.03249	-0.00979922	-9799.22		-7.03249	0.00847932	8479.32		-7.035	-0.00479241	-4792.41
	-7.00389	-0.00143435	-2868.7		-7.0015	-0.00974709	-9747.09		-7.0015	0.00845317	8453.17		-7.00489	-0.00477854	-4778.54
	-6.97559	-0.00140317	-2806.33		-6.9734	-0.00969368	-9693.68		-6.9734	0.00842791	8427.91		-6.97529	-0.0047592	-4759.2
	-6.94475	-0.00138407	-2768.13		-6.94088	-0.00962668	-9626.68		-6.94088	0.00839546	8395.47		-6.94636	-0.00469335	-4693.35
	-6.91592	-0.0013803	-2760.6		-6.91028	-0.00956899	-9568.99		-6.91028	0.00837043	8370.43		-6.9166	-0.00465776	-4657.76
	-6.8847	-0.0013768	-2753.6		-6.88325	-0.00951129	-9511.29		-6.88325	0.00835525	8355.25		-6.88723	-0.00463665	-4636.65
	-6.85655	-0.00137967	-2759.33		-6.85577	-0.00945288	-9452.88		-6.85577	0.00833252	8332.52		-6.85258	-0.0046041	-4604.1
	-6.82812	-0.0013574	-2714.8		-6.82832	-0.00940376	-9403.76		-6.82832	0.00830893	8308.93		-6.82364	-0.00458083	-4580.83
	-6.79459	-0.00137394	-2747.88		-6.79756	-0.00935012	-9350.12		-6.79756	0.00828698	8286.98		-6.79478	-0.00454635	-4546.35
	-6.7663	-0.00138984	-2779.68		-6.76302	-0.00927708	-9277.08		-6.76302	0.00826617	8266.17		-6.76587	-0.00449221	-4492.21
	-6.73832	-0.00135932	-2718.63		-6.73255	-0.00920564	-9205.64		-6.73255	0.00824431	8244.31		-6.73693	-0.0044651	-4465.1
	-6.70403	-0.00133387	-2667.73		-6.7056	-0.00914794	-9147.94		-6.7056	0.00822429	8224.29		-6.70231	-0.00447769	-4477.69
	-6.67586	-0.00133892	-2677.85		-6.67759	-0.00909478	-9094.78		-6.67759	0.0082069	8206.9		-6.67297	-0.00441817	-4418.18
	-6.64777	-0.00135738	-2714.77		-6.64363	-0.00904153	-9041.53		-6.64363	0.00818565	8185.65		-6.64435	-0.00442784	-4427.84
	-6.61419	-0.0013237	-2647.4		-6.60967	-0.00898224	-8982.24		-6.60967	0.00816707	8167.07		-6.61506	-0.00438233	-4382.33
	-6.5861	-0.00131415	-2628.3		-6.58227	-0.00892097	-8920.97		-6.58227	0.00814657	8146.57		-6.5858	-0.00436148	-4361.48
	-6.55739	-0.00132688	-2653.77		-6.55487	-0.0088647	-8864.7		-6.55487	0.00812438	8124.38		-6.55625	-0.00434531	-4345.31
	-6.52377	-0.00131797	-2635.93		-6.52738	-0.008807	-8807		-6.52738	0.00810317	8103.17		-6.52766	-0.00428594	-4285.94
	-6.4953	-0.00131035	-2620.7		-6.49993	-0.00873977	-8739.77		-6.49993	0.00808164	8081.64		-6.49275	-0.00429091	-4290.91
	-6.46687	-0.00127412	-2548.23		-6.46569	-0.00866737	-8667.37		-6.46569	0.00805708	8057.08		-6.46396	-0.00425644	-4256.44
	-6.43359	-0.00126522	-2530.43		-6.43164	-0.00860697	-8606.97		-6.43164	0.00803308	8033.08		-6.43486	-0.00419412	-4194.12
	-6.40545	-0.00126808	-2536.17		-6.40416	-0.00855142	-8551.42		-6.40416	0.00801161	8011.61		-6.40604	-0.00417965	-4179.65
	-6.37774	-0.00126328	-2526.57		-6.3772	-0.00849658	-8496.58		-6.3772	0.00799158	7991.58		-6.37726	-0.00414498	-4144.98
	-6.34354	-0.00126077	-2521.53		-6.3493	-0.00843078	-8430.78		-6.3493	0.00797269	7972.69		-6.34206	-0.00413767	-4137.67
	-6.31577	-0.00124772	-2495.43		-6.31575	-0.0083548	-8354.8		-6.31575	0.00794867	7948.67		-6.31379	-0.00408045	-4080.45
	-6.28731	-0.00123628	-2472.57		-6.28092	-0.0082851	-8285.1		-6.28092	0.00792721	7927.21		-6.28417	-0.00405533	-4055.33
	-6.2537	-0.00120988	-2419.77		-6.25398	-0.00822763	-8227.63		-6.25398	0.00790933	7909.33		-6.25488	-0.0040226	-4022.6
	-6.22533	-0.00120702	-2414.03		-6.22647	-0.00816445	-8164.45		-6.22647	0.00789242	7892.42		-6.22654	-0.00395202	-3952.02
	-6.19739	-0.00120478	-2409.57		-6.1991	-0.00810079	-8100.79		-6.1991	0.00788334	7883.34		-6.1945	-0.0039215	-3921.5
	-6.16341	-0.00120449	-2408.98		-6.16495	-0.00803658	-8036.58		-6.16495	0.00785617	7856.17		-6.16535	-0.0038929	-3892.9
	-6.13497	-0.00121243	-2424.87		-6.13068	-0.00797086	-7970.86		-6.13068	0.00783375	7833.75		-6.13333	-0.00383886	-3838.86
	-6.10692	-0.00123088	-2461.77		-6.10333	-0.00791078	-7910.78		-6.10333	0.00781397	7813.97		-6.10414	-0.00378989	-3789.89
	-6.07334	-0.00122897	-2457.93		-6.07589	-0.00784147	-7841.47		-6.07589	0.00779307	7793.07		-6.07551	-0.00375175	-3751.75
	-6.0452	-0.00121308	-2426.17		-6.0484	-0.00777702	-7777.02		-6.0484	0.00777035	7770.35		-6.04623	-0.00371552	-3715.53
	-6.01707	-0.00119335	-2386.7		-6.01465	-0.00771925	-7719.25		-6.01465	0.00775	7750		-6.01732	-0.00367676	-3676.76
	-5.98288	-0.00117873	-2357.47		-5.98011	-0.00766329	-7663.3		-5.98011	0.00773148	7731.48		-5.98216	-0.00363288	-3632.88
	-5.95494	-0.00117493	-2349.85		-5.95216	-0.00761442	-7614.42		-5.95216	0.00771645	7716.45		-5.95638	-0.00359216	-3592.16
	-5.92629	-0.00118192	-2363.83		-5.92467	-0.00755434	-7554.34		-5.92467	0.00769842	7698.42		-5.92423	-0.00360871	-3608.71
	-5.89276	-0.0011762	-2352.4		-5.89722	-0.00749378	-7493.78		-5.89722	0.00767568	7675.68		-5.89563	-0.0035694	-3569.4
	-5.86474	-0.0011692	-2338.4		-5.86986	-0.00744514	-7445.14		-5.86986	0.00765375	7653.75		-5.86643	-0.0035937	-3593.7
	-5.83661	-0.00117302	-2346.03		-5.83575	-0.00738871	-7388.72		-5.83575	0.00762992	7629.92		-5.83439	-0.00355403	-3554.03
	-5.80265	-0.00116857	-2337.13		-5.80145	-0.00732633	-7326.33		-5.80145	0.00761165	7611.65		-5.80567	-0.00351613	-3516.13
	-5.77483	-0.00116092	-2321.83		-5.77396	-0.00726967	-7269.67		-5.77396	0.00759631	7596.31		-5.77353	-0.00356063	-3560.63
	-5.74634	-0.00114887	-2297.73		-5.74648	-0.0072246	-7224.6		-5.74648	0.00758079	7580.79		-5.74486	-0.00350342	-3503.42
	-5.71272	-0.00113105	-2262.1		-5.71957	-0.00717859	-7178.59		-5.71957	0.0075629	7562.9		-5.71557	-0.00349362	-3493.62
	-5.68442	-0.00112659	-2253.18		-5.6853	-0.00712614	-7126.14		-5.6853	0.00754432	7544.32		-5.68695	-0.00348242	-3482.43
	-5.65621	-0.00112152	-2243.03		-5.65175	-0.00706684	-7066.84		-5.65175	0.00752079	7520.79		-5.65736	-0.00344849	-3448.49
	-5.62237	-0.00112217	-2244.33		-5.62434	-0.00701335	-7013.35		-5.62434	0.00750403	7504.03		-5.6228	-0.00348763	-3487.63
	-5.59473	-0.00111005	-2220.1		-5.59688	-0.00696495	-6964.95		-5.59688	0.00749497	7494.97		-5.59368	-0.00342939	-3429.39
	-5.56644	-0.00111357	-2227.15		-5.5694	-0.00690964	-6909.64		-5.5694	0.00748378	7483.78		-5.56455	-0.00342024	-3420.24
	-5.53249	-0.00110372	-2207.43		-5.53563	-0.0068459	-6845.9		-5.53563	0.00746722	7467.22		-5.53528	-0.00343475	-3434.75
	-5.50438	-0.0011015	-2203		-5.50103	-0.00678256	-6782.56		-5.50103	0.00744561	7445.61		-5.5064	-0.00338923	-3389.23
	-5.47592	-0.00109482	-2189.63		-5.47354	-0.00673297	-6732.97		-5.47354	0.00742821	7428.21		-5.47459	-0.00339762	-3397.62
	-5.4423	-0.00108719	-2174.38		-5.44608	-0.0066891	-6689.1		-5.44608	0.00741413	7414.13		-5.44588	-0.0033966	-3396.6
	-5.41408	-0.00109258	-2185.17		-5.41919	-0.00664643	-6646.43		-5.41919	0.00740126	7401.26		-5.41362	-0.00337804	-3378.04
	-5.38617	-0.00106112	-2122.23		-5.38497	-0.00658992	-6589.92		-5.38497	0.0073837	7383.7		-5.38516	-0.00333849	-3338.49
	-5.35228	-0.00104108	-2082.17		-5.35131	-0.00653651	-6536.51		-5.35131	0.00736357	7363.57		-5.3557	-0.00333691	-3336.91
	-5.32431	-0.00103315	-2066.3		-5.32336	-0.00649598	-6495.98		-5.32336	0.00735144	7351.44		-5.32349	-0.00334675	-3346.75
	-5.29596	-0.00102423	-2048.47		-5.29634	-0.00645712	-6457.12		-5.29634	0.00733307	7333.07		-5.29473	-0.00332069	-3320.69
	-5.26235	-0.00100388	-2007.77		-5.2689	-0.0064204	-6420.4		-5.2689	0.00731232	7312.32		-5.26353	-0.00327206	-3272.06
	-5.23486	-0.0009985	-1997		-5.23793	-0.0063813	-6381.3		-5.23793	0.00729352	7293.52		-5.23439	-0.00321451	-3214.51
	-5.20644	-0.000980367	-1960.73		-5.20384	-0.00633727	-6337.28		-5.20384	0.00727244	7272.44		-5.2053	-0.00318973	-3189.73
	-5.17257	-0.000970817	-1941.63		-5.17262	-0.00629857	-6298.57		-5.17262	0.00725916	7259.16		-5.17659	-0.00318338	-3183.38
	-5.1442	-0.000962225	-1924.45		-5.14568	-0.00626591	-6265.91		-5.14568	0.00724296	7242.97		-5.14712	-0.00317954	-3179.54
	-5.11606	-0.000943517	-1887.03		-5.11822	-0.00623507	-6235.07		-5.11822	0.00722071	7220.71		-5.1125	-0.00317383	-3173.83
	-5.08213	-0.000933333	-1866.67		-5.08441	-0.00619939	-6199.39		-5.08441	0.0071983	7198.3		-5.08323	-0.00317003	-3170.03
	-5.05434	-0.000926658	-1853.32		-5.04982	-0.00616625	-6166.25		-5.04982	0.00718096	7180.96		-5.05427	-0.0031821	-3182.1
	-5.02587	-0.000905017	-1810.03		-5.02286	-0.00614408	-6144.08		-5.02286	0.0071657	7165.7		-5.02532	-0.00318146	-3181.46
	-4.99225	-0.00089835	-1796.7		-4.9949	-0.00612405	-6124.05		-4.9949	0.00714973	7149.73		-4.99635	-0.00314686	-3146.86
	-4.96453	-0.000883725	-1767.45		-4.96802	-0.00611038	-6110.38		-4.96802	0.00713415	7134.15		-4.9618	-0.00314457	-3144.57
	-4.93611	-0.000874833	-1749.67		-4.93766	-0.00609735	-6097.35		-4.93766	0.00711876	7118.76		-4.93257	-0.00313377	-3133.77
	-4.90214	-0.000869117	-1738.23		-4.90355	-0.00607303	-6073.03		-4.90355	0.0071073	7107.3		-4.90358	-0.00312996	-3129.96
	-4.8742	-0.00086305	-1726.1		-4.87226	-0.00604799	-6047.99		-4.87226	0.00709442	7094.42		-4.87414	-0.00307973	-3079.73
	-4.84619	-0.000864367	-1728.73		-4.84525	-0.00602725	-6027.25		-4.84525	0.00707988	7079.88		-4.84597	-0.00307527	-3075.27
	-4.81255	-0.000859567	-1719.13		-4.81777	-0.00600468	-6004.68		-4.81777	0.00706551	7065.51		-4.81666	-0.00308102	-3081.03
	-4.78475	-0.000857983	-1715.97		-4.79031	-0.00597861	-5978.61		-4.79031	0.00705343	7053.43		-4.7864	-0.00308736	-3087.36
	-4.75629	-0.000853233	-1706.47		-4.75602	-0.00594738	-5947.38		-4.75602	0.00704524	7045.24		-4.75481	-0.0030754	-3075.4
	-4.72276	-0.00083605	-1672.1		-4.722	-0.00592259	-5922.59		-4.722	0.00703507	7035.07		-4.72577	-0.00306954	-3069.54
	-4.6945	-0.000851292	-1702.58		-4.69501	-0.0059055	-5905.5		-4.69501	0.00704451	7044.51		-4.69368	-0.00305151	-3051.51
	-4.66652	-0.00083925	-1678.5		-4.6675	-0.00588444	-5884.44		-4.6675	0.00703172	7031.72		-4.66504	-0.00307502	-3075.03
	-4.63262	-0.000825275	-1650.55		-4.63704	-0.00586131	-5861.31		-4.63704	0.00701574	7015.74		-4.63609	-0.00305939	-3059.39
	-4.60471	-0.000823333	-1646.67		-4.60252	-0.00583429	-5834.29		-4.60252	0.00700979	7009.79		-4.60663	-0.00300522	-3005.22
	-4.57643	-0.000815717	-1631.43		-4.57217	-0.00580648	-5806.48		-4.57217	0.0070062	7006.2		-4.57752	-0.00301464	-3014.64
	-4.54278	-0.000810633	-1621.27		-4.54468	-0.00577771	-5777.71		-4.54468	0.00699358	6993.58		-4.54322	-0.00296528	-2965.28
	-4.51434	-0.0007973	-1594.6		-4.51721	-0.00575092	-5750.92		-4.51721	0.00698211	6982.11		-4.51377	-0.00291126	-2911.26
	-4.48632	-0.00079665	-1593.3		-4.48696	-0.00573257	-5732.57		-4.48696	0.00697475	6974.75		-4.48442	-0.0028951	-2895.1
	-4.45303	-0.000785183	-1570.37		-4.45293	-0.0057142	-5714.2		-4.45293	0.00696361	6963.61		-4.45545	-0.00285073	-2850.73
	-4.42454	-0.0007715	-1543		-4.42204	-0.00568687	-5686.87		-4.42204	0.00693602	6936.02		-4.42716	-0.00284196	-2841.96
	-4.39609	-0.0007763	-1552.6		-4.39406	-0.00565413	-5654.13		-4.39406	0.00692348	6923.48		-4.39253	-0.00284416	-2844.16
	-4.36276	-0.000775	-1550		-4.36755	-0.00561908	-5619.08		-4.36755	0.00691585	6915.85		-4.36351	-0.00282224	-2822.24
	-4.33461	-0.000772808	-1545.62		-4.33678	-0.00557855	-5578.55		-4.33678	0.0069051	6905.1		-4.33457	-0.00280838	-2808.38
	-4.30649	-0.000760708	-1521.42		-4.30306	-0.00552832	-5528.32		-4.30306	0.00689972	6899.72		-4.30509	-0.00274582	-2745.82
	-4.2726	-0.000743867	-1487.73		-4.27224	-0.0054653	-5465.3		-4.27224	0.00688946	6889.46		-4.27602	-0.00273513	-2735.13
	-4.24485	-0.000743533	-1487.07		-4.24484	-0.00540761	-5407.61		-4.24484	0.00687531	6875.31		-4.24446	-0.0027233	-2723.3
	-4.21674	-0.000729575	-1459.15		-4.21738	-0.00535563	-5355.62		-4.21738	0.00686673	6866.73		-4.21491	-0.00265885	-2658.85
	-4.18278	-0.000729233	-1458.47		-4.18992	-0.00530318	-5303.18		-4.18992	0.0068591	6859.11		-4.18296	-0.0026531	-2653.1
	-4.15504	-0.000734958	-1469.92		-4.15616	-0.00524095	-5240.95		-4.15616	0.00685441	6854.41		-4.15406	-0.0026371	-2637.1
	-4.12655	-0.000723525	-1447.05		-4.12211	-0.00518206	-5182.06		-4.12211	0.00684859	6848.6		-4.12548	-0.00257033	-2570.33
	-4.09291	-0.000714617	-1429.23		-4.09465	-0.00513628	-5136.28		-4.09465	0.00684408	6844.08		-4.0967	-0.00254377	-2543.77
	-4.06463	-0.000714008	-1428.02		-4.06768	-0.00509646	-5096.46		-4.06768	0.00683166	6831.66		-4.06754	-0.00251071	-2510.71
	-4.03706	-0.000696183	-1392.37		-4.03686	-0.00505498	-5054.98		-4.03686	0.00682501	6825.01		-4.03307	-0.00248783	-2487.83
	-4.00381	-0.000681567	-1363.13		-4.00321	-0.0050038	-5003.8		-4.00321	0.00681227	6812.27		-4.00352	-0.00242931	-2429.31
	-3.97536	-0.000668842	-1337.68		-3.97242	-0.00495246	-4952.46		-3.97242	0.00680042	6800.43		-3.97453	-0.00240454	-2404.54
	-3.94789	-0.000667892	-1335.78		-3.94501	-0.00491193	-4911.93		-3.94501	0.00679116	6791.16		-3.94559	-0.00237211	-2372.11
	-3.9136	-0.000668833	-1337.67		-3.91752	-0.00487402	-4874.02		-3.91752	0.00678398	6783.98		-3.91657	-0.00230407	-2304.07
	-3.8855	-0.000666925	-1333.85		-3.88757	-0.00483922	-4839.22		-3.88757	0.00677304	6773.04		-3.88227	-0.00227776	-2277.76
	-3.85737	-0.00067585	-1351.7		-3.85344	-0.00480035	-4800.35		-3.85344	0.00675887	6758.87		-3.85363	-0.00225459	-2254.59
	-3.82375	-0.000675833	-1351.67		-3.82314	-0.00475577	-4755.77		-3.82314	0.00674347	6743.47		-3.82435	-0.00221366	-2213.66
	-3.79572	-0.000675192	-1350.38		-3.79578	-0.00471404	-4714.04		-3.79578	0.0067139	6713.9		-3.79532	-0.00221458	-2214.58
	-3.7676	-0.00067075	-1341.5		-3.76835	-0.00466946	-4669.46		-3.76835	0.00668265	6682.65		-3.76653	-0.0021535	-2153.5
	-3.73364	-0.000669792	-1339.58		-3.73748	-0.00462368	-4623.68		-3.73748	0.00666599	6665.99		-3.73449	-0.00210698	-2106.98
	-3.70585	-0.0006701	-1340.2		-3.70341	-0.004564	-4564		-3.70341	0.00665143	6651.43		-3.70579	-0.0021244	-2124.4
	-3.67772	-0.000667567	-1335.13		-3.67205	-0.00450351	-4503.51		-3.67205	0.00661925	6619.25		-3.67334	-0.00210967	-2109.67
	-3.6441	-0.000652008	-1304.02		-3.64359	-0.00445393	-4453.93		-3.64359	0.00659182	6591.82		-3.64406	-0.00207304	-2073.04
	-3.61322	-0.000657408	-1314.82		-3.61662	-0.00440291	-4402.91		-3.61662	0.00657108	6571.08		-3.61507	-0.00207913	-2079.13
	-3.58498	-0.000654883	-1309.77		-3.58915	-0.00434219	-4342.19		-3.58915	0.00653739	6537.39		-3.58613	-0.00199747	-1997.47
	-3.55432	-0.00065295	-1305.9		-3.55548	-0.00427631	-4276.31		-3.55548	0.00650472	6504.72		-3.55727	-0.00198821	-1988.21
	-3.5262	-0.0006485	-1297		-3.52137	-0.00422004	-4220.04		-3.52137	0.00647428	6474.28		-3.52268	-0.00198044	-1980.44
	-3.49773	-0.000647233	-1294.47		-3.49389	-0.00417069	-4170.69		-3.49389	0.00644759	6447.59		-3.49343	-0.00193836	-1938.36
	-3.46443	-0.000652933	-1305.87		-3.46639	-0.0041249	-4124.9		-3.46639	0.00641778	6417.78		-3.46445	-0.00192273	-1922.73
	-3.43352	-0.000646575	-1293.15		-3.43941	-0.00406713	-4067.13		-3.43941	0.00638018	6380.18		-3.43545	-0.00191435	-1914.35
	-3.40523	-0.000637067	-1274.13		-3.40531	-0.00399941	-3999.41		-3.40531	0.00635818	6358.18		-3.40683	-0.00185864	-1858.64
	-3.37461	-0.0006377	-1275.4		-3.371	-0.00394156	-3941.56		-3.371	0.00633314	6333.14		-3.37188	-0.00190697	-1906.97
	-3.34378	-0.0006399	-1279.8		-3.3441	-0.00389435	-3894.35		-3.3441	0.00629475	6294.75		-3.34264	-0.00186893	-1868.93
	-3.31595	-0.00063005	-1260.1		-3.31718	-0.00385096	-3850.96		-3.31718	0.00625828	6258.28		-3.31373	-0.0018375	-1837.5
	-3.28482	-0.000627517	-1255.03		-3.28974	-0.00379978	-3799.78		-3.28974	0.00622131	6221.31		-3.28525	-0.00180704	-1807.04
	-3.25353	-0.000618	-1236		-3.25593	-0.00374717	-3747.17		-3.25593	0.00617332	6173.32		-3.25614	-0.00177436	-1774.36
	-3.22566	-0.000614167	-1228.33		-3.22182	-0.00370195	-3701.95		-3.22182	0.00613907	6139.07		-3.22403	-0.00176365	-1763.65
	-3.19464	-0.000618633	-1237.27		-3.19496	-0.00366094	-3660.94		-3.19496	0.00611522	6115.22		-3.19532	-0.00173595	-1735.95
	-3.16683	-0.000611608	-1223.22		-3.16749	-0.00361612	-3616.12		-3.16749	0.00608805	6088.05		-3.16327	-0.00171611	-1716.11
	-3.13836	-0.000575067	-1150.13		-3.13661	-0.00356891	-3568.91		-3.13661	0.00605467	6054.67		-3.13449	-0.00169628	-1696.28
	-3.10516	-0.000559483	-1118.97		-3.10257	-0.00350954	-3509.54		-3.10257	0.00602232	6022.32		-3.1061	-0.00165367	-1653.67
	-3.07157	-0.000544867	-1089.73		-3.07224	-0.00345685	-3456.85		-3.07224	0.00599195	5991.95		-3.07719	-0.00162059	-1620.59
	-3.04311	-0.00052545	-1050.9		-3.04476	-0.00341774	-3417.74		-3.04476	0.00597194	5971.94		-3.04819	-0.00158245	-1582.45
	-3.0153	-0.000525783	-1051.57		-3.01778	-0.00337483	-3374.83		-3.01778	0.00593093	5930.93		-3.01363	-0.00159295	-1592.95
	-2.98163	-0.000513717	-1027.43		-2.98685	-0.00332762	-3327.62		-2.98685	0.00590067	5900.67		-2.98532	-0.00159582	-1595.82
	-2.95319	-0.000517825	-1035.65		-2.95274	-0.00326254	-3262.54		-2.95274	0.00586766	5867.66		-2.95635	-0.00153529	-1535.29
	-2.92503	-0.000514983	-1029.97		-2.92285	-0.0031953	-3195.3		-2.92285	0.00583843	5838.43		-2.92688	-0.00156555	-1565.56
	-2.89185	-0.000492083	-984.167		-2.8949	-0.00314547	-3145.47		-2.8949	0.00581888	5818.88		-2.89811	-0.00149598	-1495.98
	-2.86348	-0.000466325	-932.65		-2.86804	-0.00310136	-3101.36		-2.86804	0.00579836	5798.36		-2.86392	-0.00146256	-1462.56
	-2.83569	-0.0004603	-920.6		-2.8376	-0.00306536	-3065.36		-2.8376	0.00578072	5780.72		-2.83462	-0.00149994	-1499.94
	-2.80205	-0.000454583	-909.167		-2.80346	-0.00302555	-3025.55		-2.80346	0.00576499	5764.99		-2.80537	-0.00144932	-1449.32
	-2.77459	-0.0004444	-888.8		-2.77318	-0.00298859	-2988.59		-2.77318	0.00576904	5769.04		-2.77678	-0.00148468	-1484.68
	-2.74615	-0.000429167	-858.333		-2.74523	-0.00296332	-2963.32		-2.74523	0.00577215	5772.15		-2.74749	-0.00142671	-1426.71
	-2.71286	-0.0004355	-871		-2.71781	-0.00293948	-2939.48		-2.71781	0.00577643	5776.43		-2.71321	-0.00140787	-1407.87
	-2.68423	-0.00044535	-890.7		-2.68704	-0.00291588	-2915.88		-2.68704	0.00579145	5791.45		-2.68391	-0.00144732	-1447.32
	-2.65634	-0.000426	-852		-2.6534	-0.00288869	-2888.69		-2.6534	0.00582253	5822.53		-2.655	-0.0013893	-1389.3
	-2.62284	-0.000405633	-811.267		-2.62258	-0.00286509	-2865.09		-2.62258	0.00582675	5826.75		-2.62561	-0.00138347	-1383.47
	-2.59504	-0.000402117	-804.233		-2.59563	-0.00284888	-2848.88		-2.59563	0.00584559	5845.59		-2.59681	-0.00136972	-1369.72
	-2.56724	-0.0003872	-774.4		-2.56814	-0.00283291	-2832.91		-2.56814	0.0058508	5850.8		-2.56517	-0.00131036	-1310.36
	-2.53358	-0.000391	-782		-2.53399	-0.00280994	-2809.94		-2.53399	0.00583318	5833.18		-2.53602	-0.00129827	-1298.28
	-2.50508	-0.000398917	-797.833		-2.50019	-0.00277989	-2779.89		-2.50019	0.00582592	5825.92		-2.50455	-0.00131767	-1317.67
	-2.47763	-0.000397333	-794.667		-2.4732	-0.00275375	-2753.75		-2.4732	0.00581768	5817.68		-2.47572	-0.00130716	-1307.16
	-2.44369	-0.000389733	-779.467		-2.44575	-0.00273348	-2733.48		-2.44575	0.00580743	5807.43		-2.44662	-0.00128453	-1284.53
	-2.41531	-0.000384958	-769.917		-2.41835	-0.00271441	-2714.41		-2.41835	0.00578716	5787.16		-2.4154	-0.00123444	-1234.44
	-2.38753	-0.000366517	-733.033		-2.3843	-0.00269081	-2690.81		-2.3843	0.00575649	5756.49		-2.3863	-0.00120673	-1206.73
	-2.3539	-0.000356683	-713.367		-2.35048	-0.00266013	-2660.13		-2.35048	0.00571293	5712.93		-2.3545	-0.0011832	-1183.2
	-2.32594	-0.0003481	-696.2		-2.32302	-0.00263454	-2634.54		-2.32302	0.00567202	5672.02		-2.32554	-0.00118254	-1182.54
	-2.29807	-0.00034145	-682.9		-2.29565	-0.00261475	-2614.75		-2.29565	0.00562336	5623.36		-2.297	-0.00118699	-1186.99
	-2.26414	-0.000335067	-670.133		-2.26871	-0.00259496	-2594.97		-2.26871	0.00556756	5567.56		-2.26441	-0.00115969	-1159.69
	-2.23392	-0.000338558	-677.117		-2.23773	-0.00257231	-2572.31		-2.23773	0.00550629	5506.29		-2.23526	-0.00111582	-1115.82
	-2.20563	-0.000338575	-677.15		-2.20314	-0.00253901	-2539.01		-2.20314	0.00542277	5422.77		-2.20326	-0.00111008	-1110.08
	-2.17469	-0.000364317	-728.633		-2.17335	-0.00249984	-2499.84		-2.17335	0.00533369	5333.69		-2.17454	-0.00111103	-1111.03
	-2.14425	-0.000365592	-731.183		-2.1459	-0.00246717	-2467.17		-2.1459	0.0052655	5265.5		-2.14541	-0.00110882	-1108.82
	-2.11634	-0.000332517	-665.033		-2.11841	-0.00243499	-2434.99		-2.11841	0.00520636	5206.36		-2.11662	-0.00104562	-1045.62
	-2.08486	-0.000349683	-699.367		-2.08752	-0.00240208	-2402.08		-2.08752	0.00515941	5159.41		-2.0878	-0.00111158	-1111.58
	-2.05414	-0.000356683	-713.367		-2.05378	-0.00235845	-2358.45		-2.05378	0.00513063	5130.63		-2.0528	-0.00112025	-1120.25
	-2.02542	-0.000340792	-681.583		-2.0225	-0.00231863	-2318.63		-2.0225	0.00512317	5123.17		-2.02369	-0.00105628	-1056.28
	-1.99461	-0.000333767	-667.533		-1.99503	-0.0022905	-2290.5		-1.99503	0.00511386	5113.86		-1.9952	-0.00112532	-1125.32
	-1.96172	-0.000332517	-665.033		-1.96764	-0.00226237	-2262.37		-1.96764	0.00509288	5092.88		-1.96581	-0.00106887	-1068.87
	-1.93333	-0.0003338	-667.6		-1.93379	-0.00222923	-2229.23		-1.93379	0.00506763	5067.63		-1.93673	-0.00107764	-1077.64
	-1.90518	-0.000326783	-653.567		-1.89985	-0.0021906	-2190.6		-1.89985	0.00504172	5041.72		-1.90243	-0.00113704	-1137.04
	-1.87188	-0.000319183	-638.367		-1.87287	-0.00215341	-2153.41		-1.87287	0.00501874	5018.74		-1.87348	-0.00107803	-1078.04
	-1.84393	-0.0003179	-635.8		-1.84591	-0.00212218	-2122.18		-1.84591	0.00499633	4996.33		-1.84486	-0.00106812	-1068.12
	-1.81597	-0.000284533	-569.067		-1.81846	-0.00209666	-2096.66		-1.81846	0.00496963	4969.63		-1.81457	-0.00106623	-1066.23
	-1.782	-0.000284217	-568.433		-1.78433	-0.00206813	-2068.13		-1.78433	0.0049345	4934.5		-1.7853	-0.00105096	-1050.96
	-1.75454	-0.000292483	-584.967		-1.74854	-0.00203332	-2033.32		-1.74854	0.00488156	4881.56		-1.75389	-0.000997533	-997.533
	-1.72582	-0.000297883	-595.767		-1.72118	-0.00200583	-2005.83		-1.72118	0.00482609	4826.09		-1.72485	-0.000988313	-988.313
	-1.69256	-0.000298217	-596.433		-1.69422	-0.00197889	-1978.89		-1.69422	0.00478199	4781.99		-1.69324	-0.00101343	-1013.43
	-1.66471	-0.000288317	-576.633		-1.66721	-0.00194741	-1947.41		-1.66721	0.00473167	4731.67		-1.66389	-0.000940983	-940.983
	-1.63621	-0.00028615	-572.3		-1.6397	-0.00191833	-1918.33		-1.6397	0.00467492	4674.92		-1.63489	-0.000913312	-913.312
	-1.60215	-0.00027785	-555.7		-1.60549	-0.0018832	-1883.2		-1.60549	0.00458912	4589.12		-1.60584	-0.0009079	-907.9
	-1.57465	-0.000275617	-551.233		-1.57115	-0.00185014	-1850.14		-1.57115	0.00449779	4497.79		-1.57651	-0.000829823	-829.823
	-1.5468	-0.000278133	-556.267		-1.54413	-0.00182177	-1821.77		-1.54413	0.00441338	4413.39		-1.54215	-0.000903303	-903.303
	-1.51314	-0.00027845	-556.9		-1.51614	-0.00178934	-1789.35		-1.51614	0.00432327	4323.27		-1.51332	-0.000806825	-806.825
	-1.48523	-0.000281008	-562.017		-1.48923	-0.00175596	-1755.96		-1.48923	0.00423363	4233.63		-1.48425	-0.000730633	-730.633
	-1.45723	-0.000268317	-536.633		-1.45815	-0.00171654	-1716.54		-1.45815	0.00413111	4131.11		-1.45493	-0.000745015	-745.015
	-1.42322	-0.000263867	-527.733		-1.42355	-0.00167514	-1675.14		-1.42355	0.00401698	4016.98		-1.42657	-0.000651027	-651.027
	-1.39521	-0.000252433	-504.867		-1.39322	-0.00163795	-1637.95		-1.39322	0.00391176	3911.76		-1.39407	-0.00062815	-628.15
	-1.3669	-0.0002632	-526.4		-1.36574	-0.00160766	-1607.66		-1.36574	0.00382259	3822.59		-1.36575	-0.000596887	-596.887
	-1.33356	-0.000264833	-529.667		-1.33823	-0.00158406	-1584.06		-1.33823	0.00370696	3706.96		-1.33358	-0.00053839	-538.39
	-1.30571	-0.000276258	-552.517		-1.30772	-0.00155799	-1557.99		-1.30772	0.00360881	3608.81		-1.30489	-0.00050225	-502.25
	-1.27725	-0.00027595	-551.9		-1.27359	-0.00151794	-1517.94		-1.27359	0.00350875	3508.75		-1.2766	-0.000452021	-452.021
	-1.24331	-0.000268617	-537.233		-1.24281	-0.00148154	-1481.54		-1.24281	0.00340798	3407.98		-1.24458	-0.000401825	-401.825
	-1.21581	-0.000234933	-469.867		-1.21531	-0.00145555	-1455.55		-1.21531	0.00331309	3313.09		-1.21583	-0.000314092	-314.092
	-1.18796	-0.000232067	-464.133		-1.1883	-0.00143314	-1433.14		-1.1883	0.0032077	3207.7		-1.18398	-0.000236007	-236.007
	-1.1536	-0.000228867	-457.733		-1.15778	-0.0014	-1400		-1.15778	0.00309994	3099.94		-1.15495	-0.000172045	-172.045
	-1.12573	-0.0002152	-430.4		-1.12316	-0.00136058	-1360.58		-1.12316	0.00297239	2972.39		-1.12625	-8.747e-05	-87.47
	-1.09756	-0.000206	-412		-1.09273	-0.00132705	-1327.05		-1.09273	0.00285246	2852.46		-1.09449	-2.66917e-05	-26.6917
	-1.06355	-0.0001955	-391		-1.06572	-0.00129438	-1294.38		-1.06572	0.002754	2754		-1.06532	3.79e-05	37.9
	-1.03528	-0.000183433	-366.867		-1.03827	-0.00126458	-1264.58		-1.03827	0.00264146	2641.46		-1.03364	0.000116483	116.483
	-1.00765	-0.0001793	-358.6		-1.0074	-0.00123724	-1237.24		-1.0074	0.0025348	2534.8		-1.00501	0.000179283	179.283
	-0.974299	-0.000171017	-342.033		-0.973218	-0.00120331	-1203.31		-0.973218	0.00241773	2417.73		-0.976329	0.00024515	245.15
	-0.946798	-0.0001602	-320.4		-0.942309	-0.00117565	-1175.65		-0.942309	0.00233007	2330.07		-0.944985	0.00030402	304.02
	-0.918632	-0.0001488	-297.6		-0.914804	-0.00114537	-1145.37		-0.914804	0.00229359	2293.59		-0.915823	0.0003554	355.4
	-0.884637	-0.000145	-290		-0.887312	-0.00111437	-1114.37		-0.887312	0.00225879	2258.79		-0.884004	0.000458379	458.379
	-0.856789	-0.00014305	-286.1		-0.857381	-0.00108338	-1083.38		-0.857381	0.00220609	2206.1		-0.854478	0.000528967	528.967
	-0.828298	-0.000143683	-287.367		-0.82321	-0.00104333	-1043.33		-0.82321	0.00213433	2134.33		-0.826317	0.000584283	584.283
	-0.795382	-0.0001405	-281		-0.792393	-0.00100232	-1002.32		-0.792393	0.00203634	2036.34		-0.794669	0.00062085	620.85
	-0.764142	-0.000135425	-270.85		-0.765396	-0.000966076	-966.076		-0.765396	0.00194264	1942.64		-0.765082	0.000631317	631.317
	-0.736622	-0.000115717	-231.433		-0.736375	-0.000934131	-934.131		-0.736375	0.00185109	1851.09		-0.733725	0.000658933	658.933
	-0.705371	-8.33e-05	-166.6		-0.709368	-0.000905996	-905.996		-0.709368	0.0017674	1767.4		-0.704556	0.00062068	620.68
	-0.672294	-9.76167e-05	-195.233		-0.674633	-0.000868645	-868.645		-0.674633	0.00166353	1663.53		-0.675987	0.000693017	693.017
	-0.643797	-0.00010235	-204.7		-0.640292	-0.000827796	-827.796		-0.640292	0.00156547	1565.47		-0.646988	0.000685675	685.675
	-0.616269	-0.000103617	-207.233		-0.613308	-0.000788932	-788.932		-0.613308	0.00148917	1489.17		-0.617947	0.000678375	678.375
	-0.582357	-0.00013955	-279.1		-0.586343	-0.000750786	-750.786		-0.586343	0.00142027	1420.27		-0.582987	0.00073168	731.68
	-0.554306	-0.000134792	-269.583		-0.558839	-0.000719789	-719.789		-0.558839	0.00134946	1349.46		-0.55409	0.000706905	706.905
	-0.526013	-0.00010935	-218.7		-0.527842	-0.000684423	-684.423		-0.527842	0.0012684	1268.4		-0.52543	0.000894617	894.617
	-0.492644	-6.64667e-05	-132.933		-0.49365	-0.000642859	-642.859		-0.49365	0.00117954	1179.54		-0.495924	0.000982335	982.335
	-0.464894	-3.40083e-05	-68.0167		-0.463355	-0.000606539	-606.539		-0.463355	0.00111414	1114.14		-0.467025	0.000880973	880.973
	-0.436768	-4.95833e-05	-99.1667		-0.435897	-0.000573161	-573.161		-0.435897	0.00103736	1037.37		-0.435073	0.00087165	871.65
	-0.402718	-6.10667e-05	-122.133		-0.408425	-0.000537875	-537.875		-0.408425	0.00094653	946.53		-0.405914	0.000804267	804.267
	-0.374908	-7.72667e-05	-154.533		-0.377911	-0.000500205	-500.205		-0.377911	0.000885096	885.096		-0.374414	0.000771208	771.208
	-0.3468	-4.96e-05	-99.2		-0.343392	-0.000455859	-455.859		-0.343392	0.000814205	814.205		-0.345677	0.000707612	707.613
	-0.313237	-4.51167e-05	-90.2333		-0.311094	-0.000418904	-418.904		-0.311094	0.000724555	724.555		-0.317246	0.000602725	602.725
	-0.285095	-4.48333e-05	-89.6667		-0.283113	-0.000386479	-386.479		-0.283113	0.0006423	642.3		-0.282605	0.000464387	464.387
	-0.25751	-5.97667e-05	-119.533		-0.256075	-0.000350716	-350.716		-0.256075	0.000579358	579.358		-0.253791	0.000179295	179.295
	-0.223876	-9.59917e-05	-191.983		-0.228521	-0.000312807	-312.807		-0.228521	0.000511648	511.648		-0.22533	0.000267042	267.042
	-0.193078	-0.000112217	-224.433		-0.194499	-0.000265759	-265.759		-0.194499	0.000443617	443.617		-0.196177	0.000285162	285.163
	-0.164915	-0.000125233	-250.467		-0.160538	-0.000219346	-219.346		-0.160538	0.000372645	372.645		-0.167511	0.0002842	284.2
	-0.13453	-0.000161808	-323.617		-0.132948	-0.000183822	-183.822		-0.132948	0.000323057	323.058		-0.132883	0.000280503	280.503
	-0.103849	-0.000171667	-343.333		-0.106174	-0.00014639	-146.39		-0.106174	0.000265598	265.598		-0.10386	0.00021551	215.51
	-0.0755907	-0.00014815	-296.3		-0.0755924	-0.000109673	-109.673		-0.0755924	0.000214097	214.097		-0.0751091	0.0002467	246.7
	-0.0464616	-0.000130342	-260.683		-0.0435618	-6.42147e-05	-64.2147		-0.0435618	0.000164827	164.827		-0.0436518	0.000157945	157.945
	-0.0141978	-6.92833e-05	-138.567		-0.0148748	-1.95507e-05	-19.5508		-0.0148748	6.2225e-05	62.225		-0.00932211	5.34167e-05	53.4167
	0.0163131	5.21167e-05	104.233		0.0120624	1.95507e-05	19.5508		0.0120624	-6.2225e-05	-62.225		0.00703376	-1.18103e-06	-1.18103
	0.0437726	0.0001119	223.8		0.0429241	5.57905e-05	55.7905		0.0429241	-0.00015378	-153.78		0.0447124	-0.000155403	-155.403
	0.0746753	0.000163417	326.833		0.0774973	0.000100136	100.136		0.0774973	-0.000205038	-205.038		0.0747319	-0.000239067	-239.067
	0.105385	0.0001726	345.2		0.107959	0.00014639	146.39		0.107959	-0.000265598	-265.598		0.104874	-0.00027579	-275.79
	0.133623	0.000149417	298.833		0.134871	0.000183822	183.822		0.134871	-0.000323057	-323.058		0.134612	-0.000272108	-272.108
	0.164203	0.0001389	277.8		0.162354	0.000219346	219.346		0.162354	-0.000372645	-372.645		0.166216	-0.00025686	-256.86
	0.197545	0.000125883	251.767		0.193201	0.000261229	261.229		0.193201	-0.00044457	-444.57		0.194121	-0.000397505	-397.505
	0.225899	9.59917e-05	191.983		0.226977	0.000308436	308.436		0.226977	-0.000514985	-514.985		0.224982	-0.000267042	-267.042
	0.253934	5.97667e-05	119.533		0.25842	0.000350716	350.716		0.25842	-0.000579358	-579.358		0.255185	-0.00032425	-324.25
	0.287596	4.48333e-05	89.6667		0.28543	0.000386479	386.479		0.28543	-0.0006423	-642.3		0.28338	-0.000429167	-429.167
	0.31544	4.51167e-05	90.2333		0.312933	0.000418904	418.904		0.312933	-0.000724555	-724.555		0.316138	-0.000602725	-602.725
	0.343558	4.96e-05	99.2		0.339895	0.00045109	451.091		0.339895	-0.000796562	-796.562		0.344722	-0.000707612	-707.613
	0.377156	7.72667e-05	154.533		0.374146	0.000495436	495.436		0.374146	-0.000866102	-866.102		0.373231	-0.000771208	-771.208
	0.404821	6.10667e-05	122.133		0.40881	0.000537875	537.875		0.40881	-0.00094653	-946.53		0.405754	-0.000810625	-810.625
	0.432817	4.95833e-05	99.1667		0.435808	0.000573161	573.161		0.435808	-0.00103736	-1037.37		0.435079	-0.00076675	-766.75
	0.466463	3.40083e-05	68.0167		0.463286	0.000606539	606.539		0.463286	-0.00111414	-1114.14		0.46474	-0.000945442	-945.442
	0.495278	6.64667e-05	132.933		0.490767	0.000638488	638.488		0.490767	-0.00116111	-1161.11		0.494184	-0.000982335	-982.335
	0.522773	0.00010935	218.7		0.524762	0.00068045	680.45		0.524762	-0.00124598	-1245.98		0.524521	-0.00087872	-878.72
	0.556424	0.000134792	269.583		0.558747	0.000719789	719.789		0.558747	-0.00134946	-1349.46		0.555658	-0.000787783	-787.783
	0.584156	0.00013955	279.1		0.586142	0.000750786	750.786		0.586142	-0.00142027	-1420.27		0.585505	-0.00073168	-731.68
	0.612632	0.000103617	207.233		0.613626	0.000788932	788.932		0.613626	-0.00148917	-1489.17		0.615319	-0.00066121	-661.21
	0.645964	0.00010235	204.7		0.640619	0.000827796	827.796		0.640619	-0.00156547	-1565.47		0.643719	-0.00077246	-772.46
	0.674116	9.76167e-05	195.233		0.674947	0.000868645	868.645		0.674947	-0.00166353	-1663.53		0.6736	-0.000693017	-693.017
	0.701985	8.33e-05	166.6		0.709659	0.000905996	905.996		0.709659	-0.0017674	-1767.4		0.704318	-0.000677138	-677.138
	0.735977	0.000114125	228.25		0.736136	0.000934131	934.131		0.736136	-0.00185109	-1851.09		0.732454	-0.0006466	-646.6
	0.764155	0.0001367	273.4		0.764647	0.000966076	966.076		0.764647	-0.00194264	-1942.64		0.765334	-0.000600158	-600.158
	0.791966	0.0001405	281		0.791625	0.00100232	1002.32		0.791625	-0.00203634	-2036.34		0.793569	-0.000597958	-597.958
	0.825519	0.000143683	287.367		0.825512	0.00103959	1039.59		0.825512	-0.00212098	-2120.98		0.822222	-0.000584283	-584.283
	0.8535	0.00014305	286.1		0.861001	0.00107933	1079.33		0.861001	-0.00219441	-2194.41		0.856045	-0.000528967	-528.967
	0.881495	0.000145	290		0.88848	0.00111437	1114.37		0.88848	-0.00225879	-2258.79		0.884963	-0.000458379	-458.379
	0.914781	0.0001488	297.6		0.915444	0.00114537	1145.37		0.915444	-0.00229359	-2293.59		0.913192	-0.000377025	-377.025
	0.948405	0.0001602	320.4		0.943408	0.00117565	1175.65		0.943408	-0.00233007	-2330.07		0.944664	-0.000330087	-330.087
	0.976378	0.000171017	342.033		0.970369	0.00120021	1200.21		0.970369	-0.00239015	-2390.15		0.97266	-0.00024515	-245.15
	1.00402	0.0001793	358.6		1.00468	0.00123311	1233.11		1.00468	-0.00250754	-2507.54		1.00297	-0.000172795	-172.795
	1.03728	0.000183433	366.867		1.03875	0.00126458	1264.58		1.03875	-0.00264146	-2641.46		1.03408	-0.000118267	-118.267
	1.06518	0.0001955	391		1.06618	0.00129438	1294.38		1.06618	-0.002754	-2754		1.06431	-5.38e-05	-53.8
	1.09349	0.000206	412		1.09315	0.00132705	1327.05		1.09315	-0.00285246	-2852.46		1.09364	1.27133e-05	12.7133
	1.12679	0.0002152	430.4		1.12012	0.00135661	1356.61		1.12012	-0.00295451	-2954.51		1.12498	8.83583e-05	88.3583
	1.15513	0.000228867	457.733		1.15479	0.00139587	1395.87		1.15479	-0.0030815	-3081.5		1.1555	0.000172045	172.045
	1.18313	0.000232067	464.133		1.18861	0.00143314	1433.14		1.18861	-0.0032077	-3207.7		1.18334	0.000236007	236.007
	1.21676	0.000234933	469.867		1.21609	0.00145555	1455.55		1.21609	-0.00331309	-3313.09		1.21469	0.000323633	323.633
	1.24457	0.000268617	537.233		1.24356	0.00148154	1481.54		1.24356	-0.00340798	-3407.98		1.24605	0.000388796	388.796
	1.27231	0.00027595	551.9		1.27098	0.00151397	1513.97		1.27098	-0.00349476	-3494.76		1.2745	0.000422775	422.775
	1.30523	0.000276258	552.517		1.30522	0.00155466	1554.66		1.30522	-0.0035941	-3594.1		1.30587	0.00050225	502.25
	1.33338	0.000264833	529.667		1.33936	0.00158406	1584.06		1.33936	-0.00370696	-3706.96		1.33566	0.000541062	541.062
	1.36151	0.0002632	526.4		1.36633	0.00160766	1607.66		1.36633	-0.00382259	-3822.59		1.36364	0.000585567	585.567
	1.39475	0.000252433	504.867		1.39322	0.00163795	1637.95		1.39322	-0.00391176	-3911.76		1.39489	0.000616707	616.707
	1.42592	0.00026165	523.3		1.42067	0.00167013	1670.13		1.42067	-0.00400879	-4008.8		1.42619	0.000656117	656.117
	1.45341	0.000269583	539.167		1.45497	0.00171185	1711.86		1.45497	-0.00412435	-4124.35		1.45577	0.000745015	745.015
	1.48396	0.000281008	562.017		1.4891	0.00175596	1755.96		1.4891	-0.00423363	-4233.63		1.48426	0.000730633	730.633
	1.51782	0.00027845	556.9		1.51648	0.00178934	1789.35		1.51648	-0.00432327	-4323.27		1.51543	0.000806825	806.825
	1.54595	0.000278133	556.267		1.54344	0.00182177	1821.77		1.54344	-0.00441338	-4413.39		1.54541	0.000843983	843.983
	1.57344	0.000275617	551.233		1.57093	0.00185014	1850.14		1.57093	-0.00449779	-4497.79		1.57385	0.000839233	839.233
	1.60675	0.00027785	555.7		1.60507	0.0018832	1883.2		1.60507	-0.00458912	-4589.12		1.60673	0.0009079	907.9
	1.63493	0.00028615	572.3		1.63941	0.00191833	1918.33		1.63941	-0.00467492	-4674.92		1.6351	0.000913312	913.312
	1.6634	0.000288317	576.633		1.66688	0.00194741	1947.41		1.66688	-0.00473167	-4731.67		1.66358	0.000940983	940.983
	1.6967	0.000298217	596.433		1.69336	0.00197889	1978.89		1.69336	-0.00478199	-4781.99		1.69758	0.00101343	1013.43
	1.72483	0.000297883	595.767		1.72082	0.00200583	2005.83		1.72082	-0.00482609	-4826.09		1.72604	0.00103091	1030.91
	1.75254	0.000292483	584.967		1.75519	0.00203332	2033.32		1.75519	-0.00488156	-4881.56		1.75443	0.0010414	1041.4
	1.78617	0.000284217	568.433		1.78915	0.00206813	2068.13		1.78915	-0.0049345	-4934.5		1.7874	0.00099921	999.21
	1.81415	0.000284533	569.067		1.81663	0.00209666	2096.66		1.81663	-0.00496963	-4969.63		1.81506	0.00107118	1071.18
	1.84211	0.0003179	635.8		1.8436	0.00212218	2122.18		1.8436	-0.00499633	-4996.33		1.84493	0.00106812	1068.12
	1.87541	0.000319183	638.367		1.87057	0.00215341	2153.41		1.87057	-0.00501874	-5018.74		1.87685	0.00107803	1078.04
	1.9063	0.0003271	654.2		1.90537	0.0021906	2190.6		1.90537	-0.00504172	-5041.72		1.90483	0.00113704	1137.04
	1.93378	0.000331567	663.133		1.939	0.00222923	2229.23		1.939	-0.00506763	-5067.63		1.93628	0.00107764	1077.64
	1.96426	0.000332517	665.033		1.96641	0.00226237	2262.37		1.96641	-0.00509288	-5092.88		1.96636	0.00107669	1076.69
	1.99785	0.000333767	667.533		1.99384	0.0022905	2290.5		1.99384	-0.00511386	-5113.86		1.99473	0.00107255	1072.55
	2.02633	0.000339525	679.05		2.02081	0.00231863	2318.63		2.02081	-0.00512317	-5123.17		2.02441	0.00105628	1056.28
	2.05379	0.0003535	707		2.05478	0.00235472	2354.72		2.05478	-0.00512872	-5128.72		2.0545	0.00112915	1129.15
	2.08746	0.000349683	699.367		2.0888	0.00239811	2398.11		2.0888	-0.00515416	-5154.16		2.08588	0.00106047	1060.47
	2.11578	0.000330925	661.85		2.11626	0.00243499	2434.99		2.11626	-0.00520636	-5206.36		2.11529	0.00104562	1045.62
	2.1441	0.000359867	719.733		2.14375	0.00246717	2467.17		2.14375	-0.0052655	-5265.5		2.14547	0.00111415	1114.15
	2.17513	0.000366225	732.45		2.17071	0.00249984	2499.84		2.17071	-0.00533369	-5333.69		2.17365	0.00106697	1066.97
	2.20336	0.000341117	682.233		2.20494	0.00253631	2536.31		2.20494	-0.00540576	-5405.76		2.20371	0.00111008	1110.08
	2.23422	0.0003338	667.6		2.23852	0.00256977	2569.77		2.23852	-0.00548817	-5488.17		2.23682	0.00115128	1151.29
	2.26496	0.000335383	670.767		2.26652	0.00259496	2594.97		2.26652	-0.00556756	-5567.56		2.26471	0.00114189	1141.89
	2.29325	0.000342083	684.167		2.29398	0.00261475	2614.75		2.29398	-0.00562336	-5623.36		2.29515	0.00118699	1186.99
	2.32346	0.0003481	696.2		2.32093	0.00263454	2634.54		2.32093	-0.00567202	-5672.02		2.32356	0.00118254	1182.54
	2.35675	0.000356683	713.367		2.35506	0.00266013	2660.13		2.35506	-0.00571293	-5712.93		2.35214	0.0011832	1183.2
	2.3849	0.000366517	733.033		2.38937	0.00269081	2690.81		2.38937	-0.00575649	-5756.49		2.38632	0.00123025	1230.25
	2.41336	0.000384958	769.917		2.41682	0.00271441	2714.41		2.41682	-0.00578716	-5787.16		2.4161	0.00126489	1264.89
	2.44623	0.000389733	779.467		2.4442	0.00273348	2733.48		2.4442	-0.00580743	-5807.43		2.44456	0.00124931	1249.31
	2.4737	0.000397333	794.667		2.47116	0.00275375	2753.75		2.47116	-0.00581768	-5817.68		2.47589	0.00126837	1268.38
	2.50218	0.000398917	797.833		2.50481	0.00277989	2779.89		2.50481	-0.00582592	-5825.92		2.50419	0.0013232	1323.2
	2.53583	0.000391	782		2.53913	0.00280994	2809.94		2.53913	-0.00583318	-5833.18		2.53454	0.00132942	1329.42
	2.56467	0.0003872	774.4		2.56614	0.00283291	2832.91		2.56614	-0.0058508	-5850.8		2.56601	0.00134151	1341.51
	2.59214	0.000402117	804.233		2.59411	0.00284888	2848.88		2.59411	-0.00584559	-5845.59		2.5947	0.00136972	1369.72
	2.62544	0.000405633	811.267		2.62108	0.00286509	2865.09		2.62108	-0.00582675	-5826.75		2.62541	0.00134469	1344.69
	2.65626	0.000428233	856.467		2.65533	0.00288496	2884.96		2.65533	-0.00581864	-5818.64		2.65653	0.00139426	1394.26
	2.6841	0.000446942	893.883		2.68939	0.00291214	2912.14		2.68939	-0.00579264	-5792.64		2.68639	0.00144732	1447.32
	2.71491	0.0004355	871		2.71688	0.00293948	2939.48		2.71688	-0.00577643	-5776.43		2.71458	0.00140787	1407.87
	2.7453	0.000429483	858.967		2.74385	0.00296332	2963.32		2.74385	-0.00577215	-5772.15		2.74619	0.00142671	1426.71
	2.77359	0.000444083	888.167		2.77082	0.00298859	2988.59		2.77082	-0.00576904	-5769.04		2.77646	0.00144673	1446.73
	2.80414	0.000454583	909.167		2.80511	0.00302014	3020.14		2.80511	-0.00575974	-5759.74		2.80486	0.00145403	1454.03
	2.83811	0.0004603	920.6		2.83925	0.0030594	3059.4		2.83925	-0.005775	-5775		2.83537	0.00149994	1499.94
	2.86624	0.000466325	932.65		2.86621	0.00310136	3101.36		2.86621	-0.00579836	-5798.36		2.86343	0.00146256	1462.56
	2.89432	0.000492083	984.167		2.89361	0.00314547	3145.47		2.89361	-0.00581888	-5818.88		2.89513	0.00149598	1495.98
	2.92583	0.000516883	1033.77		2.92105	0.0031953	3195.3		2.92105	-0.00583843	-5838.43		2.92625	0.00156555	1565.56
	2.95373	0.000519425	1038.85		2.95519	0.00325451	3254.51		2.95519	-0.00586433	-5864.33		2.95396	0.00153529	1535.29
	2.98452	0.000513717	1027.43		2.98998	0.00331992	3319.92		2.98998	-0.00589613	-5896.13		2.98595	0.00159582	1595.82
	3.01497	0.000528633	1057.27		3.01752	0.00337483	3374.83		3.01752	-0.00593093	-5930.93		3.01443	0.00159295	1592.95
	3.04327	0.000528958	1057.92		3.04548	0.00341774	3417.74		3.04548	-0.00597194	-5971.94		3.0428	0.00158245	1582.45
	3.0735	0.000544867	1089.73		3.07296	0.00345685	3456.85		3.07296	-0.00599195	-5991.95		3.07732	0.00162059	1620.59
	3.1071	0.000559483	1118.97		3.10374	0.00349809	3498.09		3.10374	-0.00601604	-6016.04		3.1059	0.00165367	1653.67
	3.13482	0.000575067	1150.13		3.13737	0.00355675	3556.75		3.13737	-0.00604807	-6048.07		3.13456	0.00169628	1696.28
	3.16229	0.000611608	1223.22		3.16824	0.00361612	3616.12		3.16824	-0.00608805	-6088.05		3.16615	0.00171611	1716.11
	3.19626	0.000618633	1237.27		3.19623	0.00366094	3660.94		3.19623	-0.00611522	-6115.22		3.19417	0.00175819	1758.19
	3.22645	0.000616075	1232.15		3.22319	0.00370195	3701.95		3.22319	-0.00613907	-6139.07		3.22587	0.00178401	1784.01
	3.25426	0.00061545	1230.9		3.25056	0.00374717	3747.17		3.25056	-0.00617332	-6173.32		3.25598	0.00177608	1776.08
	3.28506	0.000627517	1255.03		3.28536	0.00379978	3799.78		3.28536	-0.00622131	-6221.31		3.28413	0.00178021	1780.21
	3.31546	0.000628475	1256.95		3.3195	0.00385096	3850.96		3.3195	-0.00625828	-6258.28		3.31547	0.00180875	1808.75
	3.34371	0.000637667	1275.33		3.34691	0.00389435	3894.35		3.34691	-0.00629475	-6294.75		3.34514	0.00187351	1873.51
	3.3742	0.0006377	1275.4		3.37433	0.00394156	3941.56		3.37433	-0.00633314	-6333.14		3.37494	0.00187759	1877.59
	3.4075	0.000634208	1268.42		3.4018	0.00399941	3999.41		3.4018	-0.00635818	-6358.18		3.40484	0.00185864	1858.64
	3.43531	0.000644033	1288.07		3.43228	0.00405862	4058.62		3.43228	-0.00637485	-6374.85		3.43354	0.00191435	1914.35
	3.46305	0.000652933	1305.87		3.46632	0.00411711	4117.11		3.46632	-0.00641142	-6411.42		3.46472	0.00192273	1922.73
	3.49654	0.000647233	1294.47		3.49693	0.00417069	4170.69		3.49693	-0.00644759	-6447.59		3.49625	0.00193836	1938.36
	3.52387	0.0006485	1297		3.52428	0.00422004	4220.04		3.52428	-0.00647428	-6474.28		3.52455	0.00198044	1980.44
	3.55213	0.00065295	1305.9		3.55112	0.00427631	4276.31		3.55112	-0.00650472	-6504.72		3.55418	0.00196265	1962.65
	3.58549	0.000653933	1307.87		3.5845	0.00434219	4342.19		3.5845	-0.00653739	-6537.39		3.5854	0.00200091	2000.91
	3.61585	0.000657408	1314.82		3.61856	0.00440291	4402.91		3.61856	-0.00657108	-6571.08		3.61533	0.00207913	2079.13
	3.6432	0.0006536	1307.2		3.64594	0.00445393	4453.93		3.64594	-0.00659182	-6591.82		3.64365	0.00207304	2073.04
	3.67424	0.000667567	1335.13		3.67275	0.00450351	4503.51		3.67275	-0.00661925	-6619.25		3.67478	0.00210967	2109.67
	3.70736	0.0006701	1340.2		3.70338	0.00455192	4551.92		3.70338	-0.00664547	-6645.48		3.70639	0.00214474	2144.74
	3.73535	0.000669792	1339.58		3.73692	0.00461184	4611.84		3.73692	-0.00666511	-6665.11		3.73446	0.00212542	2125.42
	3.7627	0.00067075	1341.5		3.76718	0.00466946	4669.46		3.76718	-0.00668265	-6682.65		3.76585	0.0021535	2153.5
	3.79579	0.000675192	1350.38		3.7945	0.00471404	4714.04		3.7945	-0.0067139	-6713.9		3.79549	0.00219074	2190.74
	3.82636	0.00067615	1352.3		3.82122	0.00475577	4755.77		3.82122	-0.00674347	-6743.47		3.82388	0.00221773	2217.73
	3.8541	0.00067775	1355.5		3.85533	0.00479558	4795.58		3.85533	-0.00676349	-6763.49		3.85631	0.00225459	2254.59
	3.8851	0.000666925	1333.85		3.88882	0.00483413	4834.13		3.88882	-0.0067778	-6777.8		3.88459	0.00227776	2277.76
	3.91501	0.000672333	1344.67		3.91714	0.00487402	4874.02		3.91714	-0.00678398	-6783.98		3.91333	0.00230407	2304.07
	3.94322	0.00067075	1341.5		3.94451	0.00491193	4911.93		3.94451	-0.00679116	-6791.16		3.94745	0.00237211	2372.11
	3.97425	0.000668842	1337.68		3.97133	0.00495246	4952.46		3.97133	-0.00680042	-6800.43		3.97587	0.00240454	2404.54
	4.00161	0.000681567	1363.13		4.00542	0.00499999	4999.99		4.00542	-0.00681656	-6816.56		4.00415	0.00242931	2429.31
	4.03188	0.000696183	1392.37		4.0393	0.00505125	5051.25		4.0393	-0.00682842	-6828.42		4.03682	0.00246456	2464.56
	4.06526	0.000714008	1428.02		4.06706	0.00509646	5096.46		4.06706	-0.00683166	-6831.66		4.0649	0.00251261	2512.61
	4.09838	0.000714617	1429.23		4.09389	0.00513628	5136.28		4.09389	-0.00684408	-6844.08		4.09466	0.00254377	2543.77
	4.12623	0.000723525	1447.05		4.12125	0.00518206	5182.06		4.12125	-0.00684859	-6848.6		4.1262	0.00257033	2570.33
	4.15405	0.000734958	1469.92		4.1547	0.00524095	5240.95		4.1547	-0.00685441	-6854.41		4.15376	0.0026371	2637.1
	4.18782	0.000729233	1458.47		4.18879	0.00530318	5303.18		4.18879	-0.0068591	-6859.11		4.18543	0.0026531	2653.1
	4.21516	0.000729575	1459.15		4.21563	0.00535563	5355.62		4.21563	-0.00686673	-6866.73		4.21684	0.00267602	2676.02
	4.24315	0.000743533	1487.07		4.24248	0.00540761	5407.61		4.24248	-0.00687531	-6875.31		4.24447	0.00273792	2737.92
	4.27621	0.000743867	1487.73		4.27356	0.00545934	5459.34		4.27356	-0.00688508	-6885.09		4.27595	0.00273513	2735.13
	4.30391	0.000760708	1521.42		4.30662	0.00551656	5516.56		4.30662	-0.00689758	-6897.58		4.30615	0.0027504	2750.4
	4.33209	0.000772808	1545.62		4.33779	0.0055733	5573.3		4.33779	-0.00690828	-6908.28		4.334	0.00278283	2782.83
	4.36489	0.000775	1550		4.36462	0.00561908	5619.08		4.36462	-0.00691585	-6915.85		4.36573	0.00279579	2795.8
	4.39581	0.000782342	1564.68		4.39148	0.00565413	5654.13		4.39148	-0.00692348	-6923.48		4.39454	0.00284854	2848.54
	4.42398	0.000777858	1555.72		4.42496	0.00568687	5686.87		4.42496	-0.00693602	-6936.02		4.42443	0.00284196	2841.96
	4.45406	0.000785183	1570.37		4.45861	0.00571277	5712.77		4.45861	-0.006964	-6964		4.45596	0.00285073	2850.73
	4.48685	0.00079665	1593.3		4.48538	0.00573122	5731.22		4.48538	-0.00697642	-6976.42		4.48404	0.0028951	2895.1
	4.51407	0.0007973	1594.6		4.51257	0.00575092	5750.92		4.51257	-0.00698211	-6982.11		4.51438	0.00288507	2885.07
	4.54141	0.000810633	1621.27		4.5457	0.00577771	5777.71		4.5457	-0.00699358	-6993.58		4.54547	0.00296909	2969.09
	4.57488	0.000815717	1631.43		4.57967	0.00580648	5806.48		4.57967	-0.0070062	-7006.2		4.57525	0.00301464	3014.64
	4.60585	0.000825875	1651.75		4.60698	0.00583008	5830.08		4.60698	-0.00701193	-7011.93		4.604	0.00300522	3005.22
	4.63358	0.000827817	1655.63		4.63381	0.00585686	5856.86		4.63381	-0.0070171	-7017.1		4.63533	0.00305939	3059.39
	4.66363	0.00083925	1678.5		4.66064	0.00588444	5884.44		4.66064	-0.00703172	-7031.72		4.66634	0.00307502	3075.03
	4.69777	0.000851292	1702.58		4.69441	0.0059055	5905.5		4.69441	-0.00704451	-7044.51		4.69466	0.00305151	3051.51
	4.72476	0.00083605	1672.1		4.72809	0.00592259	5922.59		4.72809	-0.00703507	-7035.07		4.72471	0.00306814	3068.14
	4.75266	0.000853233	1706.47		4.75488	0.00594738	5947.38		4.75488	-0.00704524	-7045.24		4.7557	0.00309435	3094.35
	4.78606	0.000857983	1715.97		4.78221	0.00597861	5978.61		4.78221	-0.00705343	-7053.43		4.78534	0.00308736	3087.36
	4.81677	0.0008602	1720.4		4.81616	0.00600468	6004.68		4.81616	-0.00706551	-7065.51		4.81544	0.00306551	3065.51
	4.84496	0.000865317	1730.63		4.84981	0.00602725	6027.25		4.84981	-0.00707988	-7079.88		4.84359	0.00306955	3069.55
	4.87488	0.00086305	1726.1		4.87718	0.00604799	6047.99		4.87718	-0.00709442	-7094.42		4.87367	0.00307973	3079.73
	4.90801	0.000869117	1738.23		4.90401	0.00606635	6066.35		4.90401	-0.00710754	-7107.54		4.90652	0.00311483	3114.83
	4.93534	0.000874833	1749.67		4.93085	0.00609075	6090.75		4.93085	-0.00711859	-7118.59		4.93477	0.00312691	3126.91
	4.96362	0.000883725	1767.45		4.96457	0.00611038	6110.38		4.96457	-0.00713415	-7134.15		4.96503	0.00314457	3144.57
	4.99669	0.00089835	1796.7		4.99832	0.00612405	6124.05		4.99832	-0.00714973	-7149.73		4.99503	0.00314171	3141.71
	5.02467	0.000905017	1810.03		5.02615	0.00614408	6144.08		5.02615	-0.0071657	-7165.7		5.02284	0.00316557	3165.57
	5.05259	0.000926658	1853.32		5.05298	0.00616625	6166.25		5.05298	-0.00718096	-7180.96		5.05555	0.0031821	3182.1
	5.08565	0.000933333	1866.67		5.08025	0.00619939	6199.39		5.08025	-0.0071983	-7198.3		5.08408	0.00317003	3170.03
	5.11627	0.000943192	1886.38		5.11385	0.00623507	6235.07		5.11385	-0.00722071	-7220.71		5.11265	0.00317383	3173.83
	5.14403	0.000963192	1926.38		5.1483	0.00626591	6265.91		5.1483	-0.00724296	-7242.97		5.14653	0.00317954	3179.54
	5.17408	0.000970817	1941.63		5.17462	0.00629857	6298.57		5.17462	-0.00725916	-7259.16		5.17504	0.00318338	3183.38
	5.20745	0.000980367	1960.73		5.20237	0.00633195	6331.95		5.20237	-0.00727108	-7271.08		5.20349	0.00318973	3189.73
	5.2351	0.0009985	1997		5.23527	0.00637534	6375.34		5.23527	-0.00729232	-7292.32		5.2372	0.00321451	3214.51
	5.26277	0.00100388	2007.77		5.26936	0.0064204	6420.4		5.26936	-0.00731232	-7312.32		5.26597	0.00327206	3272.06
	5.29589	0.00102423	2048.47		5.29667	0.00645712	6457.12		5.29667	-0.00733307	-7333.07		5.29407	0.00334293	3342.93
	5.32843	0.00103315	2066.3		5.32408	0.00649598	6495.98		5.32408	-0.00735144	-7351.44		5.32718	0.00334523	3345.23
	5.35641	0.00104108	2082.17		5.35092	0.00653651	6536.51		5.35092	-0.00736357	-7363.57		5.35493	0.00333786	3337.86
	5.38408	0.00106112	2122.23		5.38505	0.00658992	6589.92		5.38505	-0.0073837	-7383.7		5.38526	0.00333849	3338.49
	5.41751	0.00109258	2185.17		5.41897	0.00664643	6646.43		5.41897	-0.00740126	-7401.26		5.41512	0.00337919	3379.19
	5.44475	0.00108719	2174.38		5.44572	0.0066891	6689.1		5.44572	-0.00741413	-7414.13		5.44336	0.00339698	3396.98
	5.47276	0.00109482	2189.63		5.47305	0.00673297	6732.97		5.47305	-0.00742821	-7428.21		5.47625	0.00341669	3416.69
	5.50589	0.0011015	2203		5.50321	0.00677708	6777.08		5.50321	-0.00744227	-7442.27		5.5064	0.00339094	3390.94
	5.53585	0.00110308	2206.17		5.53756	0.00683899	6838.99		5.53756	-0.00746444	-7464.44		5.53453	0.00341098	3410.98
	5.56361	0.00111325	2226.5		5.56748	0.00690964	6909.64		5.56748	-0.00748378	-7483.78		5.56442	0.00342024	3420.24
	5.59427	0.00111005	2220.1		5.59531	0.00696495	6964.95		5.59531	-0.00749497	-7494.97		5.59449	0.00343206	3432.06
	5.6274	0.00112217	2244.33		5.62214	0.00701335	7013.35		5.62214	-0.00750403	-7504.03		5.62575	0.00346436	3464.36
	5.65531	0.00112152	2243.03		5.65555	0.00706684	7066.84		5.65555	-0.00752079	-7520.79		5.65642	0.00344849	3448.49
	5.68294	0.00112659	2253.18		5.68962	0.00712614	7126.14		5.68962	-0.00754432	-7544.32		5.68465	0.00348242	3482.43
	5.71641	0.00113105	2262.1		5.7169	0.00717859	7178.59		5.7169	-0.0075629	-7562.9		5.71466	0.00347035	3470.35
	5.74374	0.00114887	2297.73		5.74419	0.0072246	7224.6		5.74419	-0.00758079	-7580.79		5.74596	0.00350635	3506.35
	5.77203	0.00116092	2321.83		5.77058	0.00726967	7269.67		5.77058	-0.00759631	-7596.31		5.7758	0.00356063	3560.63
	5.80482	0.00116857	2337.13		5.80454	0.00732633	7326.33		5.80454	-0.00761165	-7611.65		5.80439	0.00353203	3532.03
	5.83548	0.00117111	2342.22		5.83867	0.00738871	7388.72		5.83867	-0.00762992	-7629.92		5.83566	0.00357564	3575.64
	5.86323	0.00117111	2342.22		5.8655	0.00744514	7445.14		5.8655	-0.00765375	-7653.75		5.86598	0.00356452	3564.52
	5.89388	0.0011762	2352.4		5.8928	0.00749378	7493.78		5.8928	-0.00767568	-7675.68		5.89371	0.00357436	3574.36
	5.92696	0.00118192	2363.83		5.92295	0.00754504	7545.04		5.92295	-0.00769595	-7695.95		5.92553	0.0036143	3614.3
	5.95431	0.00117493	2349.85		5.95726	0.00760576	7605.76		5.95726	-0.00771422	-7714.22		5.95358	0.0035858	3585.8
	5.98197	0.00117873	2357.47		5.98708	0.00766329	7663.3		5.98708	-0.00773148	-7731.48		5.98387	0.00363288	3632.88
	6.01539	0.00119335	2386.7		6.01441	0.00771925	7719.25		6.01441	-0.00775	-7750		6.01533	0.00365069	3650.69
	6.04812	0.00121308	2426.17		6.04122	0.00777702	7777.02		6.04122	-0.00777035	-7770.35		6.0442	0.0036901	3690.1
	6.07547	0.00122897	2457.93		6.07501	0.00784147	7841.47		6.07501	-0.00779307	-7793.07		6.07527	0.00375175	3751.75
	6.10378	0.00123088	2461.77		6.10881	0.00791078	7910.78		6.10881	-0.00781397	-7813.97		6.10369	0.00378989	3789.89
	6.13649	0.00121243	2424.87		6.13555	0.00797086	7970.86		6.13555	-0.00783375	-7833.75		6.13219	0.00383886	3838.86
	6.16382	0.00120449	2408.98		6.16336	0.00803658	8036.58		6.16336	-0.00785617	-7856.17		6.16606	0.00391324	3913.24
	6.19214	0.00120478	2409.57		6.19021	0.00810079	8100.79		6.19021	-0.00788334	-7883.34		6.19509	0.00394376	3943.76
	6.22494	0.00120702	2414.03		6.22435	0.00816445	8164.45		6.22435	-0.00789242	-7892.42		6.2226	0.00395202	3952.02
	6.25522	0.00121053	2421.05		6.25786	0.00822763	8227.63		6.25786	-0.00790933	-7909.33		6.25671	0.0040226	4022.6
	6.28331	0.00123532	2470.63		6.28567	0.0082851	8285.1		6.28567	-0.00792721	-7927.21		6.28487	0.00405533	4055.33
	6.31371	0.00124772	2495.43		6.31201	0.0083548	8354.8		6.31201	-0.00794867	-7948.67		6.31391	0.00408045	4080.45
	6.34712	0.00126077	2521.53		6.34594	0.00843078	8430.78		6.34594	-0.00797269	-7972.69		6.34659	0.00410562	4105.62
	6.3744	0.00126328	2526.57		6.37949	0.00849658	8496.58		6.37949	-0.00799158	-7991.58		6.37461	0.00414784	4147.84
	6.40239	0.00126808	2536.17		6.40681	0.00855142	8551.42		6.40681	-0.00801161	-8011.61		6.40471	0.00417965	4179.65
	6.43553	0.00126522	2530.43		6.43365	0.00860697	8606.97		6.43365	-0.00803308	-8033.08		6.43635	0.00419412	4194.12
	6.46831	0.00127412	2548.23		6.46044	0.00866737	8667.37		6.46044	-0.00805708	-8057.08		6.46424	0.00425644	4256.44
	6.49563	0.00131035	2620.7		6.49485	0.00873977	8739.77		6.49485	-0.00808164	-8081.64		6.49548	0.00429091	4290.91
	6.52362	0.00131797	2635.93		6.52796	0.008807	8807		6.52796	-0.00810317	-8103.17		6.52699	0.00428594	4285.94
	6.55676	0.00132688	2653.77		6.5553	0.0088647	8864.7		6.5553	-0.00812438	-8124.38		6.55475	0.00434531	4345.31
	6.58452	0.00131415	2628.3		6.58209	0.00892097	8920.97		6.58209	-0.00814657	-8146.57		6.58537	0.00433326	4333.26
	6.61232	0.0013237	2647.4		6.61599	0.00898224	8982.24		6.61599	-0.00816707	-8167.07		6.6151	0.00438843	4388.43
	6.64545	0.00135738	2714.77		6.64912	0.00904153	9041.53		6.64912	-0.00818565	-8185.65		6.64484	0.00440025	4400.25
	6.67342	0.00133892	2677.85		6.67641	0.00909478	9094.78		6.67641	-0.0082069	-8206.9		6.67465	0.00441817	4418.18
	6.7018	0.00133387	2667.73		6.70375	0.00914794	9147.94		6.70375	-0.00822429	-8224.29		6.70303	0.00447769	4477.69
	6.73495	0.00135932	2718.63		6.73059	0.00920564	9205.64		6.73059	-0.00824431	-8244.31		6.73453	0.0044651	4465.1
	6.76835	0.00138984	2779.68		6.76472	0.00927112	9271.12		6.76472	-0.00826354	-8263.54		6.76592	0.00449221	4492.21
	6.79614	0.00137394	2747.88		6.79918	0.0093436	9343.6		6.79918	-0.00828428	-8284.28		6.79412	0.00454635	4546.35
	6.82358	0.0013574	2714.8		6.82541	0.00940376	9403.76		6.82541	-0.00830893	-8308.93		6.82501	0.00458083	4580.83
	6.85668	0.00137967	2759.33		6.85272	0.00945288	9452.88		6.85272	-0.00833252	-8332.52		6.85625	0.0046041	4604.1
	6.88502	0.0013768	2753.6		6.8862	0.00951129	9511.29		6.8862	-0.00835525	-8355.25		6.88494	0.00463665	4636.65
	6.91234	0.00137775	2755.5		6.92031	0.00956899	9568.99		6.92031	-0.00837043	-8370.43		6.9146	0.00462877	4628.77
	6.94504	0.00138598	2771.97		6.94701	0.00962668	9626.68		6.94701	-0.00839546	-8395.47		6.9459	0.0046978	4697.8
	6.97568	0.00139807	2796.15		6.97429	0.00969368	9693.68		6.97429	-0.00842791	-8427.91		6.97551	0.0047592	4759.2
	7.00344	0.00142608	2852.17		7.00165	0.00974709	9747.09		7.00165	-0.00845317	-8453.17		7.00522	0.00475082	4750.82
	7.03381	0.00144003	2880.07		7.03506	0.00979469	9794.69		7.03506	-0.00847487	-8474.88		7.03674	0.00479572	4795.72
	7.06717	0.00140508	2810.17		7.0691	0.00984413	9844.13		7.0691	-0.00850037	-8500.37		7.06629	0.0048228	4822.8
	7.09451	0.00140858	2817.15		7.09594	0.00988988	9889.88		7.09594	-0.00851491	-8514.91		7.09485	0.00477219	4772.19
	7.12185	0.00142223	2844.47		7.12379	0.00993331	9933.31		7.12379	-0.00854544	-8545.44		7.12323	0.00471675	4716.75
	7.155	0.00141268	2825.37		7.15351	0.00998313	9983.13		7.15351	-0.00857764	-8577.64		7.15483	0.00474422	4744.22
	7.18849	0.00142193	2843.87		7.18743	0.0100391	10039.1		7.18743	-0.00860401	-8604.01		7.18564	0.00477715	4777.15
	7.21582	0.00144798	2895.97		7.21769	0.0100936	10093.6		7.21769	-0.00863057	-8630.57		7.21399	0.00476608	4766.08
	7.24346	0.00147755	2955.1		7.24452	0.0101374	10137.4		7.24452	-0.0086687	-8668.7		7.24413	0.00483627	4836.27
	7.27647	0.00148775	2975.5		7.27179	0.0101738	10173.9		7.27179	-0.00867468	-8674.68		7.27546	0.00486947	4869.47
	7.30724	0.00147313	2946.25		7.30519	0.0102118	10211.8		7.30519	-0.00870224	-8702.24		7.30513	0.0049057	4905.7
	7.33415	0.00145309	2906.18		7.33933	0.0102513	10251.4		7.33933	-0.00877075	-8770.75		7.33505	0.00496316	4963.16
	7.36521	0.00145593	2911.87		7.36715	0.0102863	10286.3		7.36715	-0.00880889	-8808.89		7.36663	0.00497373	4973.73
	7.398	0.00145083	2901.67		7.39398	0.0103167	10316.7		7.39398	-0.00883011	-8830.11		7.39618	0.00499268	4992.68
	7.42634	0.00146863	2937.25		7.4208	0.010346	10346		7.4208	-0.00885849	-8858.49		7.42496	0.00505981	5059.81
	7.45367	0.00148328	2966.57		7.45495	0.0103847	10384.7		7.45495	-0.00888336	-8883.36		7.45312	0.00506478	5064.78
	7.48676	0.00147788	2955.77		7.4884	0.0104266	10426.6		7.4884	-0.00892263	-8922.63		7.48455	0.00512123	5121.23
	7.51362	0.00149249	2984.98		7.51512	0.0104614	10461.4		7.51512	-0.00896027	-8960.27		7.51595	0.00514527	5145.27
	7.54193	0.00147883	2957.67		7.54195	0.0104945	10494.5		7.54195	-0.00899622	-8996.22		7.54427	0.00520476	5204.76
	7.57474	0.00149347	2986.93		7.5727	0.0105229	10522.9		7.5727	-0.00903945	-9039.45		7.57575	0.00530751	5307.51
	7.6082	0.00150488	3009.77		7.60666	0.0105512	10551.2		7.60666	-0.00905884	-9058.84		7.60612	0.00532438	5324.38
	7.63542	0.00149978	2999.57		7.63742	0.0105775	10577.5		7.63742	-0.00909929	-9099.29		7.63444	0.00533675	5336.75
	7.66324	0.00150428	3008.57		7.66426	0.0105973	10597.3		7.66426	-0.00913197	-9131.97		7.66601	0.00533332	5333.32
	7.69639	0.00151188	3023.77		7.69156	0.0106177	10617.7		7.69156	-0.00918201	-9182.01		7.69433	0.00536321	5363.21
	7.72337	0.00150297	3005.95		7.72511	0.0106436	10643.6		7.72511	-0.00922056	-9220.56		7.72409	0.00536601	5366.01
	7.75161	0.00150585	3011.7		7.75897	0.0106717	10671.7		7.75897	-0.00923685	-9236.85		7.75579	0.00537951	5379.51
	7.7844	0.00150873	3017.47		7.78533	0.010695	10695		7.78533	-0.00928884	-9288.84		7.7839	0.00541028	5410.28
	7.8172	0.00152208	3044.17		7.81317	0.0107174	10717.4		7.81317	-0.0093947	-9394.7		7.81552	0.00542961	5429.61
	7.84502	0.0015354	3070.8		7.83999	0.0107387	10738.7		7.83999	-0.00939826	-9398.26		7.8469	0.00543314	5433.14
	7.87251	0.0015564	3112.8		7.8741	0.0107619	10761.9		7.8741	-0.00942966	-9429.66		7.87478	0.00548708	5487.08
	7.90564	0.00152429	3048.58		7.90757	0.0107854	10785.4		7.90757	-0.00947028	-9470.28		7.90667	0.00550651	5506.51
	7.93629	0.00154623	3092.47		7.9349	0.0108056	10805.6		7.9349	-0.00950748	-9507.48		7.9351	0.00553895	5538.95
	7.96356	0.00156467	3129.33		7.96119	0.0108262	10826.2		7.96119	-0.00954801	-9548.01		7.96348	0.00556883	5568.83
	7.99393	0.00155637	3112.73		7.99525	0.0108492	10849.2		7.99525	-0.00958843	-9588.43		7.99538	0.00559539	5595.39
	8.02671	0.00156083	3121.67		8.02871	0.0108767	10876.7		8.02871	-0.00967214	-9672.14		8.0229	0.00567009	5670.09
	8.05454	0.00157038	3140.77		8.05604	0.0108999	10899.9		8.05604	-0.00971701	-9717.01		8.05439	0.00568968	5689.68
	8.08239	0.00158533	3170.65		8.0829	0.0109206	10920.6		8.0829	-0.00973516	-9735.16		8.0861	0.0057068	5706.8
	8.1152	0.00159708	3194.17		8.11317	0.0109376	10937.6		8.11317	-0.00980094	-9800.94		8.11421	0.00576658	5766.58
	8.14801	0.00158373	3167.47		8.14671	0.0109548	10954.8		8.14671	-0.0098348	-9834.8		8.14494	0.00574548	5745.48
	8.17634	0.0015726	3145.2		8.17779	0.0109697	10969.7		8.17779	-0.00989727	-9897.27		8.1748	0.00582458	5824.58
	8.20361	0.00162317	3246.33		8.20404	0.0109808	10980.8		8.20404	-0.00998143	-9981.43		8.20434	0.005865	5865
	8.23697	0.00162948	3258.97		8.23133	0.0109914	10991.4		8.23133	-0.0100186	-10018.6		8.23552	0.00589305	5893.05
	8.26461	0.00163458	3269.15		8.26511	0.0110109	11010.9		8.26511	-0.0100585	-10058.5		8.2639	0.00594738	5947.38
	8.29194	0.0016403	3280.6		8.2984	0.0110338	11033.8		8.2984	-0.0100964	-10096.4		8.29385	0.00598398	5983.98
	8.32473	0.0016489	3297.8		8.32574	0.0110524	11052.4		8.32574	-0.0101319	-10131.9		8.32695	0.00601128	6011.28
	8.35818	0.00166448	3328.97		8.35305	0.0110661	11066.1		8.35305	-0.0101719	-10171.9		8.35505	0.00605843	6058.43
	8.38585	0.00166574	3331.48		8.38328	0.0110765	11076.5		8.38328	-0.0102072	-10207.2		8.38552	0.00608699	6086.99
	8.41316	0.00166447	3328.93		8.41714	0.0110869	11086.9		8.41714	-0.0102443	-10244.3		8.41536	0.006088	6088
	8.4462	0.00166573	3331.47		8.44779	0.0110937	11093.7		8.44779	-0.0102814	-10281.4		8.44344	0.00612957	6129.57
	8.4742	0.0016664	3332.8		8.47461	0.0110982	11098.2		8.47461	-0.0103102	-10310.2		8.47658	0.00617027	6170.27
	8.50153	0.00166798	3335.97		8.50145	0.0111051	11105.1		8.50145	-0.010341	-10341		8.50509	0.00617705	6177.05
	8.53432	0.00168358	3367.17		8.53492	0.011122	11122		8.53492	-0.0103674	-10367.4		8.53341	0.0061951	6195.1
	8.56716	0.00171723	3434.47		8.56909	0.0111407	11140.7		8.56909	-0.010403	-10403		8.56637	0.0061841	6184.1
	8.595	0.00171375	3427.5		8.59642	0.0111502	11150.2		8.59642	-0.010433	-10433		8.59449	0.00621713	6217.13
	8.62283	0.00168165	3363.3		8.62276	0.0111583	11158.3		8.62276	-0.0104545	-10454.5		8.62475	0.00622307	6223.07
	8.65624	0.00171152	3423.03		8.65345	0.0111655	11165.5		8.65345	-0.0104778	-10477.8		8.65587	0.00623705	6237.05
	8.68657	0.00172425	3448.5		8.68693	0.0111725	11172.5		8.68693	-0.0105053	-10505.3		8.68434	0.00626188	6261.88
	8.7139	0.00172297	3445.93		8.71706	0.01118	11180		8.71706	-0.0105377	-10537.7		8.71581	0.00632222	6322.22
	8.74422	0.00171312	3426.23		8.74439	0.0111843	11184.3		8.74439	-0.0105651	-10565.1		8.74445	0.00635814	6358.14
	8.77761	0.00172743	3454.87		8.77168	0.0111895	11189.5		8.77168	-0.0105906	-10590.6		8.77224	0.00636547	6365.47
	8.80491	0.00174142	3482.83		8.80576	0.0111983	11198.4		8.80576	-0.010611	-10611		8.80618	0.00640353	6403.53
	8.8329	0.00173316	3466.32		8.8397	0.01121	11210		8.8397	-0.0106457	-10645.7		8.83481	0.00642733	6427.33
	8.86603	0.00174268	3485.37		8.86653	0.0112199	11219.9		8.86653	-0.0106764	-10676.4		8.86348	0.00645518	6455.18
	8.89603	0.00174397	3487.93		8.89382	0.0112274	11227.4		8.89382	-0.0106991	-10699.1		8.89634	0.00651158	6511.58
	8.92415	0.00176049	3520.98		8.92349	0.0112334	11233.4		8.92349	-0.0107091	-10709.1		8.92437	0.00650793	6507.93
	8.95472	0.0017573	3514.6		8.95703	0.011239	11239		8.95703	-0.0107442	-10744.2		8.95438	0.00654295	6542.95
	8.98718	0.00176238	3524.75		8.98817	0.0112432	11243.2		8.98817	-0.0107723	-10772.3		8.98614	0.00655855	6558.55
	9.01556	0.00177129	3542.58		9.01508	0.0112421	11242.1		9.01508	-0.0108028	-10802.8		9.01355	0.00655893	6558.93
	9.0429	0.00179293	3585.87		9.0419	0.0112436	11243.6		9.0419	-0.0108326	-10832.6		9.04528	0.00660572	6605.72
	9.07571	0.00179893	3597.87		9.07222	0.0112434	11243.4		9.07222	-0.0108429	-10842.9		9.07568	0.00664428	6644.28
	9.10633	0.00180532	3610.65		9.10618	0.0112429	11242.9		9.10618	-0.0108718	-10871.8		9.1035	0.00666995	6669.95
	9.13358	0.00178845	3576.9		9.13622	0.0112429	11242.9		9.13622	-0.0109091	-10909.1		9.13607	0.00669858	6698.58
	9.16403	0.00180563	3611.27		9.16303	0.0112394	11239.4		9.16303	-0.0109358	-10935.8		9.166	0.00671224	6712.24
	9.19685	0.00182407	3648.13		9.18989	0.0112367	11236.7		9.18989	-0.0109633	-10963.3		9.19404	0.00670445	6704.45
	9.22726	0.00183168	3663.37		9.224	0.0112372	11237.2		9.224	-0.011008	-11008		9.22577	0.00675092	6750.92
	9.25457	0.00183423	3668.47		9.25845	0.0112388	11238.9		9.25845	-0.0110226	-11022.6		9.25441	0.00676195	6761.95
	9.2852	0.00185015	3700.3		9.28578	0.0112391	11239.1		9.28578	-0.0110536	-11053.6		9.28437	0.00681562	6815.62
	9.31801	0.00182725	3654.5		9.31214	0.0112412	11241.2		9.31214	-0.0110832	-11083.2		9.31594	0.0068566	6856.6
	9.34533	0.0018158	3631.6		9.34284	0.0112444	11244.4		9.34284	-0.0111075	-11107.5		9.34466	0.0068423	6842.3
	9.3729	0.00185013	3700.27		9.37628	0.0112465	11246.5		9.37628	-0.0111438	-11143.8		9.37644	0.00687918	6879.18
	9.40636	0.00186731	3734.62		9.40689	0.0112372	11237.2		9.40689	-0.0111771	-11177.1		9.40662	0.00688059	6880.59
	9.43644	0.00185235	3704.7		9.43371	0.0112362	11236.2		9.43371	-0.0111931	-11193.1		9.4346	0.00689068	6890.68
	9.46375	0.0018444	3688.8		9.46104	0.0112475	11247.5		9.46104	-0.0112153	-11215.3		9.46618	0.00690813	6908.13
	9.49413	0.00185203	3704.07		9.49453	0.0112517	11251.7		9.49453	-0.0112511	-11251.1		9.49461	0.0069165	6916.5
	9.52727	0.00185902	3718.03		9.52817	0.0112517	11251.7		9.52817	-0.0112784	-11278.4		9.52435	0.00696685	6966.85
	9.55495	0.00185427	3708.53		9.55551	0.0112503	11250.3		9.55551	-0.0113078	-11307.8		9.55582	0.00699307	6993.07
	9.58222	0.00186348	3726.97		9.58229	0.0112496	11249.6		9.58229	-0.011328	-11328		9.58412	0.00687942	6879.42
	9.61527	0.00187173	3743.47		9.61293	0.0112505	11250.5		9.61293	-0.0113452	-11345.2		9.61559	0.00684608	6846.08
	9.64808	0.00188	3760		9.64643	0.0112515	11251.5		9.64643	-0.0113889	-11388.9		9.64662	0.00689732	6897.32
	9.67559	0.0018816	3763.2		9.67657	0.0112529	11252.9		9.67657	-0.0114028	-11402.8		9.67539	0.00680082	6800.82
	9.70306	0.00189207	3784.13		9.70339	0.0112513	11251.3		9.70339	-0.0114358	-11435.8		9.70413	0.0069119	6911.9
	9.73618	0.00190097	3801.93		9.7302	0.0112491	11249.1		9.7302	-0.0114339	-11433.9		9.73392	0.00684023	6840.23
	9.76626	0.00191244	3824.88		9.76435	0.011247	11247		9.76435	-0.0114541	-11454.1		9.76531	0.00700312	7003.12
	9.794	0.00191498	3829.97		9.7978	0.0112408	11240.8		9.7978	-0.0114978	-11497.8		9.79646	0.00710653	7106.53
	9.82457	0.00191656	3833.12		9.82502	0.0112377	11237.7		9.82502	-0.0115302	-11530.2		9.82605	0.00710382	7103.82
	9.85733	0.0019315	3863		9.85184	0.0112365	11236.5		9.85184	-0.0115643	-11564.3		9.85583	0.00715507	7155.07
	9.88467	0.0019398	3879.6		9.88551	0.0112367	11236.7		9.88551	-0.0115493	-11549.3		9.88595	0.00721137	7211.38
	9.912	0.00193882	3877.63		9.91944	0.0112401	11240.1		9.91944	-0.0115464	-11546.4		9.91432	0.00723223	7232.23
	9.94486	0.00193403	3868.07		9.94682	0.011241	11241		9.94682	-0.0115688	-11568.8		9.94438	0.0073028	7302.8
	9.97541	0.00193118	3862.35		9.97365	0.0112377	11237.7		9.97365	-0.0115777	-11577.7		9.97569	0.00733367	7333.67
	10.0032	0.00191974	3839.48		10.0038	0.0112353	11235.3		10.0038	-0.0116056	-11605.6		10.0053	0.00733617	7336.17
	10.0332	0.0019582	3916.4		10.0377	0.0112369	11236.9		10.0377	-0.0116204	-11620.4		10.0336	0.007379	7379
	10.0659	0.00197027	3940.53		10.0685	0.0112401	11240.1		10.0685	-0.011612	-11612		10.0648	0.00738967	7389.67
	10.096	0.00197028	3940.55		10.0948	0.0112415	11241.5		10.0948	-0.0116072	-11607.2		10.096	0.00741345	7413.45
	10.1242	0.00197283	3945.67		10.1222	0.0112408	11240.8		10.1222	-0.0116251	-11625.1		10.1246	0.00745297	7452.97
	10.1544	0.00197313	3946.27		10.1557	0.0112392	11239.2		10.1557	-0.0116652	-11665.2		10.1558	0.00745075	7450.75
	10.1872	0.00194868	3897.37		10.1896	0.0112315	11231.5		10.1896	-0.0117112	-11711.2		10.1856	0.00743788	7437.88
	10.2145	0.00195313	3906.27		10.216	0.0112241	11224.1		10.216	-0.011743	-11743		10.2141	0.00742267	7422.67
	10.2425	0.00197473	3949.47		10.2433	0.0112164	11216.5		10.2433	-0.0117567	-11756.7		10.2455	0.00743325	7433.25
	10.2756	0.0019849	3969.8		10.2739	0.011212	11212		10.2739	-0.0117703	-11770.3		10.275	0.0074444	7444.4
	10.3083	0.00201033	4020.67		10.307	0.0112092	11209.2		10.307	-0.0117723	-11772.3		10.3047	0.00744567	7445.67
	10.3356	0.00204088	4081.75		10.3376	0.0112062	11206.2		10.3376	-0.0118399	-11839.9		10.3353	0.00746503	7465.03
	10.363	0.00201417	4028.33		10.3644	0.0111988	11198.8		10.3644	-0.0118763	-11876.3		10.3634	0.0074771	7477.1
	10.3958	0.00199286	3985.72		10.3913	0.0111907	11190.7		10.3913	-0.0119031	-11903.1		10.3951	0.00747183	7471.83
	10.4259	0.00197505	3950.1		10.4252	0.0111816	11181.6		10.4252	-0.011925	-11925		10.4267	0.00746423	7464.23
	10.4536	0.00199127	3982.53		10.4589	0.0111776	11177.6		10.4589	-0.0119594	-11959.4		10.4541	0.00746685	7466.85
	10.4842	0.00199573	3991.47		10.4862	0.0111743	11174.3		10.4862	-0.0119939	-11993.9		10.4858	0.007472	7472
	10.5169	0.00200398	4007.97		10.5125	0.0111695	11169.5		10.5125	-0.0120185	-12018.5		10.5157	0.007478	7478
	10.5442	0.00201892	4037.85		10.5431	0.0111623	11162.3		10.5431	-0.0119937	-11993.7		10.5436	0.00744875	7448.75
	10.5726	0.00201925	4038.5		10.5766	0.0111586	11158.6		10.5766	-0.0119573	-11957.3		10.5767	0.00739225	7392.25
	10.6053	0.00203577	4071.53		10.6068	0.0111588	11158.8		10.6068	-0.0119901	-11990.1		10.6047	0.00743904	7439.04
	10.638	0.00203893	4077.87		10.6341	0.0111538	11153.8		10.6341	-0.0120109	-12010.9		10.6329	0.00744417	7444.17
	10.6654	0.0020504	4100.8		10.6608	0.0111457	11145.6		10.6608	-0.0120388	-12038.8		10.6672	0.00745333	7453.33
	10.6927	0.00205932	4118.63		10.6946	0.011135	11135		10.6946	-0.012054	-12054		10.6956	0.00745237	7452.38
	10.7265	0.00205647	4112.93		10.7284	0.0111232	11123.2		10.7284	-0.0120841	-12084.1		10.7239	0.00746208	7462.08
	10.7565	0.00205613	4112.27		10.7546	0.0111151	11115.1		10.7546	-0.0121115	-12111.5		10.758	0.00747558	7475.58
	10.7838	0.00205867	4117.33		10.7824	0.0111051	11105.1		10.7824	-0.0121325	-12132.5		10.7865	0.0074775	7477.5
	10.8142	0.00203958	4079.17		10.8123	0.0110965	11096.5		10.8123	-0.0121554	-12155.4		10.815	0.00749458	7494.58
	10.847	0.00204532	4090.63		10.8462	0.0110846	11084.6		10.8462	-0.012174	-12174		10.8437	0.00752475	7524.75
	10.8745	0.00202307	4046.13		10.8758	0.0110737	11073.7		10.8758	-0.0122176	-12217.6		10.8721	0.007546	7546
	10.9024	0.00201288	4025.77		10.9032	0.0110691	11069.1		10.9032	-0.01225	-12250		10.9061	0.00753667	7536.67
	10.9352	0.00202178	4043.57		10.9333	0.0110694	11069.4		10.9333	-0.012275	-12275		10.9348	0.00753	7530
	10.9679	0.00203769	4075.38		10.9668	0.0110777	11077.7		10.9668	-0.0123097	-12309.7		10.963	0.00754092	7540.92
	10.9952	0.00205167	4103.33		10.9975	0.0110782	11078.2		10.9975	-0.012338	-12338		10.997	0.00754492	7544.92
	11.0232	0.00206312	4126.23		11.0243	0.011072	11072		11.0243	-0.0123686	-12368.6		11.0257	0.00753588	7535.88
	11.0563	0.00206471	4129.42		11.0512	0.0110622	11062.2		11.0512	-0.012384	-12384		11.0539	0.00753225	7532.25
	11.0841	0.00205707	4114.15		11.0849	0.0110492	11049.2		11.0849	-0.0124159	-12415.9		11.0859	0.0075384	7538.4
	11.112	0.00207203	4144.07		11.1187	0.01104	11040		11.1187	-0.0124529	-12452.9		11.1137	0.0075063	7506.3
	11.1448	0.00206565	4131.3		11.1461	0.0110376	11037.6		11.1461	-0.0124751	-12475.1		11.1451	0.00750483	7504.83
	11.1776	0.00204975	4099.5		11.1729	0.0110379	11037.9		11.1729	-0.0125107	-12510.7		11.1764	0.00750637	7506.37
	11.2052	0.00209138	4182.77		11.2058	0.0110352	11035.2		11.2058	-0.012542	-12542		11.2046	0.0074737	7473.7
	11.233	0.00209266	4185.32		11.2399	0.0110369	11036.9		11.2399	-0.0125693	-12569.3		11.2346	0.00747457	7474.57
	11.2658	0.00209873	4197.47		11.2668	0.0110381	11038.1		11.2668	-0.0125993	-12599.3		11.2644	0.00744405	7444.05
	11.2959	0.0020857	4171.4		11.2936	0.0110338	11033.8		11.2936	-0.0126203	-12620.3		11.2943	0.00744942	7449.42
	11.3233	0.00206693	4133.87		11.3237	0.0110279	11027.9		11.3237	-0.0126537	-12653.7		11.3245	0.0074724	7472.4
	11.3533	0.00206693	4133.87		11.3573	0.0110245	11024.5		11.3573	-0.0127	-12700		11.354	0.0074547	7454.7
	11.3865	0.00206122	4122.43		11.388	0.0110153	11015.3		11.388	-0.01276	-12760		11.3852	0.00744242	7442.42
	11.4144	0.00207008	4140.17		11.4148	0.011005	11005		11.4148	-0.0127664	-12766.4		11.415	0.00744895	7448.95
	11.4426	0.002079	4158		11.4415	0.0109902	10990.2		11.4415	-0.0127927	-12792.7		11.4448	0.00742743	7427.43
	11.4764	0.00209393	4187.87		11.4753	0.0109689	10968.9		11.4753	-0.0128195	-12819.5		11.4762	0.00742525	7425.25
	11.5065	0.00208124	4162.48		11.5091	0.010957	10957		11.5091	-0.012832	-12832		11.5062	0.0074204	7420.4
	11.5342	0.00208662	4173.23		11.5359	0.0109469	10946.9		11.5359	-0.0128777	-12877.7		11.5346	0.0074008	7400.8
	11.5642	0.00208348	4166.97		11.5633	0.0109327	10932.7		11.5633	-0.0129016	-12901.6		11.5629	0.0073778	7377.8
	11.5977	0.0020733	4146.6		11.5931	0.0109241	10924.1		11.5931	-0.0129212	-12921.2		11.594	0.00734458	7344.58
	11.625	0.0020857	4171.4		11.627	0.0109179	10917.9		11.627	-0.0129598	-12959.8		11.6254	0.007373	7373
	11.6523	0.00208662	4173.23		11.6571	0.0109263	10926.3		11.6571	-0.0129899	-12989.9		11.6538	0.0073445	7344.5
	11.685	0.002086	4172		11.6839	0.0109258	10925.8		11.6839	-0.0130216	-13021.6		11.6848	0.00731417	7314.17
	11.7156	0.00209808	4196.15		11.7112	0.0109192	10919.2		11.7112	-0.0130623	-13062.3		11.716	0.00729913	7299.13
	11.7433	0.00212162	4243.23		11.7448	0.0109082	10908.2		11.7448	-0.0130951	-13095.1		11.7442	0.007309	7309
	11.7734	0.00209555	4191.1		11.7788	0.010902	10902		11.7788	-0.0131164	-13116.5		11.7758	0.00726983	7269.83
	11.8062	0.00208154	4163.08		11.8056	0.0108979	10897.9		11.8056	-0.0131434	-13143.4		11.8055	0.00725863	7258.63
	11.8367	0.00206187	4123.73		11.833	0.0108982	10898.2		11.833	-0.0131646	-13164.6		11.8338	0.00723425	7234.25
	11.8649	0.00205771	4115.42		11.8627	0.0108959	10895.9		11.8627	-0.0131915	-13191.5		11.8653	0.00718163	7181.63
	11.8946	0.00207965	4159.3		11.8962	0.0108895	10889.5		11.8962	-0.0132178	-13217.8		11.8935	0.0071775	7177.5
	11.9273	0.0020847	4169.4		11.9268	0.0108889	10888.9		11.9268	-0.0132571	-13257.1		11.9235	0.007144	7144
	11.9546	0.0020914	4182.8		11.954	0.0108874	10887.4		11.954	-0.0132833	-13283.3		11.9564	0.00711045	7110.45
	11.9908	0.00210268	4205.36		11.9903	0.010882	10882		11.9903	-0.0133035	-13303.5		11.9922	0.00708737	7087.37

## Sheet: Fig2, a, bottom panel
Raman peak intensities for MLG/hBN/RuCl3 for different hBN thicknesses
	Note: these are raw densities which were normalised wrt peak heights before plotting to get a better comparision
Wavenumber(cm-1)	raw I (3.3 nm)	Wavenumber(cm-1)	voight fit (3.3 nm)	Wavenumber(cm-1)	raw I (10 nm)	Wavenumber(cm-1)	voight fit (10 nm)	Wavenumber(cm-1)	raw I (20 nm)	Wavenumber(cm-1)	voight fit (20 nm)
1570.71	189.375	1570.71	108	1570.71	188.018	1570.71	196	1570.71	186.371	1570.71	178
1570.76	189.387	1571.67	98	1570.76	188.046	1571.67	203	1570.76	186.487	1571.67	195
1570.81	189.398	1572.62	108	1570.81	188.074	1572.62	208	1570.81	186.604	1572.62	176
1570.86	189.41	1573.58	111	1570.86	188.102	1573.58	205	1570.86	186.722	1573.58	207
1570.91	189.421	1574.53	111	1570.91	188.131	1574.53	209	1570.91	186.841	1574.53	208
1570.96	189.433	1575.48	113	1570.96	188.16	1575.48	203	1570.96	186.962	1575.48	214
1571.01	189.444	1576.44	111	1571.01	188.189	1576.44	207	1571.01	187.083	1576.44	207
1571.06	189.456	1577.39	116	1571.06	188.218	1577.39	203	1571.06	187.206	1577.39	231
1571.11	189.468	1578.35	121	1571.11	188.248	1578.35	212	1571.11	187.33	1578.35	235
1571.16	189.48	1579.3	112	1571.16	188.278	1579.3	222	1571.16	187.455	1579.3	244
1571.21	189.492	1580.25	120	1571.21	188.308	1580.25	218	1571.21	187.581	1580.25	258
1571.25	189.504	1581.21	124	1571.25	188.339	1581.21	227	1571.25	187.708	1581.21	274
1571.3	189.516	1582.16	120	1571.3	188.37	1582.16	228	1571.3	187.837	1582.16	277
1571.35	189.528	1583.11	121	1571.35	188.401	1583.11	235	1571.35	187.967	1583.11	290
1571.4	189.541	1584.07	114	1571.4	188.432	1584.07	248	1571.4	188.098	1584.07	328
1571.45	189.553	1585.02	117	1571.45	188.464	1585.02	252	1571.45	188.231	1585.02	314
1571.5	189.565	1585.97	127	1571.5	188.495	1585.97	292	1571.5	188.364	1585.97	285
1571.55	189.578	1586.93	118	1571.55	188.528	1586.93	321	1571.55	188.499	1586.93	264
1571.6	189.591	1587.88	138	1571.6	188.56	1587.88	307	1571.6	188.636	1587.88	239
1571.65	189.603	1588.83	138	1571.65	188.593	1588.83	286	1571.65	188.774	1588.83	217
1571.67	189.608	1589.78	164	1571.67	188.606	1589.78	267	1571.67	188.826	1589.78	228
1571.7	189.616	1590.73	168	1571.7	188.626	1590.73	238	1571.7	188.913	1590.73	212
1571.75	189.629	1591.69	183	1571.75	188.66	1591.69	225	1571.75	189.053	1591.69	218
1571.8	189.642	1592.64	173	1571.8	188.693	1592.64	226	1571.8	189.195	1592.64	183
1571.85	189.655	1593.59	164	1571.85	188.727	1593.59	222	1571.85	189.339	1593.59	211
1571.9	189.669	1594.54	146	1571.9	188.762	1594.54	228	1571.9	189.483	1594.54	202
1571.95	189.682	1595.5	143	1571.95	188.797	1595.5	206	1571.95	189.63	1595.5	202
1572	189.695	1596.45	135	1572	188.832	1596.45	209	1572	189.777	1596.45	188
1572.05	189.709	1597.4	126	1572.05	188.867	1597.4	221	1572.05	189.926	1597.4	184
1572.1	189.723	1598.35	127	1572.1	188.903	1598.35	206	1572.1	190.077	1598.35	193
1572.15	189.736	1599.3	127	1572.15	188.939	1599.3	214	1572.15	190.229	1599.3	186
1572.2	189.75	1600.25	122	1572.2	188.975	1600.25	213	1572.2	190.383	1600.25	184
1572.25	189.764	1601.2	119	1572.25	189.012	1601.2	221	1572.25	190.538	1601.2	188
1572.3	189.778	1602.15	110	1572.3	189.049	1602.15	199	1572.3	190.695	1602.15	178
1572.34	189.792	1603.1	115	1572.34	189.087	1603.1	200	1572.34	190.854	1603.1	166
1572.39	189.806	1604.06	112	1572.39	189.124	1604.06	218	1572.39	191.014	1604.06	186
1572.44	189.821	1605.01	106	1572.44	189.163	1605.01	200	1572.44	191.175	1605.01	182
1572.49	189.835	1605.96	110	1572.49	189.201	1605.96	213	1572.49	191.339	1605.96	177
1572.54	189.85	1606.91	102	1572.54	189.24	1606.91	203	1572.54	191.504	1606.91	168
1572.59	189.864	1607.86	121	1572.59	189.28	1607.86	199	1572.59	191.671	1607.86	180
1572.62	189.873	1608.81	113	1572.62	189.302	1608.81	208	1572.62	191.764	1608.81	180
1572.64	189.879	1609.76	104	1572.64	189.319	1609.76	206	1572.64	191.839	1609.76	185
1572.69	189.894	1610.71	122	1572.69	189.359	1610.71	202	1572.69	192.009	1610.71	172
1572.74	189.909	1611.66	108	1572.74	189.4	1611.66	199	1572.74	192.181	1611.66	168
1572.79	189.924	1612.61	106	1572.79	189.441	1612.61	205	1572.79	192.355	1612.61	161
1572.84	189.939	1613.56	111	1572.84	189.482	1613.56	200	1572.84	192.531	1613.56	176
1572.89	189.955	1614.51	113	1572.89	189.524	1614.51	205	1572.89	192.708	1614.51	174
1572.94	189.97	1615.46	119	1572.94	189.566	1615.46	196	1572.94	192.888	1615.46	174
1572.99	189.986	1616.4	109	1572.99	189.609	1616.4	204	1572.99	193.069	1616.4	168
1573.04	190.001	1617.35	112	1573.04	189.652	1617.35	196	1573.04	193.252	1617.35	167
1573.09	190.017	1618.3	115	1573.09	189.696	1618.3	183	1573.09	193.437	1618.3	156
1573.14	190.033	1619.25	117	1573.14	189.74	1619.25	204	1573.14	193.624	1619.25	169
1573.19	190.049	1620.2	112	1573.19	189.784	1620.2	192	1573.19	193.813	1620.2	157
1573.24	190.065			1573.24	189.829			1573.24	194.004
1573.29	190.082			1573.29	189.874			1573.29	194.197
1573.34	190.098			1573.34	189.92			1573.34	194.392
1573.39	190.115			1573.39	189.966			1573.39	194.59
1573.43	190.131			1573.43	190.013			1573.43	194.789
1573.48	190.148			1573.48	190.06			1573.48	194.99
1573.53	190.165			1573.53	190.108			1573.53	195.194
1573.58	190.181			1573.58	190.153			1573.58	195.386
1573.58	190.182			1573.58	190.156			1573.58	195.4
1573.63	190.199			1573.63	190.205			1573.63	195.608
1573.68	190.217			1573.68	190.254			1573.68	195.818
1573.73	190.234			1573.73	190.304			1573.73	196.031
1573.78	190.252			1573.78	190.354			1573.78	196.246
1573.83	190.269			1573.83	190.405			1573.83	196.463
1573.88	190.287			1573.88	190.456			1573.88	196.683
1573.93	190.305			1573.93	190.508			1573.93	196.905
1573.98	190.323			1573.98	190.561			1573.98	197.129
1574.03	190.342			1574.03	190.614			1574.03	197.356
1574.08	190.36			1574.08	190.668			1574.08	197.586
1574.13	190.379			1574.13	190.722			1574.13	197.818
1574.18	190.398			1574.18	190.777			1574.18	198.052
1574.23	190.416			1574.23	190.832			1574.23	198.289
1574.28	190.436			1574.28	190.888			1574.28	198.529
1574.33	190.455			1574.33	190.945			1574.33	198.772
1574.38	190.474			1574.38	191.002			1574.38	199.017
1574.43	190.494			1574.43	191.06			1574.43	199.265
1574.48	190.513			1574.48	191.119			1574.48	199.515
1574.52	190.533			1574.52	191.178			1574.52	199.769
1574.53	190.535			1574.53	191.184			1574.53	199.797
1574.57	190.553			1574.57	191.238			1574.57	200.025
1574.62	190.573			1574.62	191.298			1574.62	200.284
1574.67	190.594			1574.67	191.359			1574.67	200.547
1574.72	190.614			1574.72	191.421			1574.72	200.812
1574.77	190.635			1574.77	191.484			1574.77	201.08
1574.82	190.656			1574.82	191.547			1574.82	201.351
1574.87	190.677			1574.87	191.612			1574.87	201.625
1574.92	190.698			1574.92	191.676			1574.92	201.902
1574.97	190.719			1574.97	191.742			1574.97	202.183
1575.02	190.741			1575.02	191.808			1575.02	202.467
1575.07	190.763			1575.07	191.875			1575.07	202.754
1575.12	190.785			1575.12	191.943			1575.12	203.044
1575.17	190.807			1575.17	192.012			1575.17	203.337
1575.22	190.829			1575.22	192.081			1575.22	203.634
1575.27	190.852			1575.27	192.152			1575.27	203.935
1575.32	190.874			1575.32	192.223			1575.32	204.238
1575.37	190.897			1575.37	192.295			1575.37	204.546
1575.42	190.92			1575.42	192.368			1575.42	204.857
1575.47	190.944			1575.47	192.441			1575.47	205.171
1575.48	190.95			1575.48	192.463			1575.48	205.262
1575.52	190.967			1575.52	192.516			1575.52	205.489
1575.56	190.991			1575.56	192.591			1575.56	205.811
1575.61	191.015			1575.61	192.668			1575.61	206.136
1575.66	191.039			1575.66	192.745			1575.66	206.465
1575.71	191.063			1575.71	192.823			1575.71	206.798
1575.76	191.087			1575.76	192.903			1575.76	207.135
1575.81	191.112			1575.81	192.983			1575.81	207.476
1575.86	191.137			1575.86	193.064			1575.86	207.821
1575.91	191.162			1575.91	193.146			1575.91	208.17
1575.96	191.188			1575.96	193.229			1575.96	208.523
1576.01	191.213			1576.01	193.314			1576.01	208.88
1576.06	191.239			1576.06	193.399			1576.06	209.241
1576.11	191.265			1576.11	193.485			1576.11	209.606
1576.16	191.292			1576.16	193.573			1576.16	209.976
1576.21	191.318			1576.21	193.661			1576.21	210.35
1576.26	191.345			1576.26	193.751			1576.26	210.728
1576.31	191.372			1576.31	193.842			1576.31	211.111
1576.36	191.399			1576.36	193.934			1576.36	211.499
1576.41	191.427			1576.41	194.027			1576.41	211.89
1576.44	191.445			1576.44	194.089			1576.44	212.154
1576.46	191.455			1576.46	194.121			1576.46	212.287
1576.51	191.483			1576.51	194.216			1576.51	212.688
1576.56	191.511			1576.56	194.313			1576.56	213.094
1576.61	191.539			1576.61	194.411			1576.61	213.504
1576.65	191.568			1576.65	194.51			1576.65	213.919
1576.7	191.597			1576.7	194.611			1576.7	214.34
1576.75	191.627			1576.75	194.713			1576.75	214.765
1576.8	191.656			1576.8	194.816			1576.8	215.195
1576.85	191.686			1576.85	194.921			1576.85	215.63
1576.9	191.716			1576.9	195.027			1576.9	216.07
1576.95	191.747			1576.95	195.134			1576.95	216.515
1577	191.778			1577	195.243			1577	216.966
1577.05	191.809			1577.05	195.353			1577.05	217.421
1577.1	191.84			1577.1	195.465			1577.1	217.882
1577.15	191.872			1577.15	195.578			1577.15	218.349
1577.2	191.904			1577.2	195.693			1577.2	218.82
1577.25	191.936			1577.25	195.809			1577.25	219.298
1577.3	191.968			1577.3	195.927			1577.3	219.78
1577.35	192.001			1577.35	196.047			1577.35	220.269
1577.39	192.029			1577.39	196.149			1577.39	220.684
1577.4	192.034			1577.4	196.168			1577.4	220.763
1577.45	192.068			1577.45	196.291			1577.45	221.262
1577.5	192.102			1577.5	196.416			1577.5	221.768
1577.55	192.136			1577.55	196.542			1577.55	222.279
1577.6	192.17			1577.6	196.67			1577.6	222.796
1577.65	192.205			1577.65	196.8			1577.65	223.319
1577.7	192.24			1577.7	196.932			1577.7	223.848
1577.74	192.276			1577.74	197.065			1577.74	224.383
1577.79	192.312			1577.79	197.201			1577.79	224.923
1577.84	192.348			1577.84	197.338			1577.84	225.47
1577.89	192.384			1577.89	197.478			1577.89	226.023
1577.94	192.421			1577.94	197.619			1577.94	226.583
1577.99	192.459			1577.99	197.762			1577.99	227.148
1578.04	192.496			1578.04	197.908			1578.04	227.72
1578.09	192.534			1578.09	198.055			1578.09	228.298
1578.14	192.573			1578.14	198.205			1578.14	228.882
1578.19	192.612			1578.19	198.357			1578.19	229.473
1578.24	192.651			1578.24	198.511			1578.24	230.07
1578.29	192.69			1578.29	198.668			1578.29	230.674
1578.34	192.731			1578.34	198.826			1578.34	231.284
1578.35	192.739			1578.35	198.862			1578.35	231.419
1578.39	192.771			1578.39	198.987			1578.39	231.901
1578.44	192.812			1578.44	199.151			1578.44	232.524
1578.49	192.853			1578.49	199.317			1578.49	233.154
1578.54	192.895			1578.54	199.485			1578.54	233.79
1578.59	192.937			1578.59	199.656			1578.59	234.433
1578.64	192.98			1578.64	199.83			1578.64	235.082
1578.69	193.023			1578.69	200.006			1578.69	235.739
1578.74	193.066			1578.74	200.185			1578.74	236.401
1578.78	193.11			1578.78	200.366			1578.78	237.071
1578.83	193.154			1578.83	200.55			1578.83	237.747
1578.88	193.199			1578.88	200.738			1578.88	238.43
1578.93	193.245			1578.93	200.928			1578.93	239.119
1578.98	193.29			1578.98	201.121			1578.98	239.815
1579.03	193.337			1579.03	201.317			1579.03	240.518
1579.08	193.384			1579.08	201.516			1579.08	241.228
1579.13	193.431			1579.13	201.718			1579.13	241.943
1579.18	193.479			1579.18	201.923			1579.18	242.666
1579.23	193.527			1579.23	202.132			1579.23	243.395
1579.28	193.576			1579.28	202.344			1579.28	244.13
1579.3	193.595			1579.3	202.429			1579.3	244.424
1579.33	193.625			1579.33	202.559			1579.33	244.872
1579.38	193.675			1579.38	202.778			1579.38	245.621
1579.43	193.726			1579.43	203			1579.43	246.375
1579.48	193.777			1579.48	203.226			1579.48	247.136
1579.53	193.828			1579.53	203.455			1579.53	247.903
1579.58	193.881			1579.58	203.688			1579.58	248.677
1579.63	193.933			1579.63	203.925			1579.63	249.456
1579.68	193.987			1579.68	204.166			1579.68	250.241
1579.73	194.041			1579.73	204.411			1579.73	251.032
1579.78	194.095			1579.78	204.66			1579.78	251.829
1579.83	194.15			1579.83	204.913			1579.83	252.632
1579.87	194.206			1579.87	205.17			1579.87	253.439
1579.92	194.263			1579.92	205.431			1579.92	254.253
1579.97	194.32			1579.97	205.697			1579.97	255.071
1580.02	194.377			1580.02	205.967			1580.02	255.895
1580.07	194.436			1580.07	206.241			1580.07	256.723
1580.12	194.495			1580.12	206.521			1580.12	257.557
1580.17	194.555			1580.17	206.805			1580.17	258.394
1580.22	194.615			1580.22	207.093			1580.25	259.721
1580.25	194.65			1580.25	207.261			1581.21	276.553
1580.27	194.676			1580.27	207.387			1581.46	280.901
1580.32	194.738			1580.32	207.686			1581.51	281.749
1580.37	194.801			1580.37	207.989			1581.56	282.592
1580.42	194.864			1580.42	208.298			1581.61	283.43
1580.47	194.928			1580.47	208.613			1581.66	284.26
1580.52	194.993			1580.52	208.932			1581.71	285.084
1580.57	195.059			1580.57	209.257			1581.76	285.899
1580.62	195.125			1580.62	209.588			1581.81	286.707
1580.67	195.192			1580.67	209.925			1581.86	287.506
1580.72	195.26			1580.72	210.267			1581.91	288.295
1580.77	195.329			1580.77	210.616			1581.96	289.074
1580.82	195.399			1580.82	210.97			1582.01	289.843
1580.87	195.469			1580.87	211.331			1582.05	290.601
1580.92	195.54			1580.92	211.698			1582.1	291.347
1580.96	195.613			1580.96	212.071			1582.15	292.08
1581.01	195.686			1581.01	212.452			1582.16	292.173
1581.06	195.76			1581.06	212.838			1582.2	292.8
1581.11	195.835			1581.11	213.232			1582.25	293.507
1581.16	195.91			1581.16	213.633			1582.3	294.199
1581.21	195.983			1581.21	214.021			1582.35	294.877
1581.21	195.987			1581.21	214.041			1582.4	295.539
1581.26	196.065			1581.26	214.456			1582.45	296.185
1581.31	196.144			1581.31	214.879			1582.5	296.815
1581.36	196.223			1581.36	215.309			1582.55	297.427
1581.41	196.304			1581.41	215.747			1582.6	298.021
1581.46	196.386			1581.46	216.192			1582.65	298.597
1581.51	196.469			1581.51	216.646			1582.7	299.154
1581.56	196.552			1581.56	217.108			1582.75	299.691
1581.61	196.637			1581.61	217.578			1582.8	300.208
1581.66	196.723			1581.66	218.057			1582.85	300.705
1581.71	196.81			1581.71	218.545			1582.9	301.18
1581.76	196.899			1581.76	219.041			1582.95	301.634
1581.81	196.988			1581.81	219.546			1583	302.065
1581.86	197.079			1581.86	220.06			1583.05	302.474
1581.91	197.17			1581.91	220.584			1583.09	302.86
1581.96	197.263			1581.96	221.117			1583.11	302.973
1582.01	197.358			1582.01	221.66			1583.14	303.223
1582.05	197.453			1582.05	222.212			1583.19	303.561
1582.1	197.55			1582.1	222.775			1583.24	303.876
1582.15	197.648			1582.15	223.347			1583.29	304.166
1582.16	197.66			1582.16	223.422			1583.34	304.431
1582.2	197.747			1582.2	223.93			1583.39	304.67
1582.25	197.848			1582.25	224.524			1583.44	304.885
1582.3	197.95			1582.3	225.128			1583.49	305.073
1582.35	198.053			1582.35	225.743			1583.54	305.236
1582.4	198.158			1582.4	226.368			1583.59	305.372
1582.45	198.264			1582.45	227.005			1583.64	305.482
1582.5	198.372			1582.5	227.654			1583.69	305.566
1582.55	198.481			1582.55	228.314			1583.74	305.623
1582.6	198.592			1582.6	228.985			1583.79	305.654
1582.65	198.704			1582.65	229.668			1583.84	305.658
1582.7	198.818			1582.7	230.364			1583.89	305.635
1582.75	198.933			1582.75	231.071			1583.94	305.586
1582.8	199.05			1582.8	231.791			1583.99	305.51
1582.85	199.169			1582.85	232.523			1584.04	305.408
1582.9	199.289			1582.9	233.267			1584.07	305.323
1582.95	199.411			1582.95	234.024			1584.09	305.28
1583	199.535			1583	234.794			1584.14	305.125
1583.05	199.661			1583.05	235.577			1584.18	304.944
1583.09	199.788			1583.09	236.372			1584.23	304.738
1583.11	199.827			1583.11	236.618			1584.28	304.506
1583.14	199.917			1583.14	237.181			1584.33	304.248
1583.19	200.049			1583.19	238.003			1584.38	303.966
1583.24	200.182			1583.24	238.838			1584.43	303.659
1583.29	200.317			1583.29	239.687			1584.48	303.327
1583.34	200.453			1583.34	240.548			1584.53	302.972
1583.39	200.592			1583.39	241.423			1584.58	302.593
1583.44	200.733			1583.44	242.311			1584.63	302.191
1583.49	200.877			1583.49	243.213			1584.68	301.766
1583.54	201.022			1583.54	244.128			1584.73	301.319
1583.59	201.169			1583.59	245.056			1584.78	300.85
1583.64	201.319			1583.64	245.997			1584.83	300.36
1583.69	201.471			1583.69	246.951			1584.88	299.849
1583.74	201.625			1583.74	247.918			1584.93	299.318
1583.79	201.781			1583.79	248.897			1584.98	298.767
1583.84	201.94			1583.84	249.889			1585.02	298.278
1583.89	202.102			1583.89	250.894			1585.03	298.197
1583.94	202.266			1584.07	254.695			1585.08	297.608
1583.99	202.432			1585.02	276.066			1585.13	297.001
1584.04	202.601			1585.23	280.618			1585.18	296.377
1584.07	202.718			1585.27	281.686			1585.23	295.736
1584.09	202.772			1585.32	282.738			1585.27	295.079
1584.14	202.947			1585.37	283.772			1585.32	294.406
1584.18	203.124			1585.42	284.788			1585.37	293.718
1584.23	203.304			1585.47	285.782			1585.42	293.015
1584.28	203.486			1585.52	286.753			1585.47	292.299
1584.33	203.672			1585.57	287.699			1585.52	291.569
1584.38	203.86			1585.62	288.618			1585.57	290.827
1584.43	204.052			1585.67	289.508			1585.62	290.073
1584.48	204.246			1585.72	290.368			1585.67	289.308
1584.53	204.444			1585.77	291.196			1585.72	288.531
1584.58	204.645			1585.82	291.989			1585.77	287.745
1584.63	204.849			1585.87	292.746			1585.82	286.949
1584.68	205.057			1585.92	293.465			1585.87	286.144
1584.73	205.268			1585.97	294.145			1585.92	285.331
1584.78	205.482			1585.97	294.169			1585.97	284.509
1584.83	205.7			1586.02	294.784			1585.97	284.479
1584.88	205.921			1586.07	295.379			1586.02	283.681
1584.93	206.147			1586.12	295.931			1586.07	282.846
1584.98	206.376			1586.17	296.437			1586.12	282.005
1585.02	206.576			1586.22	296.896			1586.17	281.158
1585.03	206.608			1586.27	297.306			1586.93	267.748
1585.08	206.845			1586.31	297.668			1587.5	257.809
1585.13	207.086			1586.36	297.979			1587.55	256.974
1585.18	207.331			1586.41	298.239			1587.6	256.144
1585.23	207.58			1586.46	298.448			1587.65	255.319
1585.27	207.833			1586.51	298.604			1587.7	254.499
1585.32	208.091			1586.56	298.707			1587.75	253.684
1585.37	208.353			1586.61	298.757			1587.8	252.875
1585.42	208.619			1586.66	298.754			1587.85	252.071
1585.47	208.89			1586.71	298.698			1587.88	251.597
1585.52	209.166			1586.76	298.589			1587.9	251.272
1585.57	209.447			1586.81	298.427			1587.95	250.479
1585.62	209.733			1586.86	298.212			1588	249.692
1585.67	210.023			1586.91	297.947			1588.05	248.911
1585.72	210.319			1586.93	297.821			1588.1	248.136
1585.77	210.62			1586.96	297.63			1588.15	247.367
1585.82	210.926			1587.01	297.263			1588.2	246.604
1585.87	211.238			1587.06	296.846			1588.25	245.848
1585.92	211.556			1587.11	296.382			1588.3	245.098
1585.97	211.879			1587.16	295.871			1588.35	244.354
1585.97	211.891			1587.21	295.315			1588.4	243.616
1586.02	212.208			1587.26	294.714			1588.45	242.885
1586.07	212.542			1587.31	294.071			1588.49	242.161
1586.12	212.883			1587.36	293.386			1588.54	241.443
1586.17	213.23			1587.4	292.663			1588.59	240.732
1586.22	213.584			1587.45	291.902			1588.64	240.027
1586.27	213.944			1587.5	291.104			1588.69	239.329
1586.31	214.31			1587.55	290.273			1588.74	238.637
1586.36	214.683			1587.6	289.41			1588.79	237.953
1586.41	215.063			1587.65	288.516			1588.83	237.431
1586.46	215.45			1587.7	287.594			1588.84	237.274
1586.51	215.845			1587.75	286.645			1588.89	236.603
1586.56	216.246			1587.8	285.671			1588.94	235.938
1586.61	216.655			1587.85	284.674			1588.99	235.28
1586.66	217.072			1587.88	284.075			1589.04	234.628
1586.71	217.496			1587.9	283.657			1589.09	233.983
1586.76	217.929			1587.95	282.62			1589.14	233.345
1586.81	218.369			1588	281.566			1589.19	232.713
1586.86	218.818			1588.05	280.497			1589.24	232.088
1586.91	219.276			1588.83	262.782			1589.29	231.47
1586.93	219.468			1589.34	251.795			1589.34	230.857
1586.96	219.742			1589.39	250.78			1589.39	230.252
1587.01	220.216			1589.44	249.777			1589.44	229.653
1587.06	220.7			1589.49	248.786			1589.49	229.06
1587.11	221.193			1589.54	247.808			1589.54	228.474
1587.16	221.695			1589.58	246.843			1589.58	227.894
1587.21	222.207			1589.63	245.89			1589.63	227.32
1587.26	222.728			1589.68	244.95			1589.68	226.753
1587.31	223.26			1589.73	244.024			1589.73	226.192
1587.36	223.801			1589.78	243.161			1589.78	225.667
1587.4	224.353			1589.78	243.111			1589.78	225.637
1587.45	224.916			1589.83	242.211			1589.83	225.088
1587.5	225.489			1589.88	241.324			1589.88	224.545
1587.55	226.073			1589.93	240.451			1589.93	224.009
1587.6	226.668			1589.98	239.59			1589.98	223.478
1587.65	227.274			1590.03	238.744			1590.03	222.953
1587.7	227.892			1590.08	237.91			1590.08	222.434
1587.75	228.522			1590.13	237.09			1590.13	221.922
1587.8	229.163			1590.18	236.282			1590.18	221.414
1587.85	229.817			1590.23	235.488			1590.23	220.913
1587.88	230.209			1590.28	234.707			1590.28	220.417
1587.9	230.483			1590.33	233.938			1590.33	219.927
1587.95	231.161			1590.38	233.183			1590.38	219.443
1588	231.852			1590.43	232.44			1590.43	218.964
1588.05	232.556			1590.48	231.709			1590.48	218.491
1588.1	233.274			1590.53	230.991			1590.53	218.023
1588.15	234.004			1590.58	230.285			1590.58	217.56
1588.2	234.748			1590.62	229.591			1590.62	217.103
1588.25	235.506			1590.67	228.909			1590.67	216.651
1588.3	236.277			1590.72	228.239			1590.72	216.204
1588.35	237.063			1590.73	228.158			1590.73	216.15
1588.4	237.862			1590.77	227.58			1590.77	215.762
1588.45	238.676			1590.82	226.933			1590.82	215.325
1588.49	239.505			1590.87	226.297			1590.87	214.894
1588.54	240.348			1590.92	225.673			1590.92	214.467
1588.59	241.205			1590.97	225.059			1590.97	214.046
1588.64	242.078			1591.02	224.456			1591.02	213.629
1588.69	242.965			1591.07	223.864			1591.07	213.217
1588.74	243.867			1591.12	223.282			1591.12	212.81
1588.79	244.785			1591.17	222.711			1591.17	212.407
1588.83	245.5			1591.22	222.149			1591.22	212.01
1588.84	245.717			1591.27	221.598			1591.27	211.616
1588.89	246.664			1591.32	221.056			1591.32	211.228
1588.94	247.627			1591.37	220.524			1591.37	210.844
1588.99	248.604			1591.42	220.002			1591.42	210.464
1589.04	249.597			1591.47	219.489			1591.47	210.089
1589.09	250.604			1591.52	218.984			1591.52	209.718
1589.14	251.626			1591.57	218.489			1591.57	209.351
1589.19	252.663			1591.62	218.003			1591.62	208.988
1589.24	253.714			1591.67	217.525			1591.67	208.63
1589.29	254.779			1591.69	217.289			1591.69	208.453
1589.34	255.858			1591.71	217.056			1591.71	208.276
1589.78	266.066			1591.76	216.595			1591.76	207.926
1590.62	286.634			1591.81	216.142			1591.81	207.58
1590.67	287.777			1591.86	215.697			1591.86	207.238
1590.72	288.902			1591.91	215.26			1591.91	206.9
1590.73	289.038			1591.96	214.831			1591.96	206.566
1590.77	290.006			1592.01	214.409			1592.01	206.235
1590.82	291.088			1592.06	213.995			1592.06	205.909
1590.87	292.144			1592.11	213.587			1592.11	205.586
1590.92	293.173			1592.16	213.188			1592.16	205.267
1590.97	294.172			1592.21	212.795			1592.21	204.951
1591.02	295.14			1592.26	212.408			1592.26	204.639
1591.07	296.073			1592.31	212.029			1592.31	204.331
1591.12	296.971			1592.36	211.656			1592.36	204.026
1591.17	297.829			1592.41	211.29			1592.41	203.725
1591.22	298.648			1592.46	210.93			1592.46	203.427
1591.27	299.423			1592.51	210.576			1592.51	203.132
1591.32	300.154			1592.56	210.228			1592.56	202.841
1591.37	300.838			1592.61	209.887			1592.61	202.553
1591.42	301.473			1592.64	209.659			1592.64	202.36
1591.47	302.059			1592.66	209.551			1592.66	202.268
1591.52	302.592			1592.71	209.221			1592.71	201.987
1591.57	303.071			1592.76	208.896			1592.76	201.709
1591.62	303.496			1592.8	208.577			1592.8	201.433
1591.67	303.865			1592.85	208.263			1592.85	201.161
1591.69	304.028			1592.9	207.955			1592.9	200.892
1591.71	304.176			1592.95	207.652			1592.95	200.626
1591.76	304.429			1593	207.354			1593	200.363
1591.81	304.623			1593.05	207.061			1593.05	200.103
1591.86	304.758			1593.1	206.772			1593.1	199.846
1591.91	304.832			1593.15	206.489			1593.15	199.592
1591.96	304.847			1593.2	206.21			1593.2	199.34
1592.01	304.801			1593.25	205.936			1593.25	199.091
1592.06	304.695			1593.3	205.667			1593.3	198.845
1592.11	304.529			1593.35	205.401			1593.35	198.602
1592.16	304.304			1593.4	205.141			1593.4	198.361
1592.21	304.02			1593.45	204.884			1593.45	198.123
1592.26	303.679			1593.5	204.632			1593.5	197.888
1592.31	303.281			1593.55	204.383			1593.55	197.655
1592.36	302.827			1593.59	204.175			1593.59	197.459
1592.41	302.32			1593.6	204.139			1593.6	197.425
1592.46	301.759			1593.65	203.899			1593.65	197.197
1592.51	301.147			1593.7	203.662			1593.7	196.972
1592.56	300.486			1593.75	203.429			1593.75	196.749
1592.61	299.778			1593.8	203.2			1593.8	196.529
1592.64	299.272			1593.84	202.975			1593.84	196.311
1592.66	299.023			1593.89	202.753			1593.89	196.095
1592.71	298.225			1593.94	202.535			1593.94	195.882
1592.76	297.385			1593.99	202.32			1593.99	195.671
1592.8	296.506			1594.04	202.108			1594.04	195.462
1592.85	295.59			1594.09	201.9			1594.09	195.256
1592.9	294.638			1594.14	201.695			1594.14	195.052
1592.95	293.654			1594.19	201.493			1594.19	194.849
1593	292.638			1594.24	201.294			1594.24	194.649
1593.05	291.595			1594.29	201.099			1594.29	194.452
1593.1	290.525			1594.34	200.906			1594.34	194.256
1593.15	289.432			1594.39	200.716			1594.39	194.062
1593.2	288.317			1594.44	200.53			1594.44	193.871
1593.25	287.182			1594.49	200.345			1594.49	193.681
1593.59	279.039			1594.54	200.164			1594.54	193.493
1594.54	256.345			1594.54	200.159			1594.54	193.488
1594.59	255.292			1594.59	199.986			1594.59	193.308
1594.64	254.22			1594.64	199.81			1594.64	193.124
1594.69	253.162			1594.69	199.637			1594.69	192.942
1594.74	252.119			1594.74	199.466			1594.74	192.762
1594.79	251.09			1594.79	199.298			1594.79	192.584
1594.84	250.075			1594.84	199.132			1594.84	192.408
1594.89	249.076			1594.89	198.969			1594.89	192.234
1594.93	248.091			1594.93	198.808			1594.93	192.061
1594.98	247.122			1594.98	198.65			1594.98	191.89
1595.03	246.167			1595.03	198.494			1595.03	191.721
1595.08	245.228			1595.08	198.34			1595.08	191.554
1595.13	244.303			1595.13	198.188			1595.13	191.388
1595.18	243.394			1595.18	198.039			1595.18	191.225
1595.23	242.499			1595.23	197.891			1595.23	191.062
1595.28	241.62			1595.28	197.746			1595.28	190.902
1595.33	240.755			1595.33	197.603			1595.33	190.743
1595.38	239.905			1595.38	197.462			1595.38	190.585
1595.43	239.07			1595.43	197.323			1595.43	190.43
1595.48	238.249			1595.48	197.186			1595.48	190.275
1595.5	237.918			1595.5	197.13			1595.5	190.213
1595.53	237.443			1595.53	197.05			1595.53	190.123
1595.58	236.65			1595.58	196.917			1595.58	189.972
1595.63	235.872			1595.63	196.785			1595.63	189.822
1595.68	235.108			1595.68	196.656			1595.68	189.674
1595.73	234.358			1595.73	196.528			1595.73	189.527
1595.78	233.621			1595.78	196.402			1595.78	189.382
1595.83	232.897			1595.83	196.277			1595.83	189.238
1595.88	232.187			1595.88	196.155			1595.88	189.096
1595.93	231.489			1595.93	196.034			1595.93	188.955
1595.98	230.805			1595.98	195.914			1595.98	188.816
1596.02	230.133			1596.02	195.796			1596.02	188.677
1596.07	229.473			1596.07	195.68			1596.07	188.541
1596.12	228.826			1596.12	195.565			1596.12	188.405
1596.17	228.191			1596.17	195.452			1596.17	188.271
1596.22	227.567			1596.22	195.341			1596.22	188.138
1596.27	226.956			1596.27	195.231			1596.27	188.006
1596.32	226.355			1596.32	195.122			1596.32	187.876
1596.37	225.766			1596.37	195.015			1596.37	187.747
1596.42	225.188			1596.42	194.909			1596.42	187.619
1596.45	224.854			1596.45	194.848			1596.45	187.545
1596.47	224.62			1596.47	194.804			1596.47	187.493
1596.52	224.063			1596.52	194.701			1596.52	187.367
1596.57	223.517			1596.57	194.6			1596.57	187.243
1596.62	222.981			1596.62	194.499			1596.62	187.12
1596.67	222.454			1596.67	194.4			1596.67	186.998
1596.72	221.938			1596.72	194.302			1596.72	186.878
1596.77	221.431			1596.77	194.206			1596.77	186.758
1596.82	220.934			1596.82	194.11			1596.82	186.64
1596.87	220.446			1596.87	194.016			1596.87	186.522
1596.92	219.967			1596.92	193.923			1596.92	186.406
1596.97	219.497			1596.97	193.831			1596.97	186.291
1597.02	219.035			1597.02	193.741			1597.02	186.177
1597.07	218.583			1597.07	193.651			1597.07	186.064
1597.11	218.138			1597.11	193.563			1597.11	185.952
1597.16	217.702			1597.16	193.475			1597.16	185.841
1597.21	217.274			1597.21	193.389			1597.21	185.731
1597.26	216.853			1597.26	193.304			1597.26	185.623
1597.31	216.441			1597.31	193.22			1597.31	185.515
1597.36	216.035			1597.36	193.137			1597.36	185.408
1597.4	215.732			1597.4	193.074			1597.4	185.327
1597.41	215.638			1597.41	193.055			1597.41	185.302
1597.46	215.247			1597.46	192.974			1597.46	185.197
1597.51	214.864			1597.51	192.894			1597.51	185.093
1597.56	214.487			1597.56	192.815			1597.56	184.99
1597.61	214.118			1597.61	192.736			1597.61	184.888
1597.66	213.755			1597.66	192.659			1597.66	184.787
1597.71	213.398			1597.71	192.583			1597.71	184.687
1597.76	213.048			1597.76	192.508			1597.76	184.587
1597.81	212.704			1597.81	192.433			1597.81	184.489
1597.86	212.367			1597.86	192.359			1597.86	184.391
1597.91	212.035			1597.91	192.287			1597.91	184.295
1597.96	211.709			1597.96	192.215			1597.96	184.199
1598.01	211.389			1598.01	192.144			1598.01	184.104
1598.06	211.074			1598.06	192.074			1598.06	184.01
1598.11	210.766			1598.11	192.004			1598.11	183.917
1598.15	210.462			1598.15	191.936			1598.15	183.824
1598.2	210.164			1598.2	191.868			1598.2	183.732
1598.25	209.871			1598.25	191.801			1598.25	183.642
1598.3	209.583			1598.3	191.735			1598.3	183.552
1598.35	209.317			1598.35	191.673			1598.35	183.468
1598.35	209.3			1598.35	191.669			1598.35	183.462
1598.4	209.021			1598.4	191.604			1598.4	183.374
1598.45	208.748			1598.45	191.54			1598.45	183.286
1598.5	208.479			1598.5	191.477			1598.5	183.199
1598.55	208.215			1598.55	191.414			1598.55	183.113
1598.6	207.955			1598.6	191.353			1598.6	183.028
1598.65	207.7			1598.65	191.291			1598.65	182.943
1598.7	207.449			1598.7	191.231			1598.7	182.859
1598.75	207.202			1598.75	191.171			1598.75	182.776
1598.8	206.96			1598.8	191.112			1598.8	182.693
1598.85	206.721			1598.85	191.053			1598.85	182.611
1598.9	206.486			1598.9	190.996			1598.9	182.53
1598.95	206.255			1598.95	190.938			1598.95	182.45
1599	206.028			1599	190.882			1599	182.37
1599.05	205.805			1599.05	190.826			1599.05	182.291
1599.1	205.585			1599.1	190.77			1599.1	182.212
1599.15	205.369			1599.15	190.716			1599.15	182.135
1599.2	205.157			1599.2	190.662			1599.2	182.058
1599.24	204.948			1599.24	190.608			1599.24	181.981
1599.29	204.742			1599.29	190.555			1599.29	181.905
1599.3	204.719			1599.3	190.549			1599.3	181.897
1599.34	204.539			1599.34	190.502			1599.34	181.83
1599.39	204.34			1599.39	190.451			1599.39	181.756
1599.44	204.144			1599.44	190.399			1599.44	181.682
1599.49	203.951			1599.49	190.348			1599.49	181.608
1599.54	203.761			1599.54	190.298			1599.54	181.536
1599.59	203.574			1599.59	190.249			1599.59	181.464
1599.64	203.39			1599.64	190.199			1599.64	181.392
1599.69	203.209			1599.69	190.151			1599.69	181.321
1599.74	203.031			1599.74	190.102			1599.74	181.251
1599.79	202.855			1599.79	190.055			1599.79	181.181
1599.84	202.682			1599.84	190.008			1599.84	181.112
1599.89	202.512			1599.89	189.961			1599.89	181.043
1599.94	202.345			1599.94	189.915			1599.94	180.975
1599.99	202.18			1599.99	189.869			1599.99	180.907
1600.04	202.017			1600.04	189.824			1600.04	180.84
1600.09	201.857			1600.09	189.779			1600.09	180.774
1600.14	201.699			1600.14	189.735			1600.14	180.708
1600.19	201.544			1600.19	189.691			1600.19	180.643
1600.24	201.391			1600.24	189.647			1600.24	180.578
1600.25	201.347			1600.25	189.635			1600.25	180.559
1600.29	201.24			1600.29	189.604			1600.29	180.514
1600.33	201.092			1600.33	189.562			1600.33	180.45
1600.38	200.946			1600.38	189.519			1600.38	180.386
1600.43	200.801			1600.43	189.478			1600.43	180.324
1600.48	200.659			1600.48	189.436			1600.48	180.261
1600.53	200.52			1600.53	189.395			1600.53	180.199
1600.58	200.382			1600.58	189.355			1600.58	180.138
1600.63	200.246			1600.63	189.315			1600.63	180.077
1600.68	200.112			1600.68	189.275			1600.68	180.017
1600.73	199.98			1600.73	189.236			1600.73	179.957
1600.78	199.85			1600.78	189.197			1600.78	179.897
1600.83	199.721			1600.83	189.158			1600.83	179.838
1600.88	199.595			1600.88	189.12			1600.88	179.78
1600.93	199.47			1600.93	189.082			1600.93	179.722
1600.98	199.347			1600.98	189.045			1600.98	179.664
1601.03	199.226			1601.03	189.008			1601.03	179.607
1601.08	199.107			1601.08	188.971			1601.08	179.55
1601.13	198.989			1601.13	188.935			1601.13	179.494
1601.18	198.873			1601.18	188.899			1601.18	179.438
1601.2	198.819			1601.2	188.882			1601.2	179.412
1601.23	198.758			1601.23	188.863			1601.23	179.383
1601.28	198.645			1601.28	188.828			1601.28	179.328
1601.33	198.534			1601.33	188.793			1601.33	179.273
1601.37	198.424			1601.37	188.758			1601.37	179.219
1601.42	198.315			1601.42	188.724			1601.42	179.165
1601.47	198.209			1601.47	188.69			1601.47	179.112
1601.52	198.103			1601.52	188.656			1601.52	179.059
1601.57	197.999			1601.57	188.622			1601.57	179.006
1601.62	197.896			1601.62	188.589			1601.62	178.954
1601.67	197.795			1601.67	188.557			1601.67	178.902
1601.72	197.695			1601.72	188.524			1601.72	178.851
1601.77	197.596			1601.77	188.492			1601.77	178.8
1601.82	197.499			1601.82	188.46			1601.82	178.749
1601.87	197.403			1601.87	188.428			1601.87	178.699
1601.92	197.308			1601.92	188.397			1601.92	178.649
1601.97	197.215			1601.97	188.366			1601.97	178.6
1602.02	197.122			1602.02	188.335			1602.02	178.55
1602.07	197.031			1602.07	188.305			1602.07	178.502
1602.12	196.941			1602.12	188.275			1602.12	178.453
1602.15	196.884			1602.15	188.255			1602.15	178.422
1602.17	196.852			1602.17	188.245			1602.17	178.405
1602.22	196.765			1602.22	188.215			1602.22	178.357
1602.27	196.678			1602.27	188.186			1602.27	178.31
1602.32	196.593			1602.32	188.157			1602.32	178.263
1602.37	196.508			1602.37	188.128			1602.37	178.216
1602.42	196.425			1602.42	188.099			1602.42	178.17
1602.46	196.343			1602.46	188.071			1602.46	178.124
1602.51	196.262			1602.51	188.043			1602.51	178.078
1602.56	196.182			1602.56	188.015			1602.56	178.033
1602.61	196.102			1602.61	187.987			1602.61	177.988
1602.66	196.024			1602.66	187.96			1602.66	177.943
1602.71	195.947			1602.71	187.933			1602.71	177.899
1602.76	195.871			1602.76	187.906			1602.76	177.855
1602.81	195.795			1602.81	187.879			1602.81	177.811
1602.86	195.721			1602.86	187.853			1602.86	177.768
1602.91	195.647			1602.91	187.827			1602.91	177.725
1602.96	195.575			1602.96	187.801			1602.96	177.682
1603.01	195.503			1603.01	187.775			1603.01	177.639
1603.06	195.432			1603.06	187.749			1603.06	177.597
1603.1	195.374			1603.1	187.729			1603.1	177.563
1603.11	195.362			1603.11	187.724			1603.11	177.555
1603.16	195.293			1603.16	187.699			1603.16	177.514
1603.21	195.224			1603.21	187.674			1603.21	177.472
1603.26	195.157			1603.26	187.65			1603.26	177.431
1603.31	195.09			1603.31	187.625			1603.31	177.39
1603.36	195.024			1603.36	187.601			1603.36	177.35
1603.41	194.959			1603.41	187.577			1603.41	177.31
1603.46	194.895			1603.46	187.553			1603.46	177.27
1603.51	194.831			1603.51	187.529			1603.51	177.23
1603.55	194.768			1603.55	187.506			1603.55	177.191
1603.6	194.706			1603.6	187.483			1603.6	177.152
1603.65	194.644			1603.65	187.46			1603.65	177.113
1603.7	194.583			1603.7	187.437			1603.7	177.074
1603.75	194.523			1603.75	187.414			1603.75	177.036
1603.8	194.464			1603.8	187.392			1603.8	176.998
1603.85	194.405			1603.85	187.369			1603.85	176.96
1603.9	194.347			1603.9	187.347			1603.9	176.923
1603.95	194.29			1603.95	187.325			1603.95	176.886
1604	194.233			1604	187.303			1604	176.849
1604.05	194.177			1604.05	187.282			1604.05	176.812
1604.06	194.166			1604.06	187.278			1604.06	176.805
1604.1	194.121			1604.1	187.26			1604.1	176.775
1604.15	194.067			1604.15	187.239			1604.15	176.739
1604.2	194.012			1604.2	187.218			1604.2	176.703
1604.25	193.959			1604.25	187.197			1604.25	176.667
1604.3	193.906			1604.3	187.176			1604.3	176.632
1604.35	193.853			1604.35	187.156			1604.35	176.596
1604.4	193.801			1604.4	187.136			1604.4	176.561
1604.45	193.75			1604.45	187.115			1604.45	176.527
1604.5	193.699			1604.5	187.095			1604.5	176.492
1604.55	193.649			1604.55	187.075			1604.55	176.458
1604.6	193.599			1604.6	187.056			1604.6	176.424
1604.64	193.55			1604.64	187.036			1604.64	176.39
1604.69	193.502			1604.69	187.016			1604.69	176.356
1604.74	193.454			1604.74	186.997			1604.74	176.322
1604.79	193.406			1604.79	186.978			1604.79	176.289
1604.84	193.359			1604.84	186.959			1604.84	176.256
1604.89	193.312			1604.89	186.94			1604.89	176.223
1604.94	193.266			1604.94	186.922			1604.94	176.191
1604.99	193.221			1604.99	186.903			1604.99	176.158
1605.01	193.204			1605.01	186.896			1605.01	176.146
1605.04	193.176			1605.04	186.885			1605.04	176.126
1605.09	193.131			1605.09	186.866			1605.09	176.094
1605.14	193.087			1605.14	186.848			1605.14	176.062
1605.19	193.043			1605.19	186.83			1605.19	176.031
1605.24	193			1605.24	186.812			1605.24	176
1605.29	192.957			1605.29	186.795			1605.29	175.968
1605.34	192.915			1605.34	186.777			1605.34	175.937
1605.39	192.873			1605.39	186.76			1605.39	175.907
1605.44	192.831			1605.44	186.742			1605.44	175.876
1605.49	192.79			1605.49	186.725			1605.49	175.846
1605.54	192.75			1605.54	186.708			1605.54	175.816
1605.59	192.71			1605.59	186.691			1605.59	175.786
1605.64	192.67			1605.64	186.674			1605.64	175.756
1605.68	192.63			1605.68	186.658			1605.68	175.726
1605.73	192.591			1605.73	186.641			1605.73	175.697
1605.78	192.553			1605.78	186.625			1605.78	175.668
1605.83	192.514			1605.83	186.608			1605.83	175.639
1605.88	192.477			1605.88	186.592			1605.88	175.61
1605.93	192.439			1605.93	186.576			1605.93	175.581
1605.96	192.419			1605.96	186.567			1605.96	175.565
1605.98	192.402			1605.98	186.56			1605.98	175.553
1606.03	192.365			1606.03	186.544			1606.03	175.524
1606.08	192.329			1606.08	186.529			1606.08	175.496
1606.13	192.293			1606.13	186.513			1606.13	175.468
1606.18	192.257			1606.18	186.498			1606.18	175.44
1606.23	192.222			1606.23	186.482			1606.23	175.413
1606.28	192.187			1606.28	186.467			1606.28	175.385
1606.33	192.152			1606.33	186.452			1606.33	175.358
1606.38	192.118			1606.38	186.437			1606.38	175.331
1606.43	192.084			1606.43	186.422			1606.43	175.304
1606.48	192.05			1606.48	186.407			1606.48	175.277
1606.53	192.017			1606.53	186.392			1606.53	175.251
1606.58	191.984			1606.58	186.378			1606.58	175.224
1606.63	191.951			1606.63	186.363			1606.63	175.198
1606.68	191.919			1606.68	186.349			1606.68	175.172
1606.73	191.887			1606.73	186.335			1606.73	175.146
1606.77	191.855			1606.77	186.32			1606.77	175.12
1606.82	191.824			1606.82	186.306			1606.82	175.094
1606.87	191.792			1606.87	186.292			1606.87	175.069
1606.91	191.77			1606.91	186.282			1606.91	175.05
1606.92	191.761			1606.92	186.278			1606.92	175.043
1606.97	191.731			1606.97	186.265			1606.97	175.018
1607.02	191.701			1607.02	186.251			1607.02	174.993
1607.07	191.671			1607.07	186.237			1607.07	174.968
1607.12	191.641			1607.12	186.224			1607.12	174.944
1607.17	191.611			1607.17	186.21			1607.17	174.919
1607.22	191.582			1607.22	186.197			1607.22	174.895
1607.27	191.553			1607.27	186.184			1607.27	174.87
1607.32	191.524			1607.32	186.171			1607.32	174.846
1607.37	191.496			1607.37	186.158			1607.37	174.822
1607.42	191.468			1607.42	186.145			1607.42	174.798
1607.47	191.44			1607.47	186.132			1607.47	174.775
1607.52	191.412			1607.52	186.119			1607.52	174.751
1607.57	191.385			1607.57	186.106			1607.57	174.727
1607.62	191.358			1607.62	186.094			1607.62	174.704
1607.67	191.331			1607.67	186.081			1607.67	174.681
1607.72	191.304			1607.72	186.069			1607.72	174.658
1607.77	191.278			1607.77	186.056			1607.77	174.635
1607.82	191.252			1607.82	186.044			1607.82	174.612
1607.86	191.228			1607.86	186.033			1607.86	174.592
1607.86	191.226			1607.86	186.032			1607.86	174.59
1607.91	191.2			1607.91	186.02			1607.91	174.567
1607.96	191.174			1607.96	186.008			1607.96	174.545
1608.01	191.149			1608.01	185.996			1608.01	174.523
1608.06	191.124			1608.06	185.984			1608.06	174.5
1608.11	191.099			1608.11	185.972			1608.11	174.478
1608.16	191.075			1608.16	185.961			1608.16	174.457
1608.21	191.05			1608.21	185.949			1608.21	174.435
1608.26	191.026			1608.26	185.938			1608.26	174.413
1608.31	191.002			1608.31	185.926			1608.31	174.392
1608.36	190.978			1608.36	185.915			1608.36	174.37
1608.41	190.955			1608.41	185.903			1608.41	174.349
1608.46	190.931			1608.46	185.892			1608.46	174.328
1608.51	190.908			1608.51	185.881			1608.51	174.307
1608.56	190.885			1608.56	185.87			1608.56	174.286
1608.61	190.862			1608.61	185.859			1608.61	174.265
1608.66	190.84			1608.66	185.848			1608.66	174.245
1608.71	190.817			1608.71	185.837			1608.71	174.224
1608.76	190.795			1608.76	185.826			1608.76	174.204
1608.81	190.773			1608.81	185.816			1608.81	174.183
1608.81	190.771			1608.81	185.815			1608.81	174.182
1608.86	190.751			1608.86	185.805			1608.86	174.163
1608.9	190.73			1608.9	185.794			1608.9	174.143
1608.95	190.708			1608.95	185.784			1608.95	174.123
1609	190.687			1609	185.773			1609	174.103
1609.05	190.666			1609.05	185.763			1609.05	174.084
1609.1	190.645			1609.1	185.753			1609.1	174.064
1609.15	190.624			1609.15	185.742			1609.15	174.044
1609.2	190.604			1609.2	185.732			1609.2	174.025
1609.25	190.583			1609.25	185.722			1609.25	174.006
1609.3	190.563			1609.3	185.712			1609.3	173.987
1609.35	190.543			1609.35	185.702			1609.35	173.968
1609.4	190.523			1609.4	185.692			1609.4	173.949
1609.45	190.503			1609.45	185.682			1609.45	173.93
1609.5	190.483			1609.5	185.672			1609.5	173.911
1609.55	190.464			1609.55	185.663			1609.55	173.892
1609.6	190.445			1609.6	185.653			1609.6	173.874
1609.65	190.426			1609.65	185.643			1609.65	173.855
1609.7	190.407			1609.7	185.634			1609.7	173.837
1609.75	190.388			1609.75	185.624			1609.75	173.819
1609.76	190.383			1609.76	185.622			1609.76	173.814
1609.8	190.369			1609.8	185.615			1609.8	173.8
1609.85	190.351			1609.85	185.605			1609.85	173.782
1609.9	190.332			1609.9	185.596			1609.9	173.764
1609.95	190.314			1609.95	185.587			1609.95	173.746
1609.99	190.296			1609.99	185.578			1609.99	173.729
1610.04	190.278			1610.04	185.569			1610.04	173.711
1610.09	190.26			1610.09	185.559			1610.09	173.693
1610.14	190.242			1610.14	185.55			1610.14	173.676
1610.19	190.225			1610.19	185.541			1610.19	173.659
1610.24	190.207			1610.24	185.532			1610.24	173.641
1610.29	190.19			1610.29	185.524			1610.29	173.624
1610.34	190.173			1610.34	185.515			1610.34	173.607
1610.39	190.156			1610.39	185.506			1610.39	173.59
1610.44	190.139			1610.44	185.497			1610.44	173.573
1610.49	190.123			1610.49	185.489			1610.49	173.556
1610.54	190.106			1610.54	185.48			1610.54	173.539
1610.59	190.089			1610.59	185.471			1610.59	173.523
1610.64	190.073			1610.64	185.463			1610.64	173.506
1610.69	190.057			1610.69	185.454			1610.69	173.49
1610.71	190.05			1610.71	185.451			1610.71	173.482
1610.74	190.041			1610.74	185.446			1610.74	173.473
1610.79	190.025			1610.79	185.438			1610.79	173.457
1610.84	190.009			1610.84	185.429			1610.84	173.441
1610.89	189.993			1610.89	185.421			1610.89	173.424
1610.94	189.978			1610.94	185.413			1610.94	173.408
1610.99	189.962			1610.99	185.405			1610.99	173.392
1611.04	189.947			1611.04	185.397			1611.04	173.377
1611.08	189.931			1611.08	185.389			1611.08	173.361
1611.13	189.916			1611.13	185.381			1611.13	173.345
1611.18	189.901			1611.18	185.373			1611.18	173.329
1611.23	189.886			1611.23	185.365			1611.23	173.314
1611.28	189.871			1611.28	185.357			1611.28	173.298
1611.33	189.857			1611.33	185.349			1611.33	173.283
1611.38	189.842			1611.38	185.341			1611.38	173.268
1611.43	189.828			1611.43	185.334			1611.43	173.252
1611.48	189.813			1611.48	185.326			1611.48	173.237
1611.53	189.799			1611.53	185.318			1611.53	173.222
1611.58	189.785			1611.58	185.311			1611.58	173.207
1611.63	189.771			1611.63	185.303			1611.63	173.192
1611.66	189.762			1611.66	185.298			1611.66	173.183
1611.68	189.757			1611.68	185.296			1611.68	173.177
1611.73	189.743			1611.73	185.288			1611.73	173.162
1611.78	189.729			1611.78	185.281			1611.78	173.148
1611.83	189.715			1611.83	185.273			1611.83	173.133
1611.88	189.702			1611.88	185.266			1611.88	173.118
1611.93	189.688			1611.93	185.259			1611.93	173.104
1611.98	189.675			1611.98	185.251			1611.98	173.09
1612.03	189.662			1612.03	185.244			1612.03	173.075
1612.08	189.649			1612.08	185.237			1612.08	173.061
1612.13	189.636			1612.13	185.23			1612.13	173.047
1612.17	189.623			1612.17	185.223			1612.17	173.033
1612.22	189.61			1612.22	185.216			1612.22	173.019
1612.27	189.597			1612.27	185.209			1612.27	173.005
1612.32	189.584			1612.32	185.202			1612.32	172.991
1612.37	189.571			1612.37	185.195			1612.37	172.977
1612.42	189.559			1612.42	185.188			1612.42	172.963
1612.47	189.546			1612.47	185.181			1612.47	172.949
1612.52	189.534			1612.52	185.174			1612.52	172.936
1612.57	189.522			1612.57	185.167			1612.57	172.922
1612.61	189.512			1612.61	185.162			1612.61	172.911
1612.62	189.51			1612.62	185.161			1612.62	172.909
1612.67	189.497			1612.67	185.154			1612.67	172.895
1612.72	189.485			1612.72	185.147			1612.72	172.882
1612.77	189.474			1612.77	185.141			1612.77	172.868
1612.82	189.462			1612.82	185.134			1612.82	172.855
1612.87	189.45			1612.87	185.128			1612.87	172.842
1612.92	189.438			1612.92	185.121			1612.92	172.829
1612.97	189.427			1612.97	185.115			1612.97	172.816
1613.02	189.415			1613.02	185.108			1613.02	172.803
1613.07	189.404			1613.07	185.102			1613.07	172.79
1613.12	189.392			1613.12	185.095			1613.12	172.777
1613.17	189.381			1613.17	185.089			1613.17	172.764
1613.21	189.37			1613.21	185.083			1613.21	172.752
1613.26	189.358			1613.26	185.076			1613.26	172.739
1613.31	189.347			1613.31	185.07			1613.31	172.726
1613.36	189.336			1613.36	185.064			1613.36	172.714
1613.41	189.325			1613.41	185.058			1613.41	172.701
1613.46	189.315			1613.46	185.052			1613.46	172.689
1613.51	189.304			1613.51	185.046			1613.51	172.677
1613.56	189.293			1613.56	185.04			1613.56	172.665
1613.56	189.293			1613.56	185.04			1613.56	172.664
1613.61	189.282			1613.61	185.034			1613.61	172.652
1613.66	189.272			1613.66	185.028			1613.66	172.64
1613.71	189.261			1613.71	185.022			1613.71	172.628
1613.76	189.251			1613.76	185.016			1613.76	172.616
1613.81	189.241			1613.81	185.01			1613.81	172.604
1613.86	189.23			1613.86	185.004			1613.86	172.592
1613.91	189.22			1613.91	184.998			1613.91	172.58
1613.96	189.21			1613.96	184.992			1613.96	172.568
1614.01	189.2			1614.01	184.986			1614.01	172.556
1614.06	189.19			1614.06	184.981			1614.06	172.544
1614.11	189.18			1614.11	184.975			1614.11	172.533
1614.16	189.17			1614.16	184.969			1614.16	172.521
1614.21	189.16			1614.21	184.964			1614.21	172.509
1614.26	189.15			1614.26	184.958			1614.26	172.498
1614.3	189.141			1614.3	184.952			1614.3	172.486
1614.35	189.131			1614.35	184.947			1614.35	172.475
1614.4	189.121			1614.4	184.941			1614.4	172.464
1614.45	189.112			1614.45	184.936			1614.45	172.452
1614.5	189.102			1614.5	184.93			1614.5	172.441
1614.51	189.101			1614.51	184.929			1614.51	172.44
1614.55	189.093			1614.55	184.925			1614.55	172.43
1614.6	189.084			1614.6	184.919			1614.6	172.419
1614.65	189.074			1614.65	184.914			1614.65	172.408
1614.7	189.065			1614.7	184.909			1614.7	172.397
1614.75	189.056			1614.75	184.903			1614.75	172.386
1614.8	189.047			1614.8	184.898			1614.8	172.375
1614.85	189.038			1614.85	184.893			1614.85	172.364
1614.9	189.029			1614.9	184.887			1614.9	172.353
1614.95	189.02			1614.95	184.882			1614.95	172.342
1615	189.011			1615	184.877			1615	172.331
1615.05	189.002			1615.05	184.872			1615.05	172.321
1615.1	188.994			1615.1	184.867			1615.1	172.31
1615.15	188.985			1615.15	184.861			1615.15	172.3
1615.2	188.976			1615.2	184.856			1615.2	172.289
1615.25	188.968			1615.25	184.851			1615.25	172.279
1615.3	188.959			1615.3	184.846			1615.3	172.268
1615.35	188.951			1615.35	184.841			1615.35	172.258
1615.39	188.942			1615.39	184.836			1615.39	172.247
1615.44	188.934			1615.44	184.831			1615.44	172.237
1615.46	188.931			1615.46	184.83			1615.46	172.234
1615.49	188.925			1615.49	184.826			1615.49	172.227
1615.54	188.917			1615.54	184.821			1615.54	172.217
1615.59	188.909			1615.59	184.816			1615.59	172.206
1615.64	188.901			1615.64	184.812			1615.64	172.196
1615.69	188.893			1615.69	184.807			1615.69	172.186
1615.74	188.885			1615.74	184.802			1615.74	172.176
1615.79	188.877			1615.79	184.797			1615.79	172.166
1615.84	188.869			1615.84	184.792			1615.84	172.156
1615.89	188.861			1615.89	184.788			1615.89	172.146
1615.94	188.853			1615.94	184.783			1615.94	172.137
1615.99	188.845			1615.99	184.778			1615.99	172.127
1616.04	188.837			1616.04	184.774			1616.04	172.117
1616.09	188.829			1616.09	184.769			1616.09	172.107
1616.14	188.822			1616.14	184.764			1616.14	172.098
1616.19	188.814			1616.19	184.76			1616.19	172.088
1616.24	188.806			1616.24	184.755			1616.24	172.078
1616.29	188.799			1616.29	184.75			1616.29	172.069
1616.34	188.791			1616.34	184.746			1616.34	172.059
1616.39	188.784			1616.39	184.741			1616.39	172.05
1616.4	188.782			1616.4	184.74			1616.4	172.047
1616.43	188.776			1616.43	184.737			1616.43	172.04
1616.48	188.769			1616.48	184.732			1616.48	172.031
1616.53	188.762			1616.53	184.728			1616.53	172.022
1616.58	188.754			1616.58	184.724			1616.58	172.012
1616.63	188.747			1616.63	184.719			1616.63	172.003
1616.68	188.74			1616.68	184.715			1616.68	171.994
1616.73	188.733			1616.73	184.71			1616.73	171.985
1616.78	188.726			1616.78	184.706			1616.78	171.976
1616.83	188.719			1616.83	184.702			1616.83	171.967
1616.88	188.711			1616.88	184.697			1616.88	171.957
1616.93	188.704			1616.93	184.693			1616.93	171.948
1616.98	188.697			1616.98	184.689			1616.98	171.939
1617.03	188.691			1617.03	184.685			1617.03	171.931
1617.08	188.684			1617.08	184.68			1617.08	171.922
1617.13	188.677			1617.13	184.676			1617.13	171.913
1617.18	188.67			1617.18	184.672			1617.18	171.904
1617.23	188.663			1617.23	184.668			1617.23	171.895
1617.28	188.657			1617.28	184.664			1617.28	171.886
1617.33	188.65			1617.33	184.66			1617.33	171.878
1617.35	188.647			1617.35	184.658			1617.35	171.874
1617.38	188.643			1617.38	184.655			1617.38	171.869
1617.43	188.637			1617.43	184.651			1617.43	171.86
1617.48	188.63			1617.48	184.647			1617.48	171.852
1617.52	188.624			1617.52	184.643			1617.52	171.843
1617.57	188.617			1617.57	184.639			1617.57	171.835
1617.62	188.611			1617.62	184.635			1617.62	171.826
1617.67	188.604			1617.67	184.631			1617.67	171.818
1617.72	188.598			1617.72	184.627			1617.72	171.809
1617.77	188.591			1617.77	184.623			1617.77	171.801
1617.82	188.585			1617.82	184.619			1617.82	171.793
1617.87	188.579			1617.87	184.615			1617.87	171.784
1617.92	188.573			1617.92	184.612			1617.92	171.776
1617.97	188.566			1617.97	184.608			1617.97	171.768
1618.02	188.56			1618.02	184.604			1618.02	171.76
1618.07	188.554			1618.07	184.6			1618.07	171.751
1618.12	188.548			1618.12	184.596			1618.12	171.743
1618.17	188.542			1618.17	184.592			1618.17	171.735
1618.22	188.536			1618.22	184.589			1618.22	171.727
1618.27	188.53			1618.27	184.585			1618.27	171.719
1618.3	188.526			1618.3	184.582			1618.3	171.714
1618.32	188.524			1618.32	184.581			1618.32	171.711
1618.37	188.518			1618.37	184.577			1618.37	171.703
1618.42	188.512			1618.42	184.574			1618.42	171.695
1618.47	188.506			1618.47	184.57			1618.47	171.687
1618.52	188.5			1618.52	184.566			1618.52	171.679
1618.57	188.494			1618.57	184.562			1618.57	171.672
1618.61	188.489			1618.61	184.559			1618.61	171.664
1618.66	188.483			1618.66	184.555			1618.66	171.656
1618.71	188.477			1618.71	184.552			1618.71	171.648
1618.76	188.471			1618.76	184.548			1618.76	171.641
1618.81	188.466			1618.81	184.544			1618.81	171.633
1618.86	188.46			1618.86	184.541			1618.86	171.625
1618.91	188.455			1618.91	184.537			1618.91	171.618
1618.96	188.449			1618.96	184.534			1618.96	171.61
1619.01	188.444			1619.01	184.53			1619.01	171.603
1619.06	188.438			1619.06	184.527			1619.06	171.595
1619.11	188.433			1619.11	184.523			1619.11	171.588
1619.16	188.427			1619.16	184.52			1619.16	171.58
1619.21	188.422			1619.21	184.516			1619.21	171.573
1619.25	188.417			1619.25	184.513			1619.25	171.567
1619.26	188.416			1619.26	184.513			1619.26	171.565
1619.31	188.411			1619.31	184.509			1619.31	171.558
1619.36	188.406			1619.36	184.506			1619.36	171.551
1619.41	188.4			1619.41	184.503			1619.41	171.543
1619.46	188.395			1619.46	184.499			1619.46	171.536
1619.51	188.39			1619.51	184.496			1619.51	171.529
1619.56	188.385			1619.56	184.492			1619.56	171.522
1619.61	188.379			1619.61	184.489			1619.61	171.514
1619.66	188.374			1619.66	184.486			1619.66	171.507
1619.7	188.369			1619.7	184.483			1619.7	171.5
1619.75	188.364			1619.75	184.479			1619.75	171.493
1619.8	188.359			1619.8	184.476			1619.8	171.486
1619.85	188.354			1619.85	184.473			1619.85	171.479
1619.9	188.349			1619.9	184.469			1619.9	171.472
1619.95	188.344			1619.95	184.466			1619.95	171.465
1620	188.339			1620	184.463			1620	171.458
1620.05	188.334			1620.05	184.46			1620.05	171.451
1620.1	188.329			1620.1	184.457			1620.1	171.444
1620.15	188.324			1620.15	184.453			1620.15	171.437
1620.2	188.319			1620.2	184.45			1620.2	171.43

## Sheet: Fig2, c
	Charge carrier densities, |n| (cm-2) for different hBN thicknesses
								holes
								electrons
hBN thickness(nm)	Raman G peak shift (cm-1)	shift error	|n| (= Δ x 9E12, cm-2)	n error	hBN thickness(nm), model	|n| (cm-2), model	hBN thickness (nm)	|n|, hall measurements, cm-2
16	2.12	0.0829	1908000000000	74610000000	0.33	24620000000000	22	1700000000000
14	2.52	0.30022	2268000000000	270198000000	0.5	1.98547e+13	43	520000000000
11.3	4.0073	0.13415	3606570000000	1.20735e+11	1	1.39102e+13	79	330000000000
0.33	26		23400000000000	0	1.5	1.07051e+13	90	230000000000
20	0.55164	0.19919	496476000000	179271000000	2	8.70037e+12
3.307	8.83643	0.22175	7952787000000	199575000000	2.5	7.32808e+12
6.056	7.16332	0.19552	6446988000000	175968000000	3	6.3297e+12
7.869	4.37957	0.16007	3941613000000	144063000000	3.5	5.57074e+12
10.128	3.95831	0.33589	3562479000000	302301000000	4	4.9743e+12
16.373	1.57099	0.45007	1413891000000	405063000000	4.5	4.49323e+12
58	0.5	0.66262	450000000000	596358000000	5	4.097e+12
110	0.25	2.05	225000000000	1.845e+12	5.5	3.76499e+12
					6	3.48276e+12
					6.5	3.23989e+12
					7	3.02868e+12
					7.5	2.84333e+12
					8	2.67935e+12
					8.5	2.53326e+12
					9	2.40228e+12
					9.5	2.28417e+12
					10	2.17713e+12
					10.5	2.07968e+12
					11	1.99057e+12
					11.5	1.90879e+12
					12	1.83346e+12
					12.5	1.76386e+12
					13	1.69934e+12
					13.5	1.63938e+12
					14	1.5835e+12
					14.5	1.53131e+12
					15	1.48245e+12
					15.5	1.43661e+12
					16	1.39352e+12
					16.5	1.35294e+12
					17	1.31466e+12
					17.5	1.27848e+12
					18	1.24424e+12
					19	1.18099e+12
					20	1.12385e+12
					21	1.07199e+12
					22	1.0247e+12
					23	9.81411e+11
					24	9.4163e+11
					25	9.04947e+11
					26	8.71016e+11
					27	8.39537e+11
					28	8.10255e+11
					29	7.82946e+11
					30	7.57418e+11
					31	7.33502e+11
					32	7.1105e+11
					33	6.89932e+11
					34	6.70032e+11
					35	6.51248e+11
					36	6.33488e+11
					37	6.16671e+11
					38	6.00724e+11
					39	5.85581e+11
					40	5.71183e+11
					41	5.57475e+11
					42	5.44411e+11
					43	5.31944e+11
					44	5.20036e+11
					45	5.08649e+11
					46	4.9775e+11
					47	4.87309e+11
					48	4.77296e+11
					49	4.67687e+11
					50	4.58457e+11
					51	4.49584e+11
					52	4.41048e+11
					53	4.3283e+11
					54	4.24913e+11
					55	4.1728e+11
					56	4.09917e+11
					57	4.02809e+11
					58	3.95943e+11
					59	3.89308e+11
					60	3.82891e+11
					61	3.76682e+11
					62	3.70672e+11
					63	3.6485e+11
					64	3.59208e+11
					65	3.53738e+11
					66	3.48433e+11
					67	3.43284e+11
					68	3.38285e+11
					69	3.33429e+11
					70	3.28711e+11
					71	3.24124e+11
					72	3.19664e+11
					73	3.15325e+11
					74	3.11102e+11
					75	3.06991e+11
					76	3.02987e+11
					77	2.99086e+11
					78	2.95284e+11
					79	2.91578e+11
					80	2.87963e+11
					81	2.84437e+11
					82	2.80997e+11
					83	2.77638e+11
					84	2.74359e+11
					85	2.71157e+11
					86	2.68028e+11
					87	2.64971e+11
					88	2.61983e+11
					89	2.59061e+11

## Sheet: Fig2, F
	hBN emitter density vs. illumination time
			hBN			hBN+RuCl3
	Frame	Time (s)	I (a.u.)	Norm. I (a.u.)	Max	Frame	I (a.u.)	Norm. I (a.u.)
	1	0.00915	7217.44	1	7217.44	1	2977.47	0.412538
	2	0.0183	6568.75	0.910122		2	2785.59	0.385953
	3	0.02745	6316.73	0.875204		3	2670.48	0.370004
	4	0.0366	6221.95	0.862072		4	2694.28	0.373301
	5	0.04575	5986.5	0.829449		5	2610.57	0.361703
	6	0.0549	5890.05	0.816086		6	2568.89	0.355928
	7	0.06405	5805.4	0.804357		7	2537.28	0.351548
	8	0.0732	5648.26	0.782585		8	2521.22	0.349323
	9	0.08235	5508.88	0.763273		9	2517.66	0.34883
	10	0.0915	5497.76	0.761733		10	2453.8	0.339982
	11	0.10065	5388.01	0.746526		11	2420.4	0.335354
	12	0.1098	5373.13	0.744465		12	2391.57	0.33136
	13	0.11895	5347.19	0.740871		13	2381.15	0.329916
	14	0.1281	5293.44	0.733423		14	2364.91	0.327666
	15	0.13725	5248	0.727128		15	2400.86	0.332647
	16	0.1464	5045.77	0.699108		16	2348.2	0.325351
	17	0.15555	5150.28	0.713588		17	2365.75	0.327782
	18	0.1647	5049.13	0.699574		18	2294.25	0.317876
	19	0.17385	5022.24	0.695848		19	2273.89	0.315055
	20	0.183	4938.99	0.684313		20	2265.28	0.313862
	21	0.19215	4905.9	0.679729		21	2265.14	0.313843
	22	0.2013	4820.3	0.667868		22	2251.42	0.311942
	23	0.21045	4839.35	0.670508		23	2246.6	0.311274
	24	0.2196	4811.87	0.6667		24	2236.76	0.30991
	25	0.22875	4767.2	0.660511		25	2199.23	0.304711
	26	0.2379	4799.8	0.665028		26	2230.44	0.309035
	27	0.24705	4740.71	0.656841		27	2219.13	0.307468
	28	0.2562	4703.34	0.651663		28	2191.27	0.303608
	29	0.26535	4629.97	0.641498		29	2197.08	0.304413
	30	0.2745	4596.28	0.63683		30	2175.77	0.30146
	31	0.28365	4526.91	0.627218		31	2175.9	0.301478
	32	0.2928	4544.09	0.629599		32	2174.29	0.301255
	33	0.30195	4500.12	0.623506		33	2163.42	0.299749
	34	0.3111	4496.64	0.623024		34	2150.72	0.297989
	35	0.32025	4459.85	0.617927		35	2126.93	0.294693
	36	0.3294	4423.88	0.612943		36	2116.18	0.293204
	37	0.33855	4345.5	0.602083		37	2100.24	0.290995
	38	0.3477	4339.23	0.601215		38	2097.23	0.290578
	39	0.35685	4316.75	0.5981		39	2089.22	0.289468
	40	0.366	4249.89	0.588836		40	2099.6	0.290906
	41	0.37515	4195.89	0.581354		41	2091.73	0.289816
	42	0.3843	4190.79	0.580648		42	2080.31	0.288234
	43	0.39345	4203.62	0.582425		43	2076.16	0.287659
	44	0.4026	4210.24	0.583343		44	2056.01	0.284867
	45	0.41175	4242.44	0.587804		45	2051.44	0.284234
	46	0.4209	4174.86	0.578441		46	2053.6	0.284533
	47	0.43005	4161.21	0.576549		47	2044.86	0.283322
	48	0.4392	4138.73	0.573435		48	2050.9	0.284159
	49	0.44835	4177.32	0.578781		49	2023.03	0.280297
	50	0.4575	4134.18	0.572804		50	2036.68	0.282189
	51	0.46665	4095.56	0.567453		51	2037.34	0.28228
	52	0.4758	4139.03	0.573476		52	2051.87	0.284293
	53	0.48495	4204.15	0.582499		53	2036.32	0.282139
	54	0.4941	4078.33	0.565066		54	1980.44	0.274396
	55	0.50325	4084.54	0.565926		55	1985.37	0.27508
	56	0.5124	4072.35	0.564237		56	1973.18	0.273391
	57	0.52155	4134.77	0.572886		57	1978.99	0.274196
	58	0.5307	3991.77	0.553073		58	1960.11	0.27158
	59	0.53985	4029.75	0.558335		59	1983.11	0.274766
	60	0.549	3998.44	0.553997		60	1945.66	0.269578
	61	0.55815	3937.62	0.54557		61	1949.85	0.270158
	62	0.5673	3916.8	0.542685		62	1934.87	0.268083
	63	0.57645	3953.47	0.547766		63	1908.76	0.264465
	64	0.5856	4004.06	0.554776		64	1925.13	0.266733
	65	0.59475	3865.11	0.535524		65	1895.06	0.262567
	66	0.6039	3867.1	0.535799		66	1875.86	0.259907
	67	0.61305	3853.98	0.533982		67	1885	0.261173
	68	0.6222	3835.23	0.531384		68	1886.77	0.261418
	69	0.63135	3748.2	0.519325		69	1867.9	0.258804
	70	0.6405	3782.89	0.524132		70	1860.15	0.25773
	71	0.64965	3848.21	0.533182		71	1884.97	0.261169
	72	0.6588	3761.51	0.52117		72	1852.32	0.256645
	73	0.66795	3807.38	0.527525		73	1837.28	0.254561
	74	0.6771	3744.25	0.518778		74	1836.29	0.254424
	75	0.68625	3742.88	0.518588		75	1825.79	0.252969
	76	0.6954	3754.06	0.520137		76	1824.96	0.252854
	77	0.70455	3795.06	0.525818		77	1854.34	0.256925
	78	0.7137	3775.21	0.523068		78	1832.42	0.253888
	79	0.72285	3760.28	0.520999		79	1835.69	0.254341
	80	0.732	3729.63	0.516752		80	1831.42	0.253749
	81	0.74115	3687.11	0.510861		81	1825.5	0.252929
	82	0.7503	3779.29	0.523633		82	1839.23	0.254831
	83	0.75945	3670.17	0.508514		83	1791.02	0.248152
	84	0.7686	3634.97	0.503637		84	1802.22	0.249703
	85	0.77775	3650.44	0.50578		85	1781.63	0.246851
	86	0.7869	3649.35	0.505629		86	1789.56	0.247949
	87	0.79605	3675.14	0.509203		87	1802.64	0.249762
	88	0.8052	3671.14	0.508648		88	1800.62	0.249482
	89	0.81435	3617.21	0.501176		89	1794.38	0.248617
	90	0.8235	3631.04	0.503093		90	1776.22	0.246101
	91	0.83265	3607.76	0.499867		91	1778.86	0.246467
	92	0.8418	3647.04	0.505309		92	1766.45	0.244747
	93	0.85095	3643.27	0.504787		93	1772.2	0.245544
	94	0.8601	3572.9	0.495037		94	1770.91	0.245365
	95	0.86925	3609.28	0.500078		95	1778.4	0.246403
	96	0.8784	3572.39	0.494966		96	1747.16	0.242075
	97	0.88755	3570.98	0.494771		97	1765.47	0.244612
	98	0.8967	3564.55	0.49388		98	1745.89	0.241899
	99	0.90585	3567.17	0.494243		99	1726.18	0.239168
	100	0.915	3569.74	0.494599		100	1734.17	0.240275
	101	0.92415	3557.05	0.492841		101	1722.85	0.238707
	102	0.9333	3550.5	0.491933		102	1734.59	0.240333
	103	0.94245	3524.81	0.488374		103	1720.68	0.238406
	104	0.9516	3524.56	0.488339		104	1740.32	0.241127
	105	0.96075	3489.57	0.483491		105	1733.16	0.240135
	106	0.9699	3515.07	0.487024		106	1724.15	0.238887
	107	0.97905	3494.51	0.484176		107	1711.79	0.237174
	108	0.9882	3440.04	0.476629		108	1720.55	0.238388
	109	0.99735	3463.96	0.479943		109	1738.82	0.240919
	110	1.0065	3435.12	0.475947		110	1676.82	0.232329
	111	1.01565	3396.78	0.470635		111	1676.2	0.232243
	112	1.0248	3397.6	0.470749		112	1679.22	0.232661
	113	1.03395	3396	0.470527		113	1701.41	0.235736
	114	1.0431	3362.06	0.465824		114	1669.1	0.231259
	115	1.05225	3332.77	0.461766		115	1664.37	0.230604
	116	1.0614	3318.64	0.459808		116	1674.51	0.232009
	117	1.07055	3319.18	0.459883		117	1673.43	0.231859
	118	1.0797	3349.56	0.464093		118	1668.29	0.231147
	119	1.08885	3267.56	0.452731		119	1642.23	0.227536
	120	1.098	3263.58	0.45218		120	1665.45	0.230754
	121	1.10715	3222.11	0.446434		121	1655.2	0.229333
	122	1.1163	3252.12	0.450592		122	1637.28	0.226851
	123	1.12545	3248.08	0.450032		123	1628.51	0.225635
	124	1.1346	3238.27	0.448673		124	1620.31	0.224499
	125	1.14375	3233.02	0.447946		125	1618.53	0.224253
	126	1.1529	3225.71	0.446933		126	1595.57	0.221071
	127	1.16205	3224.88	0.446818		127	1599.75	0.221651
	128	1.1712	3211.93	0.445023		128	1607.38	0.222708
	129	1.18035	3211.12	0.444911		129	1625.04	0.225155
	130	1.1895	3174.61	0.439853		130	1606.52	0.222589
	131	1.19865	3203.96	0.443919		131	1587.53	0.219957
	132	1.2078	3238.17	0.448659		132	1594.9	0.220979
	133	1.21695	3217.93	0.445855		133	1567.31	0.217156
	134	1.2261	3208.54	0.444554		134	1568.91	0.217378
	135	1.23525	3178.49	0.44039		135	1560.62	0.216229
	136	1.2444	3159.93	0.437819		136	1558.92	0.215993
	137	1.25355	3125.11	0.432994		137	1554.08	0.215323
	138	1.2627	3089.59	0.428073		138	1556.33	0.215635
	139	1.27185	3114.6	0.431538		139	1551.63	0.214983
	140	1.281	3134.39	0.43428		140	1549.49	0.214687
	141	1.29015	3106.53	0.43042		141	1546.18	0.214228
	142	1.2993	3130.13	0.43369		142	1572.88	0.217928
	143	1.30845	3103.98	0.430067		143	1555.31	0.215493
	144	1.3176	3074.49	0.425981		144	1550.79	0.214867
	145	1.32675	3040.51	0.421273		145	1550.91	0.214884
	146	1.3359	3046.45	0.422096		146	1554.56	0.215389
	147	1.34505	3029.05	0.419685		147	1541.31	0.213554
	148	1.3542	3019.24	0.418326		148	1548.93	0.214609
	149	1.36335	3010.81	0.417158		149	1539.92	0.213361
	150	1.3725	3041.52	0.421413		150	1558.27	0.215903
	151	1.38165	2974.83	0.412172		151	1537.94	0.213087
	152	1.3908	2974.09	0.41207		152	1539.24	0.213267
	153	1.39995	2986.92	0.413848		153	1525.97	0.211428
	154	1.4091	3009.44	0.416968		154	1536.14	0.212837
	155	1.41825	2970.19	0.41153		155	1526.53	0.211506
	156	1.4274	2995.7	0.415064		156	1528.19	0.211736
	157	1.43655	2960.26	0.410154		157	1524.2	0.211183
	158	1.4457	2960.89	0.410241		158	1526.91	0.211558
	159	1.45485	2954.57	0.409365		159	1531.56	0.212203
	160	1.464	2932.25	0.406273		160	1522.05	0.210885
	161	1.47315	2920.82	0.404689		161	1509.54	0.209152
	162	1.4823	2906.44	0.402697		162	1504.34	0.208431
	163	1.49145	2916.75	0.404125		163	1513.2	0.209659
	164	1.5006	2907.65	0.402864		164	1507.97	0.208934
	165	1.50975	2924.95	0.405261		165	1487.37	0.20608
	166	1.5189	2928.08	0.405695		166	1486.34	0.205937
	167	1.52805	2901.48	0.40201		167	1483.57	0.205553
	168	1.5372	2915.95	0.404014		168	1493.59	0.206942
	169	1.54635	2927.89	0.405669		169	1497.84	0.207531
	170	1.5555	2947.98	0.408452		170	1482.01	0.205337
	171	1.56465	2950.15	0.408753		171	1497.75	0.207518
	172	1.5738	2917.46	0.404224		172	1475.15	0.204387
	173	1.58295	2911.8	0.403439		173	1474.22	0.204258
	174	1.5921	2887.34	0.40005		174	1465.24	0.203014
	175	1.60125	2880.25	0.399068		175	1473.39	0.204143
	176	1.6104	2904.48	0.402425		176	1476.1	0.204518
	177	1.61955	2894.3	0.401015		177	1474.97	0.204362
	178	1.6287	2890.35	0.400467		178	1481.08	0.205208
	179	1.63785	2869.36	0.397559		179	1475.14	0.204385
	180	1.647	2842.27	0.393806		180	1488.9	0.206292
	181	1.65615	2819.71	0.39068		181	1474.99	0.204365
	182	1.6653	2842.53	0.393842		182	1459.41	0.202206
	183	1.67445	2886.82	0.399978		183	1478.61	0.204866
	184	1.6836	2863.92	0.396806		184	1472.6	0.204034
	185	1.69275	2848.81	0.394712		185	1471.47	0.203877
	186	1.7019	2819.54	0.390657		186	1490.37	0.206496
	187	1.71105	2829.99	0.392104		187	1477.26	0.204679
	188	1.7202	2813.5	0.38982		188	1482.69	0.205432
	189	1.72935	2799.27	0.387848		189	1491.56	0.206661
	190	1.7385	2799.28	0.387849		190	1498.58	0.207633
	191	1.74765	2821.79	0.390968		191	1488.69	0.206263
	192	1.7568	2810.9	0.389459		192	1490.07	0.206454
	193	1.76595	2802.98	0.388362		193	1474.98	0.204363
	194	1.7751	2814.36	0.389939		194	1474.1	0.204241
	195	1.78425	2794.5	0.387187		195	1493.98	0.206996
	196	1.7934	2829.27	0.392005		196	1490.88	0.206566
	197	1.80255	2884.53	0.399661		197	1486.44	0.205951
	198	1.8117	2863.89	0.396801		198	1479.54	0.204995
	199	1.82085	2828.73	0.39193		199	1494.61	0.207083
	200	1.83	2789.74	0.386528		200	1476.75	0.204609
	201	1.83915	2784.76	0.385838		201	1501.61	0.208053
	202	1.8483	2791.22	0.386733		202	1473.8	0.2042
	203	1.85745	2766.28	0.383277		203	1475.23	0.204398
	204	1.8666	2762.09	0.382697		204	1480.49	0.205127
	205	1.87575	2726.03	0.3777		205	1476.77	0.204611
	206	1.8849	2753.49	0.381505		206	1480.6	0.205142
	207	1.89405	2717.33	0.376495		207	1470.71	0.203772
	208	1.9032	2747.58	0.380686		208	1471.54	0.203887
	209	1.91235	2791.4	0.386758		209	1460.37	0.202339
	210	1.9215	2779.11	0.385055		210	1468.52	0.203468
	211	1.93065	2731.67	0.378482		211	1478.35	0.20483
	212	1.9398	2736.37	0.379133		212	1480.1	0.205073
	213	1.94895	2750.47	0.381087		213	1468.68	0.20349
	214	1.9581	2758.04	0.382135		214	1471.56	0.203889
	215	1.96725	2730.33	0.378296		215	1448.85	0.200743
	216	1.9764	2759.66	0.38236		216	1451.45	0.201103
	217	1.98555	2751.18	0.381185		217	1441.29	0.199695
	218	1.9947	2760.15	0.382428		218	1436.39	0.199017
	219	2.00385	2737.16	0.379243		219	1450.57	0.200981
	220	2.013	2723.03	0.377285		220	1456.65	0.201824
	221	2.02215	2724.05	0.377426		221	1457.45	0.201934
	222	2.0313	2728.89	0.378097		222	1447.6	0.20057
	223	2.04045	2692.39	0.373039		223	1452.68	0.201274
	224	2.0496	2700.44	0.374155		224	1441.86	0.199774
	225	2.05875	2693.03	0.373128		225	1444.7	0.200168
	226	2.0679	2709.36	0.375391		226	1425.05	0.197445
	227	2.07705	2698.81	0.373929		227	1427.49	0.197783
	228	2.0862	2730.08	0.378262		228	1423.99	0.197298
	229	2.09535	2692.24	0.373019		229	1417.62	0.196416
	230	2.1045	2667.98	0.369657		230	1423.6	0.197244
	231	2.11365	2663.15	0.368988		231	1425.25	0.197473
	232	2.1228	2666.9	0.369508		232	1416.4	0.196247
	233	2.13195	2648.2	0.366917		233	1411.03	0.195503
	234	2.1411	2663.12	0.368984		234	1421.04	0.19689
	235	2.15025	2676.79	0.370878		235	1406.82	0.19492
	236	2.1594	2647.53	0.366824		236	1415.14	0.196072
	237	2.16855	2666.72	0.369483		237	1423.97	0.197296
	238	2.1777	2636.2	0.365254		238	1418.78	0.196577
	239	2.18685	2660.9	0.368676		239	1406.73	0.194907
	240	2.196	2653.32	0.367626		240	1412.51	0.195708
	241	2.20515	2651.77	0.367411		241	1416.05	0.196198
	242	2.2143	2661.87	0.368811		242	1403.34	0.194437
	243	2.22345	2633.38	0.364863		243	1400.58	0.194055
	244	2.2326	2658.1	0.368288		244	1399.9	0.193961
	245	2.24175	2676.78	0.370877		245	1393.44	0.193066
	246	2.2509	2690.75	0.372812		246	1400.24	0.194008
	247	2.26005	2687.26	0.372329		247	1405.47	0.194732
	248	2.2692	2674.26	0.370528		248	1397.5	0.193628
	249	2.27835	2631.74	0.364636		249	1401.79	0.194223
	250	2.2875	2671.23	0.370108		250	1400.42	0.194033
	251	2.29665	2659.76	0.368518		251	1409.97	0.195356
	252	2.3058	2616.72	0.362555		252	1383.38	0.191672
	253	2.31495	2600.71	0.360337		253	1378.91	0.191053
	254	2.3241	2602.54	0.36059		254	1385.35	0.191945
	255	2.33325	2595.7	0.359643		255	1387.58	0.192254
	256	2.3424	2555.32	0.354048		256	1376.49	0.190717
	257	2.35155	2580.31	0.35751		257	1385.58	0.191977
	258	2.3607	2572.35	0.356408		258	1381.72	0.191442
	259	2.36985	2553.75	0.35383		259	1379.49	0.191133
	260	2.379	2564.26	0.355287		260	1382.69	0.191576
	261	2.38815	2530.81	0.350652		261	1370.72	0.189918
	262	2.3973	2550.76	0.353416		262	1359.66	0.188385
	263	2.40645	2534.13	0.351112		263	1350.83	0.187162
	264	2.4156	2510.63	0.347856		264	1378.71	0.191025
	265	2.42475	2529.17	0.350425		265	1366.83	0.189379
	266	2.4339	2514.43	0.348383		266	1386.06	0.192043
	267	2.44305	2531	0.350678		267	1380.01	0.191205
	268	2.4522	2512.56	0.348123		268	1362.49	0.188777
	269	2.46135	2493.2	0.345441		269	1366.8	0.189375
	270	2.4705	2483.91	0.344154		270	1360.53	0.188506
	271	2.47965	2516.51	0.348671		271	1371.4	0.190012
	272	2.4888	2507.43	0.347413		272	1368.37	0.189592
	273	2.49795	2487.22	0.344612		273	1374.26	0.190408
	274	2.5071	2523.96	0.349703		274	1376.53	0.190723
	275	2.51625	2518.65	0.348967		275	1373.01	0.190235
	276	2.5254	2481.91	0.343877		276	1359.93	0.188423
	277	2.53455	2492.45	0.345337		277	1353.04	0.187468
	278	2.5437	2494.6	0.345635		278	1355.21	0.187769
	279	2.55285	2522.24	0.349465		279	1353.94	0.187593
	280	2.562	2531.86	0.350798		280	1369.06	0.189688
	281	2.57115	2488.97	0.344855		281	1357.75	0.188121
	282	2.5803	2466.94	0.341803		282	1366.6	0.189347
	283	2.58945	2474.16	0.342803		283	1350.77	0.187154
	284	2.5986	2481.36	0.343801		284	1355.5	0.187809
	285	2.60775	2465.6	0.341617		285	1368	0.189541
	286	2.6169	2476.42	0.343116		286	1380.26	0.19124
	287	2.62605	2463.15	0.341278		287	1362.76	0.188815
	288	2.6352	2475.54	0.342994		288	1335.31	0.185012
	289	2.64435	2438.43	0.337852		289	1338.15	0.185405
	290	2.6535	2451.57	0.339673		290	1342.32	0.185983
	291	2.66265	2478.83	0.34345		291	1334.02	0.184833
	292	2.6718	2455.99	0.340285		292	1343.58	0.186157
	293	2.68095	2448.7	0.339275		293	1341.68	0.185894
	294	2.6901	2419.39	0.335214		294	1348.3	0.186811
	295	2.69925	2434.68	0.337333		295	1328.72	0.184099
	296	2.7084	2404.86	0.333201		296	1333.92	0.184819
	297	2.71755	2402.9	0.33293		297	1331.91	0.184541
	298	2.7267	2426.83	0.336245		298	1344.55	0.186292
	299	2.73585	2439.77	0.338038		299	1325.92	0.183711
	300	2.745	2400.66	0.332619		300	1311.83	0.181758
	301	2.75415	2419.49	0.335228		301	1334.31	0.184873
	302	2.7633	2394.4	0.331752		302	1305.6	0.180895
	303	2.77245	2381.6	0.329978		303	1309.52	0.181438
	304	2.7816	2399.31	0.332432		304	1311.31	0.181686
	305	2.79075	2370.87	0.328492		305	1322.41	0.183224
	306	2.7999	2377.52	0.329413		306	1297.84	0.17982
	307	2.80905	2378.76	0.329585		307	1279.63	0.177297
	308	2.8182	2363.09	0.327414		308	1288.58	0.178537
	309	2.82735	2403.36	0.332993		309	1277.46	0.176996
	310	2.8365	2404.89	0.333205		310	1296.76	0.17967
	311	2.84565	2390.38	0.331195		311	1303.54	0.18061
	312	2.8548	2363.39	0.327455		312	1293.34	0.179197
	313	2.86395	2391.25	0.331316		313	1292.59	0.179093
	314	2.8731	2376.45	0.329265		314	1303.85	0.180653
	315	2.88225	2373	0.328787		315	1289.99	0.178732
	316	2.8914	2347.33	0.32523		316	1289.82	0.178709
	317	2.90055	2377.72	0.329441		317	1281.24	0.17752
	318	2.9097	2334.57	0.323462		318	1277.56	0.17701
	319	2.91885	2334.81	0.323496		319	1281.07	0.177496
	320	2.928	2335.58	0.323602		320	1293.72	0.179249
	321	2.93715	2330.6	0.322912		321	1291.37	0.178924
	322	2.9463	2301.62	0.318897		322	1270.61	0.176047
	323	2.95545	2278.41	0.315681		323	1290.38	0.178786
	324	2.9646	2291.51	0.317496		324	1293.23	0.179181
	325	2.97375	2302.49	0.319018		325	1280.91	0.177474
	326	2.9829	2284.76	0.316561		326	1259.7	0.174536
	327	2.99205	2255.44	0.312499		327	1253.22	0.173638
	328	3.0012	2236.79	0.309915		328	1250.43	0.173251
	329	3.01035	2243.37	0.310826		329	1235.27	0.171151
	330	3.0195	2239.98	0.310357		330	1253.09	0.17362
	331	3.02865	2206.58	0.305729		331	1245.89	0.172622
	332	3.0378	2202.53	0.305168		332	1251.99	0.173467
	333	3.04695	2226.19	0.308446		333	1251.9	0.173455
	334	3.0561	2214.35	0.306805		334	1256.87	0.174143
	335	3.06525	2177.6	0.301714		335	1250.98	0.173327
	336	3.0744	2163.06	0.299699		336	1261.15	0.174736
	337	3.08355	2148.69	0.297708		337	1240.24	0.171839
	338	3.0927	2163.76	0.299796		338	1242.37	0.172134
	339	3.10185	2164.53	0.299903		339	1238.37	0.17158
	340	3.111	2145.81	0.297309		340	1246.83	0.172752
	341	3.12015	2158	0.298998		341	1242.16	0.172105
	342	3.1293	2138.49	0.296295		342	1251.01	0.173332
	343	3.13845	2107.28	0.291971		343	1247.05	0.172783
	344	3.1476	2109.57	0.292288		344	1245.66	0.17259
	345	3.15675	2074.29	0.2874		345	1253.47	0.173672
	346	3.1659	2076.69	0.287732		346	1254.56	0.173823
	347	3.17505	2111.53	0.292559		347	1245.01	0.1725
	348	3.1842	2087.54	0.289236		348	1247.07	0.172786
	349	3.19335	2094.88	0.290252		349	1244.54	0.172435
	350	3.2025	2078.96	0.288047		350	1244.25	0.172395
	351	3.21165	2099.75	0.290927		351	1231.52	0.170631
	352	3.2208	2103.23	0.291409		352	1226.43	0.169926
	353	3.22995	2080.57	0.28827		353	1210.84	0.167766
	354	3.2391	2107.97	0.292066		354	1208.59	0.167454
	355	3.24825	2108.77	0.292177		355	1217.83	0.168734
	356	3.2574	2089.83	0.289553		356	1215.1	0.168356
	357	3.26655	2109.78	0.292317		357	1209.76	0.167616
	358	3.2757	2126.43	0.294624		358	1212.1	0.16794
	359	3.28485	2134.83	0.295788		359	1190.26	0.164914
	360	3.294	2157.8	0.29897		360	1214.37	0.168255
	361	3.30315	2162.37	0.299603		361	1215.07	0.168352
	362	3.3123	2150.06	0.297898		362	1209.05	0.167518
	363	3.32145	2170.32	0.300705		363	1212.43	0.167986
	364	3.3306	2157.19	0.298886		364	1190.69	0.164974
	365	3.33975	2180.56	0.302124		365	1211.51	0.167859
	366	3.3489	2172.24	0.300971		366	1196.87	0.16583
	367	3.35805	2136.86	0.296069		367	1200.91	0.16639
	368	3.3672	2105.85	0.291772		368	1204.76	0.166923
	369	3.37635	2115.81	0.293152		369	1209.97	0.167645
	370	3.3855	2155.86	0.298701		370	1212.51	0.167997
	371	3.39465	2168.77	0.30049		371	1223.06	0.169459
	372	3.4038	2169.02	0.300525		372	1218.53	0.168831
	373	3.41295	2156.84	0.298837		373	1226.12	0.169883
	374	3.4221	2166.13	0.300124		374	1222.35	0.169361
	375	3.43125	2161.13	0.299432		375	1220.18	0.16906
	376	3.4404	2148.44	0.297673		376	1220.88	0.169157
	377	3.44955	2137.94	0.296219		377	1221.2	0.169201
	378	3.4587	2151.88	0.29815		378	1216.4	0.168536
	379	3.46785	2154.3	0.298485		379	1217.14	0.168639
	380	3.477	2150.73	0.297991		380	1210.64	0.167738
	381	3.48615	2150.75	0.297993		381	1215.52	0.168414
	382	3.4953	2148.19	0.297639		382	1217.3	0.168661
	383	3.50445	2171.21	0.300828		383	1233.38	0.170889
	384	3.5136	2160.28	0.299314		384	1231.8	0.17067
	385	3.52275	2169.29	0.300562		385	1234.69	0.17107
	386	3.5319	2167.03	0.300249		386	1219.31	0.168939
	387	3.54105	2166.08	0.300117		387	1213.2	0.168093
	388	3.5502	2169.86	0.300641		388	1215.02	0.168345
	389	3.55935	2159.15	0.299157		389	1220.29	0.169075
	390	3.5685	2161.36	0.299464		390	1235.19	0.17114
	391	3.57765	2175.15	0.301374		391	1231.33	0.170605
	392	3.5868	2176.19	0.301518		392	1226.54	0.169941
	393	3.59595	2136.2	0.295978		393	1209.76	0.167616
	394	3.6051	2166.65	0.300196		394	1202.1	0.166555
	395	3.61425	2160.18	0.2993		395	1198.04	0.165992
	396	3.6234	2167.25	0.30028		396	1195.77	0.165678
	397	3.63255	2192.92	0.303836		397	1212.07	0.167936
	398	3.6417	2181.05	0.302192		398	1204.94	0.166948
	399	3.65085	2157.02	0.298862		399	1217.12	0.168636
	400	3.66	2137.61	0.296173		400	1207.81	0.167346
	401	3.66915	2133.07	0.295544		401	1207.69	0.167329
	402	3.6783	2130.64	0.295207		402	1210.92	0.167777
	403	3.68745	2177.31	0.301673		403	1208.73	0.167474
	404	3.6966	2157.15	0.29888		404	1211.72	0.167888
	405	3.70575	2135.49	0.295879		405	1206.76	0.167201
	406	3.7149	2149.64	0.29784		406	1210.89	0.167773
	407	3.72405	2151.81	0.29814		407	1202.29	0.166581
	408	3.7332	2156.75	0.298825		408	1202.03	0.166545
	409	3.74235	2187.54	0.303091		409	1196.23	0.165742
	410	3.7515	2183.14	0.302481		410	1203.01	0.166681
	411	3.76065	2153.22	0.298336		411	1197.7	0.165945
	412	3.7698	2185.8	0.30285		412	1201.44	0.166463
	413	3.77895	2152.79	0.298276		413	1184.39	0.164101
	414	3.7881	2166.13	0.300124		414	1196.56	0.165787
	415	3.79725	2164.81	0.299942		415	1196.07	0.165719
	416	3.8064	2153.17	0.298329		416	1194.18	0.165458
	417	3.81555	2140.44	0.296565		417	1198.29	0.166027
	418	3.8247	2113.94	0.292893		418	1197.12	0.165865
	419	3.83385	2124.47	0.294352		419	1191.53	0.16509
	420	3.843	2102.12	0.291256		420	1181.6	0.163715
	421	3.85215	2094.81	0.290243		421	1181.87	0.163752
	422	3.8613	2113.25	0.292798		422	1194.17	0.165456
	423	3.87045	2099.3	0.290865		423	1179.05	0.163361
	424	3.8796	2094.52	0.290203		424	1194.75	0.165537
	425	3.88875	2090.07	0.289586		425	1188.9	0.164726
	426	3.8979	2097.39	0.2906		426	1187.21	0.164492
	427	3.90705	2105.29	0.291695		427	1194.33	0.165478
	428	3.9162	2119.91	0.29372		428	1187.55	0.164539
	429	3.92535	2101.16	0.291123		429	1183.26	0.163945
	430	3.9345	2080.47	0.288256		430	1179.64	0.163443
	431	3.94365	2088.91	0.289425		431	1171.57	0.162325
	432	3.9528	2064.72	0.286074		432	1177.12	0.163094
	433	3.96195	2098.18	0.29071		433	1161.84	0.160977
	434	3.9711	2106.48	0.29186		434	1164.15	0.161297
	435	3.98025	2108.1	0.292084		435	1178.6	0.163299
	436	3.9894	2089.13	0.289456		436	1170.66	0.162199
	437	3.99855	2114.66	0.292993		437	1168.08	0.161841
	438	4.0077	2103.26	0.291414		438	1178.11	0.163231
	439	4.01685	2068.99	0.286665		439	1173.84	0.162639
	440	4.026	2077.16	0.287797		440	1174.34	0.162709
	441	4.03515	2088.96	0.289432		441	1167.17	0.161715
	442	4.0443	2079.37	0.288104		442	1165.35	0.161463
	443	4.05345	2083.3	0.288648		443	1166.45	0.161615
	444	4.0626	2084.6	0.288828		444	1182.27	0.163807
	445	4.07175	2099.67	0.290916		445	1175.83	0.162915
	446	4.0809	2111.19	0.292512		446	1181.99	0.163769
	447	4.09005	2067.2	0.286417		447	1164.09	0.161288
	448	4.0992	2083.65	0.288697		448	1174.31	0.162705
	449	4.10835	2052.84	0.284428		449	1181.54	0.163706
	450	4.1175	2051.32	0.284217		450	1187.08	0.164474
	451	4.12665	2055.57	0.284806		451	1170.87	0.162228
	452	4.1358	2053.93	0.284579		452	1161.56	0.160938
	453	4.14495	2018.77	0.279707		453	1163.06	0.161146
	454	4.1541	2057.79	0.285114		454	1159.98	0.160719
	455	4.16325	2055.86	0.284846		455	1168.71	0.161929
	456	4.1724	2064.65	0.286064		456	1170.05	0.162114
	457	4.18155	2034.04	0.281823		457	1174.58	0.162742
	458	4.1907	2019.77	0.279846		458	1170.71	0.162206
	459	4.19985	2025.83	0.280685		459	1168.83	0.161945
	460	4.209	2021.55	0.280092		460	1177.91	0.163203
	461	4.21815	2031.3	0.281443		461	1171.64	0.162335
	462	4.2273	2025.32	0.280615		462	1164.39	0.16133
	463	4.23645	2009.12	0.27837		463	1164.06	0.161284
	464	4.2456	2036.02	0.282097		464	1149.72	0.159297
	465	4.25475	1993.66	0.276228		465	1145.67	0.158736
	466	4.2639	2035.43	0.282016		466	1148.85	0.159177
	467	4.27305	2069.58	0.286747		467	1137.64	0.157624
	468	4.2822	2041.95	0.282919		468	1151.17	0.159498
	469	4.29135	2044.92	0.28333		469	1172.19	0.162411
	470	4.3005	2028.9	0.281111		470	1158.94	0.160575
	471	4.30965	2030.55	0.281339		471	1159.25	0.160618
	472	4.3188	2032.59	0.281622		472	1151.67	0.159568
	473	4.32795	2016.02	0.279326		473	1158.66	0.160536
	474	4.3371	2036.23	0.282126		474	1158.3	0.160486
	475	4.34625	2017.06	0.27947		475	1160.74	0.160824
	476	4.3554	2003.8	0.277633		476	1146.2	0.15881
	477	4.36455	1981.37	0.274525		477	1143.4	0.158422
	478	4.3737	2004.88	0.277783		478	1152.65	0.159703
	479	4.38285	2004.51	0.277731		479	1147.3	0.158962
	480	4.392	1991.36	0.275909		480	1141.28	0.158128
	481	4.40115	1988.99	0.275581		481	1147.38	0.158973
	482	4.4103	1982.53	0.274686		482	1150.25	0.159371
	483	4.41945	1994.08	0.276286		483	1147.73	0.159022
	484	4.4286	2004.14	0.27768		484	1153.77	0.159859
	485	4.43775	2033.78	0.281787		485	1155.3	0.160071
	486	4.4469	2026.86	0.280828		486	1152.05	0.15962
	487	4.45605	1994.47	0.27634		487	1150.9	0.159461
	488	4.4652	1997.88	0.276813		488	1138.88	0.157796
	489	4.47435	1976.4	0.273837		489	1134.14	0.157139
	490	4.4835	1988.51	0.275515		490	1141.2	0.158117
	491	4.49265	1996.65	0.276642		491	1134.02	0.157122
	492	4.5018	1987.08	0.275316		492	1141.09	0.158102
	493	4.51095	1968.59	0.272755		493	1139.75	0.157916
	494	4.5201	1975.43	0.273702		494	1145.95	0.158775
	495	4.52925	1951.09	0.27033		495	1153.14	0.159771
	496	4.5384	1968.89	0.272796		496	1159.91	0.160709
	497	4.54755	1991.84	0.275976		497	1153.83	0.159867
	498	4.5567	1967.18	0.272559		498	1148.1	0.159073
	499	4.56585	1956.44	0.271071		499	1133.58	0.157061
	500	4.575	1920.61	0.266107		500	1131.12	0.15672
	501	4.58415	1929.6	0.267352		501	1133.96	0.157114
	502	4.5933	1961.72	0.271803		502	1134.6	0.157203
	503	4.60245	1957.7	0.271246		503	1139.91	0.157938
	504	4.6116	1949.92	0.270168		504	1129.6	0.15651
	505	4.62075	1930.85	0.267526		505	1153.12	0.159769
	506	4.6299	1934.87	0.268083		506	1131.23	0.156736
	507	4.63905	1913.05	0.265059		507	1145.8	0.158754
	508	4.6482	1883	0.260896		508	1140.17	0.157974
	509	4.65735	1930.62	0.267494		509	1142.55	0.158304
	510	4.6665	1944.77	0.269454		510	1136.33	0.157442
	511	4.67565	1956.23	0.271042		511	1125.27	0.15591
	512	4.6848	1935.57	0.26818		512	1129.44	0.156488
	513	4.69395	1951.7	0.270414		513	1136.84	0.157513
	514	4.7031	1924.39	0.266631		514	1121	0.155318
	515	4.71225	1921.15	0.266182		515	1126.13	0.156029
	516	4.7214	1925.89	0.266838		516	1121.07	0.155328
	517	4.73055	1917.74	0.265709		517	1116.75	0.154729
	518	4.7397	1930.36	0.267458		518	1120.09	0.155192
	519	4.74885	1948.64	0.26999		519	1126.02	0.156014
	520	4.758	1949.2	0.270068		520	1124.76	0.155839
	521	4.76715	1948.83	0.270017		521	1135.08	0.157269
	522	4.7763	1931.99	0.267684		522	1140.58	0.158031
	523	4.78545	1927.85	0.26711		523	1117.15	0.154785
	524	4.7946	1941.06	0.26894		524	1115.91	0.154613
	525	4.80375	1937.12	0.268394		525	1126.34	0.156058
	526	4.8129	1933.64	0.267912		526	1123.47	0.15566
	527	4.82205	1938.81	0.268628		527	1121.04	0.155324
	528	4.8312	1909.22	0.264529		528	1111.48	0.153999
	529	4.84035	1924.72	0.266676		529	1115.33	0.154533
	530	4.8495	1938.08	0.268527		530	1109.11	0.153671
	531	4.85865	1940.01	0.268795		531	1119.93	0.15517
	532	4.8678	1910.04	0.264642		532	1111.91	0.154059
	533	4.87695	1892.76	0.262248		533	1109.29	0.153696
	534	4.8861	1917.24	0.26564		534	1119.13	0.155059
	535	4.89525	1918.8	0.265856		535	1109.57	0.153735
	536	4.9044	1903.33	0.263713		536	1110.52	0.153866
	537	4.91355	1921.06	0.266169		537	1099.64	0.152359
	538	4.9227	1907.37	0.264272		538	1091.46	0.151225
	539	4.93185	1896.84	0.262813		539	1092.27	0.151338
	540	4.941	1876.07	0.259936		540	1101.49	0.152615
	541	4.95015	1863.1	0.258139		541	1093.41	0.151496
	542	4.9593	1901.65	0.26348		542	1082.04	0.14992
	543	4.96845	1927.07	0.267002		543	1091.21	0.151191
	544	4.9776	1908.76	0.264465		544	1086.44	0.15053
	545	4.98675	1894.25	0.262455		545	1095.3	0.151757
	546	4.9959	1861.76	0.257953		546	1087.27	0.150645
	547	5.00505	1866.85	0.258658		547	1075.41	0.149002
	548	5.0142	1859.68	0.257665		548	1083.89	0.150177
	549	5.02335	1858.73	0.257533		549	1080.7	0.149735
	550	5.0325	1877.91	0.260191		550	1083.8	0.150164
	551	5.04165	1873.4	0.259566		551	1074.51	0.148877
	552	5.0508	1876.75	0.26003		552	1081.33	0.149822
	553	5.05995	1843.89	0.255477		553	1078.68	0.149455
	554	5.0691	1838.99	0.254798		554	1083.18	0.150078
	555	5.07825	1855.7	0.257113		555	1084.72	0.150292
	556	5.0874	1823.97	0.252717		556	1075.24	0.148978
	557	5.09655	1856.09	0.257167		557	1072.25	0.148564
	558	5.1057	1864.13	0.258281		558	1063.33	0.147328
	559	5.11485	1848.17	0.25607		559	1057.53	0.146524
	560	5.124	1853.11	0.256754		560	1065.27	0.147597
	561	5.13315	1848.04	0.256052		561	1068.96	0.148108
	562	5.1423	1833.99	0.254105		562	1074.71	0.148905
	563	5.15145	1832.74	0.253932		563	1080.65	0.149728
	564	5.1606	1858.1	0.257446		564	1084.79	0.150301
	565	5.16975	1862.41	0.258043		565	1073.52	0.14874
	566	5.1789	1855.07	0.257026		566	1076.5	0.149153
	567	5.18805	1855.2	0.257044		567	1067.31	0.147879
	568	5.1972	1844.07	0.255502		568	1081.64	0.149865
	569	5.20635	1839.86	0.254919		569	1091.16	0.151184
	570	5.2155	1846.15	0.25579		570	1079.44	0.14956
	571	5.22465	1848.03	0.256051		571	1076.57	0.149162
	572	5.2338	1860.49	0.257777		572	1066.7	0.147795
	573	5.24295	1881.29	0.260659		573	1072.4	0.148585
	574	5.2521	1880.07	0.26049		574	1072.47	0.148594
	575	5.26125	1874.87	0.259769		575	1075.73	0.149046
	576	5.2704	1863.41	0.258182		576	1072.43	0.148589
	577	5.27955	1863.22	0.258155		577	1086.49	0.150537
	578	5.2887	1860.64	0.257798		578	1078.43	0.14942
	579	5.29785	1854.18	0.256903		579	1077.79	0.149331
	580	5.307	1859.74	0.257673		580	1069.73	0.148215
	581	5.31615	1846.92	0.255897		581	1070.03	0.148256
	582	5.3253	1855.28	0.257055		582	1086.77	0.150576
	583	5.33445	1875.65	0.259877		583	1080.46	0.149701
	584	5.3436	1851.17	0.256486		584	1085.34	0.150377
	585	5.35275	1863.5	0.258194		585	1086.92	0.150596
	586	5.3619	1858.11	0.257447		586	1089.18	0.150909
	587	5.37105	1851.54	0.256537		587	1090.63	0.15111
	588	5.3802	1874.22	0.259679		588	1078.9	0.149485
	589	5.38935	1852.18	0.256626		589	1095.1	0.15173
	590	5.3985	1853.14	0.256759		590	1099.33	0.152316
	591	5.40765	1865.63	0.258489		591	1088.2	0.150774
	592	5.4168	1878.88	0.260325		592	1080.45	0.1497
	593	5.42595	1875.17	0.259811		593	1087.29	0.150648
	594	5.4351	1872.31	0.259415		594	1087.23	0.150639
	595	5.44425	1866.81	0.258653		595	1085.44	0.150391
	596	5.4534	1857.76	0.257399		596	1080.59	0.149719
	597	5.46255	1846.64	0.255858		597	1087.93	0.150736
	598	5.4717	1825.78	0.252968		598	1083.39	0.150107
	599	5.48085	1798.65	0.249209		599	1085.71	0.150429
	600	5.49	1821.78	0.252414		600	1089.07	0.150894
	601	5.49915	1839.65	0.25489		601	1098.48	0.152198
	602	5.5083	1818.77	0.251997		602	1092.57	0.151379
	603	5.51745	1809.89	0.250766		603	1086.98	0.150605
	604	5.5266	1830.6	0.253636		604	1069.95	0.148245
	605	5.53575	1860.56	0.257787		605	1069.51	0.148184
	606	5.5449	1859.31	0.257614		606	1077.09	0.149234
	607	5.55405	1833.57	0.254047		607	1072.86	0.148648
	608	5.5632	1825.38	0.252912		608	1067.47	0.147901
	609	5.57235	1838.23	0.254693		609	1073.07	0.148677
	610	5.5815	1821.16	0.252328		610	1069.56	0.148191
	611	5.59065	1849.69	0.256281		611	1080.21	0.149667
	612	5.5998	1836.93	0.254513		612	1067.95	0.147968
	613	5.60895	1827.99	0.253274		613	1059.77	0.146835
	614	5.6181	1825.58	0.25294		614	1062.64	0.147232
	615	5.62725	1823.09	0.252595		615	1076.65	0.149173
	616	5.6364	1824.79	0.252831		616	1062.44	0.147205
	617	5.64555	1820.84	0.252283		617	1076.59	0.149165
	618	5.6547	1811.01	0.250921		618	1064.69	0.147516
	619	5.66385	1828.12	0.253292		619	1079.49	0.149567
	620	5.673	1804.62	0.250036		620	1087.02	0.15061
	621	5.68215	1810.03	0.250786		621	1070.45	0.148314
	622	5.6913	1801.83	0.249649		622	1093.87	0.151559
	623	5.70045	1799.34	0.249304		623	1067.03	0.147841
	624	5.7096	1799.67	0.24935		624	1078.2	0.149388
	625	5.71875	1804.67	0.250043		625	1077.09	0.149234
	626	5.7279	1838.71	0.254759		626	1070.53	0.148325
	627	5.73705	1841.73	0.255178		627	1079.5	0.149568
	628	5.7462	1813.99	0.251334		628	1082.17	0.149938
	629	5.75535	1854.49	0.256946		629	1070.01	0.148253
	630	5.7645	1842.21	0.255244		630	1069.04	0.148119
	631	5.77365	1815.24	0.251507		631	1070.52	0.148324
	632	5.7828	1807.2	0.250393		632	1063.13	0.1473
	633	5.79195	1821.42	0.252364		633	1067.87	0.147957
	634	5.8011	1815.72	0.251574		634	1061.14	0.147024
	635	5.81025	1811.33	0.250966		635	1062.45	0.147206
	636	5.8194	1808.69	0.2506		636	1061.28	0.147044
	637	5.82855	1788.39	0.247787		637	1060.07	0.146876
	638	5.8377	1797.26	0.249016		638	1065.06	0.147568
	639	5.84685	1817.51	0.251822		639	1052.41	0.145815
	640	5.856	1798.88	0.249241		640	1060.78	0.146975
	641	5.86515	1835.32	0.25429		641	1063.05	0.147289
	642	5.8743	1834.33	0.254152		642	1054.87	0.146156
	643	5.88345	1854.07	0.256887		643	1068.4	0.14803
	644	5.8926	1846.19	0.255796		644	1066.78	0.147806
	645	5.90175	1851.59	0.256544		645	1054.49	0.146103
	646	5.9109	1823.89	0.252706		646	1052.32	0.145802
	647	5.92005	1807.91	0.250492		647	1057.7	0.146548
	648	5.9292	1801.28	0.249573		648	1055.33	0.146219
	649	5.93835	1773.52	0.245727		649	1048.17	0.145227
	650	5.9475	1770.81	0.245352		650	1063.33	0.147328
	651	5.95665	1788.24	0.247767		651	1056.31	0.146355
	652	5.9658	1818.44	0.251951		652	1068.09	0.147987
	653	5.97495	1801.76	0.24964		653	1058.22	0.14662
	654	5.9841	1798.02	0.249122		654	1059.06	0.146736
	655	5.99325	1806.48	0.250294		655	1052.21	0.145787
	656	6.0024	1811.49	0.250988		656	1063.29	0.147322
	657	6.01155	1804.13	0.249968		657	1058.83	0.146704
	658	6.0207	1824.23	0.252753		658	1055.53	0.146247
	659	6.02985	1833.63	0.254055		659	1050.28	0.14552
	660	6.039	1801.61	0.249619		660	1043.12	0.144528
	661	6.04815	1812.67	0.251151		661	1040.69	0.144191
	662	6.0573	1807.43	0.250425		662	1038.8	0.143929
	663	6.06645	1811.6	0.251003		663	1038.23	0.14385
	664	6.0756	1826.43	0.253058		664	1029.81	0.142684
	665	6.08475	1794.4	0.24862		665	1042.46	0.144436
	666	6.0939	1795.65	0.248793		666	1044.45	0.144712
	667	6.10305	1791.55	0.248225		667	1049.15	0.145363
	668	6.1122	1774.6	0.245877		668	1047.83	0.14518
	669	6.12135	1799.78	0.249365		669	1037.23	0.143712
	670	6.1305	1788.18	0.247758		670	1038.13	0.143836
	671	6.13965	1772.31	0.245559		671	1034.68	0.143358
	672	6.1488	1789.98	0.248008		672	1033.81	0.143238
	673	6.15795	1790.53	0.248084		673	1030.17	0.142733
	674	6.1671	1787.03	0.247599		674	1035.95	0.143534
	675	6.17625	1796.35	0.24889		675	1026.6	0.142239
	676	6.1854	1793.16	0.248448		676	1037.61	0.143764
	677	6.19455	1792.13	0.248305		677	1029.94	0.142702
	678	6.2037	1792.63	0.248375		678	1038.67	0.143911
	679	6.21285	1787.59	0.247676		679	1030.09	0.142722
	680	6.222	1760.29	0.243894		680	1029.3	0.142613
	681	6.23115	1787.95	0.247726		681	1028.91	0.142559
	682	6.2403	1769.31	0.245144		682	1023.07	0.14175
	683	6.24945	1786.06	0.247464		683	1026.18	0.142181
	684	6.2586	1797.54	0.249055		684	1033.26	0.143162
	685	6.26775	1798.19	0.249145		685	1033.21	0.143155
	686	6.2769	1779.7	0.246583		686	1025.8	0.142128
	687	6.28605	1792.16	0.24831		687	1029.02	0.142574
	688	6.2952	1750.85	0.242586		688	1035.6	0.143486
	689	6.30435	1754.99	0.24316		689	1020.72	0.141424
	690	6.3135	1762.7	0.244228		690	1018.94	0.141177
	691	6.32265	1763.81	0.244382		691	1022.68	0.141696
	692	6.3318	1767.65	0.244914		692	1021.46	0.141527
	693	6.34095	1788.46	0.247797		693	1013.9	0.140479
	694	6.3501	1782.36	0.246952		694	1016.13	0.140788
	695	6.35925	1754.56	0.2431		695	1026.74	0.142258
	696	6.3684	1756.62	0.243385		696	1023.22	0.14177
	697	6.37755	1769.36	0.245151		697	1017.01	0.14091
	698	6.3867	1774.98	0.245929		698	1030.2	0.142738
	699	6.39585	1735.2	0.240418		699	1030.3	0.142751
	700	6.405	1744.41	0.241694		700	1041.88	0.144356
	701	6.41415	1742.39	0.241414		701	1030.23	0.142742
	702	6.4233	1740.25	0.241117		702	1032.34	0.143034
	703	6.43245	1747.29	0.242093		703	1046.03	0.144931
	704	6.4416	1738.96	0.240939		704	1036.27	0.143579
	705	6.45075	1741.84	0.241338		705	1038.33	0.143864
	706	6.4599	1747.66	0.242144		706	1040.67	0.144188
	707	6.46905	1733.95	0.240244		707	1045.47	0.144853
	708	6.4782	1712.12	0.23722		708	1034.47	0.143329
	709	6.48735	1727.65	0.239372		709	1030.18	0.142735
	710	6.4965	1738.45	0.240868		710	1035.44	0.143464
	711	6.50565	1726.16	0.239165		711	1040	0.144095
	712	6.5148	1735.87	0.24051		712	1036.17	0.143565
	713	6.52395	1745.67	0.241868		713	1036.38	0.143594
	714	6.5331	1724.22	0.238896		714	1023.41	0.141797
	715	6.54225	1725.37	0.239056		715	1036.28	0.14358
	716	6.5514	1718.8	0.238145		716	1036.35	0.14359
	717	6.56055	1731.87	0.239956		717	1031.61	0.142933
	718	6.5697	1727.17	0.239305		718	1030.11	0.142725
	719	6.57885	1737.15	0.240688		719	1027.52	0.142366
	720	6.588	1737.24	0.2407		720	1032.4	0.143042
	721	6.59715	1721.62	0.238536		721	1031.76	0.142954
	722	6.6063	1711.99	0.237202		722	1027.61	0.142379
	723	6.61545	1716.51	0.237828		723	1027.47	0.142359
	724	6.6246	1711.72	0.237164		724	1020.2	0.141352
	725	6.63375	1716.7	0.237854		725	1019.85	0.141304
	726	6.6429	1700.08	0.235552		726	1021.44	0.141524
	727	6.65205	1728.69	0.239516		727	1011.13	0.140095
	728	6.6612	1709.33	0.236833		728	1022.6	0.141685
	729	6.67035	1714.9	0.237605		729	1021.37	0.141514
	730	6.6795	1693.6	0.234654		730	1019.94	0.141316
	731	6.68865	1706.58	0.236452		731	1023.91	0.141866
	732	6.6978	1714.78	0.237588		732	1008.01	0.139663
	733	6.70695	1705.8	0.236344		733	1012.53	0.140289
	734	6.7161	1715.87	0.237739		734	1012.84	0.140332
	735	6.72525	1703.88	0.236078		735	1009.35	0.139849
	736	6.7344	1706.66	0.236463		736	1014.28	0.140532
	737	6.74355	1700.27	0.235578		737	1007.72	0.139623
	738	6.7527	1682.36	0.233096		738	1008.21	0.139691
	739	6.76185	1669.17	0.231269		739	1006.53	0.139458
	740	6.771	1692.05	0.234439		740	1012.52	0.140288
	741	6.78015	1683.63	0.233272		741	1006.03	0.139389
	742	6.7893	1693.21	0.2346		742	996.607	0.138083
	743	6.79845	1684.38	0.233376		743	1004.6	0.139191
	744	6.8076	1673.16	0.231822		744	1009.84	0.139917
	745	6.81675	1698.93	0.235392		745	1003.27	0.139006
	746	6.8259	1669.1	0.231259		746	1007.42	0.139581
	747	6.83505	1664.56	0.23063		747	1013.47	0.14042
	748	6.8442	1663.64	0.230503		748	1009.75	0.139904
	749	6.85335	1662.69	0.230371		749	1015.58	0.140712
	750	6.8625	1668.19	0.231133		750	1005.91	0.139372
	751	6.87165	1651.28	0.22879		751	1007.71	0.139622
	752	6.8808	1655.21	0.229335		752	1005.98	0.139382
	753	6.88995	1648.46	0.2284		753	1011.43	0.140137
	754	6.8991	1667.39	0.231022		754	998.863	0.138396
	755	6.90825	1650.26	0.228649		755	1006.74	0.139487
	756	6.9174	1669.63	0.231333		756	1006.13	0.139403
	757	6.92655	1655.03	0.22931		757	1008.68	0.139756
	758	6.9357	1670.75	0.231488		758	1011.99	0.140215
	759	6.94485	1659.17	0.229883		759	1004.53	0.139181
	760	6.954	1658.69	0.229817		760	1005.43	0.139306
	761	6.96315	1660.58	0.230079		761	993.347	0.137631
	762	6.9723	1658.18	0.229746		762	1009.97	0.139935
	763	6.98145	1654.9	0.229292		763	997.993	0.138275
	764	6.9906	1652.66	0.228981		764	1006.88	0.139507
	765	6.99975	1649.96	0.228607		765	1010.01	0.13994
	766	7.0089	1632.61	0.226203		766	1006.23	0.139416
	767	7.01805	1651.89	0.228875		767	1005.17	0.13927
	768	7.0272	1659.32	0.229904		768	1013.09	0.140367
	769	7.03635	1675.05	0.232084		769	1000.07	0.138563
	770	7.0455	1630.6	0.225925		770	991.976	0.137442
	771	7.05465	1621.74	0.224697		771	996.419	0.138057
	772	7.0638	1674.06	0.231947		772	994.285	0.137761
	773	7.07295	1653.86	0.229148		773	998.843	0.138393
	774	7.0821	1655.32	0.22935		774	994.195	0.137749
	775	7.09125	1638.17	0.226974		775	1006.68	0.139479
	776	7.1004	1643.92	0.227771		776	997.23	0.138169
	777	7.10955	1642.54	0.227579		777	1001.66	0.138783
	778	7.1187	1619.81	0.22443		778	999.017	0.138417
	779	7.12785	1636.09	0.226686		779	995.641	0.137949
	780	7.137	1628.24	0.225598		780	992.49	0.137513
	781	7.14615	1629.42	0.225761		781	1000.08	0.138564
	782	7.1553	1645.45	0.227982		782	1004.47	0.139173
	783	7.16445	1646.42	0.228117		783	1004.45	0.13917
	784	7.1736	1638	0.22695		784	1006.74	0.139487
	785	7.18275	1645.28	0.227959		785	1005.29	0.139286
	786	7.1919	1639.71	0.227187		786	999.811	0.138527
	787	7.20105	1619.75	0.224422		787	999.048	0.138421
	788	7.2102	1615.15	0.223784		788	995.41	0.137917
	789	7.21935	1624.8	0.225121		789	997.869	0.138258
	790	7.2285	1599.19	0.221573		790	993.159	0.137605
	791	7.23765	1597.01	0.221271		791	992.299	0.137486
	792	7.2468	1609.96	0.223065		792	1002.28	0.138869
	793	7.25595	1583.84	0.219446		793	996.909	0.138125
	794	7.2651	1591.87	0.220559		794	991.736	0.137408
	795	7.27425	1605.27	0.222415		795	1002.6	0.138914
	796	7.2834	1612.07	0.223358		796	992.558	0.137522
	797	7.29255	1607.52	0.222727		797	1007.37	0.139574
	798	7.3017	1598.14	0.221428		798	997.016	0.13814
	799	7.31085	1594.78	0.220962		799	990.054	0.137175
	800	7.32	1582.65	0.219281		800	988.12	0.136907
	801	7.32915	1579.41	0.218832		801	998.043	0.138282
	802	7.3383	1580.02	0.218917		802	991.818	0.13742
	803	7.34745	1572.6	0.217889		803	985.903	0.1366
	804	7.3566	1588.28	0.220061		804	999.472	0.13848
	805	7.36575	1586.07	0.219755		805	1001.23	0.138724
	806	7.3749	1567.16	0.217135		806	1010.95	0.14007
	807	7.38405	1552.4	0.21509		807	988.857	0.137009
	808	7.3932	1550.27	0.214795		808	993.04	0.137589
	809	7.40235	1568.92	0.217379		809	1003.14	0.138988
	810	7.4115	1565.98	0.216972		810	987.713	0.136851
	811	7.42065	1581.96	0.219186		811	994.737	0.137824
	812	7.4298	1569.84	0.217506		812	990.336	0.137214
	813	7.43895	1558.63	0.215953		813	988.936	0.13702
	814	7.4481	1568.19	0.217278		814	988.887	0.137014
	815	7.45725	1548.73	0.214582		815	977.899	0.135491
	816	7.4664	1525.85	0.211412		816	980.902	0.135907
	817	7.47555	1519.86	0.210582		817	982.749	0.136163
	818	7.4847	1547.12	0.214359		818	973.502	0.134882
	819	7.49385	1544.86	0.214045		819	983.721	0.136298
	820	7.503	1536.54	0.212893		820	981.247	0.135955
	821	7.51215	1575.73	0.218323		821	978.909	0.135631
	822	7.5213	1558	0.215866		822	985.285	0.136514
	823	7.53045	1566.56	0.217052		823	975.486	0.135157
	824	7.5396	1560.79	0.216253		824	979.119	0.13566
	825	7.54875	1566.45	0.217037		825	987.375	0.136804
	826	7.5579	1573.02	0.217947		826	983.404	0.136254
	827	7.56705	1578.81	0.218749		827	971.908	0.134661
	828	7.5762	1567.38	0.217166		828	977.753	0.135471
	829	7.58535	1575.51	0.218292		829	978.511	0.135576
	830	7.5945	1570.83	0.217644		830	966.365	0.133893
	831	7.60365	1563.69	0.216654		831	966.295	0.133883
	832	7.6128	1582.18	0.219216		832	972.909	0.1348
	833	7.62195	1597.07	0.221279		833	975.495	0.135158
	834	7.6311	1569.69	0.217486		834	975.43	0.135149
	835	7.64025	1569.6	0.217473		835	975.205	0.135118
	836	7.6494	1571.37	0.217718		836	968.056	0.134127
	837	7.65855	1547.84	0.214458		837	969.62	0.134344
	838	7.6677	1554.99	0.215449		838	973.007	0.134813
	839	7.67685	1560.85	0.216261		839	969.709	0.134356
	840	7.686	1549.82	0.214733		840	963.346	0.133475
	841	7.69515	1531.8	0.212236		841	977.081	0.135378
	842	7.7043	1554.81	0.215424		842	970.687	0.134492
	843	7.71345	1531.09	0.212138		843	979.777	0.135751
	844	7.7226	1557.3	0.215769		844	978.397	0.13556
	845	7.73175	1538.64	0.213184		845	972.509	0.134744
	846	7.7409	1543.49	0.213856		846	975.161	0.135112
	847	7.75005	1531.21	0.212154		847	970.101	0.134411
	848	7.7592	1540.35	0.213421		848	975.678	0.135183
	849	7.76835	1525.08	0.211305		849	973.911	0.134939
	850	7.7775	1537.32	0.213001		850	970.149	0.134417
	851	7.78665	1530.01	0.211988		851	964.557	0.133643
	852	7.7958	1512.39	0.209547		852	967.57	0.13406
	853	7.80495	1500.4	0.207885		853	971.025	0.134539
	854	7.8141	1521.63	0.210827		854	973.98	0.134948
	855	7.82325	1524.8	0.211266		855	975.894	0.135213
	856	7.8324	1518.16	0.210346		856	987.694	0.136848
	857	7.84155	1520.33	0.210647		857	966.327	0.133888
	858	7.8507	1527.44	0.211632		858	970.047	0.134403
	859	7.85985	1506.02	0.208664		859	973.289	0.134852
	860	7.869	1519.16	0.210485		860	975.696	0.135186
	861	7.87815	1520.67	0.210694		861	976.212	0.135257
	862	7.8873	1518.13	0.210342		862	963.95	0.133558
	863	7.89645	1505.8	0.208634		863	974.201	0.134979
	864	7.9056	1515.18	0.209933		864	967.766	0.134087
	865	7.91475	1525.9	0.211418		865	974.398	0.135006
	866	7.9239	1533.82	0.212516		866	975.419	0.135148
	867	7.93305	1540.45	0.213434		867	974.435	0.135011
	868	7.9422	1534.24	0.212574		868	973.085	0.134824
	869	7.95135	1524.05	0.211162		869	974.288	0.134991
	870	7.9605	1517.54	0.21026		870	968.31	0.134163
	871	7.96965	1527.51	0.211642		871	962.657	0.133379
	872	7.9788	1509.54	0.209152		872	962.469	0.133353
	873	7.98795	1508.18	0.208963		873	961.682	0.133244
	874	7.9971	1497.15	0.207435		874	970.763	0.134502
	875	8.00625	1510.57	0.209294		875	963.065	0.133436
	876	8.0154	1486.52	0.205962		876	967.144	0.134001
	877	8.02455	1516.64	0.210135		877	978.97	0.13564
	878	8.0337	1531.06	0.212133		878	960.434	0.133071
	879	8.04285	1495.32	0.207181		879	960.061	0.13302
	880	8.052	1503.66	0.208337		880	966.051	0.13385
	881	8.06115	1515.55	0.209984		881	964.848	0.133683
	882	8.0703	1508.59	0.20902		882	967.528	0.134054
	883	8.07945	1526.21	0.211461		883	969.827	0.134373
	884	8.0886	1515.35	0.209957		884	962.525	0.133361
	885	8.09775	1505.16	0.208545		885	966.187	0.133868
	886	8.1069	1519.3	0.210504		886	967.795	0.134091
	887	8.11605	1506.89	0.208785		887	969.121	0.134275
	888	8.1252	1497.74	0.207517		888	977.042	0.135372
	889	8.13435	1492.75	0.206825		889	975.742	0.135192
	890	8.1435	1482.96	0.205469		890	973.647	0.134902
	891	8.15265	1477.9	0.204768		891	979.364	0.135694
	892	8.1618	1475.09	0.204379		892	971.348	0.134583
	893	8.17095	1459.84	0.202266		893	964.409	0.133622
	894	8.1801	1461.04	0.202432		894	970.02	0.134399
	895	8.18925	1444.38	0.200124		895	975.912	0.135216
	896	8.1984	1466.14	0.203139		896	979.279	0.135682
	897	8.20755	1456.6	0.201817		897	976.207	0.135257
	898	8.2167	1467.32	0.203302		898	974.916	0.135078
	899	8.22585	1449.01	0.200765		899	967.242	0.134015
	900	8.235	1466.14	0.203139		900	968.661	0.134211
	901	8.24415	1469.9	0.203659		901	975.136	0.135108
	902	8.2533	1473.1	0.204103		902	970.099	0.13441
	903	8.26245	1460.99	0.202425		903	972.496	0.134743
	904	8.2716	1477.58	0.204724		904	983.74	0.1363
	905	8.28075	1471.41	0.203869		905	981.693	0.136017
	906	8.2899	1475.54	0.204441		906	983.582	0.136279
	907	8.29905	1472.27	0.203988		907	977.472	0.135432
	908	8.3082	1468.9	0.203521		908	976.998	0.135366
	909	8.31735	1478.18	0.204807		909	968.556	0.134197
	910	8.3265	1473.03	0.204093		910	983.328	0.136243
	911	8.33565	1474.99	0.204365		911	977.465	0.135431
	912	8.3448	1449.23	0.200796		912	966.558	0.13392
	913	8.35395	1475.9	0.204491		913	975.331	0.135135
	914	8.3631	1463.37	0.202755		914	965.091	0.133717
	915	8.37225	1452.66	0.201271		915	974.725	0.135051
	916	8.3814	1459.45	0.202212		916	971.14	0.134555
	917	8.39055	1459.65	0.202239		917	978.712	0.135604
	918	8.3997	1473.9	0.204214		918	970.38	0.134449
	919	8.40885	1462.49	0.202633		919	961.012	0.133151
	920	8.418	1463.26	0.202739		920	963.088	0.133439
	921	8.42715	1463.93	0.202832		921	971.04	0.134541
	922	8.4363	1446.73	0.200449		922	961.544	0.133225
	923	8.44545	1455.04	0.201601		923	960.841	0.133128
	924	8.4546	1455.62	0.201681		924	970.993	0.134534
	925	8.46375	1449.95	0.200895		925	959.393	0.132927
	926	8.4729	1445.33	0.200255		926	960.145	0.133031
	927	8.48205	1433.54	0.198622		927	956.434	0.132517
	928	8.4912	1438.99	0.199377		928	961.848	0.133267
	929	8.50035	1435.62	0.19891		929	970.892	0.13452
	930	8.5095	1446.32	0.200392		930	968.341	0.134167
	931	8.51865	1463.28	0.202742		931	968.626	0.134206
	932	8.5278	1458.95	0.202142		932	973.125	0.13483
	933	8.53695	1462.91	0.202691		933	970.851	0.134515
	934	8.5461	1456.74	0.201836		934	963.124	0.133444
	935	8.55525	1461.86	0.202546		935	968.646	0.134209
	936	8.5644	1460.4	0.202343		936	959.992	0.13301
	937	8.57355	1461.4	0.202482		937	959.151	0.132894
	938	8.5827	1481.09	0.20521		938	959.454	0.132936
	939	8.59185	1492.88	0.206843		939	959.571	0.132952
	940	8.601	1470.05	0.20368		940	960.324	0.133056
	941	8.61015	1448.87	0.200746		941	955.958	0.132451
	942	8.6193	1472.95	0.204082		942	962.482	0.133355
	943	8.62845	1482.14	0.205355		943	961.287	0.133189
	944	8.6376	1469.53	0.203608		944	965.269	0.133741
	945	8.64675	1470.51	0.203744		945	959.238	0.132906
	946	8.6559	1443.95	0.200064		946	964.723	0.133666
	947	8.66505	1462.84	0.202681		947	949.711	0.131586
	948	8.6742	1464.58	0.202922		948	954.409	0.132236
	949	8.68335	1465.86	0.2031		949	969.374	0.13431
	950	8.6925	1466.22	0.20315		950	964.135	0.133584
	951	8.70165	1447.53	0.20056		951	945.38	0.130986
	952	8.7108	1444.89	0.200194		952	966.691	0.133938
	953	8.71995	1427.39	0.19777		953	961.954	0.133282
	954	8.7291	1462.62	0.202651		954	969.5	0.134327
	955	8.73825	1445.15	0.20023		955	974.34	0.134998
	956	8.7474	1438.43	0.199299		956	968.44	0.134181
	957	8.75655	1438.67	0.199332		957	974.711	0.135049
	958	8.7657	1438.33	0.199285		958	975.985	0.135226
	959	8.77485	1438.11	0.199255		959	978.968	0.135639
	960	8.784	1431.24	0.198303		960	972.978	0.134809
	961	8.79315	1456.66	0.201825		961	966.236	0.133875
	962	8.8023	1454.42	0.201515		962	978.009	0.135506
	963	8.81145	1461.84	0.202543		963	982.256	0.136095
	964	8.8206	1459.53	0.202223		964	988.755	0.136995
	965	8.82975	1484.43	0.205673		965	987.905	0.136877
	966	8.8389	1478.16	0.204804		966	997.475	0.138203
	967	8.84805	1469.82	0.203648		967	982.799	0.13617
	968	8.8572	1460	0.202288		968	970.862	0.134516
	969	8.86635	1468.43	0.203456		969	977.147	0.135387
	970	8.8755	1475.68	0.20446		970	986.92	0.136741
	971	8.88465	1445.05	0.200216		971	986.383	0.136667
	972	8.8938	1474.08	0.204239		972	965.913	0.13383
	973	8.90295	1458.54	0.202086		973	965.243	0.133738
	974	8.9121	1463.13	0.202721		974	974.936	0.135081
	975	8.92125	1441.15	0.199676		975	975.001	0.13509
	976	8.9304	1446.86	0.200467		976	975.14	0.135109
	977	8.93955	1446.83	0.200463		977	972.768	0.13478
	978	8.9487	1453.52	0.20139		978	963.427	0.133486
	979	8.95785	1430.31	0.198174		979	959.882	0.132995
	980	8.967	1447.33	0.200532		980	960.5	0.13308
	981	8.97615	1457.36	0.201922		981	960.011	0.133013
	982	8.9853	1444.49	0.200139		982	972.196	0.134701
	983	8.99445	1433.07	0.198557		983	951.5	0.131833
	984	9.0036	1428.89	0.197977		984	956.451	0.132519
	985	9.01275	1461.98	0.202562		985	956.053	0.132464
	986	9.0219	1438.78	0.199348		986	950.618	0.131711
	987	9.03105	1439.48	0.199445		987	954.962	0.132313
	988	9.0402	1444.07	0.200081		988	959.114	0.132888
	989	9.04935	1425.52	0.19751		989	964.722	0.133665
	990	9.0585	1445.92	0.200337		990	965.656	0.133795
	991	9.06765	1425.58	0.197519		991	969.205	0.134287
	992	9.0768	1424.7	0.197397		992	966.851	0.13396
	993	9.08595	1425.6	0.197522		993	960.637	0.133099
	994	9.0951	1425.14	0.197458		994	970.901	0.134522
	995	9.10425	1414.47	0.195979		995	964.746	0.133669
	996	9.1134	1417	0.19633		996	965.496	0.133773
	997	9.12255	1407.14	0.194964		997	946.435	0.131132
	998	9.1317	1402.74	0.194354		998	953.458	0.132105
	999	9.14085	1412.83	0.195752		999	960.714	0.13311
	1000	9.15	1413.27	0.195813		1000	960.264	0.133048
	1001	9.15915	1396.77	0.193527		1001	946.078	0.131082
	1002	9.1683	1422.4	0.197078		1002	960.339	0.133058
	1003	9.17745	1425.41	0.197495		1003	954.02	0.132183
	1004	9.1866	1402.11	0.194267		1004	946.359	0.131121
	1005	9.19575	1409.68	0.195316		1005	949.437	0.131548
	1006	9.2049	1409.53	0.195295		1006	945.863	0.131052
	1007	9.21405	1407.41	0.195001		1007	952.221	0.131933
	1008	9.2232	1415.15	0.196074		1008	939.487	0.130169
	1009	9.23235	1398.65	0.193788		1009	947.443	0.131271
	1010	9.2415	1419.21	0.196636		1010	960.476	0.133077
	1011	9.25065	1399.64	0.193925		1011	948.161	0.131371
	1012	9.2598	1398.65	0.193788		1012	948.153	0.13137
	1013	9.26895	1412.72	0.195737		1013	945.642	0.131022
	1014	9.2781	1432.84	0.198525		1014	939.838	0.130218
	1015	9.28725	1413.6	0.195859		1015	938.782	0.130071
	1016	9.2964	1408.53	0.195156		1016	951.909	0.13189
	1017	9.30555	1415.86	0.196172		1017	959.003	0.132873
	1018	9.3147	1421.34	0.196931		1018	949.815	0.1316
	1019	9.32385	1401.33	0.194159		1019	945.409	0.13099
	1020	9.333	1423.2	0.197189		1020	940.272	0.130278
	1021	9.34215	1396.22	0.193451		1021	949.678	0.131581
	1022	9.3513	1396.68	0.193515		1022	939.141	0.130121
	1023	9.36045	1394.27	0.193181		1023	945.696	0.131029
	1024	9.3696	1387.09	0.192186		1024	946.179	0.131096
	1025	9.37875	1390.8	0.1927		1025	942.025	0.130521
	1026	9.3879	1395.93	0.193411		1026	955.949	0.13245
	1027	9.39705	1384.82	0.191871		1027	953.205	0.13207
	1028	9.4062	1387.26	0.192209		1028	943.784	0.130764
	1029	9.41535	1414.68	0.196009		1029	934.122	0.129426
	1030	9.4245	1388	0.192312		1030	933.391	0.129324
	1031	9.43365	1385.81	0.192009		1031	934.152	0.12943
	1032	9.4428	1380.75	0.191307		1032	936.482	0.129753
	1033	9.45195	1392.37	0.192917		1033	943.909	0.130782
	1034	9.4611	1420.36	0.196796		1034	939.247	0.130136
	1035	9.47025	1407.93	0.195073		1035	941.153	0.1304
	1036	9.4794	1400.41	0.194031		1036	938.883	0.130085
	1037	9.48855	1375.92	0.190638		1037	939.697	0.130198
	1038	9.4977	1386.3	0.192076		1038	928.304	0.12862
	1039	9.50685	1402.52	0.194324		1039	945.442	0.130994
	1040	9.516	1392.41	0.192923		1040	941.54	0.130453
	1041	9.52515	1384.1	0.191772		1041	935.127	0.129565
	1042	9.5343	1374.39	0.190426		1042	935.602	0.129631
	1043	9.54345	1395.6	0.193365		1043	944.169	0.130818
	1044	9.5526	1371.23	0.189988		1044	944.099	0.130808
	1045	9.56175	1352.79	0.187433		1045	937.1	0.129838
	1046	9.5709	1390.59	0.192671		1046	938.42	0.130021
	1047	9.58005	1365.8	0.189236		1047	937.777	0.129932
	1048	9.5892	1364.99	0.189124		1048	945.974	0.131068
	1049	9.59835	1358.04	0.188161		1049	940.531	0.130314
	1050	9.6075	1359.47	0.188359		1050	925.421	0.12822
	1051	9.61665	1355.94	0.18787		1051	926.586	0.128382
	1052	9.6258	1366.97	0.189398		1052	944.151	0.130815
	1053	9.63495	1372.73	0.190196		1053	951.736	0.131866
	1054	9.6441	1379.01	0.191066		1054	936.989	0.129823
	1055	9.65325	1392.12	0.192883		1055	931.367	0.129044
	1056	9.6624	1382.64	0.191569		1056	922.216	0.127776
	1057	9.67155	1378.11	0.190942		1057	931.228	0.129025
	1058	9.6807	1388.65	0.192402		1058	921.278	0.127646
	1059	9.68985	1404.23	0.194561		1059	918.722	0.127292
	1060	9.699	1395.86	0.193401		1060	917.866	0.127173
	1061	9.70815	1409.89	0.195345		1061	931.399	0.129048
	1062	9.7173	1391.51	0.192798		1062	922.261	0.127782
	1063	9.72645	1388.43	0.192372		1063	914.766	0.126744
	1064	9.7356	1395.75	0.193386		1064	925.781	0.12827
	1065	9.74475	1389.76	0.192556		1065	921.972	0.127742
	1066	9.7539	1380.52	0.191276		1066	926.082	0.128312
	1067	9.76305	1390.56	0.192667		1067	927.656	0.12853
	1068	9.7722	1372.44	0.190156		1068	921.793	0.127717
	1069	9.78135	1390.34	0.192636		1069	929.418	0.128774
	1070	9.7905	1374.38	0.190425		1070	926.77	0.128407
	1071	9.79965	1378.68	0.191021		1071	919.084	0.127342
	1072	9.8088	1375.47	0.190576		1072	924.168	0.128047
	1073	9.81795	1373.07	0.190243		1073	919.856	0.127449
	1074	9.8271	1373.9	0.190358		1074	918.127	0.12721
	1075	9.83625	1362.09	0.188722		1075	921.169	0.127631
	1076	9.8454	1368.6	0.189624		1076	929.432	0.128776
	1077	9.85455	1376.98	0.190785		1077	925.166	0.128185
	1078	9.8637	1363.2	0.188876		1078	920.118	0.127485
	1079	9.87285	1340.21	0.18569		1079	926.902	0.128425
	1080	9.882	1366.14	0.189283		1080	925.23	0.128194
	1081	9.89115	1358.8	0.188266		1081	922.787	0.127855
	1082	9.9003	1357.86	0.188136		1082	920.807	0.127581
	1083	9.90945	1352.74	0.187427		1083	927.506	0.128509
	1084	9.9186	1357.7	0.188114		1084	918.108	0.127207
	1085	9.92775	1349.99	0.187046		1085	919.732	0.127432
	1086	9.9369	1338.57	0.185463		1086	929.327	0.128761
	1087	9.94605	1337.14	0.185265		1087	917.82	0.127167
	1088	9.9552	1341.65	0.18589		1088	925.392	0.128216
	1089	9.96435	1346.24	0.186526		1089	925.584	0.128243
	1090	9.9735	1325.81	0.183695		1090	933.547	0.129346
	1091	9.98265	1322.66	0.183259		1091	924.35	0.128072
	1092	9.9918	1323.81	0.183418		1092	931.909	0.129119
	1093	10.001	1336.04	0.185113		1093	917.473	0.127119
	1094	10.0101	1321.77	0.183136		1094	918.397	0.127247
	1095	10.0193	1339.67	0.185616		1095	921	0.127608
	1096	10.0284	1332.82	0.184667		1096	910.817	0.126197
	1097	10.0376	1339.84	0.185639		1097	914.429	0.126697
	1098	10.0467	1349.78	0.187016		1098	913.946	0.12663
	1099	10.0559	1342.39	0.185993		1099	920.239	0.127502
	1100	10.065	1337.66	0.185337		1100	918.424	0.127251
	1101	10.0742	1363.47	0.188913		1101	907.297	0.125709
	1102	10.0833	1346.17	0.186516		1102	914.798	0.126748
	1103	10.0925	1344.49	0.186284		1103	919.836	0.127446
	1104	10.1016	1332.53	0.184626		1104	912.333	0.126407
	1105	10.1108	1333.25	0.184726		1105	910.544	0.126159
	1106	10.1199	1338.23	0.185416		1106	910.874	0.126205
	1107	10.1291	1336.45	0.18517		1107	899.54	0.124634
	1108	10.1382	1327.53	0.183934		1108	909.875	0.126066
	1109	10.1474	1302.71	0.180495		1109	927.221	0.12847
	1110	10.1565	1296.24	0.179598		1110	924.7	0.12812
	1111	10.1657	1309.37	0.181418		1111	920.846	0.127586
	1112	10.1748	1322.96	0.1833		1112	917.901	0.127178
	1113	10.184	1311.18	0.181668		1113	918.92	0.127319
	1114	10.1931	1310.48	0.181571		1114	909.697	0.126042
	1115	10.2023	1309.23	0.181398		1115	907.892	0.125791
	1116	10.2114	1314.04	0.182065		1116	904.314	0.125296
	1117	10.2206	1332.14	0.184572		1117	900.411	0.124755
	1118	10.2297	1334.49	0.184898		1118	907.626	0.125755
	1119	10.2389	1328.98	0.184135		1119	898.168	0.124444
	1120	10.248	1329	0.184137		1120	888.98	0.123171
	1121	10.2572	1318.1	0.182627		1121	898.59	0.124503
	1122	10.2663	1322.17	0.183191		1122	903.064	0.125122
	1123	10.2755	1336.54	0.185182		1123	904.83	0.125367
	1124	10.2846	1327.27	0.183898		1124	893.912	0.123854
	1125	10.2938	1325.31	0.183626		1125	885.872	0.12274
	1126	10.3029	1330.27	0.184313		1126	897.661	0.124374
	1127	10.3121	1335.54	0.185043		1127	899.346	0.124607
	1128	10.3212	1317.83	0.18259		1128	904.171	0.125276
	1129	10.3304	1301.74	0.18036		1129	890.528	0.123386
	1130	10.3395	1304.65	0.180764		1130	891.912	0.123577
	1131	10.3487	1299.6	0.180064		1131	890.095	0.123326
	1132	10.3578	1302.9	0.180521		1132	888.112	0.123051
	1133	10.367	1306.04	0.180956		1133	893.678	0.123822
	1134	10.3761	1293.27	0.179187		1134	899.188	0.124585
	1135	10.3853	1291.26	0.178908		1135	896.767	0.12425
	1136	10.3944	1277.11	0.176948		1136	894.593	0.123949
	1137	10.4036	1287.09	0.178331		1137	895.755	0.12411
	1138	10.4127	1302.9	0.180521		1138	898.892	0.124544
	1139	10.4219	1282.54	0.1777		1139	897.345	0.12433
	1140	10.431	1275.88	0.176777		1140	903.9	0.125238
	1141	10.4402	1284.37	0.177954		1141	900.989	0.124835
	1142	10.4493	1270.86	0.176082		1142	908.464	0.125871
	1143	10.4585	1270.51	0.176033		1143	902.278	0.125014
	1144	10.4676	1276.18	0.176819		1144	894.227	0.123898
	1145	10.4768	1297.46	0.179767		1145	900.333	0.124744
	1146	10.4859	1276.87	0.176915		1146	899.943	0.12469
	1147	10.4951	1297.74	0.179806		1147	900.269	0.124735
	1148	10.5042	1273.21	0.176407		1148	899.702	0.124657
	1149	10.5134	1286.35	0.178228		1149	904.42	0.12531
	1150	10.5225	1276.84	0.17691		1150	915.513	0.126847
	1151	10.5317	1279.88	0.177332		1151	907.512	0.125739
	1152	10.5408	1304.22	0.180704		1152	907.126	0.125685
	1153	10.55	1287.68	0.178412		1153	908.904	0.125932
	1154	10.5591	1289.06	0.178603		1154	899.343	0.124607
	1155	10.5683	1271.3	0.176143		1155	904.263	0.125289
	1156	10.5774	1274.4	0.176572		1156	910.603	0.126167
	1157	10.5866	1289.88	0.178717		1157	908.873	0.125927
	1158	10.5957	1268.34	0.175733		1158	914.833	0.126753
	1159	10.6049	1277.48	0.176999		1159	908.62	0.125892
	1160	10.614	1277.85	0.17705		1160	911.504	0.126292
	1161	10.6232	1274.29	0.176557		1161	901.904	0.124962
	1162	10.6323	1285.34	0.178088		1162	904.424	0.125311
	1163	10.6415	1287.05	0.178325		1163	897.085	0.124294
	1164	10.6506	1283.35	0.177812		1164	895.06	0.124014
	1165	10.6598	1264.68	0.175226		1165	906.176	0.125554
	1166	10.6689	1259.2	0.174466		1166	898.338	0.124468
	1167	10.6781	1277.15	0.176953		1167	903.594	0.125196
	1168	10.6872	1266.89	0.175532		1168	899.209	0.124588
	1169	10.6964	1252.57	0.173548		1169	899.64	0.124648
	1170	10.7055	1263.01	0.174994		1170	906.41	0.125586
	1171	10.7147	1269.07	0.175834		1171	899.8	0.12467
	1172	10.7238	1260.42	0.174635		1172	907.914	0.125794
	1173	10.733	1276.08	0.176805		1173	900.033	0.124703
	1174	10.7421	1266.03	0.175413		1174	892.776	0.123697
	1175	10.7513	1271.96	0.176234		1175	900.778	0.124806
	1176	10.7604	1267.51	0.175618		1176	878.347	0.121698
	1177	10.7696	1272.84	0.176356		1177	895.094	0.124018
	1178	10.7787	1280.68	0.177442		1178	890.349	0.123361
	1179	10.7879	1283.12	0.17778		1179	891.741	0.123554
	1180	10.797	1282.94	0.177756		1180	894.718	0.123966
	1181	10.8062	1275.43	0.176715		1181	892.638	0.123678
	1182	10.8153	1295.09	0.179439		1182	900.287	0.124738
	1183	10.8245	1279.89	0.177333		1183	895.769	0.124112
	1184	10.8336	1287.12	0.178335		1184	894.878	0.123988
	1185	10.8428	1291.56	0.17895		1185	889.724	0.123274
	1186	10.8519	1268.74	0.175788		1186	894.785	0.123975
	1187	10.8611	1272.4	0.176295		1187	889.698	0.123271
	1188	10.8702	1273.36	0.176428		1188	887.647	0.122986
	1189	10.8794	1264.36	0.175181		1189	886.037	0.122763
	1190	10.8885	1259.95	0.17457		1190	880.409	0.121984
	1191	10.8977	1279.26	0.177246		1191	882.449	0.122266
	1192	10.9068	1264.16	0.175154		1192	887.858	0.123016
	1193	10.916	1254.41	0.173803		1193	886.412	0.122815
	1194	10.9251	1247.43	0.172836		1194	876.647	0.121462
	1195	10.9343	1236.68	0.171346		1195	892.864	0.123709
	1196	10.9434	1253.14	0.173627		1196	887.776	0.123004
	1197	10.9526	1261.87	0.174836		1197	886.567	0.122837
	1198	10.9617	1265.95	0.175402		1198	885.518	0.122691
	1199	10.9709	1248.75	0.173018		1199	881.079	0.122076
	1200	10.98	1249.18	0.173078		1200	888.897	0.12316
	1201	10.9892	1241.88	0.172067		1201	892.689	0.123685
	1202	10.9983	1239.96	0.171801		1202	889.016	0.123176
	1203	11.0075	1241.23	0.171976		1203	889.39	0.123228
	1204	11.0166	1252.19	0.173495		1204	885.779	0.122728
	1205	11.0258	1273.87	0.176499		1205	882.838	0.12232
	1206	11.0349	1258.74	0.174403		1206	879.253	0.121823
	1207	11.0441	1259.38	0.174491		1207	873.531	0.121031
	1208	11.0532	1255.86	0.174004		1208	877.876	0.121633
	1209	11.0624	1243.13	0.17224		1209	877.402	0.121567
	1210	11.0715	1254.19	0.173772		1210	885.558	0.122697
	1211	11.0807	1259.16	0.174461		1211	880.5	0.121996
	1212	11.0898	1251.1	0.173344		1212	892.053	0.123597
	1213	11.099	1273.14	0.176398		1213	890.669	0.123405
	1214	11.1081	1254.71	0.173844		1214	896.842	0.12426
	1215	11.1173	1248.12	0.172931		1215	893.299	0.12377
	1216	11.1264	1264.93	0.17526		1216	897.406	0.124339
	1217	11.1356	1255.88	0.174006		1217	898.335	0.124467
	1218	11.1447	1259.93	0.174567		1218	900.889	0.124821
	1219	11.1539	1272.91	0.176366		1219	908.557	0.125884
	1220	11.163	1261.92	0.174843		1220	899.417	0.124617
	1221	11.1722	1281.57	0.177566		1221	882.778	0.122312
	1222	11.1813	1289.57	0.178674		1222	887.979	0.123032
	1223	11.1905	1258.57	0.174379		1223	888.275	0.123073
	1224	11.1996	1262.92	0.174982		1224	892.003	0.12359
	1225	11.2088	1255.64	0.173973		1225	890.959	0.123445
	1226	11.2179	1266.2	0.175436		1226	889.314	0.123217
	1227	11.2271	1278	0.177071		1227	890.229	0.123344
	1228	11.2362	1271.64	0.17619		1228	879.887	0.121911
	1229	11.2454	1283.55	0.17784		1229	889.824	0.123288
	1230	11.2545	1260.36	0.174627		1230	875.106	0.121249
	1231	11.2637	1282.75	0.177729		1231	882.744	0.122307
	1232	11.2728	1274.82	0.17663		1232	879.493	0.121857
	1233	11.282	1274.51	0.176588		1233	865.765	0.119955
	1234	11.2911	1275.14	0.176675		1234	877.607	0.121595
	1235	11.3003	1270.6	0.176046		1235	861.98	0.11943
	1236	11.3094	1287.66	0.17841		1236	869.802	0.120514
	1237	11.3186	1288.02	0.178459		1237	877.995	0.121649
	1238	11.3277	1284.22	0.177933		1238	886.57	0.122837
	1239	11.3369	1274.87	0.176637		1239	889.055	0.123181
	1240	11.346	1274.05	0.176524		1240	882.516	0.122275
	1241	11.3552	1271.72	0.176201		1241	876.292	0.121413
	1242	11.3643	1246.83	0.172752		1242	883.728	0.122443
	1243	11.3735	1241.68	0.172039		1243	883.19	0.122369
	1244	11.3826	1252.23	0.173501		1244	882.149	0.122225
	1245	11.3918	1239.32	0.171712		1245	887.806	0.123008
	1246	11.4009	1260.12	0.174594		1246	884.339	0.122528
	1247	11.4101	1243.73	0.172323		1247	887.636	0.122985
	1248	11.4192	1235.76	0.171219		1248	878.138	0.121669
	1249	11.4284	1249.42	0.173111		1249	878.529	0.121723
	1250	11.4375	1240.85	0.171924		1250	870.614	0.120626
	1251	11.4467	1237.27	0.171428		1251	877.416	0.121569
	1252	11.4558	1239.5	0.171737		1252	874.092	0.121108
	1253	11.465	1222.59	0.169394		1253	888.337	0.123082
	1254	11.4741	1223.78	0.169559		1254	879.913	0.121915
	1255	11.4833	1222.84	0.169428		1255	882.731	0.122305
	1256	11.4924	1232.94	0.170828		1256	879.522	0.121861
	1257	11.5016	1228.03	0.170148		1257	874.535	0.12117
	1258	11.5107	1220.97	0.169169		1258	880.687	0.122022
	1259	11.5199	1228.75	0.170247		1259	881.68	0.12216
	1260	11.529	1240.05	0.171813		1260	874.269	0.121133
	1261	11.5382	1255.75	0.173988		1261	873.014	0.120959
	1262	11.5473	1241.23	0.171976		1262	875.239	0.121267
	1263	11.5565	1231.85	0.170677		1263	887.056	0.122905
	1264	11.5656	1239.36	0.171717		1264	886.87	0.122879
	1265	11.5748	1253.19	0.173634		1265	892.518	0.123661
	1266	11.5839	1240.85	0.171924		1266	886.586	0.122839
	1267	11.5931	1226.77	0.169973		1267	883.054	0.12235
	1268	11.6022	1231.9	0.170684		1268	885.353	0.122669
	1269	11.6114	1254.21	0.173775		1269	882.515	0.122275
	1270	11.6205	1239.59	0.171749		1270	881.722	0.122165
	1271	11.6297	1253.38	0.17366		1271	891.995	0.123589
	1272	11.6388	1226.7	0.169963		1272	881.305	0.122108
	1273	11.648	1225.44	0.169789		1273	883.709	0.122441
	1274	11.6571	1215.02	0.168345		1274	879.254	0.121824
	1275	11.6663	1233.49	0.170904		1275	889.993	0.123311
	1276	11.6754	1233.24	0.170869		1276	879.481	0.121855
	1277	11.6846	1229.37	0.170333		1277	875.863	0.121354
	1278	11.6937	1243.26	0.172258		1278	878.018	0.121652
	1279	11.7029	1248.96	0.173048		1279	874.581	0.121176
	1280	11.712	1255.23	0.173916		1280	886.724	0.122859
	1281	11.7212	1236.6	0.171335		1281	878.664	0.121742
	1282	11.7303	1223.58	0.169531		1282	885.256	0.122655
	1283	11.7395	1231.12	0.170576		1283	884.998	0.122619
	1284	11.7486	1238.97	0.171663		1284	887.025	0.1229
	1285	11.7578	1227.52	0.170077		1285	875.626	0.121321
	1286	11.7669	1236.26	0.171288		1286	883.014	0.122344
	1287	11.7761	1234.45	0.171037		1287	869.832	0.120518
	1288	11.7852	1228.3	0.170185		1288	871.189	0.120706
	1289	11.7944	1208.73	0.167474		1289	865.371	0.1199
	1290	11.8035	1220.26	0.169071		1290	868.951	0.120396
	1291	11.8127	1223.7	0.169548		1291	874.29	0.121136
	1292	11.8218	1227.11	0.17002		1292	880.198	0.121954
	1293	11.831	1238.88	0.171651		1293	876.896	0.121497
	1294	11.8401	1229.8	0.170393		1294	880.552	0.122003
	1295	11.8493	1217.8	0.16873		1295	877.566	0.12159
	1296	11.8584	1208.28	0.167411		1296	870.656	0.120632
	1297	11.8676	1223.17	0.169474		1297	876.713	0.121471
	1298	11.8767	1215.11	0.168357		1298	872.06	0.120827
	1299	11.8859	1228.06	0.170152		1299	874.665	0.121188
	1300	11.895	1226.67	0.169959		1300	865.662	0.11994
	1301	11.9042	1208.84	0.167489		1301	864.243	0.119744
	1302	11.9133	1212.79	0.168036		1302	870.88	0.120663
	1303	11.9225	1219.67	0.168989		1303	869.616	0.120488
	1304	11.9316	1225.19	0.169754		1304	871.654	0.120771
	1305	11.9408	1206.42	0.167153		1305	868.319	0.120308
	1306	11.9499	1215.71	0.168441		1306	867.809	0.120238
	1307	11.9591	1215.22	0.168373		1307	871.79	0.120789
	1308	11.9682	1236.69	0.171347		1308	877.602	0.121595
	1309	11.9774	1250.22	0.173222		1309	877.656	0.121602
	1310	11.9865	1227.96	0.170138		1310	889.414	0.123231
	1311	11.9957	1237.07	0.1714		1311	878.618	0.121735
	1312	12.0048	1234.36	0.171025		1312	871.208	0.120709
	1313	12.014	1227.29	0.170045		1313	871.484	0.120747
	1314	12.0231	1228.01	0.170145		1314	870.163	0.120564
	1315	12.0323	1244.1	0.172374		1315	866.664	0.120079
	1316	12.0414	1249.01	0.173054		1316	868.54	0.120339
	1317	12.0506	1231.71	0.170657		1317	864.604	0.119794
	1318	12.0597	1222.38	0.169365		1318	860.657	0.119247
	1319	12.0689	1226.37	0.169918		1319	874.02	0.121098
	1320	12.078	1221.14	0.169193		1320	876.253	0.121408
	1321	12.0872	1222.2	0.16934		1321	874.114	0.121111
	1322	12.0963	1219.89	0.16902		1322	880.719	0.122027
	1323	12.1055	1210.64	0.167738		1323	869.73	0.120504
	1324	12.1146	1214.08	0.168215		1324	858.685	0.118974
	1325	12.1238	1218.56	0.168835		1325	862.752	0.119537
	1326	12.1329	1222.73	0.169413		1326	867.278	0.120164
	1327	12.1421	1205.56	0.167034		1327	873.96	0.12109
	1328	12.1512	1199.68	0.16622		1328	867.101	0.12014
	1329	12.1604	1194.29	0.165473		1329	876.301	0.121414
	1330	12.1695	1195.51	0.165642		1330	874.63	0.121183
	1331	12.1787	1212.44	0.167988		1331	876.373	0.121424
	1332	12.1878	1200.92	0.166391		1332	870.6	0.120624
	1333	12.197	1183.34	0.163956		1333	866.737	0.120089
	1334	12.2061	1209.2	0.167539		1334	872.069	0.120828
	1335	12.2153	1201.09	0.166415		1335	875.088	0.121246
	1336	12.2244	1211.7	0.167885		1336	875.008	0.121235
	1337	12.2336	1232.15	0.170718		1337	867.647	0.120215
	1338	12.2427	1234.95	0.171106		1338	866.36	0.120037
	1339	12.2519	1217.35	0.168668		1339	865.355	0.119898
	1340	12.261	1202.12	0.166558		1340	876.651	0.121463
	1341	12.2702	1223.3	0.169492		1341	877.779	0.121619
	1342	12.2793	1234.26	0.171011		1342	877.358	0.121561
	1343	12.2885	1226.11	0.169882		1343	872.452	0.120881
	1344	12.2976	1231.21	0.170588		1344	867.406	0.120182
	1345	12.3068	1219.8	0.169007		1345	866.293	0.120028
	1346	12.3159	1227.61	0.170089		1346	863.833	0.119687
	1347	12.3251	1222.24	0.169345		1347	866.211	0.120016
	1348	12.3342	1228.21	0.170173		1348	863.34	0.119619
	1349	12.3434	1229.28	0.170321		1349	861.953	0.119426
	1350	12.3525	1220.96	0.169168		1350	855.207	0.118492
	1351	12.3617	1223.45	0.169513		1351	857.422	0.118799
	1352	12.3708	1229.62	0.170368		1352	855.078	0.118474
	1353	12.38	1223.02	0.169453		1353	861.157	0.119316
	1354	12.3891	1205.15	0.166977		1354	864.483	0.119777
	1355	12.3983	1213.68	0.168159		1355	872.153	0.12084
	1356	12.4074	1210.25	0.167684		1356	853.678	0.11828
	1357	12.4166	1230.19	0.170447		1357	869.716	0.120502
	1358	12.4257	1199.6	0.166209		1358	865.485	0.119916
	1359	12.4349	1194.79	0.165542		1359	867.042	0.120132
	1360	12.444	1199.27	0.166163		1360	863.481	0.119638
	1361	12.4532	1200.82	0.166378		1361	859.91	0.119143
	1362	12.4623	1193.3	0.165336		1362	853.504	0.118256
	1363	12.4715	1190.16	0.164901		1363	854.251	0.118359
	1364	12.4806	1184.69	0.164143		1364	864.203	0.119738
	1365	12.4898	1201.46	0.166466		1365	867.516	0.120197
	1366	12.4989	1200.41	0.166321		1366	865.434	0.119909
	1367	12.5081	1203.8	0.16679		1367	854.121	0.118341
	1368	12.5172	1198.1	0.166001		1368	858.598	0.118962
	1369	12.5264	1212.93	0.168055		1369	855.315	0.118507
	1370	12.5355	1201.58	0.166483		1370	859.425	0.119076
	1371	12.5447	1216.38	0.168533		1371	854.581	0.118405
	1372	12.5538	1204.42	0.166876		1372	857.624	0.118827
	1373	12.563	1194.43	0.165492		1373	863.834	0.119687
	1374	12.5721	1194.89	0.165556		1374	866.705	0.120085
	1375	12.5813	1191.06	0.165025		1375	864.12	0.119727
	1376	12.5904	1193.98	0.16543		1376	864.872	0.119831
	1377	12.5996	1190.03	0.164883		1377	853.177	0.11821
	1378	12.6087	1183.14	0.163928		1378	853.676	0.11828
	1379	12.6179	1178.06	0.163224		1379	843.066	0.11681
	1380	12.627	1170.08	0.162118		1380	842.85	0.11678
	1381	12.6362	1168.88	0.161952		1381	846.584	0.117297
	1382	12.6453	1169.16	0.161991		1382	854.411	0.118381
	1383	12.6545	1170.71	0.162206		1383	846.752	0.11732
	1384	12.6636	1166.3	0.161595		1384	848.654	0.117584
	1385	12.6728	1178.88	0.163338		1385	839.204	0.116274
	1386	12.6819	1183.32	0.163953		1386	847.301	0.117396
	1387	12.6911	1185.82	0.164299		1387	848.854	0.117612
	1388	12.7002	1179.33	0.1634		1388	845.432	0.117137
	1389	12.7094	1172.62	0.16247		1389	852.51	0.118118
	1390	12.7185	1173.44	0.162584		1390	852.281	0.118086
	1391	12.7277	1168.96	0.161963		1391	836.153	0.115852
	1392	12.7368	1157.1	0.16032		1392	842.46	0.116726
	1393	12.746	1166.07	0.161563		1393	843.999	0.116939
	1394	12.7551	1166.23	0.161585		1394	853.611	0.118271
	1395	12.7643	1169.77	0.162075		1395	844.468	0.117004
	1396	12.7734	1170.21	0.162136		1396	840.882	0.116507
	1397	12.7826	1176.83	0.163054		1397	844.278	0.116977
	1398	12.7917	1192.78	0.165264		1398	832.445	0.115338
	1399	12.8009	1159.93	0.160712		1399	836.502	0.1159
	1400	12.81	1163.63	0.161225		1400	838.3	0.116149
	1401	12.8192	1175.58	0.16288		1401	833.301	0.115457
	1402	12.8283	1157.58	0.160387		1402	836.536	0.115905
	1403	12.8375	1163.05	0.161144		1403	834.056	0.115561
	1404	12.8466	1148.27	0.159097		1404	835.82	0.115806
	1405	12.8558	1150.64	0.159425		1405	828.372	0.114774
	1406	12.8649	1152.43	0.159673		1406	835.793	0.115802
	1407	12.8741	1137.84	0.157651		1407	834.238	0.115586
	1408	12.8832	1140.76	0.158056		1408	836.788	0.11594
	1409	12.8924	1149.82	0.159311		1409	837.224	0.116
	1410	12.9015	1117.09	0.154776		1410	836.084	0.115842
	1411	12.9107	1113.68	0.154304		1411	834.02	0.115556
	1412	12.9198	1131.18	0.156729		1412	847.505	0.117425
	1413	12.929	1143.04	0.158372		1413	845.964	0.117211
	1414	12.9381	1135.23	0.15729		1414	848.449	0.117555
	1415	12.9473	1102.79	0.152795		1415	834.564	0.115632
	1416	12.9564	1112	0.154071		1416	830.79	0.115109
	1417	12.9656	1114.05	0.154355		1417	825.577	0.114386
	1418	12.9747	1115.48	0.154553		1418	835.762	0.115798
	1419	12.9839	1114.16	0.154371		1419	838.436	0.116168
	1420	12.993	1114.77	0.154455		1420	839.835	0.116362
	1421	13.0022	1130.01	0.156567		1421	838.173	0.116132
	1422	13.0113	1149.26	0.159234		1422	829.91	0.114987
	1423	13.0205	1142.69	0.158323		1423	835.887	0.115815
	1424	13.0296	1144.78	0.158613		1424	824.582	0.114249
	1425	13.0388	1137.69	0.157631		1425	835.509	0.115763
	1426	13.0479	1131.54	0.156779		1426	838.416	0.116165
	1427	13.0571	1122.91	0.155583		1427	829.406	0.114917
	1428	13.0662	1114.51	0.154419		1428	837.955	0.116101
	1429	13.0754	1131.69	0.156799		1429	829.32	0.114905
	1430	13.0845	1142.51	0.158299		1430	837.517	0.116041
	1431	13.0937	1139.76	0.157917		1431	836.804	0.115942
	1432	13.1028	1152.45	0.159676		1432	834.637	0.115642
	1433	13.112	1125.04	0.155878		1433	819.87	0.113596
	1434	13.1211	1140.11	0.157966		1434	823.736	0.114131
	1435	13.1303	1130.56	0.156643		1435	836.583	0.115911
	1436	13.1394	1132.59	0.156924		1436	836.349	0.115879
	1437	13.1486	1133.59	0.157063		1437	832.162	0.115299
	1438	13.1577	1126.6	0.156094		1438	833.958	0.115548
	1439	13.1669	1133.38	0.157034		1439	840.689	0.11648
	1440	13.176	1111.06	0.153941		1440	828.76	0.114827
	1441	13.1852	1113.75	0.154314		1441	837.69	0.116065
	1442	13.1943	1127.41	0.156206		1442	834.287	0.115593
	1443	13.2035	1123.77	0.155702		1443	839.656	0.116337
	1444	13.2126	1120.6	0.155263		1444	848.571	0.117572
	1445	13.2218	1102.83	0.152801		1445	826.516	0.114517
	1446	13.2309	1132.31	0.156885		1446	839.67	0.116339
	1447	13.2401	1142.11	0.158243		1447	835.857	0.115811
	1448	13.2492	1135.33	0.157304		1448	850.161	0.117793
	1449	13.2584	1150.97	0.159471		1449	839.133	0.116265
	1450	13.2675	1131.51	0.156774		1450	842.931	0.116791
	1451	13.2767	1133.57	0.15706		1451	835.896	0.115816
	1452	13.2858	1137.4	0.157591		1452	837.943	0.1161
	1453	13.295	1136.86	0.157516		1453	841.416	0.116581
	1454	13.3041	1123.96	0.155728		1454	827.696	0.11468
	1455	13.3133	1130.82	0.156679		1455	838.071	0.116117
	1456	13.3224	1140.6	0.158034		1456	841.979	0.116659
	1457	13.3316	1145.28	0.158682		1457	840.088	0.116397
	1458	13.3407	1134.8	0.15723		1458	838.821	0.116221
	1459	13.3499	1140.31	0.157994		1459	837.553	0.116046
	1460	13.359	1136.84	0.157513		1460	845.713	0.117176
	1461	13.3682	1128.54	0.156363		1461	837.265	0.116006
	1462	13.3773	1142.06	0.158236		1462	835.437	0.115753
	1463	13.3865	1157.5	0.160375		1463	844.207	0.116968
	1464	13.3956	1158.71	0.160543		1464	835.528	0.115765
	1465	13.4048	1159.03	0.160587		1465	833.82	0.115528
	1466	13.4139	1157.88	0.160428		1466	836.592	0.115913
	1467	13.4231	1150.43	0.159396		1467	831.51	0.115208
	1468	13.4322	1156.09	0.16018		1468	823.398	0.114084
	1469	13.4414	1147.53	0.158994		1469	831.537	0.115212
	1470	13.4505	1156.58	0.160248		1470	833.014	0.115417
	1471	13.4597	1160.05	0.160729		1471	832.962	0.11541
	1472	13.4688	1150.27	0.159374		1472	825.448	0.114369
	1473	13.478	1145.33	0.158689		1473	830.512	0.11507
	1474	13.4871	1140.55	0.158027		1474	832.18	0.115301
	1475	13.4963	1133.49	0.157049		1475	825.984	0.114443
	1476	13.5054	1151.25	0.159509		1476	828.34	0.114769
	1477	13.5146	1138.69	0.157769		1477	825.753	0.114411
	1478	13.5237	1150.23	0.159368		1478	833.269	0.115452
	1479	13.5329	1153.35	0.1598		1479	834.398	0.115609
	1480	13.542	1145.63	0.158731		1480	832.941	0.115407
	1481	13.5512	1169.49	0.162037		1481	833.824	0.115529
	1482	13.5603	1132.42	0.156901		1482	847.369	0.117406
	1483	13.5695	1139.86	0.157931		1483	837.927	0.116098
	1484	13.5786	1146.04	0.158788		1484	829.706	0.114958
	1485	13.5878	1144.61	0.158589		1485	824.367	0.114219
	1486	13.5969	1138.16	0.157696		1486	824.431	0.114228
	1487	13.6061	1135.84	0.157374		1487	820.414	0.113671
	1488	13.6152	1146.94	0.158912		1488	828.305	0.114764
	1489	13.6244	1134.99	0.157257		1489	819.432	0.113535
	1490	13.6335	1134.5	0.157189		1490	833.287	0.115455
	1491	13.6427	1127.25	0.156184		1491	826.486	0.114512
	1492	13.6518	1131.05	0.156711		1492	827.615	0.114669
	1493	13.661	1141.63	0.158177		1493	821.999	0.113891
	1494	13.6701	1145.93	0.158772		1494	821.147	0.113773
	1495	13.6793	1133.01	0.156982		1495	845.918	0.117205
	1496	13.6884	1122.79	0.155566		1496	839.54	0.116321
	1497	13.6976	1132.69	0.156938		1497	840.9	0.116509
	1498	13.7067	1128.78	0.156396		1498	845.1	0.117091
	1499	13.7159	1110.95	0.153926		1499	834.229	0.115585
	1500	13.725	1111.92	0.15406		1500	834.971	0.115688
	1501	13.7342	1103.14	0.152844		1501	829.76	0.114966
	1502	13.7433	1108.73	0.153618		1502	821.335	0.113799
	1503	13.7525	1113.82	0.154323		1503	824.838	0.114284
	1504	13.7616	1115.09	0.154499		1504	813.94	0.112774
	1505	13.7708	1117.74	0.154867		1505	821.833	0.113868
	1506	13.7799	1110.31	0.153837		1506	815.814	0.113034
	1507	13.7891	1115.31	0.15453		1507	817.189	0.113224
	1508	13.7982	1127.67	0.156242		1508	830.59	0.115081
	1509	13.8074	1119.83	0.155156		1509	826.942	0.114576
	1510	13.8165	1119.03	0.155045		1510	836.233	0.115863
	1511	13.8257	1120.76	0.155285		1511	832.222	0.115307
	1512	13.8348	1121.09	0.155331		1512	838.592	0.11619
	1513	13.844	1118.11	0.154918		1513	836.247	0.115865
	1514	13.8531	1125.11	0.155888		1514	832.793	0.115386
	1515	13.8623	1116.67	0.154718		1515	819.832	0.11359
	1516	13.8714	1105.26	0.153137		1516	823.934	0.114159
	1517	13.8806	1132.83	0.156957		1517	819.604	0.113559
	1518	13.8897	1141.38	0.158142		1518	825.934	0.114436
	1519	13.8989	1134.14	0.157139		1519	834.485	0.115621
	1520	13.908	1146.95	0.158914		1520	837.57	0.116048
	1521	13.9172	1149.48	0.159264		1521	813.447	0.112706
	1522	13.9263	1134.68	0.157214		1522	815.367	0.112972
	1523	13.9355	1161.77	0.160967		1523	815.73	0.113022
	1524	13.9446	1164.68	0.16137		1524	818.242	0.11337
	1525	13.9538	1158.81	0.160557		1525	821.673	0.113845
	1526	13.9629	1150.28	0.159375		1526	813.175	0.112668
	1527	13.9721	1159.59	0.160665		1527	818.851	0.113454
	1528	13.9812	1160.87	0.160842		1528	822.608	0.113975
	1529	13.9904	1154.83	0.160005		1529	819.264	0.113512
	1530	13.9995	1147.17	0.158944		1530	826.617	0.11453
	1531	14.0087	1133.44	0.157042		1531	818.026	0.11334
	1532	14.0178	1134.24	0.157153		1532	821.024	0.113756
	1533	14.027	1134.66	0.157211		1533	816.449	0.113122
	1534	14.0361	1137.89	0.157658		1534	817.726	0.113299
	1535	14.0453	1145.56	0.158721		1535	823.385	0.114083
	1536	14.0544	1139.14	0.157832		1536	816.565	0.113138
	1537	14.0636	1126.42	0.156069		1537	827.206	0.114612
	1538	14.0727	1134.07	0.157129		1538	834.649	0.115643
	1539	14.0819	1143.75	0.15847		1539	818.728	0.113437
	1540	14.091	1140.99	0.158088		1540	817.012	0.1132
	1541	14.1002	1143.36	0.158416		1541	817.798	0.113309
	1542	14.1093	1133.28	0.15702		1542	817.777	0.113306
	1543	14.1185	1141.14	0.158109		1543	820.51	0.113684
	1544	14.1276	1146.12	0.158799		1544	814.682	0.112877
	1545	14.1368	1143.53	0.15844		1545	822.322	0.113935
	1546	14.1459	1139.6	0.157895		1546	824.951	0.1143
	1547	14.1551	1123.14	0.155615		1547	816.255	0.113095
	1548	14.1642	1131.48	0.15677		1548	817.14	0.113217
	1549	14.1734	1145.39	0.158698		1549	826.914	0.114572
	1550	14.1825	1138.48	0.15774		1550	819.934	0.113605
	1551	14.1917	1154.47	0.159956		1551	822.63	0.113978
	1552	14.2008	1140.22	0.157981		1552	820.666	0.113706
	1553	14.21	1129.14	0.156446		1553	818.53	0.11341
	1554	14.2191	1123.84	0.155712		1554	811.256	0.112402
	1555	14.2283	1122.68	0.155551		1555	805.327	0.111581
	1556	14.2374	1123.48	0.155662		1556	804.533	0.111471
	1557	14.2466	1130.01	0.156567		1557	812.087	0.112517
	1558	14.2557	1140.92	0.158078		1558	805.258	0.111571
	1559	14.2649	1122.09	0.155469		1559	808.042	0.111957
	1560	14.274	1153.9	0.159877		1560	811.304	0.112409
	1561	14.2832	1146.42	0.15884		1561	804.131	0.111415
	1562	14.2923	1137.81	0.157647		1562	805.018	0.111538
	1563	14.3015	1127.83	0.156265		1563	807.309	0.111855
	1564	14.3106	1136.76	0.157502		1564	810.958	0.112361
	1565	14.3198	1134.05	0.157126		1565	799.793	0.110814
	1566	14.3289	1144.82	0.158619		1566	808.796	0.112061
	1567	14.3381	1151.9	0.1596		1567	812.754	0.11261
	1568	14.3472	1143.11	0.158382		1568	809.011	0.112091
	1569	14.3564	1143.86	0.158486		1569	802.752	0.111224
	1570	14.3655	1142.35	0.158276		1570	800.05	0.11085
	1571	14.3747	1110.8	0.153905		1571	809.46	0.112153
	1572	14.3838	1114.18	0.154373		1572	810.889	0.112351
	1573	14.393	1124.84	0.15585		1573	802.634	0.111208
	1574	14.4021	1138.62	0.15776		1574	808.883	0.112073
	1575	14.4113	1134.02	0.157122		1575	811.389	0.112421
	1576	14.4204	1146.06	0.15879		1576	799.186	0.11073
	1577	14.4296	1133.42	0.157039		1577	811.857	0.112485
	1578	14.4387	1142.95	0.158359		1578	816.417	0.113117
	1579	14.4479	1125.75	0.155976		1579	807.213	0.111842
	1580	14.457	1117.27	0.154801		1580	812.811	0.112618
	1581	14.4662	1114.89	0.154472		1581	821.221	0.113783
	1582	14.4753	1110.44	0.153855		1582	815.801	0.113032
	1583	14.4845	1088.43	0.150806		1583	813.913	0.11277
	1584	14.4936	1102.42	0.152744		1584	817.216	0.113228
	1585	14.5028	1118.26	0.154939		1585	821.638	0.113841
	1586	14.5119	1123.69	0.155691		1586	819.838	0.113591
	1587	14.5211	1129.19	0.156453		1587	816.304	0.113102
	1588	14.5302	1123.7	0.155692		1588	826.9	0.11457
	1589	14.5394	1115.52	0.154559		1589	809.285	0.112129
	1590	14.5485	1120.81	0.155292		1590	813.9	0.112769
	1591	14.5577	1104.95	0.153094		1591	820.694	0.11371
	1592	14.5668	1103.01	0.152826		1592	811.575	0.112446
	1593	14.576	1102.37	0.152737		1593	810.666	0.11232
	1594	14.5851	1101.14	0.152567		1594	814.463	0.112847
	1595	14.5943	1115.68	0.154581		1595	804.821	0.111511
	1596	14.6034	1099.32	0.152314		1596	806.562	0.111752
	1597	14.6126	1092.09	0.151313		1597	799.396	0.110759
	1598	14.6217	1101.73	0.152648		1598	810.733	0.11233
	1599	14.6309	1108.15	0.153538		1599	810.839	0.112344
	1600	14.64	1132.54	0.156917		1600	811.142	0.112386
	1601	14.6492	1105.84	0.153218		1601	808.116	0.111967
	1602	14.6583	1113.65	0.1543		1602	809.388	0.112143
	1603	14.6675	1116.53	0.154699		1603	810.528	0.112301
	1604	14.6766	1128.04	0.156294		1604	802.175	0.111144
	1605	14.6858	1133.62	0.157067		1605	804.172	0.111421
	1606	14.6949	1146.29	0.158822		1606	797.058	0.110435
	1607	14.7041	1144.51	0.158576		1607	805.904	0.111661
	1608	14.7132	1140.01	0.157952		1608	804.15	0.111418
	1609	14.7224	1120.3	0.155221		1609	810.423	0.112287
	1610	14.7315	1127.35	0.156198		1610	809.047	0.112096
	1611	14.7407	1128.9	0.156413		1611	800.952	0.110975
	1612	14.7498	1106.89	0.153363		1612	794.923	0.110139
	1613	14.759	1102.28	0.152725		1613	797.327	0.110472
	1614	14.7681	1107.68	0.153473		1614	803.339	0.111305
	1615	14.7773	1107.32	0.153423		1615	803.819	0.111372
	1616	14.7864	1117.75	0.154868		1616	803.539	0.111333
	1617	14.7956	1112.51	0.154142		1617	798.138	0.110585
	1618	14.8047	1118.12	0.154919		1618	811.66	0.112458
	1619	14.8139	1099.78	0.152378		1619	808.519	0.112023
	1620	14.823	1104.46	0.153027		1620	799.598	0.110787
	1621	14.8322	1080.52	0.14971		1621	805.664	0.111627
	1622	14.8413	1064.83	0.147536		1622	803.211	0.111288
	1623	14.8505	1072.03	0.148533		1623	808.136	0.11197
	1624	14.8596	1096.91	0.15198		1624	798.011	0.110567
	1625	14.8688	1095.83	0.151831		1625	796.425	0.110347
	1626	14.8779	1086.05	0.150476		1626	798.288	0.110605
	1627	14.8871	1108.6	0.1536		1627	806.562	0.111752
	1628	14.8962	1090.39	0.151077		1628	806.554	0.111751
	1629	14.9054	1096.62	0.15194		1629	805.216	0.111565
	1630	14.9145	1106.58	0.15332		1630	804.61	0.111481
	1631	14.9237	1088.63	0.150833		1631	806.3	0.111716
	1632	14.9328	1098.68	0.152226		1632	808.616	0.112036
	1633	14.942	1095.85	0.151834		1633	794.366	0.110062
	1634	14.9511	1095.65	0.151806		1634	801.702	0.111078
	1635	14.9603	1093.17	0.151462		1635	802.834	0.111235
	1636	14.9694	1099.82	0.152384		1636	804.758	0.111502
	1637	14.9786	1081.86	0.149895		1637	798.371	0.110617
	1638	14.9877	1061.56	0.147083		1638	795.625	0.110236
	1639	14.9969	1067.63	0.147924		1639	792.282	0.109773
	1640	15.006	1059.34	0.146775		1640	788.355	0.109229
	1641	15.0152	1073.51	0.148738		1641	794.03	0.110015
	1642	15.0243	1077.09	0.149234		1642	792.057	0.109742
	1643	15.0335	1087.08	0.150619		1643	782.707	0.108447
	1644	15.0426	1091.96	0.151295		1644	794.879	0.110133
	1645	15.0518	1069.29	0.148154		1645	793.447	0.109935
	1646	15.0609	1081.16	0.149798		1646	797.28	0.110466
	1647	15.0701	1075.4	0.149		1647	794.598	0.110094
	1648	15.0792	1067.07	0.147846		1648	789.613	0.109403
	1649	15.0884	1071.75	0.148494		1649	803.865	0.111378
	1650	15.0975	1068.02	0.147978		1650	801.844	0.111098
	1651	15.1067	1078.86	0.14948		1651	796.494	0.110357
	1652	15.1158	1074.78	0.148914		1652	793.231	0.109905
	1653	15.125	1065.26	0.147595		1653	782.047	0.108355
	1654	15.1341	1096.84	0.151971		1654	791.395	0.10965
	1655	15.1433	1073.52	0.14874		1655	789.383	0.109372
	1656	15.1524	1080.59	0.149719		1656	796.094	0.110301
	1657	15.1616	1087.75	0.150711		1657	798.696	0.110662
	1658	15.1707	1080.41	0.149694		1658	784.485	0.108693
	1659	15.1799	1079.74	0.149602		1659	788.443	0.109241
	1660	15.189	1074.76	0.148912		1660	792.781	0.109842
	1661	15.1982	1072.28	0.148568		1661	801.501	0.111051
	1662	15.2073	1079.5	0.149568		1662	797.533	0.110501
	1663	15.2165	1074.21	0.148835		1663	800.802	0.110954
	1664	15.2256	1070.21	0.148281		1664	795.329	0.110195
	1665	15.2348	1081.72	0.149876		1665	793.492	0.109941
	1666	15.2439	1078.67	0.149453		1666	788.418	0.109238
	1667	15.2531	1085.24	0.150364		1667	783.967	0.108621
	1668	15.2622	1071	0.148391		1668	793.694	0.109969
	1669	15.2714	1074.23	0.148838		1669	793.327	0.109918
	1670	15.2805	1076.31	0.149126		1670	789.789	0.109428
	1671	15.2897	1061.81	0.147117		1671	784.524	0.108698
	1672	15.2988	1073.05	0.148675		1672	791.606	0.10968
	1673	15.308	1077.57	0.149301		1673	789.576	0.109398
	1674	15.3171	1083.34	0.1501		1674	789.345	0.109366
	1675	15.3263	1080.59	0.149719		1675	798.638	0.110654
	1676	15.3354	1076.81	0.149196		1676	793.393	0.109927
	1677	15.3446	1079.5	0.149568		1677	800.866	0.110963
	1678	15.3537	1077.9	0.149347		1678	795.73	0.110251
	1679	15.3629	1073.43	0.148727		1679	795.368	0.110201
	1680	15.372	1068.47	0.14804		1680	796.249	0.110323
	1681	15.3812	1073	0.148668		1681	799.006	0.110705
	1682	15.3903	1069.1	0.148127		1682	799.963	0.110837
	1683	15.3995	1052.77	0.145865		1683	789.461	0.109382
	1684	15.4086	1060.45	0.146929		1684	799.162	0.110727
	1685	15.4178	1076.64	0.149172		1685	806.012	0.111676
	1686	15.4269	1068.16	0.147997		1686	796.014	0.11029
	1687	15.4361	1089.85	0.151002		1687	795.836	0.110266
	1688	15.4452	1085.48	0.150397		1688	794.5	0.110081
	1689	15.4544	1071.85	0.148508		1689	791.734	0.109697
	1690	15.4635	1087.03	0.150612		1690	798.187	0.110591
	1691	15.4727	1071.01	0.148392		1691	793.359	0.109922
	1692	15.4818	1061.32	0.147049		1692	784.179	0.108651
	1693	15.491	1072.07	0.148539		1693	794.148	0.110032
	1694	15.5001	1077.33	0.149268		1694	790.025	0.109461
	1695	15.5093	1077.38	0.149275		1695	787.633	0.109129
	1696	15.5184	1057.86	0.14657		1696	791.838	0.109712
	1697	15.5276	1058.57	0.146668		1697	789.84	0.109435
	1698	15.5367	1063	0.147282		1698	786.389	0.108957
	1699	15.5459	1075.18	0.14897		1699	791.072	0.109606
	1700	15.555	1073.76	0.148773		1700	780.418	0.108129
	1701	15.5642	1071.65	0.148481		1701	792.811	0.109847
	1702	15.5733	1065.62	0.147645		1702	784.108	0.108641
	1703	15.5825	1070.87	0.148373		1703	789.227	0.10935
	1704	15.5916	1048.92	0.145331		1704	777.838	0.107772
	1705	15.6008	1064.31	0.147464		1705	777.771	0.107763
	1706	15.6099	1059.38	0.146781		1706	779.752	0.108037
	1707	15.6191	1048.18	0.145229		1707	778.442	0.107856
	1708	15.6282	1049.64	0.145431		1708	784.578	0.108706
	1709	15.6374	1059.2	0.146756		1709	791.512	0.109667
	1710	15.6465	1050.34	0.145528		1710	775.607	0.107463
	1711	15.6557	1051.04	0.145625		1711	775.193	0.107406
	1712	15.6648	1029.99	0.142708		1712	783.256	0.108523
	1713	15.674	1043.79	0.144621		1713	774.315	0.107284
	1714	15.6831	1057.37	0.146502		1714	781.153	0.108231
	1715	15.6923	1037.8	0.143791		1715	778.318	0.107839
	1716	15.7014	1043.69	0.144607		1716	790.012	0.109459
	1717	15.7106	1047.86	0.145184		1717	786.516	0.108974
	1718	15.7197	1039.69	0.144052		1718	787.631	0.109129
	1719	15.7289	1043.1	0.144525		1719	776.838	0.107633
	1720	15.738	1034.97	0.143398		1720	782.655	0.108439
	1721	15.7472	1038.01	0.14382		1721	782.728	0.10845
	1722	15.7563	1045.97	0.144923		1722	786.887	0.109026
	1723	15.7655	1040.49	0.144163		1723	785.362	0.108814
	1724	15.7746	1031.04	0.142854		1724	787.562	0.109119
	1725	15.7838	1034.56	0.143342		1725	799.78	0.110812
	1726	15.7929	1041.69	0.14433		1726	794.976	0.110147
	1727	15.8021	1052.31	0.145801		1727	796.009	0.11029
	1728	15.8112	1055.68	0.146268		1728	801.795	0.111091
	1729	15.8204	1055.77	0.14628		1729	786.325	0.108948
	1730	15.8295	1056.98	0.146448		1730	785.438	0.108825
	1731	15.8387	1069.16	0.148136		1731	789.94	0.109449
	1732	15.8478	1063.31	0.147325		1732	778.238	0.107827
	1733	15.857	1056.17	0.146336		1733	776.59	0.107599
	1734	15.8661	1058.2	0.146617		1734	776.416	0.107575
	1735	15.8753	1083.02	0.150056		1735	783.629	0.108574
	1736	15.8844	1069.69	0.148209		1736	788.038	0.109185
	1737	15.8936	1064.62	0.147507		1737	782.807	0.10846
	1738	15.9027	1048.03	0.145208		1738	780.116	0.108088
	1739	15.9119	1050.71	0.145579		1739	772.684	0.107058
	1740	15.921	1065.53	0.147633		1740	777.264	0.107692
	1741	15.9302	1051.79	0.145729		1741	776.624	0.107604
	1742	15.9393	1046.04	0.144932		1742	774.429	0.1073
	1743	15.9485	1053.92	0.146024		1743	775.884	0.107501
	1744	15.9576	1053.6	0.14598		1744	776.269	0.107555
	1745	15.9668	1063.69	0.147378		1745	775.767	0.107485
	1746	15.9759	1045.09	0.144801		1746	783.435	0.108547
	1747	15.9851	1045.29	0.144828		1747	776.628	0.107604
	1748	15.9942	1067.32	0.147881		1748	773.74	0.107204
	1749	16.0034	1051.23	0.145651		1749	781.833	0.108326
	1750	16.0125	1055.52	0.146246		1750	781.571	0.108289
	1751	16.0217	1056.89	0.146436		1751	776.967	0.107651
	1752	16.0308	1043.69	0.144607		1752	774.46	0.107304
	1753	16.04	1049.32	0.145387		1753	780.979	0.108207
	1754	16.0491	1050.2	0.145509		1754	785.062	0.108773
	1755	16.0583	1058.13	0.146607		1755	787.751	0.109145
	1756	16.0674	1053.22	0.145927		1756	778.304	0.107837
	1757	16.0766	1034.54	0.143339		1757	779.256	0.107968
	1758	16.0857	1027.85	0.142412		1758	788.309	0.109223
	1759	16.0949	1029.15	0.142592		1759	785.538	0.108839
	1760	16.104	1024.68	0.141973		1760	780.203	0.1081
	1761	16.1132	1055.87	0.146294		1761	776.734	0.107619
	1762	16.1223	1059.33	0.146774		1762	783.824	0.108601
	1763	16.1315	1047.59	0.145147		1763	781.398	0.108265
	1764	16.1406	1039.93	0.144086		1764	784.878	0.108747
	1765	16.1498	1041.25	0.144269		1765	790.9	0.109582
	1766	16.1589	1038.76	0.143924		1766	789.637	0.109407
	1767	16.1681	1039.45	0.144019		1767	779.465	0.107997
	1768	16.1772	1042.23	0.144404		1768	784.78	0.108734
	1769	16.1864	1034.7	0.143361		1769	786.246	0.108937
	1770	16.1955	1032.47	0.143052		1770	793.652	0.109963
	1771	16.2047	1046.03	0.144931		1771	792.717	0.109834
	1772	16.2138	1029.84	0.142688		1772	794.458	0.110075
	1773	16.223	1018.35	0.141096		1773	791.99	0.109733
	1774	16.2321	1018.53	0.141121		1774	783.977	0.108623
	1775	16.2413	1030.81	0.142822		1775	794.644	0.110101
	1776	16.2504	1025.92	0.142145		1776	788.651	0.10927
	1777	16.2596	1036.61	0.143626		1777	785.672	0.108857
	1778	16.2687	1039.35	0.144005		1778	789.273	0.109356
	1779	16.2779	1044.36	0.1447		1779	784.451	0.108688
	1780	16.287	1039.17	0.14398		1780	789.137	0.109338
	1781	16.2962	1036.41	0.143598		1781	786.278	0.108941
	1782	16.3053	1038.88	0.14394		1782	785.424	0.108823
	1783	16.3145	1033.55	0.143202		1783	777.7	0.107753
	1784	16.3236	1027.72	0.142394		1784	777.527	0.107729
	1785	16.3328	1028.07	0.142442		1785	783.149	0.108508
	1786	16.3419	1026.54	0.14223		1786	776.638	0.107606
	1787	16.3511	1030.31	0.142753		1787	788.1	0.109194
	1788	16.3602	1023.2	0.141768		1788	793.08	0.109884
	1789	16.3694	1024.37	0.14193		1789	782.965	0.108482
	1790	16.3785	1026.58	0.142236		1790	791.505	0.109666
	1791	16.3877	1021.83	0.141578		1791	787.709	0.10914
	1792	16.3968	1019.47	0.141251		1792	788	0.10918
	1793	16.406	1025.02	0.14202		1793	784.416	0.108683
	1794	16.4151	1018.45	0.14111		1794	780.103	0.108086
	1795	16.4243	1019.15	0.141207		1795	785.775	0.108872
	1796	16.4334	1003.48	0.139035		1796	788.773	0.109287
	1797	16.4426	1011.6	0.140161		1797	779.638	0.108021
	1798	16.4517	1024.13	0.141897		1798	794.484	0.110078
	1799	16.4609	1022.97	0.141736		1799	789.088	0.109331
	1800	16.47	1027.91	0.14242		1800	785.319	0.108809
	1801	16.4792	1015.36	0.140681		1801	780.33	0.108117
	1802	16.4883	1025.67	0.14211		1802	786.283	0.108942
	1803	16.4975	1023.82	0.141854		1803	790.882	0.109579
	1804	16.5066	1009.32	0.139845		1804	795.053	0.110157
	1805	16.5158	1008.93	0.139791		1805	786.709	0.109001
	1806	16.5249	1000.54	0.138628		1806	789.515	0.10939
	1807	16.5341	1010.6	0.140022		1807	790.67	0.10955
	1808	16.5432	1000.34	0.1386		1808	783.89	0.108611
	1809	16.5524	1007.05	0.13953		1809	793.478	0.109939
	1810	16.5615	1006.85	0.139502		1810	796.461	0.110352
	1811	16.5707	1007.07	0.139533		1811	785.784	0.108873
	1812	16.5798	1001.35	0.13874		1812	785.114	0.10878
	1813	16.589	1000.58	0.138634		1813	787.224	0.109072
	1814	16.5981	999.658	0.138506		1814	789.547	0.109394
	1815	16.6073	1001.33	0.138738		1815	794.08	0.110022
	1816	16.6164	1009.34	0.139847		1816	790.593	0.109539
	1817	16.6256	1023.46	0.141804		1817	787.112	0.109057
	1818	16.6347	1021.7	0.14156		1818	784.33	0.108671
	1819	16.6439	1004.13	0.139126		1819	780.698	0.108168
	1820	16.653	1011.13	0.140095		1820	781.714	0.108309
	1821	16.6622	1006.24	0.139418		1821	774.545	0.107316
	1822	16.6713	1018.41	0.141104		1822	780.11	0.108087
	1823	16.6805	1021.61	0.141547		1823	782.95	0.10848
	1824	16.6896	1020.91	0.14145		1824	782.871	0.108469
	1825	16.6988	1023.44	0.141801		1825	782.146	0.108369
	1826	16.7079	1036.81	0.143653		1826	785.259	0.1088
	1827	16.7171	1043.51	0.144582		1827	789.76	0.109424
	1828	16.7262	1023.75	0.141844		1828	777.047	0.107662
	1829	16.7354	1020.61	0.141409		1829	781.273	0.108248
	1830	16.7445	1020.38	0.141377		1830	786.977	0.109038
	1831	16.7537	1017.06	0.140917		1831	780.614	0.108157
	1832	16.7628	1020.53	0.141398		1832	775.906	0.107504
	1833	16.772	1029.75	0.142675		1833	772.022	0.106966
	1834	16.7811	1035.31	0.143446		1834	778.884	0.107917
	1835	16.7903	1030.59	0.142792		1835	782.617	0.108434
	1836	16.7994	1032.32	0.143031		1836	784.398	0.108681
	1837	16.8086	1050.3	0.145523		1837	774.049	0.107247
	1838	16.8177	1035.11	0.143418		1838	772.128	0.106981
	1839	16.8269	1049.78	0.14545		1839	775.363	0.107429
	1840	16.836	1024.46	0.141942		1840	769.195	0.106574
	1841	16.8452	1028.1	0.142447		1841	774.758	0.107345
	1842	16.8543	1021.51	0.141534		1842	768.191	0.106435
	1843	16.8635	1033.21	0.143155		1843	776.546	0.107593
	1844	16.8726	1038.75	0.143922		1844	773.087	0.107114
	1845	16.8818	1025.06	0.142025		1845	775.414	0.107436
	1846	16.8909	1013.29	0.140395		1846	765.607	0.106077
	1847	16.9001	1024.91	0.142005		1847	763.721	0.105816
	1848	16.9092	1003.13	0.138987		1848	773.153	0.107123
	1849	16.9184	1021.28	0.141502		1849	771.417	0.106882
	1850	16.9275	1026.63	0.142243		1850	768.433	0.106469
	1851	16.9367	1024.48	0.141945		1851	764.686	0.10595
	1852	16.9458	1029.65	0.142661		1852	774.795	0.10735
	1853	16.955	1038.03	0.143822		1853	773.849	0.107219
	1854	16.9641	1042.84	0.144489		1854	765.593	0.106075
	1855	16.9733	1033.57	0.143205		1855	769.331	0.106593
	1856	16.9824	1025.83	0.142132		1856	775.918	0.107506
	1857	16.9916	1010.63	0.140026		1857	762.931	0.105707
	1858	17.0007	1011.24	0.140111		1858	770.654	0.106777
	1859	17.0099	1026.07	0.142165		1859	770.236	0.106719
	1860	17.019	1023.2	0.141768		1860	768.704	0.106506
	1861	17.0282	1010.24	0.139972		1861	769.715	0.106647
	1862	17.0373	1026.22	0.142186		1862	775.61	0.107463
	1863	17.0465	1015.64	0.14072		1863	774.785	0.107349
	1864	17.0556	1011.71	0.140176		1864	775.53	0.107452
	1865	17.0648	999.473	0.13848		1865	764.597	0.105937
	1866	17.0739	1004.39	0.139162		1866	773.469	0.107167
	1867	17.0831	1012.51	0.140287		1867	775.051	0.107386
	1868	17.0922	1016.3	0.140812		1868	773.437	0.107162
	1869	17.1014	1022.16	0.141624		1869	769.188	0.106574
	1870	17.1105	1018.73	0.141148		1870	772.638	0.107052
	1871	17.1197	1019.52	0.141258		1871	773.936	0.107231
	1872	17.1288	1031.43	0.142908		1872	771.028	0.106828
	1873	17.138	1020.58	0.141405		1873	765.931	0.106122
	1874	17.1471	1024.91	0.142005		1874	766.445	0.106193
	1875	17.1563	1022.79	0.141711		1875	760.736	0.105402
	1876	17.1654	1015.43	0.140691		1876	761.401	0.105495
	1877	17.1746	1014.6	0.140576		1877	764.262	0.105891
	1878	17.1837	1006.31	0.139428		1878	763.675	0.10581
	1879	17.1929	1000.48	0.13862		1879	762.491	0.105646
	1880	17.202	998.47	0.138341		1880	758.858	0.105142
	1881	17.2112	998.838	0.138392		1881	767.424	0.106329
	1882	17.2203	1009.48	0.139867		1882	762.884	0.1057
	1883	17.2295	1020.73	0.141425		1883	774.216	0.10727
	1884	17.2386	1010.12	0.139955		1884	777.725	0.107756
	1885	17.2478	1012.55	0.140292		1885	779.127	0.107951
	1886	17.2569	1004.21	0.139137		1886	772.143	0.106983
	1887	17.2661	994.716	0.137821		1887	772.167	0.106986
	1888	17.2752	1017.15	0.140929		1888	777.904	0.107781
	1889	17.2844	1009.74	0.139903		1889	768.321	0.106453
	1890	17.2935	1006.76	0.13949		1890	767.45	0.106333
	1891	17.3027	989.624	0.137116		1891	768.951	0.106541
	1892	17.3118	996.436	0.138059		1892	767.375	0.106322
	1893	17.321	991.376	0.137358		1893	771.651	0.106915
	1894	17.3301	987.313	0.136795		1894	766.746	0.106235
	1895	17.3393	980.097	0.135796		1895	769.943	0.106678
	1896	17.3484	983.861	0.136317		1896	778.086	0.107806
	1897	17.3576	989.247	0.137063		1897	773.187	0.107128
	1898	17.3667	989.856	0.137148		1898	768.669	0.106502
	1899	17.3759	1010.31	0.139982		1899	766.331	0.106178
	1900	17.385	1002.97	0.138965		1900	777.896	0.10778
	1901	17.3942	1011.93	0.140206		1901	775.738	0.107481
	1902	17.4033	1022.9	0.141726		1902	770.919	0.106813
	1903	17.4125	1001.49	0.13876		1903	764.259	0.105891
	1904	17.4216	994.495	0.137791		1904	769.878	0.106669
	1905	17.4308	1001.67	0.138785		1905	772.6	0.107046
	1906	17.4399	991.828	0.137421		1906	768.18	0.106434
	1907	17.4491	1000.98	0.138689		1907	764.648	0.105944
	1908	17.4582	992.956	0.137577		1908	763.66	0.105808
	1909	17.4674	997.192	0.138164		1909	769.154	0.106569
	1910	17.4765	997.797	0.138248		1910	765.971	0.106128
	1911	17.4857	995.284	0.1379		1911	766.7	0.106229
	1912	17.4948	997.069	0.138147		1912	760.743	0.105403
	1913	17.504	999.988	0.138552		1913	759.772	0.105269
	1914	17.5131	1007.76	0.139628		1914	764.556	0.105932
	1915	17.5223	1005.69	0.139342		1915	762.376	0.10563
	1916	17.5314	1010.65	0.140029		1916	766.889	0.106255
	1917	17.5406	1008.29	0.139702		1917	769.362	0.106598
	1918	17.5497	1004.22	0.139138		1918	766.647	0.106221
	1919	17.5589	1023.08	0.141751		1919	759.803	0.105273
	1920	17.568	1015.2	0.140659		1920	755.656	0.104699
	1921	17.5772	1004.43	0.139167		1921	751.974	0.104188
	1922	17.5863	1004.8	0.139218		1922	759.736	0.105264
	1923	17.5955	1005.94	0.139376		1923	763.529	0.105789
	1924	17.6046	1015.23	0.140663		1924	766.959	0.106265
	1925	17.6138	1015.7	0.140729		1925	749.028	0.10378
	1926	17.6229	1011.34	0.140124		1926	751.607	0.104138
	1927	17.6321	993.224	0.137614		1927	762.94	0.105708
	1928	17.6412	989.194	0.137056		1928	764.779	0.105963
	1929	17.6504	982.138	0.136078		1929	767.824	0.106385
	1930	17.6595	982.106	0.136074		1930	763.097	0.10573
	1931	17.6687	996.222	0.13803		1931	767.879	0.106392
	1932	17.6778	998.16	0.138298		1932	761.428	0.105498
	1933	17.687	992.634	0.137533		1933	767.864	0.10639
	1934	17.6961	1003.91	0.139095		1934	772.051	0.10697
	1935	17.7053	1020.02	0.141327		1935	763.345	0.105764
	1936	17.7144	1023.65	0.14183		1936	749.875	0.103898
	1937	17.7236	1019.15	0.141207		1937	763.274	0.105754
	1938	17.7327	1027.18	0.142319		1938	758.31	0.105066
	1939	17.7419	1018.37	0.141099		1939	753.345	0.104378
	1940	17.751	1015.86	0.140751		1940	758.437	0.105084
	1941	17.7602	1015.02	0.140634		1941	756.553	0.104823
	1942	17.7693	1004.57	0.139186		1942	761.955	0.105571
	1943	17.7785	998.593	0.138358		1943	765.833	0.106109
	1944	17.7876	1016.94	0.1409		1944	758.569	0.105102
	1945	17.7968	1009.67	0.139893		1945	760.031	0.105305
	1946	17.8059	1014.3	0.140535		1946	758.09	0.105036
	1947	17.8151	1002.85	0.138948		1947	760.077	0.105311
	1948	17.8242	1016.68	0.140864		1948	758.043	0.105029
	1949	17.8334	998.26	0.138312		1949	757.976	0.10502
	1950	17.8425	1003.99	0.139106		1950	768.313	0.106452
	1951	17.8517	987.246	0.136786		1951	762.584	0.105659
	1952	17.8608	1004.73	0.139209		1952	763.082	0.105728
	1953	17.87	1008.16	0.139684		1953	759.203	0.10519
	1954	17.8791	1005.88	0.139368		1954	766.112	0.106147
	1955	17.8883	1003.01	0.13897		1955	768.482	0.106476
	1956	17.8974	1012.44	0.140277		1956	776.805	0.107629
	1957	17.9066	1009.43	0.13986		1957	773.104	0.107116
	1958	17.9157	1014.96	0.140626		1958	772.073	0.106973
	1959	17.9249	1006.22	0.139415		1959	761.513	0.10551
	1960	17.934	1012.3	0.140257		1960	760.535	0.105375
	1961	17.9432	1001.82	0.138805		1961	760.413	0.105358
	1962	17.9523	1006.78	0.139493		1962	756.948	0.104878
	1963	17.9615	1009.99	0.139937		1963	760.58	0.105381
	1964	17.9706	1027.96	0.142427		1964	757.709	0.104983
	1965	17.9798	1024.96	0.142012		1965	751.024	0.104057
	1966	17.9889	1024.37	0.14193		1966	762.976	0.105713
	1967	17.9981	1022.05	0.141608		1967	755.736	0.10471
	1968	18.0072	1028.46	0.142497		1968	755.853	0.104726
	1969	18.0164	1005.99	0.139383		1969	750.656	0.104006
	1970	18.0255	1015.78	0.14074		1970	751.778	0.104161
	1971	18.0347	1017.26	0.140945		1971	755.141	0.104627
	1972	18.0438	1034.19	0.14329		1972	757.487	0.104952
	1973	18.053	1037.66	0.143771		1973	751.998	0.104192
	1974	18.0621	1040.91	0.144221		1974	751.193	0.10408
	1975	18.0713	1038.42	0.143876		1975	752.896	0.104316
	1976	18.0804	1036.32	0.143586		1976	754.687	0.104564
	1977	18.0896	1043.88	0.144633		1977	757.731	0.104986
	1978	18.0987	1047.14	0.145085		1978	758.455	0.105086
	1979	18.1079	1024.73	0.14198		1979	764.206	0.105883
	1980	18.117	1027.96	0.142427		1980	763.738	0.105818
	1981	18.1262	1033.57	0.143205		1981	770.956	0.106818
	1982	18.1353	1017.52	0.140981		1982	759.624	0.105248
	1983	18.1445	1017.58	0.140989		1983	761.47	0.105504
	1984	18.1536	997.473	0.138203		1984	769.958	0.10668
	1985	18.1628	1001.93	0.138821		1985	780.487	0.108139
	1986	18.1719	1009.94	0.139931		1986	775.336	0.107425
	1987	18.1811	997.504	0.138207		1987	770.989	0.106823
	1988	18.1902	988.023	0.136894		1988	767.929	0.106399
	1989	18.1994	1003.22	0.138999		1989	760.773	0.105408
	1990	18.2085	1004.96	0.139241		1990	770.042	0.106692
	1991	18.2177	994.291	0.137762		1991	765.293	0.106034
	1992	18.2268	986.754	0.136718		1992	770.971	0.106821
	1993	18.236	994.69	0.137818		1993	767.116	0.106286
	1994	18.2451	986.392	0.136668		1994	768.085	0.106421
	1995	18.2543	994.798	0.137833		1995	760.057	0.105308
	1996	18.2634	978.998	0.135643		1996	768.168	0.106432
	1997	18.2726	994.927	0.13785		1997	769.85	0.106665
[truncated: 8,932 more rows]
