# Supplementary material for: Electronic origin of reorganization energy in interfacial electron transfer
Source: Nature. 2026 Apr 22;653(8113):98–103. doi: 10.1038/s41586-026-10311-2 (PMC13149326; doi:10.1038/s41586-026-10311-2)
Supplement: Supplementary file 4 — Source Data Fig.3 [file 41586_2026_10311_MOESM4_ESM.xlsx]

## Sheet: Fig3,a
mu/eV	k_ref/k_CNP metal	k_continuum/k_CNP	mu/eV	xerror	k0/kCNP_holes,RuCl3	yerror	mu/eV	xerror	k0/kCNP_electrons, RuCl3	yerror	mu/eV	xerror	k0/kCNP_electrons,WSe2	yerror
-0.45	7.2926	80.6557	-0.126546	0	10.0685	1.51925	-0.0670008	0	1.55556	0.2566	-0.258073	0	26.6756	5.46696
-0.4482	7.2633	80.1329	-0.283456	0	41.0948	9.40019	-0.0559354	0	1.15385	0.230769	-0.07824	0	1.1	0.244949
-0.4464	7.234	79.6108	-0.07824	0	6.58824	3.06786
-0.4446	7.2047	79.0895	-0.240134	0	32.25	8.61684
-0.4428	7.1755	78.5689	-0.328235	0	61.2817	9.53742
-0.441	7.1462	78.0491
-0.4392	7.1169	77.53
-0.4373	7.0876	77.0118
-0.4355	7.0583	76.4943
-0.4337	7.029	75.9776
-0.4319	6.9997	75.4617
-0.4301	6.9704	74.9466
-0.4283	6.9412	74.4323
-0.4265	6.9119	73.9188
-0.4247	6.8826	73.4062
-0.4229	6.8533	72.8943
-0.4211	6.824	72.3833
-0.4193	6.7947	71.8732
-0.4175	6.7654	71.3639
-0.4157	6.7362	70.8554
-0.4139	6.7069	70.3478
-0.412	6.6776	69.8411
-0.4102	6.6483	69.3352
-0.4084	6.619	68.8303
-0.4066	6.5897	68.3262
-0.4048	6.5604	67.823
-0.403	6.5312	67.3207
-0.4012	6.5019	66.8193
-0.3994	6.4726	66.3189
-0.3976	6.4433	65.8193
-0.3958	6.414	65.3207
-0.394	6.3847	64.8231
-0.3922	6.3554	64.3264
-0.3904	6.3262	63.8306
-0.3886	6.2969	63.3358
-0.3867	6.2676	62.842
-0.3849	6.2383	62.3492
-0.3831	6.209	61.8574
-0.3813	6.1797	61.3665
-0.3795	6.1504	60.8767
-0.3777	6.1212	60.3878
-0.3759	6.0919	59.9
-0.3741	6.0626	59.4131
-0.3723	6.0333	58.9273
-0.3705	6.004	58.4428
-0.3687	5.9747	57.9592
-0.3669	5.9455	57.4766
-0.3651	5.9162	56.9951
-0.3633	5.8869	56.5147
-0.3614	5.8576	56.0354
-0.3596	5.8283	55.5572
-0.3578	5.799	55.0801
-0.356	5.7698	54.6041
-0.3542	5.7405	54.1292
-0.3524	5.7112	53.6555
-0.3506	5.6819	53.1829
-0.3488	5.6526	52.7115
-0.347	5.6234	52.2413
-0.3452	5.5941	51.7722
-0.3434	5.5648	51.3043
-0.3416	5.5355	50.8377
-0.3398	5.5062	50.3722
-0.338	5.477	49.908
-0.3361	5.4477	49.4449
-0.3343	5.4184	48.9832
-0.3325	5.3891	48.5226
-0.3307	5.3599	48.0634
-0.3289	5.3306	47.6054
-0.3271	5.3013	47.1486
-0.3253	5.272	46.6932
-0.3235	5.2428	46.2391
-0.3217	5.2135	45.7863
-0.3199	5.1842	45.3349
-0.3181	5.155	44.8847
-0.3163	5.1257	44.4359
-0.3145	5.0964	43.9885
-0.3127	5.0672	43.5425
-0.3108	5.0379	43.0978
-0.309	5.0086	42.6546
-0.3072	4.9794	42.2127
-0.3054	4.9501	41.7723
-0.3036	4.9208	41.3333
-0.3018	4.8916	40.8958
-0.3	4.8623	40.4597
-0.2982	4.8331	40.0251
-0.2964	4.8038	39.592
-0.2946	4.7745	39.1604
-0.2928	4.7453	38.7303
-0.291	4.716	38.3017
-0.2892	4.6868	37.8747
-0.2873	4.6576	37.4492
-0.2855	4.6283	37.0253
-0.2837	4.5991	36.6029
-0.2819	4.5698	36.1805
-0.2801	4.5406	35.763
-0.2783	4.5113	35.3455
-0.2765	4.4821	34.9297
-0.2747	4.4529	34.5154
-0.2729	4.4237	34.1029
-0.2711	4.3944	33.692
-0.2693	4.3652	33.2828
-0.2675	4.336	32.8754
-0.2657	4.3068	32.4696
-0.2639	4.2776	32.0656
-0.262	4.2484	31.6634
-0.2602	4.2192	31.2629
-0.2584	4.19	30.8642
-0.2566	4.1608	30.4674
-0.2548	4.1316	30.0723
-0.253	4.1024	29.6791
-0.2512	4.0732	29.2877
-0.2494	4.044	28.8982
-0.2476	4.0149	28.5106
-0.2458	3.9857	28.1249
-0.244	3.9565	27.7411
-0.2422	3.9274	27.3593
-0.2404	3.8982	26.9794
-0.2386	3.8691	26.6015
-0.2367	3.84	26.2255
-0.2349	3.8108	25.8516
-0.2331	3.7814	25.4778
-0.2313	3.7526	25.1099
-0.2295	3.7235	24.7421
-0.2277	3.6944	24.3764
-0.2259	3.6653	24.0127
-0.2241	3.6363	23.6513
-0.2223	3.6072	23.2919
-0.2205	3.5781	22.9347
-0.2187	3.5491	22.5796
-0.2169	3.5201	22.2268
-0.2151	3.4911	21.8762
-0.2133	3.4621	21.5278
-0.2114	3.4331	21.1816
-0.2096	3.4041	20.8378
-0.2078	3.3751	20.4962
-0.206	3.3462	20.1569
-0.2042	3.3172	19.8199
-0.2024	3.2883	19.4854
-0.2006	3.2594	19.1531
-0.1988	3.2305	18.8233
-0.197	3.2017	18.4959
-0.1952	3.1728	18.1709
-0.1934	3.144	17.8484
-0.1916	3.1152	17.5283
-0.1898	3.0864	17.2107
-0.188	3.0577	16.8957
-0.1861	3.0289	16.5832
-0.1843	3.0002	16.2732
-0.1825	2.9716	15.9658
-0.1807	2.9429	15.661
-0.1789	2.9143	15.3589
-0.1771	2.8857	15.0594
-0.1753	2.8571	14.7625
-0.1735	2.8286	14.4684
-0.1717	2.8001	14.1769
-0.1699	2.7716	13.8882
-0.1681	2.7432	13.6022
-0.1663	2.7148	13.319
-0.1645	2.6865	13.0386
-0.1627	2.6582	12.761
-0.1608	2.6299	12.4862
-0.159	2.6017	12.2143
-0.1572	2.5736	11.9452
-0.1554	2.5454	11.6791
-0.1536	2.5174	11.4159
-0.1518	2.4894	11.1556
-0.15	2.4614	10.8983
-0.1482	2.4335	10.6439
-0.1464	2.4057	10.3925
-0.1446	2.3779	10.1442
-0.1428	2.3502	9.8989
-0.141	2.3226	9.6566
-0.1392	2.295	9.4178
-0.1373	2.2675	9.1821
-0.1355	2.2401	8.9481
-0.1337	2.2128	8.7183
-0.1319	2.1856	8.4944
-0.1301	2.1584	8.2715
-0.1283	2.1313	7.8768
-0.1265	2.1044	7.6669
-0.1247	2.0775	7.4605
-0.1229	2.0507	7.2572
-0.1211	2.0241	7.0569
-0.1193	1.9975	6.9824
-0.1175	1.9711	6.6636
-0.1157	1.9448	6.4696
-0.1139	1.9186	6.2762
-0.112	1.8926	6.0816
-0.1102	1.8666	5.8816
-0.1084	1.8409	5.6638
-0.1066	1.8152	5.3655
-0.1048	1.7898	5.4899
-0.103	1.7645	5.304
-0.1012	1.7393	5.133
-0.0994	1.7143	5.0244
-0.0976	1.6895	4.8439
-0.0958	1.6649	4.6743
-0.094	1.6405	4.5117
-0.0922	1.6163	4.3542
-0.0904	1.5922	4.2013
-0.0886	1.5684	4.0525
-0.0867	1.5448	3.9078
-0.0849	1.5215	3.7634
-0.0831	1.4984	3.6264
-0.0813	1.4755	3.518
-0.0795	1.4529	3.3682
-0.0777	1.4306	3.2635
-0.0759	1.4085	2.9756
-0.0741	1.3867	2.9646
-0.0723	1.3652	2.8463
-0.0705	1.344	2.7312
-0.0687	1.3232	2.6174
-0.0669	1.3026	2.5093
-0.0651	1.2824	2.4039
-0.0633	1.2626	2.3015
-0.0614	1.2431	2.202
-0.0596	1.224	2.1054
-0.0578	1.2052	2.0119
-0.056	1.1869	1.9213
-0.0542	1.169	1.8336
-0.0524	1.1515	1.7487
-0.0506	1.1344	1.6667
-0.0488	1.1177	1.5875
-0.047	1.1016	1.511
-0.0452	1.0858	1.4372
-0.0434	1.0706	1.3664
-0.0416	1.0558	1.2978
-0.0398	1.0417	1.2316
-0.038	1.028	1.1678
-0.0361	1.0149	1.1064
-0.0343	1.0023	1.0474
-0.0325	0.9902	0.9906
-0.0307	0.9787	0.936
-0.0289	0.9678	0.8835
-0.0271	0.9576	0.8331
-0.0253	0.9479	0.7847
-0.0235	0.9388	0.7383
-0.0217	0.9304	0.6937
-0.0199	0.9216	0.6502
-0.0181	0.9154	0.6093
-0.0163	0.9089	0.5699
-0.0145	0.9031	0.5325
-0.0127	0.8979	0.4959
-0.0108	0.8934	0.4228
-0.009	0.8896	0.3926
-0.0072	0.8865	0.3635
-0.0054	0.8841	0.3353
-0.0036	0.8823	0.4118
-0.0018	0.8813	0.376
0	0.8809	0.3408

## Sheet: Fig3, C_main_lambdaVsmu
			mu/eV	reorg_continuum/eV
			-0.45	0.8809
			-0.4482	0.8811
			-0.4464	0.8814
			-0.4446	0.8816
			-0.4428	0.8819
			-0.441	0.8821
			-0.4392	0.8824
			-0.4373	0.8826
			-0.4355	0.8829
			-0.4337	0.8832
			-0.4319	0.8834
			-0.4301	0.8837
			-0.4283	0.8839
			-0.4265	0.8842
			-0.4247	0.8845
			-0.4229	0.8847
			-0.4211	0.885
			-0.4193	0.8853
			-0.4175	0.8856
			-0.4157	0.8858
			-0.4139	0.8861
			-0.412	0.8864
			-0.4102	0.8867
			-0.4084	0.887
			-0.4066	0.8872
			-0.4048	0.8875
			-0.403	0.8878
			-0.4012	0.8881
			-0.3994	0.8884
			-0.3976	0.8887
			-0.3958	0.889
			-0.394	0.8893
			-0.3922	0.8896
			-0.3904	0.8899
			-0.3886	0.8902
			-0.3867	0.8905
			-0.3849	0.8909
			-0.3831	0.8912
			-0.3813	0.8915
			-0.3795	0.8918
			-0.3777	0.8921
			-0.3759	0.8925
			-0.3741	0.8928
			-0.3723	0.8931
			-0.3705	0.8935
			-0.3687	0.8938
			-0.3669	0.8941
			-0.3651	0.8945
			-0.3633	0.8948
			-0.3614	0.8952
			-0.3596	0.8955
			-0.3578	0.8959
			-0.356	0.8962
			-0.3542	0.8966
			-0.3524	0.8969
			-0.3506	0.8973
			-0.3488	0.8977
			-0.347	0.8981
			-0.3452	0.8984
			-0.3434	0.8988
			-0.3416	0.8992
			-0.3398	0.8996
			-0.338	0.9
			-0.3361	0.9003
			-0.3343	0.9007
			-0.3325	0.9011
			-0.3307	0.9015
			-0.3289	0.9019
			-0.3271	0.9023
			-0.3253	0.9028
			-0.3235	0.9032
			-0.3217	0.9036
			-0.3199	0.904
			-0.3181	0.9044
			-0.3163	0.9049
			-0.3145	0.9053
			-0.3127	0.9057
			-0.3108	0.9062
			-0.309	0.9066
			-0.3072	0.9071
			-0.3054	0.9075
			-0.3036	0.908
			-0.3018	0.9084
			-0.3	0.9089
			-0.2982	0.9094
			-0.2964	0.9098
			-0.2946	0.9103
			-0.2928	0.9108
			-0.291	0.9113
			-0.2892	0.9118
			-0.2873	0.9123
			-0.2855	0.9128
			-0.2837	0.9133
			-0.2819	0.9138
			-0.2801	0.9143
			-0.2783	0.9148
			-0.2765	0.9153
			-0.2747	0.9159
			-0.2729	0.9164
			-0.2711	0.917
			-0.2693	0.9175
			-0.2675	0.9181
			-0.2657	0.9186
			-0.2639	0.9192
			-0.262	0.9197
			-0.2602	0.9203
			-0.2584	0.9209
			-0.2566	0.9215
			-0.2548	0.9221
			-0.253	0.9227
			-0.2512	0.9233
			-0.2494	0.9239
			-0.2476	0.9245
			-0.2458	0.9251
			-0.244	0.9258
			-0.2422	0.9264
			-0.2404	0.927
			-0.2386	0.9277
			-0.2367	0.9284
			-0.2349	0.929
			-0.2331	0.9297
			-0.2313	0.9304
			-0.2295	0.9311
			-0.2277	0.9318
			-0.2259	0.9325
			-0.2241	0.9332
			-0.2223	0.9339
			-0.2205	0.9346
			-0.2187	0.9353
			-0.2169	0.9361
			-0.2151	0.9368
			-0.2133	0.9376
			-0.2114	0.9384
			-0.2096	0.9392
			-0.2078	0.9399
			-0.206	0.9407
			-0.2042	0.9415
			-0.2024	0.9424
			-0.2006	0.9432
			-0.1988	0.944
			-0.197	0.9449
			-0.1952	0.9457
			-0.1934	0.9466
			-0.1916	0.9475
			-0.1898	0.9484
			-0.188	0.9493
			-0.1861	0.9502
			-0.1843	0.9511
			-0.1825	0.952
			-0.1807	0.953
			-0.1789	0.9539
			-0.1771	0.9549
			-0.1753	0.9559
			-0.1735	0.9569
			-0.1717	0.9579
			-0.1699	0.9589
			-0.1681	0.96
			-0.1663	0.961
			-0.1645	0.9621
			-0.1627	0.9632
			-0.1608	0.9643
			-0.159	0.9654
			-0.1572	0.9665
			-0.1554	0.9677
			-0.1536	0.9688
			-0.1518	0.97
			-0.15	0.9712
			-0.1482	0.9724
			-0.1464	0.9736
			-0.1446	0.9749
			-0.1428	0.9762
			-0.141	0.9774
			-0.1392	0.9787
			-0.1373	0.9801
			-0.1355	0.9814
			-0.1337	0.9828
			-0.1319	0.9842
			-0.1301	0.9856
			-0.1283	0.987
			-0.1265	0.9885
			-0.1247	0.9899
			-0.1229	0.9914
			-0.1211	0.993
			-0.1193	0.9945
			-0.1175	0.9961
			-0.1157	0.9977
			-0.1139	0.9993
			-0.112	1.001
			-0.1102	1.0027
			-0.1084	1.0044
			-0.1066	1.0061
			-0.1048	1.0079
			-0.103	1.0097
			-0.1012	1.0116
			-0.0994	1.0134
			-0.0976	1.0154
			-0.0958	1.0173
			-0.094	1.0193
			-0.0922	1.0213
			-0.0904	1.0234
			-0.0886	1.0255
			-0.0867	1.0276
			-0.0849	1.0298
			-0.0831	1.032
			-0.0813	1.0343
			-0.0795	1.0366
			-0.0777	1.039
			-0.0759	1.0414
			-0.0741	1.0439
			-0.0723	1.0464
			-0.0705	1.049
			-0.0687	1.0516
			-0.0669	1.0543
			-0.0651	1.057
			-0.0633	1.0598
			-0.0614	1.0627
			-0.0596	1.0657
			-0.0578	1.0687
			-0.056	1.0718
			-0.0542	1.075
			-0.0524	1.0782
			-0.0506	1.0815
			-0.0488	1.0849
			-0.047	1.0885
			-0.0452	1.0921
			-0.0434	1.0958
			-0.0416	1.0996
			-0.0398	1.1035
			-0.038	1.1075
			-0.0361	1.1116
			-0.0343	1.1159
			-0.0325	1.1203
			-0.0307	1.1248
			-0.0289	1.1295
			-0.0271	1.1343
			-0.0253	1.1393
			-0.0235	1.1445
			-0.0217	1.1499
			-0.0199	1.1554
			-0.0181	1.1612
			-0.0163	1.1672
			-0.0145	1.1735
			-0.0127	1.18
			-0.0108	1.1868
			-0.009	1.1939
			-0.0072	1.2014
			-0.0054	1.2094
			-0.0036	1.2178
			-0.0018	1.2268
			0	1.2365

## Sheet: Fig3, C_right inset_lTFvsmu
	mu (eV)	l_TF (Angstrom)
	-0.5	1.487
	-0.498	1.493
	-0.496	1.4991
	-0.494	1.5051
	-0.492	1.5113
	-0.49	1.5175
	-0.488	1.5237
	-0.486	1.53
	-0.484	1.5363
	-0.482	1.5427
	-0.48	1.5491
	-0.478	1.5556
	-0.476	1.5622
	-0.4739	1.5688
	-0.4719	1.5754
	-0.4699	1.5822
	-0.4679	1.5889
	-0.4659	1.5958
	-0.4639	1.6027
	-0.4619	1.6096
	-0.4599	1.6166
	-0.4579	1.6237
	-0.4559	1.6308
	-0.4539	1.6381
	-0.4519	1.6453
	-0.4499	1.6526
	-0.4479	1.66
	-0.4459	1.6675
	-0.4439	1.675
	-0.4419	1.6826
	-0.4399	1.6903
	-0.4379	1.698
	-0.4359	1.7058
	-0.4339	1.7137
	-0.4319	1.7217
	-0.4299	1.7297
	-0.4279	1.7378
	-0.4259	1.746
	-0.4238	1.7542
	-0.4218	1.7626
	-0.4198	1.771
	-0.4178	1.7795
	-0.4158	1.788
	-0.4138	1.7967
	-0.4118	1.8054
	-0.4098	1.8143
	-0.4078	1.8232
	-0.4058	1.8322
	-0.4038	1.8413
	-0.4018	1.8505
	-0.3998	1.8597
	-0.3978	1.8691
	-0.3958	1.8786
	-0.3938	1.8881
	-0.3918	1.8978
	-0.3898	1.9075
	-0.3878	1.9174
	-0.3858	1.9274
	-0.3838	1.9374
	-0.3818	1.9476
	-0.3798	1.9579
	-0.3778	1.9683
	-0.3758	1.9788
	-0.3737	1.9894
	-0.3717	2.0001
	-0.3697	2.0109
	-0.3677	2.0219
	-0.3657	2.033
	-0.3637	2.0442
	-0.3617	2.0555
	-0.3597	2.067
	-0.3577	2.0785
	-0.3557	2.0902
	-0.3537	2.1021
	-0.3517	2.1141
	-0.3497	2.1262
	-0.3477	2.1384
	-0.3457	2.1508
	-0.3437	2.1634
	-0.3417	2.1761
	-0.3397	2.1889
	-0.3377	2.2019
	-0.3357	2.215
	-0.3337	2.2283
	-0.3317	2.2418
	-0.3297	2.2554
	-0.3277	2.2692
	-0.3257	2.2832
	-0.3236	2.2973
	-0.3216	2.3116
	-0.3196	2.3261
	-0.3176	2.3408
	-0.3156	2.3557
	-0.3136	2.3707
	-0.3116	2.386
	-0.3096	2.4014
	-0.3076	2.4171
	-0.3056	2.4329
	-0.3036	2.449
	-0.3016	2.4652
	-0.2996	2.4817
	-0.2976	2.4984
	-0.2956	2.5154
	-0.2936	2.5325
	-0.2916	2.55
	-0.2896	2.5676
	-0.2876	2.5855
	-0.2856	2.6036
	-0.2836	2.622
	-0.2816	2.6407
	-0.2796	2.6596
	-0.2776	2.6788
	-0.2756	2.6983
	-0.2735	2.7181
	-0.2715	2.7381
	-0.2695	2.7585
	-0.2675	2.7792
	-0.2655	2.8001
	-0.2635	2.8214
	-0.2615	2.8431
	-0.2595	2.865
	-0.2575	2.8873
	-0.2555	2.9099
	-0.2535	2.933
	-0.2515	2.9563
	-0.2495	2.9801
	-0.2475	3.0042
	-0.2455	3.0287
	-0.2435	3.0536
	-0.2415	3.079
	-0.2395	3.1048
	-0.2375	3.131
	-0.2355	3.1576
	-0.2335	3.1847
	-0.2315	3.2123
	-0.2295	3.2403
	-0.2275	3.2689
	-0.2255	3.2979
	-0.2234	3.3275
	-0.2214	3.3576
	-0.2194	3.3883
	-0.2174	3.4195
	-0.2154	3.4513
	-0.2134	3.4837
	-0.2114	3.5168
	-0.2094	3.5504
	-0.2074	3.5847
	-0.2054	3.6197
	-0.2034	3.6554
	-0.2014	3.6917
	-0.1994	3.7288
	-0.1974	3.7667
	-0.1954	3.8053
	-0.1934	3.8447
	-0.1914	3.885
	-0.1894	3.9261
	-0.1874	3.9681
	-0.1854	4.011
	-0.1834	4.0548
	-0.1814	4.0997
	-0.1794	4.1455
	-0.1774	4.1923
	-0.1754	4.2402
	-0.1733	4.2892
	-0.1713	4.3394
	-0.1693	4.3907
	-0.1673	4.4433
	-0.1653	4.4972
	-0.1633	4.5524
	-0.1613	4.6089
	-0.1593	4.6669
	-0.1573	4.7263
	-0.1553	4.7873
	-0.1533	4.8499
	-0.1513	4.9142
	-0.1493	4.9801
	-0.1473	5.0479
	-0.1453	5.1175
	-0.1433	5.1891
	-0.1413	5.2627
	-0.1393	5.3384
	-0.1373	5.4163
	-0.1353	5.4966
	-0.1333	5.5792
	-0.1313	5.6644
	-0.1293	5.7522
	-0.1273	5.8428
	-0.1253	5.9363
	-0.1232	6.0328
	-0.1212	6.1325
	-0.1192	6.2356
	-0.1172	6.3422
	-0.1152	6.4525
	-0.1132	6.5667
	-0.1112	6.685
	-0.1092	6.8077
	-0.1072	6.9349
	-0.1052	7.067
	-0.1032	7.2042
	-0.1012	7.3469
	-0.0992	7.4953
	-0.0972	7.6499
	-0.0952	7.8109
	-0.0932	7.9789
	-0.0912	8.1542
	-0.0892	8.3375
	-0.0872	8.5292
	-0.0852	8.7298
	-0.0832	8.9402
	-0.0812	9.1609
	-0.0792	9.3929
	-0.0772	9.6368
	-0.0752	9.8938
	-0.0731	10.1649
	-0.0711	10.4512
	-0.0691	10.7542
	-0.0671	11.0752
	-0.0651	11.4159
	-0.0631	11.7784
	-0.0611	12.1645
	-0.0591	12.5769
	-0.0571	13.0182
	-0.0551	13.4916
	-0.0531	14.0007
	-0.0511	14.5497
	-0.0491	15.1436
	-0.0471	15.788
	-0.0451	16.4897
	-0.0431	17.2567
	-0.0411	18.0985
	-0.0391	19.0266
	-0.0371	20.055
	-0.0351	21.201
	-0.0331	22.486
	-0.0311	23.9367
	-0.0291	25.5875
	-0.0271	27.4828
	-0.0251	29.6815
	-0.023	32.2625
	-0.021	35.3351
	-0.019	39.0546
	-0.017	43.6492
	-0.015	49.4691
	-0.013	57.0797
	-0.011	67.4579
	-0.009	82.4485
	-0.007	106.005
	-0.005	148.407
	-0.003	247.346
	-0.001	742.037
	0.001	742.037
	0.003	247.346
	0.005	148.407
	0.007	106.005
	0.009	82.4485
	0.011	67.4579
	0.013	57.0797
	0.015	49.4691
	0.017	43.6492
	0.019	39.0546
	0.021	35.3351
	0.023	32.2625
	0.0251	29.6815
	0.0271	27.4828
	0.0291	25.5875
	0.0311	23.9367
	0.0331	22.486
	0.0351	21.201
	0.0371	20.055
	0.0391	19.0266
	0.0411	18.0985
	0.0431	17.2567
	0.0451	16.4897
	0.0471	15.788
	0.0491	15.1436
	0.0511	14.5497
	0.0531	14.0007
	0.0551	13.4916
	0.0571	13.0182
	0.0591	12.5769
	0.0611	12.1645
	0.0631	11.7784
	0.0651	11.4159
	0.0671	11.0752
	0.0691	10.7542
	0.0711	10.4512
	0.0731	10.1649
	0.0752	9.8938
	0.0772	9.6368
	0.0792	9.3929
	0.0812	9.1609
	0.0832	8.9402
	0.0852	8.7298
	0.0872	8.5292
	0.0892	8.3375
	0.0912	8.1542
	0.0932	7.9789
	0.0952	7.8109
	0.0972	7.6499
	0.0992	7.4953
	0.1012	7.3469
	0.1032	7.2042
	0.1052	7.067
	0.1072	6.9349
	0.1092	6.8077
	0.1112	6.685
	0.1132	6.5667
	0.1152	6.4525
	0.1172	6.3422
	0.1192	6.2356
	0.1212	6.1325
	0.1232	6.0328
	0.1253	5.9363
	0.1273	5.8428
	0.1293	5.7522
	0.1313	5.6644
	0.1333	5.5792
	0.1353	5.4966
	0.1373	5.4163
	0.1393	5.3384
	0.1413	5.2627
	0.1433	5.1891
	0.1453	5.1175
	0.1473	5.0479
	0.1493	4.9801
	0.1513	4.9142
	0.1533	4.8499
	0.1553	4.7873
	0.1573	4.7263
	0.1593	4.6669
	0.1613	4.6089
	0.1633	4.5524
	0.1653	4.4972
	0.1673	4.4433
	0.1693	4.3907
	0.1713	4.3394
	0.1733	4.2892
	0.1754	4.2402
	0.1774	4.1923
	0.1794	4.1455
	0.1814	4.0997
	0.1834	4.0548
	0.1854	4.011
	0.1874	3.9681
	0.1894	3.9261
	0.1914	3.885
	0.1934	3.8447
	0.1954	3.8053
	0.1974	3.7667
	0.1994	3.7288
	0.2014	3.6917
	0.2034	3.6554
	0.2054	3.6197
	0.2074	3.5847
	0.2094	3.5504
	0.2114	3.5168
	0.2134	3.4837
	0.2154	3.4513
	0.2174	3.4195
	0.2194	3.3883
	0.2214	3.3576
	0.2234	3.3275
	0.2255	3.2979
	0.2275	3.2689
	0.2295	3.2403
	0.2315	3.2123
	0.2335	3.1847
	0.2355	3.1576
	0.2375	3.131
	0.2395	3.1048
	0.2415	3.079
	0.2435	3.0536
	0.2455	3.0287
	0.2475	3.0042
	0.2495	2.9801
	0.2515	2.9563
	0.2535	2.933
	0.2555	2.9099
	0.2575	2.8873
	0.2595	2.865
	0.2615	2.8431
	0.2635	2.8214
	0.2655	2.8001
	0.2675	2.7792
	0.2695	2.7585
	0.2715	2.7381
	0.2735	2.7181
	0.2756	2.6983
	0.2776	2.6788
	0.2796	2.6596
	0.2816	2.6407
	0.2836	2.622
	0.2856	2.6036
	0.2876	2.5855
	0.2896	2.5676
	0.2916	2.55
	0.2936	2.5325
	0.2956	2.5154
	0.2976	2.4984
	0.2996	2.4817
	0.3016	2.4652
	0.3036	2.449
	0.3056	2.4329
	0.3076	2.4171
	0.3096	2.4014
	0.3116	2.386
	0.3136	2.3707
	0.3156	2.3557
	0.3176	2.3408
	0.3196	2.3261
	0.3216	2.3116
	0.3236	2.2973
	0.3257	2.2832
	0.3277	2.2692
	0.3297	2.2554
	0.3317	2.2418
	0.3337	2.2283
	0.3357	2.215
	0.3377	2.2019
	0.3397	2.1889
	0.3417	2.1761
	0.3437	2.1634
	0.3457	2.1508
	0.3477	2.1384
	0.3497	2.1262
	0.3517	2.1141
	0.3537	2.1021
	0.3557	2.0902
	0.3577	2.0785
	0.3597	2.067
	0.3617	2.0555
	0.3637	2.0442
	0.3657	2.033
	0.3677	2.0219
	0.3697	2.0109
	0.3717	2.0001
	0.3737	1.9894
	0.3758	1.9788
	0.3778	1.9683
	0.3798	1.9579
	0.3818	1.9476
	0.3838	1.9374
	0.3858	1.9274
	0.3878	1.9174
	0.3898	1.9075
	0.3918	1.8978
	0.3938	1.8881
	0.3958	1.8786
	0.3978	1.8691
	0.3998	1.8597
	0.4018	1.8505
	0.4038	1.8413
	0.4058	1.8322
	0.4078	1.8232
	0.4098	1.8143
	0.4118	1.8054
	0.4138	1.7967
	0.4158	1.788
	0.4178	1.7795
	0.4198	1.771
	0.4218	1.7626
	0.4238	1.7542
	0.4259	1.746
	0.4279	1.7378
	0.4299	1.7297
	0.4319	1.7217
	0.4339	1.7137
	0.4359	1.7058
	0.4379	1.698
	0.4399	1.6903
	0.4419	1.6826
	0.4439	1.675
	0.4459	1.6675
	0.4479	1.66
	0.4499	1.6526
	0.4519	1.6453
	0.4539	1.6381
	0.4559	1.6308
	0.4579	1.6237
	0.4599	1.6166
	0.4619	1.6096
	0.4639	1.6027
	0.4659	1.5958
	0.4679	1.5889
	0.4699	1.5822
	0.4719	1.5754
	0.4739	1.5688
	0.476	1.5622
	0.478	1.5556
	0.48	1.5491
	0.482	1.5427
	0.484	1.5363
	0.486	1.53
	0.488	1.5237
	0.49	1.5175
	0.492	1.5113
	0.494	1.5051
	0.496	1.4991
	0.498	1.493
	0.5	1.487

## Sheet: Fig3, C_leftt inset_FreeEnergy
		𝜇= 0.0 eV		𝜇= 0.05 eV		𝜇= 0.5 eV
	𝚫E (eV)	Curve 1 (eV)	Curve 2 (eV)	Curve 1 (eV)	Curve 2 (eV)	Curve 1 (eV)	Curve 2 (eV)
	-2.3	0.22866	2.52866	0.34219	2.64219	0.58053	2.88053
	-2.29954	0.22846	2.528	0.34193	2.64147	0.58015	2.87969
	-2.29908	0.22826	2.52734	0.34168	2.64076	0.57978	2.87886
	-2.29862	0.22807	2.52669	0.34142	2.64004	0.5794	2.87802
	-2.29816	0.22787	2.52603	0.34116	2.63932	0.57903	2.87719
	-2.2977	0.22767	2.52537	0.3409	2.6386	0.57866	2.87636
	-2.29724	0.22747	2.52471	0.34064	2.63788	0.57828	2.87552
	-2.29678	0.22728	2.52406	0.34039	2.63716	0.57791	2.87469
	-2.29632	0.22708	2.5234	0.34013	2.63645	0.57753	2.87385
	-2.29586	0.22688	2.52274	0.33987	2.63573	0.57716	2.87302
	-2.2954	0.22668	2.52208	0.33961	2.63501	0.57679	2.87219
	-2.29494	0.22649	2.52143	0.33935	2.63429	0.57641	2.87135
	-2.29448	0.22629	2.52077	0.3391	2.63358	0.57604	2.87052
	-2.29402	0.22609	2.52011	0.33884	2.63286	0.57567	2.86969
	-2.29356	0.2259	2.51946	0.33858	2.63214	0.57529	2.86885
	-2.2931	0.2257	2.5188	0.33832	2.63142	0.57492	2.86802
	-2.29264	0.2255	2.51814	0.33807	2.63071	0.57455	2.86719
	-2.29218	0.22531	2.51749	0.33781	2.62999	0.57417	2.86635
	-2.29172	0.22511	2.51683	0.33755	2.62927	0.5738	2.86552
	-2.29126	0.22492	2.51617	0.3373	2.62856	0.57343	2.86469
	-2.2908	0.22472	2.51552	0.33704	2.62784	0.57306	2.86386
	-2.29034	0.22452	2.51486	0.33678	2.62712	0.57268	2.86302
	-2.28988	0.22433	2.51421	0.33653	2.62641	0.57231	2.86219
	-2.28942	0.22413	2.51355	0.33627	2.62569	0.57194	2.86136
	-2.28896	0.22394	2.51289	0.33601	2.62497	0.57157	2.86053
	-2.2885	0.22374	2.51224	0.33576	2.62426	0.5712	2.8597
	-2.28804	0.22354	2.51158	0.3355	2.62354	0.57082	2.85886
	-2.28758	0.22335	2.51093	0.33525	2.62282	0.57045	2.85803
	-2.28712	0.22315	2.51027	0.33499	2.62211	0.57008	2.8572
	-2.28666	0.22296	2.50962	0.33473	2.62139	0.56971	2.85637
	-2.2862	0.22276	2.50896	0.33448	2.62068	0.56934	2.85554
	-2.28574	0.22257	2.50831	0.33422	2.61996	0.56897	2.85471
	-2.28528	0.22237	2.50765	0.33397	2.61925	0.5686	2.85388
	-2.28482	0.22218	2.507	0.33371	2.61853	0.56823	2.85305
	-2.28436	0.22198	2.50634	0.33346	2.61781	0.56786	2.85221
	-2.2839	0.22179	2.50569	0.3332	2.6171	0.56749	2.85138
	-2.28344	0.22159	2.50503	0.33295	2.61638	0.56711	2.85055
	-2.28298	0.2214	2.50438	0.33269	2.61567	0.56674	2.84972
	-2.28252	0.2212	2.50372	0.33244	2.61495	0.56637	2.84889
	-2.28206	0.22101	2.50307	0.33218	2.61424	0.566	2.84806
	-2.2816	0.22081	2.50241	0.33193	2.61352	0.56563	2.84723
	-2.28114	0.22062	2.50176	0.33167	2.61281	0.56526	2.8464
	-2.28068	0.22043	2.5011	0.33142	2.61209	0.56489	2.84557
	-2.28022	0.22023	2.50045	0.33116	2.61138	0.56452	2.84474
	-2.27976	0.22004	2.49979	0.33091	2.61067	0.56416	2.84391
	-2.2793	0.21984	2.49914	0.33065	2.60995	0.56379	2.84308
	-2.27884	0.21965	2.49849	0.3304	2.60924	0.56342	2.84225
	-2.27838	0.21945	2.49783	0.33015	2.60852	0.56305	2.84143
	-2.27792	0.21926	2.49718	0.32989	2.60781	0.56268	2.8406
	-2.27746	0.21907	2.49653	0.32964	2.6071	0.56231	2.83977
	-2.277	0.21887	2.49587	0.32938	2.60638	0.56194	2.83894
	-2.27654	0.21868	2.49522	0.32913	2.60567	0.56157	2.83811
	-2.27608	0.21849	2.49456	0.32888	2.60495	0.5612	2.83728
	-2.27562	0.21829	2.49391	0.32862	2.60424	0.56084	2.83645
	-2.27516	0.2181	2.49326	0.32837	2.60353	0.56047	2.83562
	-2.2747	0.21791	2.4926	0.32812	2.60281	0.5601	2.8348
	-2.27424	0.21771	2.49195	0.32786	2.6021	0.55973	2.83397
	-2.27378	0.21752	2.4913	0.32761	2.60139	0.55936	2.83314
	-2.27332	0.21733	2.49065	0.32736	2.60067	0.55899	2.83231
	-2.27286	0.21714	2.48999	0.3271	2.59996	0.55863	2.83148
	-2.2724	0.21694	2.48934	0.32685	2.59925	0.55826	2.83066
	-2.27194	0.21675	2.48869	0.3266	2.59854	0.55789	2.82983
	-2.27148	0.21656	2.48803	0.32635	2.59782	0.55752	2.829
	-2.27102	0.21636	2.48738	0.32609	2.59711	0.55716	2.82817
	-2.27056	0.21617	2.48673	0.32584	2.5964	0.55679	2.82735
	-2.2701	0.21598	2.48608	0.32559	2.59569	0.55642	2.82652
	-2.26964	0.21579	2.48543	0.32534	2.59497	0.55606	2.82569
	-2.26918	0.2156	2.48477	0.32508	2.59426	0.55569	2.82487
	-2.26872	0.2154	2.48412	0.32483	2.59355	0.55532	2.82404
	-2.26826	0.21521	2.48347	0.32458	2.59284	0.55496	2.82321
	-2.2678	0.21502	2.48282	0.32433	2.59212	0.55459	2.82239
	-2.26734	0.21483	2.48216	0.32408	2.59141	0.55422	2.82156
	-2.26688	0.21464	2.48151	0.32382	2.5907	0.55386	2.82073
	-2.26642	0.21444	2.48086	0.32357	2.58999	0.55349	2.81991
	-2.26596	0.21425	2.48021	0.32332	2.58928	0.55313	2.81908
	-2.2655	0.21406	2.47956	0.32307	2.58857	0.55276	2.81826
	-2.26504	0.21387	2.47891	0.32282	2.58786	0.55239	2.81743
	-2.26458	0.21368	2.47826	0.32257	2.58714	0.55203	2.81661
	-2.26412	0.21349	2.4776	0.32232	2.58643	0.55166	2.81578
	-2.26366	0.2133	2.47695	0.32207	2.58572	0.5513	2.81495
	-2.2632	0.21311	2.4763	0.32182	2.58501	0.55093	2.81413
	-2.26274	0.21291	2.47565	0.32156	2.5843	0.55057	2.8133
	-2.26228	0.21272	2.475	0.32131	2.58359	0.5502	2.81248
	-2.26182	0.21253	2.47435	0.32106	2.58288	0.54984	2.81165
	-2.26136	0.21234	2.4737	0.32081	2.58217	0.54947	2.81083
	-2.2609	0.21215	2.47305	0.32056	2.58146	0.54911	2.81001
	-2.26044	0.21196	2.4724	0.32031	2.58075	0.54875	2.80918
	-2.25998	0.21177	2.47175	0.32006	2.58004	0.54838	2.80836
	-2.25952	0.21158	2.4711	0.31981	2.57933	0.54802	2.80753
	-2.25906	0.21139	2.47045	0.31956	2.57862	0.54765	2.80671
	-2.2586	0.2112	2.4698	0.31931	2.57791	0.54729	2.80588
	-2.25814	0.21101	2.46915	0.31906	2.5772	0.54692	2.80506
	-2.25768	0.21082	2.4685	0.31881	2.57649	0.54656	2.80424
	-2.25722	0.21063	2.46785	0.31856	2.57578	0.5462	2.80341
	-2.25676	0.21044	2.4672	0.31831	2.57507	0.54583	2.80259
	-2.2563	0.21025	2.46655	0.31806	2.57436	0.54547	2.80177
	-2.25584	0.21006	2.4659	0.31781	2.57365	0.54511	2.80094
	-2.25538	0.20987	2.46525	0.31757	2.57294	0.54474	2.80012
	-2.25492	0.20968	2.4646	0.31732	2.57223	0.54438	2.7993
	-2.25446	0.20949	2.46395	0.31707	2.57152	0.54402	2.79847
	-2.254	0.2093	2.4633	0.31682	2.57081	0.54366	2.79765
	-2.25354	0.20911	2.46265	0.31657	2.5701	0.54329	2.79683
	-2.25308	0.20892	2.462	0.31632	2.5694	0.54293	2.79601
	-2.25262	0.20874	2.46135	0.31607	2.56869	0.54257	2.79518
	-2.25216	0.20855	2.4607	0.31582	2.56798	0.54221	2.79436
	-2.2517	0.20836	2.46005	0.31558	2.56727	0.54184	2.79354
	-2.25124	0.20817	2.4594	0.31533	2.56656	0.54148	2.79272
	-2.25078	0.20798	2.45876	0.31508	2.56585	0.54112	2.7919
	-2.25032	0.20779	2.45811	0.31483	2.56515	0.54076	2.79107
	-2.24985	0.2076	2.45746	0.31458	2.56444	0.5404	2.79025
	-2.24939	0.20741	2.45681	0.31433	2.56373	0.54004	2.78943
	-2.24893	0.20723	2.45616	0.31409	2.56302	0.53967	2.78861
	-2.24847	0.20704	2.45551	0.31384	2.56231	0.53931	2.78779
	-2.24801	0.20685	2.45486	0.31359	2.56161	0.53895	2.78697
	-2.24755	0.20666	2.45422	0.31334	2.5609	0.53859	2.78614
	-2.24709	0.20647	2.45357	0.3131	2.56019	0.53823	2.78532
	-2.24663	0.20629	2.45292	0.31285	2.55948	0.53787	2.7845
	-2.24617	0.2061	2.45227	0.3126	2.55878	0.53751	2.78368
	-2.24571	0.20591	2.45162	0.31235	2.55807	0.53715	2.78286
	-2.24525	0.20572	2.45098	0.31211	2.55736	0.53679	2.78204
	-2.24479	0.20553	2.45033	0.31186	2.55666	0.53643	2.78122
	-2.24433	0.20535	2.44968	0.31161	2.55595	0.53607	2.7804
	-2.24387	0.20516	2.44903	0.31137	2.55524	0.53571	2.77958
	-2.24341	0.20497	2.44839	0.31112	2.55453	0.53535	2.77876
	-2.24295	0.20479	2.44774	0.31087	2.55383	0.53499	2.77794
	-2.24249	0.2046	2.44709	0.31063	2.55312	0.53463	2.77712
	-2.24203	0.20441	2.44645	0.31038	2.55242	0.53427	2.7763
	-2.24157	0.20422	2.4458	0.31013	2.55171	0.53391	2.77548
	-2.24111	0.20404	2.44515	0.30989	2.551	0.53355	2.77466
	-2.24065	0.20385	2.4445	0.30964	2.5503	0.53319	2.77384
	-2.24019	0.20366	2.44386	0.3094	2.54959	0.53283	2.77302
	-2.23973	0.20348	2.44321	0.30915	2.54888	0.53247	2.7722
	-2.23927	0.20329	2.44256	0.3089	2.54818	0.53211	2.77139
	-2.23881	0.2031	2.44192	0.30866	2.54747	0.53175	2.77057
	-2.23835	0.20292	2.44127	0.30841	2.54677	0.53139	2.76975
	-2.23789	0.20273	2.44062	0.30817	2.54606	0.53104	2.76893
	-2.23743	0.20254	2.43998	0.30792	2.54536	0.53068	2.76811
	-2.23697	0.20236	2.43933	0.30768	2.54465	0.53032	2.76729
	-2.23651	0.20217	2.43869	0.30743	2.54395	0.52996	2.76648
	-2.23605	0.20199	2.43804	0.30719	2.54324	0.5296	2.76566
	-2.23559	0.2018	2.43739	0.30694	2.54254	0.52925	2.76484
	-2.23513	0.20162	2.43675	0.3067	2.54183	0.52889	2.76402
	-2.23467	0.20143	2.4361	0.30645	2.54113	0.52853	2.7632
	-2.23421	0.20124	2.43546	0.30621	2.54042	0.52817	2.76239
	-2.23375	0.20106	2.43481	0.30596	2.53972	0.52782	2.76157
	-2.23329	0.20087	2.43417	0.30572	2.53901	0.52746	2.76075
	-2.23283	0.20069	2.43352	0.30547	2.53831	0.5271	2.75993
	-2.23237	0.2005	2.43288	0.30523	2.5376	0.52674	2.75912
	-2.23191	0.20032	2.43223	0.30499	2.5369	0.52639	2.7583
	-2.23145	0.20013	2.43158	0.30474	2.53619	0.52603	2.75748
	-2.23099	0.19995	2.43094	0.3045	2.53549	0.52567	2.75667
	-2.23053	0.19976	2.43029	0.30425	2.53479	0.52532	2.75585
	-2.23007	0.19958	2.42965	0.30401	2.53408	0.52496	2.75503
	-2.22961	0.19939	2.42901	0.30377	2.53338	0.5246	2.75422
	-2.22915	0.19921	2.42836	0.30352	2.53268	0.52425	2.7534
	-2.22869	0.19902	2.42772	0.30328	2.53197	0.52389	2.75258
	-2.22823	0.19884	2.42707	0.30304	2.53127	0.52354	2.75177
	-2.22777	0.19865	2.42643	0.30279	2.53056	0.52318	2.75095
	-2.22731	0.19847	2.42578	0.30255	2.52986	0.52282	2.75014
	-2.22685	0.19829	2.42514	0.30231	2.52916	0.52247	2.74932
	-2.22639	0.1981	2.42449	0.30206	2.52846	0.52211	2.74851
	-2.22593	0.19792	2.42385	0.30182	2.52775	0.52176	2.74769
	-2.22547	0.19773	2.42321	0.30158	2.52705	0.5214	2.74687
	-2.22501	0.19755	2.42256	0.30133	2.52635	0.52105	2.74606
	-2.22455	0.19737	2.42192	0.30109	2.52564	0.52069	2.74524
	-2.22409	0.19718	2.42127	0.30085	2.52494	0.52034	2.74443
	-2.22363	0.197	2.42063	0.30061	2.52424	0.51998	2.74362
	-2.22317	0.19681	2.41999	0.30036	2.52354	0.51963	2.7428
	-2.22271	0.19663	2.41934	0.30012	2.52283	0.51927	2.74199
	-2.22225	0.19645	2.4187	0.29988	2.52213	0.51892	2.74117
	-2.22179	0.19626	2.41806	0.29964	2.52143	0.51856	2.74036
	-2.22133	0.19608	2.41741	0.2994	2.52073	0.51821	2.73954
	-2.22087	0.1959	2.41677	0.29915	2.52003	0.51786	2.73873
	-2.22041	0.19571	2.41613	0.29891	2.51932	0.5175	2.73791
	-2.21995	0.19553	2.41548	0.29867	2.51862	0.51715	2.7371
	-2.21949	0.19535	2.41484	0.29843	2.51792	0.5168	2.73629
	-2.21903	0.19517	2.4142	0.29819	2.51722	0.51644	2.73547
	-2.21857	0.19498	2.41355	0.29795	2.51652	0.51609	2.73466
	-2.21811	0.1948	2.41291	0.2977	2.51582	0.51574	2.73385
	-2.21765	0.19462	2.41227	0.29746	2.51511	0.51538	2.73303
	-2.21719	0.19444	2.41163	0.29722	2.51441	0.51503	2.73222
	-2.21673	0.19425	2.41098	0.29698	2.51371	0.51468	2.73141
	-2.21627	0.19407	2.41034	0.29674	2.51301	0.51432	2.73059
	-2.21581	0.19389	2.4097	0.2965	2.51231	0.51397	2.72978
	-2.21535	0.19371	2.40906	0.29626	2.51161	0.51362	2.72897
	-2.21489	0.19352	2.40842	0.29602	2.51091	0.51327	2.72816
	-2.21443	0.19334	2.40777	0.29578	2.51021	0.51291	2.72734
	-2.21397	0.19316	2.40713	0.29554	2.50951	0.51256	2.72653
	-2.21351	0.19298	2.40649	0.2953	2.50881	0.51221	2.72572
	-2.21305	0.1928	2.40585	0.29506	2.50811	0.51186	2.72491
	-2.21259	0.19262	2.40521	0.29482	2.50741	0.5115	2.7241
	-2.21213	0.19243	2.40457	0.29458	2.50671	0.51115	2.72328
	-2.21167	0.19225	2.40392	0.29434	2.50601	0.5108	2.72247
	-2.21121	0.19207	2.40328	0.2941	2.50531	0.51045	2.72166
	-2.21075	0.19189	2.40264	0.29386	2.50461	0.5101	2.72085
	-2.21029	0.19171	2.402	0.29362	2.50391	0.50975	2.72004
	-2.20983	0.19153	2.40136	0.29338	2.50321	0.5094	2.71923
	-2.20937	0.19135	2.40072	0.29314	2.50251	0.50905	2.71842
	-2.20891	0.19117	2.40008	0.2929	2.50181	0.50869	2.71761
	-2.20845	0.19098	2.39944	0.29266	2.50111	0.50834	2.71679
	-2.20799	0.1908	2.39879	0.29242	2.50041	0.50799	2.71598
	-2.20753	0.19062	2.39815	0.29218	2.49971	0.50764	2.71517
	-2.20707	0.19044	2.39751	0.29194	2.49901	0.50729	2.71436
	-2.20661	0.19026	2.39687	0.2917	2.49831	0.50694	2.71355
	-2.20615	0.19008	2.39623	0.29147	2.49762	0.50659	2.71274
	-2.20569	0.1899	2.39559	0.29123	2.49692	0.50624	2.71193
	-2.20523	0.18972	2.39495	0.29099	2.49622	0.50589	2.71112
	-2.20477	0.18954	2.39431	0.29075	2.49552	0.50554	2.71031
	-2.20431	0.18936	2.39367	0.29051	2.49482	0.50519	2.7095
	-2.20385	0.18918	2.39303	0.29027	2.49412	0.50484	2.70869
	-2.20339	0.189	2.39239	0.29003	2.49343	0.50449	2.70788
	-2.20293	0.18882	2.39175	0.2898	2.49273	0.50414	2.70707
	-2.20247	0.18864	2.39111	0.28956	2.49203	0.50379	2.70627
	-2.20201	0.18846	2.39047	0.28932	2.49133	0.50345	2.70546
	-2.20155	0.18828	2.38983	0.28908	2.49063	0.5031	2.70465
	-2.20109	0.1881	2.38919	0.28885	2.48994	0.50275	2.70384
	-2.20063	0.18792	2.38855	0.28861	2.48924	0.5024	2.70303
	-2.20017	0.18774	2.38791	0.28837	2.48854	0.50205	2.70222
	-2.19971	0.18756	2.38727	0.28813	2.48784	0.5017	2.70141
	-2.19925	0.18739	2.38664	0.2879	2.48715	0.50135	2.7006
	-2.19879	0.18721	2.386	0.28766	2.48645	0.50101	2.6998
	-2.19833	0.18703	2.38536	0.28742	2.48575	0.50066	2.69899
	-2.19787	0.18685	2.38472	0.28718	2.48505	0.50031	2.69818
	-2.19741	0.18667	2.38408	0.28695	2.48436	0.49996	2.69737
	-2.19695	0.18649	2.38344	0.28671	2.48366	0.49961	2.69656
	-2.19649	0.18631	2.3828	0.28647	2.48296	0.49927	2.69576
	-2.19603	0.18613	2.38216	0.28624	2.48227	0.49892	2.69495
	-2.19557	0.18596	2.38153	0.286	2.48157	0.49857	2.69414
	-2.19511	0.18578	2.38089	0.28576	2.48087	0.49822	2.69333
	-2.19465	0.1856	2.38025	0.28553	2.48018	0.49788	2.69253
	-2.19419	0.18542	2.37961	0.28529	2.47948	0.49753	2.69172
	-2.19373	0.18524	2.37897	0.28506	2.47879	0.49718	2.69091
	-2.19327	0.18506	2.37833	0.28482	2.47809	0.49684	2.69011
	-2.19281	0.18489	2.3777	0.28458	2.47739	0.49649	2.6893
	-2.19235	0.18471	2.37706	0.28435	2.4767	0.49614	2.68849
	-2.19189	0.18453	2.37642	0.28411	2.476	0.4958	2.68769
	-2.19143	0.18435	2.37578	0.28388	2.47531	0.49545	2.68688
	-2.19097	0.18418	2.37515	0.28364	2.47461	0.4951	2.68607
	-2.19051	0.184	2.37451	0.28341	2.47391	0.49476	2.68527
	-2.19005	0.18382	2.37387	0.28317	2.47322	0.49441	2.68446
	-2.18959	0.18364	2.37323	0.28294	2.47252	0.49407	2.68366
	-2.18913	0.18347	2.3726	0.2827	2.47183	0.49372	2.68285
	-2.18867	0.18329	2.37196	0.28247	2.47113	0.49338	2.68204
	-2.18821	0.18311	2.37132	0.28223	2.47044	0.49303	2.68124
	-2.18775	0.18294	2.37068	0.282	2.46974	0.49268	2.68043
	-2.18729	0.18276	2.37005	0.28176	2.46905	0.49234	2.67963
	-2.18683	0.18258	2.36941	0.28153	2.46835	0.49199	2.67882
	-2.18637	0.1824	2.36877	0.28129	2.46766	0.49165	2.67802
	-2.18591	0.18223	2.36814	0.28106	2.46697	0.4913	2.67721
	-2.18545	0.18205	2.3675	0.28082	2.46627	0.49096	2.67641
	-2.18499	0.18188	2.36686	0.28059	2.46558	0.49062	2.6756
	-2.18453	0.1817	2.36623	0.28035	2.46488	0.49027	2.6748
	-2.18407	0.18152	2.36559	0.28012	2.46419	0.48993	2.67399
	-2.18361	0.18135	2.36495	0.27989	2.46349	0.48958	2.67319
	-2.18315	0.18117	2.36432	0.27965	2.4628	0.48924	2.67239
	-2.18269	0.18099	2.36368	0.27942	2.46211	0.48889	2.67158
	-2.18223	0.18082	2.36305	0.27918	2.46141	0.48855	2.67078
	-2.18177	0.18064	2.36241	0.27895	2.46072	0.48821	2.66997
	-2.18131	0.18047	2.36177	0.27872	2.46003	0.48786	2.66917
	-2.18085	0.18029	2.36114	0.27848	2.45933	0.48752	2.66837
	-2.18039	0.18012	2.3605	0.27825	2.45864	0.48718	2.66756
	-2.17993	0.17994	2.35987	0.27802	2.45795	0.48683	2.66676
	-2.17947	0.17976	2.35923	0.27779	2.45725	0.48649	2.66596
	-2.17901	0.17959	2.3586	0.27755	2.45656	0.48615	2.66515
	-2.17855	0.17941	2.35796	0.27732	2.45587	0.4858	2.66435
	-2.17809	0.17924	2.35733	0.27709	2.45517	0.48546	2.66355
	-2.17763	0.17906	2.35669	0.27685	2.45448	0.48512	2.66275
	-2.17717	0.17889	2.35606	0.27662	2.45379	0.48478	2.66194
	-2.17671	0.17871	2.35542	0.27639	2.4531	0.48443	2.66114
	-2.17625	0.17854	2.35479	0.27616	2.4524	0.48409	2.66034
	-2.17579	0.17836	2.35415	0.27592	2.45171	0.48375	2.65954
	-2.17533	0.17819	2.35352	0.27569	2.45102	0.48341	2.65873
	-2.17487	0.17801	2.35288	0.27546	2.45033	0.48307	2.65793
	-2.17441	0.17784	2.35225	0.27523	2.44964	0.48272	2.65713
	-2.17395	0.17767	2.35161	0.275	2.44894	0.48238	2.65633
	-2.17349	0.17749	2.35098	0.27476	2.44825	0.48204	2.65553
	-2.17303	0.17732	2.35034	0.27453	2.44756	0.4817	2.65473
	-2.17257	0.17714	2.34971	0.2743	2.44687	0.48136	2.65392
	-2.17211	0.17697	2.34908	0.27407	2.44618	0.48102	2.65312
	-2.17165	0.17679	2.34844	0.27384	2.44548	0.48067	2.65232
	-2.17119	0.17662	2.34781	0.27361	2.44479	0.48033	2.65152
	-2.17073	0.17645	2.34717	0.27338	2.4441	0.47999	2.65072
	-2.17027	0.17627	2.34654	0.27314	2.44341	0.47965	2.64992
	-2.16981	0.1761	2.34591	0.27291	2.44272	0.47931	2.64912
	-2.16935	0.17593	2.34527	0.27268	2.44203	0.47897	2.64832
	-2.16889	0.17575	2.34464	0.27245	2.44134	0.47863	2.64752
	-2.16843	0.17558	2.34401	0.27222	2.44065	0.47829	2.64672
	-2.16797	0.17541	2.34337	0.27199	2.43996	0.47795	2.64592
	-2.16751	0.17523	2.34274	0.27176	2.43927	0.47761	2.64512
	-2.16705	0.17506	2.34211	0.27153	2.43858	0.47727	2.64432
	-2.16659	0.17489	2.34147	0.2713	2.43789	0.47693	2.64352
	-2.16613	0.17471	2.34084	0.27107	2.43719	0.47659	2.64272
	-2.16567	0.17454	2.34021	0.27084	2.4365	0.47625	2.64192
	-2.16521	0.17437	2.33957	0.27061	2.43581	0.47591	2.64112
	-2.16475	0.17419	2.33894	0.27038	2.43512	0.47557	2.64032
	-2.16429	0.17402	2.33831	0.27015	2.43443	0.47523	2.63952
	-2.16383	0.17385	2.33768	0.26992	2.43374	0.4749	2.63872
	-2.16337	0.17368	2.33704	0.26969	2.43306	0.47456	2.63792
	-2.16291	0.1735	2.33641	0.26946	2.43237	0.47422	2.63712
	-2.16245	0.17333	2.33578	0.26923	2.43168	0.47388	2.63632
	-2.16199	0.17316	2.33515	0.269	2.43099	0.47354	2.63553
	-2.16153	0.17299	2.33451	0.26877	2.4303	0.4732	2.63473
	-2.16107	0.17282	2.33388	0.26854	2.42961	0.47286	2.63393
	-2.16061	0.17264	2.33325	0.26831	2.42892	0.47253	2.63313
	-2.16015	0.17247	2.33262	0.26808	2.42823	0.47219	2.63233
	-2.15969	0.1723	2.33199	0.26786	2.42754	0.47185	2.63154
	-2.15923	0.17213	2.33135	0.26763	2.42685	0.47151	2.63074
	-2.15877	0.17196	2.33072	0.2674	2.42616	0.47117	2.62994
	-2.15831	0.17179	2.33009	0.26717	2.42547	0.47084	2.62914
	-2.15785	0.17161	2.32946	0.26694	2.42479	0.4705	2.62834
	-2.15739	0.17144	2.32883	0.26671	2.4241	0.47016	2.62755
	-2.15693	0.17127	2.3282	0.26648	2.42341	0.46982	2.62675
	-2.15647	0.1711	2.32757	0.26626	2.42272	0.46949	2.62595
	-2.15601	0.17093	2.32694	0.26603	2.42203	0.46915	2.62516
	-2.15555	0.17076	2.3263	0.2658	2.42135	0.46881	2.62436
	-2.15509	0.17059	2.32567	0.26557	2.42066	0.46848	2.62356
	-2.15463	0.17042	2.32504	0.26534	2.41997	0.46814	2.62277
	-2.15417	0.17025	2.32441	0.26512	2.41928	0.4678	2.62197
	-2.15371	0.17008	2.32378	0.26489	2.41859	0.46747	2.62117
	-2.15325	0.1699	2.32315	0.26466	2.41791	0.46713	2.62038
	-2.15279	0.16973	2.32252	0.26443	2.41722	0.46679	2.61958
	-2.15233	0.16956	2.32189	0.26421	2.41653	0.46646	2.61878
	-2.15187	0.16939	2.32126	0.26398	2.41584	0.46612	2.61799
	-2.15141	0.16922	2.32063	0.26375	2.41516	0.46579	2.61719
	-2.15095	0.16905	2.32	0.26353	2.41447	0.46545	2.6164
	-2.15049	0.16888	2.31937	0.2633	2.41378	0.46512	2.6156
	-2.15003	0.16871	2.31874	0.26307	2.4131	0.46478	2.61481
	-2.14956	0.16854	2.31811	0.26284	2.41241	0.46445	2.61401
	-2.1491	0.16837	2.31748	0.26262	2.41172	0.46411	2.61321
	-2.14864	0.1682	2.31685	0.26239	2.41104	0.46378	2.61242
	-2.14818	0.16803	2.31622	0.26217	2.41035	0.46344	2.61162
	-2.14772	0.16786	2.31559	0.26194	2.40966	0.46311	2.61083
	-2.14726	0.1677	2.31496	0.26171	2.40898	0.46277	2.61004
	-2.1468	0.16753	2.31433	0.26149	2.40829	0.46244	2.60924
	-2.14634	0.16736	2.3137	0.26126	2.4076	0.4621	2.60845
	-2.14588	0.16719	2.31307	0.26103	2.40692	0.46177	2.60765
	-2.14542	0.16702	2.31244	0.26081	2.40623	0.46143	2.60686
	-2.14496	0.16685	2.31181	0.26058	2.40555	0.4611	2.60606
	-2.1445	0.16668	2.31118	0.26036	2.40486	0.46077	2.60527
	-2.14404	0.16651	2.31056	0.26013	2.40418	0.46043	2.60448
	-2.14358	0.16634	2.30993	0.25991	2.40349	0.4601	2.60368
	-2.14312	0.16617	2.3093	0.25968	2.40281	0.45976	2.60289
	-2.14266	0.16601	2.30867	0.25946	2.40212	0.45943	2.60209
	-2.1422	0.16584	2.30804	0.25923	2.40143	0.4591	2.6013
	-2.14174	0.16567	2.30741	0.25901	2.40075	0.45876	2.60051
	-2.14128	0.1655	2.30678	0.25878	2.40006	0.45843	2.59972
	-2.14082	0.16533	2.30616	0.25856	2.39938	0.4581	2.59892
	-2.14036	0.16516	2.30553	0.25833	2.39869	0.45777	2.59813
	-2.1399	0.165	2.3049	0.25811	2.39801	0.45743	2.59734
	-2.13944	0.16483	2.30427	0.25788	2.39733	0.4571	2.59654
	-2.13898	0.16466	2.30364	0.25766	2.39664	0.45677	2.59575
	-2.13852	0.16449	2.30302	0.25743	2.39596	0.45643	2.59496
	-2.13806	0.16432	2.30239	0.25721	2.39527	0.4561	2.59417
	-2.1376	0.16416	2.30176	0.25698	2.39459	0.45577	2.59337
	-2.13714	0.16399	2.30113	0.25676	2.3939	0.45544	2.59258
	-2.13668	0.16382	2.3005	0.25654	2.39322	0.45511	2.59179
	-2.13622	0.16365	2.29988	0.25631	2.39254	0.45477	2.591
	-2.13576	0.16349	2.29925	0.25609	2.39185	0.45444	2.59021
	-2.1353	0.16332	2.29862	0.25586	2.39117	0.45411	2.58942
	-2.13484	0.16315	2.298	0.25564	2.39048	0.45378	2.58862
	-2.13438	0.16299	2.29737	0.25542	2.3898	0.45345	2.58783
	-2.13392	0.16282	2.29674	0.25519	2.38912	0.45312	2.58704
	-2.13346	0.16265	2.29611	0.25497	2.38843	0.45279	2.58625
	-2.133	0.16248	2.29549	0.25475	2.38775	0.45246	2.58546
	-2.13254	0.16232	2.29486	0.25452	2.38707	0.45213	2.58467
	-2.13208	0.16215	2.29423	0.2543	2.38638	0.45179	2.58388
	-2.13162	0.16198	2.29361	0.25408	2.3857	0.45146	2.58309
	-2.13116	0.16182	2.29298	0.25386	2.38502	0.45113	2.5823
	-2.1307	0.16165	2.29235	0.25363	2.38434	0.4508	2.58151
	-2.13024	0.16149	2.29173	0.25341	2.38365	0.45047	2.58072
	-2.12978	0.16132	2.2911	0.25319	2.38297	0.45014	2.57993
	-2.12932	0.16115	2.29048	0.25297	2.38229	0.44981	2.57914
	-2.12886	0.16099	2.28985	0.25274	2.38161	0.44948	2.57835
	-2.1284	0.16082	2.28922	0.25252	2.38092	0.44915	2.57756
	-2.12794	0.16066	2.2886	0.2523	2.38024	0.44882	2.57677
	-2.12748	0.16049	2.28797	0.25208	2.37956	0.44849	2.57598
	-2.12702	0.16032	2.28735	0.25185	2.37888	0.44816	2.57519
	-2.12656	0.16016	2.28672	0.25163	2.3782	0.44784	2.5744
	-2.1261	0.15999	2.2861	0.25141	2.37751	0.44751	2.57361
	-2.12564	0.15983	2.28547	0.25119	2.37683	0.44718	2.57282
	-2.12518	0.15966	2.28484	0.25097	2.37615	0.44685	2.57203
	-2.12472	0.1595	2.28422	0.25075	2.37547	0.44652	2.57124
	-2.12426	0.15933	2.28359	0.25053	2.37479	0.44619	2.57045
	-2.1238	0.15917	2.28297	0.2503	2.37411	0.44586	2.56967
	-2.12334	0.159	2.28234	0.25008	2.37343	0.44553	2.56888
	-2.12288	0.15884	2.28172	0.24986	2.37274	0.44521	2.56809
	-2.12242	0.15867	2.28109	0.24964	2.37206	0.44488	2.5673
	-2.12196	0.15851	2.28047	0.24942	2.37138	0.44455	2.56651
	-2.1215	0.15834	2.27984	0.2492	2.3707	0.44422	2.56572
	-2.12104	0.15818	2.27922	0.24898	2.37002	0.44389	2.56494
	-2.12058	0.15801	2.27859	0.24876	2.36934	0.44357	2.56415
	-2.12012	0.15785	2.27797	0.24854	2.36866	0.44324	2.56336
	-2.11966	0.15768	2.27735	0.24832	2.36798	0.44291	2.56257
	-2.1192	0.15752	2.27672	0.2481	2.3673	0.44258	2.56179
	-2.11874	0.15736	2.2761	0.24788	2.36662	0.44226	2.561
	-2.11828	0.15719	2.27547	0.24766	2.36594	0.44193	2.56021
	-2.11782	0.15703	2.27485	0.24744	2.36526	0.4416	2.55943
	-2.11736	0.15686	2.27423	0.24722	2.36458	0.44128	2.55864
	-2.1169	0.1567	2.2736	0.247	2.3639	0.44095	2.55785
	-2.11644	0.15654	2.27298	0.24678	2.36322	0.44062	2.55706
	-2.11598	0.15637	2.27235	0.24656	2.36254	0.4403	2.55628
	-2.11552	0.15621	2.27173	0.24634	2.36186	0.43997	2.55549
	-2.11506	0.15605	2.27111	0.24612	2.36118	0.43964	2.55471
	-2.1146	0.15588	2.27048	0.2459	2.3605	0.43932	2.55392
	-2.11414	0.15572	2.26986	0.24568	2.35982	0.43899	2.55313
	-2.11368	0.15556	2.26924	0.24546	2.35914	0.43867	2.55235
	-2.11322	0.15539	2.26861	0.24524	2.35846	0.43834	2.55156
	-2.11276	0.15523	2.26799	0.24502	2.35778	0.43802	2.55078
	-2.1123	0.15507	2.26737	0.2448	2.35711	0.43769	2.54999
	-2.11184	0.1549	2.26674	0.24459	2.35643	0.43736	2.54921
	-2.11138	0.15474	2.26612	0.24437	2.35575	0.43704	2.54842
	-2.11092	0.15458	2.2655	0.24415	2.35507	0.43671	2.54764
	-2.11046	0.15442	2.26488	0.24393	2.35439	0.43639	2.54685
	-2.11	0.15425	2.26425	0.24371	2.35371	0.43606	2.54607
	-2.10954	0.15409	2.26363	0.24349	2.35303	0.43574	2.54528
	-2.10908	0.15393	2.26301	0.24328	2.35236	0.43541	2.5445
	-2.10862	0.15377	2.26239	0.24306	2.35168	0.43509	2.54371
	-2.10816	0.1536	2.26176	0.24284	2.351	0.43477	2.54293
	-2.1077	0.15344	2.26114	0.24262	2.35032	0.43444	2.54214
	-2.10724	0.15328	2.26052	0.2424	2.34964	0.43412	2.54136
	-2.10678	0.15312	2.2599	0.24219	2.34897	0.43379	2.54057
	-2.10632	0.15296	2.25928	0.24197	2.34829	0.43347	2.53979
	-2.10586	0.15279	2.25865	0.24175	2.34761	0.43315	2.53901
	-2.1054	0.15263	2.25803	0.24153	2.34693	0.43282	2.53822
	-2.10494	0.15247	2.25741	0.24132	2.34626	0.4325	2.53744
	-2.10448	0.15231	2.25679	0.2411	2.34558	0.43218	2.53666
	-2.10402	0.15215	2.25617	0.24088	2.3449	0.43185	2.53587
	-2.10356	0.15199	2.25555	0.24067	2.34423	0.43153	2.53509
	-2.1031	0.15183	2.25493	0.24045	2.34355	0.43121	2.53431
	-2.10264	0.15166	2.2543	0.24023	2.34287	0.43088	2.53352
	-2.10218	0.1515	2.25368	0.24002	2.3422	0.43056	2.53274
	-2.10172	0.15134	2.25306	0.2398	2.34152	0.43024	2.53196
	-2.10126	0.15118	2.25244	0.23958	2.34084	0.42991	2.53117
	-2.1008	0.15102	2.25182	0.23937	2.34017	0.42959	2.53039
	-2.10034	0.15086	2.2512	0.23915	2.33949	0.42927	2.52961
	-2.09988	0.1507	2.25058	0.23893	2.33881	0.42895	2.52883
	-2.09942	0.15054	2.24996	0.23872	2.33814	0.42863	2.52805
	-2.09896	0.15038	2.24934	0.2385	2.33746	0.4283	2.52726
	-2.0985	0.15022	2.24872	0.23829	2.33679	0.42798	2.52648
	-2.09804	0.15006	2.2481	0.23807	2.33611	0.42766	2.5257
	-2.09758	0.1499	2.24748	0.23785	2.33543	0.42734	2.52492
	-2.09712	0.14974	2.24686	0.23764	2.33476	0.42702	2.52414
	-2.09666	0.14958	2.24624	0.23742	2.33408	0.4267	2.52336
	-2.0962	0.14942	2.24562	0.23721	2.33341	0.42637	2.52257
	-2.09574	0.14926	2.245	0.23699	2.33273	0.42605	2.52179
	-2.09528	0.1491	2.24438	0.23678	2.33206	0.42573	2.52101
	-2.09482	0.14894	2.24376	0.23656	2.33138	0.42541	2.52023
	-2.09436	0.14878	2.24314	0.23635	2.33071	0.42509	2.51945
	-2.0939	0.14862	2.24252	0.23613	2.33003	0.42477	2.51867
	-2.09344	0.14846	2.2419	0.23592	2.32936	0.42445	2.51789
	-2.09298	0.1483	2.24128	0.2357	2.32868	0.42413	2.51711
	-2.09252	0.14814	2.24066	0.23549	2.32801	0.42381	2.51633
	-2.09206	0.14798	2.24004	0.23527	2.32733	0.42349	2.51555
	-2.0916	0.14782	2.23942	0.23506	2.32666	0.42317	2.51477
	-2.09114	0.14766	2.2388	0.23485	2.32598	0.42285	2.51399
	-2.09068	0.1475	2.23818	0.23463	2.32531	0.42253	2.51321
	-2.09022	0.14735	2.23756	0.23442	2.32464	0.42221	2.51243
	-2.08976	0.14719	2.23695	0.2342	2.32396	0.42189	2.51165
	-2.0893	0.14703	2.23633	0.23399	2.32329	0.42157	2.51087
	-2.08884	0.14687	2.23571	0.23377	2.32261	0.42125	2.51009
	-2.08838	0.14671	2.23509	0.23356	2.32194	0.42093	2.50931
	-2.08792	0.14655	2.23447	0.23335	2.32127	0.42061	2.50853
	-2.08746	0.14639	2.23385	0.23313	2.32059	0.42029	2.50775
	-2.087	0.14624	2.23323	0.23292	2.31992	0.41997	2.50697
	-2.08654	0.14608	2.23262	0.23271	2.31925	0.41966	2.50619
	-2.08608	0.14592	2.232	0.23249	2.31857	0.41934	2.50542
	-2.08562	0.14576	2.23138	0.23228	2.3179	0.41902	2.50464
	-2.08516	0.1456	2.23076	0.23207	2.31723	0.4187	2.50386
	-2.0847	0.14545	2.23014	0.23185	2.31655	0.41838	2.50308
	-2.08424	0.14529	2.22953	0.23164	2.31588	0.41806	2.5023
	-2.08378	0.14513	2.22891	0.23143	2.31521	0.41775	2.50152
	-2.08332	0.14497	2.22829	0.23122	2.31454	0.41743	2.50075
	-2.08286	0.14482	2.22767	0.231	2.31386	0.41711	2.49997
	-2.0824	0.14466	2.22706	0.23079	2.31319	0.41679	2.49919
	-2.08194	0.1445	2.22644	0.23058	2.31252	0.41648	2.49841
	-2.08148	0.14434	2.22582	0.23037	2.31185	0.41616	2.49764
	-2.08102	0.14419	2.2252	0.23015	2.31117	0.41584	2.49686
	-2.08056	0.14403	2.22459	0.22994	2.3105	0.41552	2.49608
	-2.0801	0.14387	2.22397	0.22973	2.30983	0.41521	2.4953
	-2.07964	0.14372	2.22335	0.22952	2.30916	0.41489	2.49453
	-2.07918	0.14356	2.22274	0.22931	2.30849	0.41457	2.49375
	-2.07872	0.1434	2.22212	0.2291	2.30781	0.41426	2.49297
	-2.07826	0.14325	2.2215	0.22888	2.30714	0.41394	2.4922
	-2.0778	0.14309	2.22089	0.22867	2.30647	0.41362	2.49142
	-2.07734	0.14293	2.22027	0.22846	2.3058	0.41331	2.49065
	-2.07688	0.14278	2.21965	0.22825	2.30513	0.41299	2.48987
	-2.07642	0.14262	2.21904	0.22804	2.30446	0.41268	2.48909
	-2.07596	0.14246	2.21842	0.22783	2.30379	0.41236	2.48832
	-2.0755	0.14231	2.2178	0.22762	2.30311	0.41204	2.48754
	-2.07504	0.14215	2.21719	0.22741	2.30244	0.41173	2.48677
	-2.07458	0.142	2.21657	0.22719	2.30177	0.41141	2.48599
	-2.07412	0.14184	2.21596	0.22698	2.3011	0.4111	2.48521
	-2.07366	0.14168	2.21534	0.22677	2.30043	0.41078	2.48444
	-2.0732	0.14153	2.21473	0.22656	2.29976	0.41047	2.48366
	-2.07274	0.14137	2.21411	0.22635	2.29909	0.41015	2.48289
	-2.07228	0.14122	2.21349	0.22614	2.29842	0.40984	2.48211
	-2.07182	0.14106	2.21288	0.22593	2.29775	0.40952	2.48134
	-2.07136	0.14091	2.21226	0.22572	2.29708	0.40921	2.48056
	-2.0709	0.14075	2.21165	0.22551	2.29641	0.40889	2.47979
	-2.07044	0.1406	2.21103	0.2253	2.29574	0.40858	2.47901
	-2.06998	0.14044	2.21042	0.22509	2.29507	0.40826	2.47824
	-2.06952	0.14029	2.2098	0.22488	2.2944	0.40795	2.47747
	-2.06906	0.14013	2.20919	0.22467	2.29373	0.40764	2.47669
	-2.0686	0.13998	2.20857	0.22446	2.29306	0.40732	2.47592
	-2.06814	0.13982	2.20796	0.22425	2.29239	0.40701	2.47514
	-2.06768	0.13967	2.20734	0.22404	2.29172	0.40669	2.47437
	-2.06722	0.13951	2.20673	0.22384	2.29105	0.40638	2.4736
	-2.06676	0.13936	2.20611	0.22363	2.29038	0.40607	2.47282
	-2.0663	0.1392	2.2055	0.22342	2.28971	0.40575	2.47205
	-2.06584	0.13905	2.20489	0.22321	2.28905	0.40544	2.47128
	-2.06538	0.13889	2.20427	0.223	2.28838	0.40513	2.4705
	-2.06492	0.13874	2.20366	0.22279	2.28771	0.40481	2.46973
	-2.06446	0.13859	2.20304	0.22258	2.28704	0.4045	2.46896
	-2.064	0.13843	2.20243	0.22237	2.28637	0.40419	2.46818
	-2.06354	0.13828	2.20181	0.22217	2.2857	0.40388	2.46741
	-2.06308	0.13812	2.2012	0.22196	2.28503	0.40356	2.46664
	-2.06262	0.13797	2.20059	0.22175	2.28436	0.40325	2.46587
	-2.06216	0.13782	2.19997	0.22154	2.2837	0.40294	2.46509
	-2.0617	0.13766	2.19936	0.22133	2.28303	0.40263	2.46432
	-2.06124	0.13751	2.19875	0.22112	2.28236	0.40231	2.46355
	-2.06078	0.13736	2.19813	0.22092	2.28169	0.402	2.46278
	-2.06032	0.1372	2.19752	0.22071	2.28102	0.40169	2.46201
	-2.05986	0.13705	2.19691	0.2205	2.28036	0.40138	2.46123
	-2.0594	0.1369	2.19629	0.22029	2.27969	0.40107	2.46046
	-2.05894	0.13674	2.19568	0.22009	2.27902	0.40076	2.45969
	-2.05848	0.13659	2.19507	0.21988	2.27835	0.40044	2.45892
	-2.05802	0.13644	2.19445	0.21967	2.27769	0.40013	2.45815
	-2.05756	0.13629	2.19384	0.21946	2.27702	0.39982	2.45738
	-2.0571	0.13613	2.19323	0.21926	2.27635	0.39951	2.45661
	-2.05664	0.13598	2.19262	0.21905	2.27569	0.3992	2.45584
	-2.05618	0.13583	2.192	0.21884	2.27502	0.39889	2.45506
	-2.05572	0.13568	2.19139	0.21864	2.27435	0.39858	2.45429
	-2.05526	0.13552	2.19078	0.21843	2.27369	0.39827	2.45352
	-2.0548	0.13537	2.19017	0.21822	2.27302	0.39796	2.45275
	-2.05434	0.13522	2.18955	0.21802	2.27235	0.39765	2.45198
	-2.05388	0.13507	2.18894	0.21781	2.27169	0.39734	2.45121
	-2.05342	0.13491	2.18833	0.2176	2.27102	0.39703	2.45044
	-2.05296	0.13476	2.18772	0.2174	2.27035	0.39672	2.44967
	-2.0525	0.13461	2.18711	0.21719	2.26969	0.39641	2.4489
	-2.05204	0.13446	2.18649	0.21699	2.26902	0.3961	2.44813
	-2.05158	0.13431	2.18588	0.21678	2.26836	0.39579	2.44736
	-2.05112	0.13416	2.18527	0.21657	2.26769	0.39548	2.44659
	-2.05066	0.134	2.18466	0.21637	2.26702	0.39517	2.44583
	-2.0502	0.13385	2.18405	0.21616	2.26636	0.39486	2.44506
	-2.04973	0.1337	2.18344	0.21596	2.26569	0.39455	2.44429
	-2.04927	0.13355	2.18283	0.21575	2.26503	0.39424	2.44352
	-2.04881	0.1334	2.18221	0.21555	2.26436	0.39393	2.44275
	-2.04835	0.13325	2.1816	0.21534	2.2637	0.39363	2.44198
	-2.04789	0.1331	2.18099	0.21514	2.26303	0.39332	2.44121
	-2.04743	0.13295	2.18038	0.21493	2.26237	0.39301	2.44044
	-2.04697	0.1328	2.17977	0.21473	2.2617	0.3927	2.43967
	-2.04651	0.13264	2.17916	0.21452	2.26104	0.39239	2.43891
	-2.04605	0.13249	2.17855	0.21432	2.26037	0.39208	2.43814
	-2.04559	0.13234	2.17794	0.21411	2.25971	0.39178	2.43737
	-2.04513	0.13219	2.17733	0.21391	2.25904	0.39147	2.4366
	-2.04467	0.13204	2.17672	0.2137	2.25838	0.39116	2.43584
	-2.04421	0.13189	2.17611	0.2135	2.25771	0.39085	2.43507
	-2.04375	0.13174	2.1755	0.21329	2.25705	0.39055	2.4343
	-2.04329	0.13159	2.17489	0.21309	2.25638	0.39024	2.43353
	-2.04283	0.13144	2.17428	0.21289	2.25572	0.38993	2.43277
	-2.04237	0.13129	2.17367	0.21268	2.25506	0.38962	2.432
	-2.04191	0.13114	2.17306	0.21248	2.25439	0.38932	2.43123
	-2.04145	0.13099	2.17245	0.21227	2.25373	0.38901	2.43046
	-2.04099	0.13084	2.17184	0.21207	2.25307	0.3887	2.4297
	-2.04053	0.13069	2.17123	0.21187	2.2524	0.3884	2.42893
	-2.04007	0.13054	2.17062	0.21166	2.25174	0.38809	2.42816
	-2.03961	0.13039	2.17001	0.21146	2.25107	0.38778	2.4274
	-2.03915	0.13025	2.1694	0.21126	2.25041	0.38748	2.42663
	-2.03869	0.1301	2.16879	0.21105	2.24975	0.38717	2.42587
	-2.03823	0.12995	2.16818	0.21085	2.24909	0.38687	2.4251
	-2.03777	0.1298	2.16757	0.21065	2.24842	0.38656	2.42433
	-2.03731	0.12965	2.16696	0.21045	2.24776	0.38625	2.42357
	-2.03685	0.1295	2.16635	0.21024	2.2471	0.38595	2.4228
	-2.03639	0.12935	2.16574	0.21004	2.24643	0.38564	2.42204
	-2.03593	0.1292	2.16514	0.20984	2.24577	0.38534	2.42127
	-2.03547	0.12905	2.16453	0.20963	2.24511	0.38503	2.42051
	-2.03501	0.1289	2.16392	0.20943	2.24445	0.38473	2.41974
	-2.03455	0.12876	2.16331	0.20923	2.24378	0.38442	2.41898
	-2.03409	0.12861	2.1627	0.20903	2.24312	0.38412	2.41821
	-2.03363	0.12846	2.16209	0.20883	2.24246	0.38381	2.41745
	-2.03317	0.12831	2.16148	0.20862	2.2418	0.38351	2.41668
	-2.03271	0.12816	2.16088	0.20842	2.24114	0.3832	2.41592
	-2.03225	0.12802	2.16027	0.20822	2.24047	0.3829	2.41515
	-2.03179	0.12787	2.15966	0.20802	2.23981	0.38259	2.41439
	-2.03133	0.12772	2.15905	0.20782	2.23915	0.38229	2.41362
	-2.03087	0.12757	2.15844	0.20762	2.23849	0.38199	2.41286
	-2.03041	0.12742	2.15784	0.20741	2.23783	0.38168	2.4121
	-2.02995	0.12728	2.15723	0.20721	2.23717	0.38138	2.41133
	-2.02949	0.12713	2.15662	0.20701	2.2365	0.38107	2.41057
	-2.02903	0.12698	2.15601	0.20681	2.23584	0.38077	2.4098
	-2.02857	0.12683	2.15541	0.20661	2.23518	0.38047	2.40904
	-2.02811	0.12669	2.1548	0.20641	2.23452	0.38016	2.40828
	-2.02765	0.12654	2.15419	0.20621	2.23386	0.37986	2.40751
	-2.02719	0.12639	2.15358	0.20601	2.2332	0.37956	2.40675
	-2.02673	0.12624	2.15298	0.20581	2.23254	0.37925	2.40599
	-2.02627	0.1261	2.15237	0.20561	2.23188	0.37895	2.40522
	-2.02581	0.12595	2.15176	0.20541	2.23122	0.37865	2.40446
	-2.02535	0.1258	2.15116	0.2052	2.23056	0.37835	2.4037
	-2.02489	0.12566	2.15055	0.205	2.2299	0.37804	2.40294
	-2.02443	0.12551	2.14994	0.2048	2.22924	0.37774	2.40217
	-2.02397	0.12536	2.14934	0.2046	2.22858	0.37744	2.40141
	-2.02351	0.12522	2.14873	0.2044	2.22792	0.37714	2.40065
	-2.02305	0.12507	2.14812	0.2042	2.22726	0.37684	2.39989
	-2.02259	0.12493	2.14752	0.204	2.2266	0.37653	2.39913
	-2.02213	0.12478	2.14691	0.20381	2.22594	0.37623	2.39836
	-2.02167	0.12463	2.14631	0.20361	2.22528	0.37593	2.3976
	-2.02121	0.12449	2.1457	0.20341	2.22462	0.37563	2.39684
	-2.02075	0.12434	2.14509	0.20321	2.22396	0.37533	2.39608
	-2.02029	0.1242	2.14449	0.20301	2.2233	0.37503	2.39532
	-2.01983	0.12405	2.14388	0.20281	2.22264	0.37472	2.39456
	-2.01937	0.1239	2.14328	0.20261	2.22198	0.37442	2.3938
	-2.01891	0.12376	2.14267	0.20241	2.22132	0.37412	2.39303
	-2.01845	0.12361	2.14206	0.20221	2.22066	0.37382	2.39227
	-2.01799	0.12347	2.14146	0.20201	2.22	0.37352	2.39151
	-2.01753	0.12332	2.14085	0.20181	2.21935	0.37322	2.39075
	-2.01707	0.12318	2.14025	0.20162	2.21869	0.37292	2.38999
	-2.01661	0.12303	2.13964	0.20142	2.21803	0.37262	2.38923
	-2.01615	0.12289	2.13904	0.20122	2.21737	0.37232	2.38847
	-2.01569	0.12274	2.13843	0.20102	2.21671	0.37202	2.38771
	-2.01523	0.1226	2.13783	0.20082	2.21605	0.37172	2.38695
	-2.01477	0.12245	2.13722	0.20062	2.2154	0.37142	2.38619
	-2.01431	0.12231	2.13662	0.20043	2.21474	0.37112	2.38543
	-2.01385	0.12216	2.13601	0.20023	2.21408	0.37082	2.38467
	-2.01339	0.12202	2.13541	0.20003	2.21342	0.37052	2.38391
	-2.01293	0.12187	2.1348	0.19983	2.21276	0.37022	2.38315
	-2.01247	0.12173	2.1342	0.19964	2.21211	0.36992	2.38239
	-2.01201	0.12158	2.1336	0.19944	2.21145	0.36962	2.38163
	-2.01155	0.12144	2.13299	0.19924	2.21079	0.36932	2.38088
	-2.01109	0.1213	2.13239	0.19904	2.21013	0.36903	2.38012
	-2.01063	0.12115	2.13178	0.19885	2.20948	0.36873	2.37936
	-2.01017	0.12101	2.13118	0.19865	2.20882	0.36843	2.3786
	-2.00971	0.12086	2.13058	0.19845	2.20816	0.36813	2.37784
	-2.00925	0.12072	2.12997	0.19825	2.20751	0.36783	2.37708
	-2.00879	0.12058	2.12937	0.19806	2.20685	0.36753	2.37632
	-2.00833	0.12043	2.12876	0.19786	2.20619	0.36723	2.37557
	-2.00787	0.12029	2.12816	0.19766	2.20554	0.36694	2.37481
	-2.00741	0.12015	2.12756	0.19747	2.20488	0.36664	2.37405
	-2.00695	0.12	2.12695	0.19727	2.20422	0.36634	2.37329
	-2.00649	0.11986	2.12635	0.19708	2.20357	0.36604	2.37253
	-2.00603	0.11972	2.12575	0.19688	2.20291	0.36575	2.37178
	-2.00557	0.11957	2.12514	0.19668	2.20225	0.36545	2.37102
	-2.00511	0.11943	2.12454	0.19649	2.2016	0.36515	2.37026
	-2.00465	0.11929	2.12394	0.19629	2.20094	0.36485	2.3695
	-2.00419	0.11914	2.12334	0.1961	2.20029	0.36456	2.36875
	-2.00373	0.119	2.12273	0.1959	2.19963	0.36426	2.36799
	-2.00327	0.11886	2.12213	0.1957	2.19897	0.36396	2.36723
	-2.00281	0.11872	2.12153	0.19551	2.19832	0.36367	2.36648
	-2.00235	0.11857	2.12092	0.19531	2.19766	0.36337	2.36572
	-2.00189	0.11843	2.12032	0.19512	2.19701	0.36307	2.36496
	-2.00143	0.11829	2.11972	0.19492	2.19635	0.36278	2.36421
	-2.00097	0.11815	2.11912	0.19473	2.1957	0.36248	2.36345
	-2.00051	0.11801	2.11852	0.19453	2.19504	0.36219	2.3627
	-2.00005	0.11786	2.11791	0.19434	2.19439	0.36189	2.36194
	-1.99959	0.11772	2.11731	0.19414	2.19373	0.36159	2.36118
	-1.99913	0.11758	2.11671	0.19395	2.19308	0.3613	2.36043
	-1.99867	0.11744	2.11611	0.19375	2.19242	0.361	2.35967
	-1.99821	0.1173	2.11551	0.19356	2.19177	0.36071	2.35892
	-1.99775	0.11715	2.1149	0.19336	2.19111	0.36041	2.35816
	-1.99729	0.11701	2.1143	0.19317	2.19046	0.36012	2.35741
	-1.99683	0.11687	2.1137	0.19298	2.1898	0.35982	2.35665
	-1.99637	0.11673	2.1131	0.19278	2.18915	0.35953	2.3559
	-1.99591	0.11659	2.1125	0.19259	2.1885	0.35923	2.35514
	-1.99545	0.11645	2.1119	0.19239	2.18784	0.35894	2.35439
	-1.99499	0.11631	2.1113	0.1922	2.18719	0.35864	2.35363
	-1.99453	0.11616	2.11069	0.19201	2.18653	0.35835	2.35288
	-1.99407	0.11602	2.11009	0.19181	2.18588	0.35805	2.35212
	-1.99361	0.11588	2.10949	0.19162	2.18523	0.35776	2.35137
	-1.99315	0.11574	2.10889	0.19142	2.18457	0.35746	2.35061
	-1.99269	0.1156	2.10829	0.19123	2.18392	0.35717	2.34986
	-1.99223	0.11546	2.10769	0.19104	2.18327	0.35688	2.34911
	-1.99177	0.11532	2.10709	0.19084	2.18261	0.35658	2.34835
	-1.99131	0.11518	2.10649	0.19065	2.18196	0.35629	2.3476
	-1.99085	0.11504	2.10589	0.19046	2.18131	0.356	2.34684
	-1.99039	0.1149	2.10529	0.19027	2.18065	0.3557	2.34609
	-1.98993	0.11476	2.10469	0.19007	2.18	0.35541	2.34534
	-1.98947	0.11462	2.10409	0.18988	2.17935	0.35512	2.34458
	-1.98901	0.11448	2.10349	0.18969	2.1787	0.35482	2.34383
	-1.98855	0.11434	2.10289	0.18949	2.17804	0.35453	2.34308
	-1.98809	0.1142	2.10229	0.1893	2.17739	0.35424	2.34233
	-1.98763	0.11406	2.10169	0.18911	2.17674	0.35394	2.34157
	-1.98717	0.11392	2.10109	0.18892	2.17609	0.35365	2.34082
	-1.98671	0.11378	2.10049	0.18873	2.17543	0.35336	2.34007
	-1.98625	0.11364	2.09989	0.18853	2.17478	0.35307	2.33932
	-1.98579	0.1135	2.09929	0.18834	2.17413	0.35277	2.33856
	-1.98533	0.11336	2.09869	0.18815	2.17348	0.35248	2.33781
	-1.98487	0.11322	2.09809	0.18796	2.17283	0.35219	2.33706
	-1.98441	0.11308	2.09749	0.18777	2.17218	0.3519	2.33631
	-1.98395	0.11294	2.09689	0.18758	2.17152	0.35161	2.33556
	-1.98349	0.11281	2.09629	0.18738	2.17087	0.35132	2.3348
	-1.98303	0.11267	2.09569	0.18719	2.17022	0.35102	2.33405
	-1.98257	0.11253	2.0951	0.187	2.16957	0.35073	2.3333
	-1.98211	0.11239	2.0945	0.18681	2.16892	0.35044	2.33255
	-1.98165	0.11225	2.0939	0.18662	2.16827	0.35015	2.3318
	-1.98119	0.11211	2.0933	0.18643	2.16762	0.34986	2.33105
	-1.98073	0.11197	2.0927	0.18624	2.16697	0.34957	2.3303
	-1.98027	0.11183	2.0921	0.18605	2.16631	0.34928	2.32955
	-1.97981	0.1117	2.0915	0.18586	2.16566	0.34899	2.32879
	-1.97935	0.11156	2.09091	0.18567	2.16501	0.3487	2.32804
	-1.97889	0.11142	2.09031	0.18547	2.16436	0.34841	2.32729
	-1.97843	0.11128	2.08971	0.18528	2.16371	0.34812	2.32654
	-1.97797	0.11114	2.08911	0.18509	2.16306	0.34783	2.32579
	-1.97751	0.11101	2.08851	0.1849	2.16241	0.34754	2.32504
	-1.97705	0.11087	2.08792	0.18471	2.16176	0.34725	2.32429
	-1.97659	0.11073	2.08732	0.18452	2.16111	0.34696	2.32354
	-1.97613	0.11059	2.08672	0.18433	2.16046	0.34667	2.32279
	-1.97567	0.11046	2.08612	0.18414	2.15981	0.34638	2.32204
	-1.97521	0.11032	2.08553	0.18395	2.15916	0.34609	2.32129
	-1.97475	0.11018	2.08493	0.18376	2.15851	0.3458	2.32055
	-1.97429	0.11004	2.08433	0.18358	2.15786	0.34551	2.3198
	-1.97383	0.10991	2.08373	0.18339	2.15721	0.34522	2.31905
	-1.97337	0.10977	2.08314	0.1832	2.15656	0.34493	2.3183
	-1.97291	0.10963	2.08254	0.18301	2.15591	0.34464	2.31755
	-1.97245	0.1095	2.08194	0.18282	2.15527	0.34435	2.3168
	-1.97199	0.10936	2.08135	0.18263	2.15462	0.34406	2.31605
	-1.97153	0.10922	2.08075	0.18244	2.15397	0.34378	2.3153
	-1.97107	0.10908	2.08015	0.18225	2.15332	0.34349	2.31455
	-1.97061	0.10895	2.07956	0.18206	2.15267	0.3432	2.31381
	-1.97015	0.10881	2.07896	0.18187	2.15202	0.34291	2.31306
	-1.96969	0.10868	2.07836	0.18169	2.15137	0.34262	2.31231
	-1.96923	0.10854	2.07777	0.1815	2.15072	0.34234	2.31156
	-1.96877	0.1084	2.07717	0.18131	2.15008	0.34205	2.31081
	-1.96831	0.10827	2.07657	0.18112	2.14943	0.34176	2.31007
	-1.96785	0.10813	2.07598	0.18093	2.14878	0.34147	2.30932
	-1.96739	0.10799	2.07538	0.18074	2.14813	0.34119	2.30857
	-1.96693	0.10786	2.07479	0.18056	2.14748	0.3409	2.30782
	-1.96647	0.10772	2.07419	0.18037	2.14684	0.34061	2.30708
	-1.96601	0.10759	2.07359	0.18018	2.14619	0.34032	2.30633
	-1.96555	0.10745	2.073	0.17999	2.14554	0.34004	2.30558
	-1.96509	0.10732	2.0724	0.17981	2.14489	0.33975	2.30484
	-1.96463	0.10718	2.07181	0.17962	2.14425	0.33946	2.30409
	-1.96417	0.10704	2.07121	0.17943	2.1436	0.33918	2.30334
	-1.96371	0.10691	2.07062	0.17924	2.14295	0.33889	2.3026
	-1.96325	0.10677	2.07002	0.17906	2.1423	0.3386	2.30185
	-1.96279	0.10664	2.06943	0.17887	2.14166	0.33832	2.3011
	-1.96233	0.1065	2.06883	0.17868	2.14101	0.33803	2.30036
	-1.96187	0.10637	2.06824	0.1785	2.14036	0.33775	2.29961
	-1.96141	0.10623	2.06764	0.17831	2.13972	0.33746	2.29887
	-1.96095	0.1061	2.06705	0.17812	2.13907	0.33717	2.29812
	-1.96049	0.10596	2.06645	0.17794	2.13842	0.33689	2.29738
	-1.96003	0.10583	2.06586	0.17775	2.13778	0.3366	2.29663
	-1.95957	0.1057	2.06526	0.17756	2.13713	0.33632	2.29588
	-1.95911	0.10556	2.06467	0.17738	2.13648	0.33603	2.29514
	-1.95865	0.10543	2.06407	0.17719	2.13584	0.33575	2.29439
	-1.95819	0.10529	2.06348	0.17701	2.13519	0.33546	2.29365
	-1.95773	0.10516	2.06288	0.17682	2.13454	0.33518	2.2929
	-1.95727	0.10502	2.06229	0.17663	2.1339	0.33489	2.29216
	-1.95681	0.10489	2.0617	0.17645	2.13325	0.33461	2.29141
	-1.95635	0.10476	2.0611	0.17626	2.13261	0.33432	2.29067
	-1.95589	0.10462	2.06051	0.17608	2.13196	0.33404	2.28993
	-1.95543	0.10449	2.05991	0.17589	2.13132	0.33376	2.28918
	-1.95497	0.10435	2.05932	0.17571	2.13067	0.33347	2.28844
	-1.95451	0.10422	2.05873	0.17552	2.13003	0.33319	2.28769
	-1.95405	0.10409	2.05813	0.17533	2.12938	0.3329	2.28695
	-1.95359	0.10395	2.05754	0.17515	2.12874	0.33262	2.28621
	-1.95313	0.10382	2.05695	0.17496	2.12809	0.33234	2.28546
	-1.95267	0.10369	2.05635	0.17478	2.12745	0.33205	2.28472
	-1.95221	0.10355	2.05576	0.1746	2.1268	0.33177	2.28398
	-1.95175	0.10342	2.05517	0.17441	2.12616	0.33149	2.28323
	-1.95129	0.10329	2.05457	0.17423	2.12551	0.3312	2.28249
	-1.95083	0.10316	2.05398	0.17404	2.12487	0.33092	2.28175
	-1.95037	0.10302	2.05339	0.17386	2.12422	0.33064	2.281
	-1.9499	0.10289	2.05279	0.17367	2.12358	0.33035	2.28026
	-1.94944	0.10276	2.0522	0.17349	2.12293	0.33007	2.27952
	-1.94898	0.10262	2.05161	0.1733	2.12229	0.32979	2.27877
	-1.94852	0.10249	2.05102	0.17312	2.12165	0.32951	2.27803
	-1.94806	0.10236	2.05042	0.17294	2.121	0.32922	2.27729
	-1.9476	0.10223	2.04983	0.17275	2.12036	0.32894	2.27655
	-1.94714	0.1021	2.04924	0.17257	2.11971	0.32866	2.27581
	-1.94668	0.10196	2.04865	0.17239	2.11907	0.32838	2.27506
	-1.94622	0.10183	2.04806	0.1722	2.11843	0.3281	2.27432
	-1.94576	0.1017	2.04746	0.17202	2.11778	0.32782	2.27358
	-1.9453	0.10157	2.04687	0.17183	2.11714	0.32753	2.27284
	-1.94484	0.10144	2.04628	0.17165	2.1165	0.32725	2.2721
	-1.94438	0.1013	2.04569	0.17147	2.11585	0.32697	2.27136
	-1.94392	0.10117	2.0451	0.17129	2.11521	0.32669	2.27061
	-1.94346	0.10104	2.0445	0.1711	2.11457	0.32641	2.26987
	-1.943	0.10091	2.04391	0.17092	2.11392	0.32613	2.26913
	-1.94254	0.10078	2.04332	0.17074	2.11328	0.32585	2.26839
	-1.94208	0.10065	2.04273	0.17055	2.11264	0.32557	2.26765
	-1.94162	0.10052	2.04214	0.17037	2.112	0.32529	2.26691
	-1.94116	0.10038	2.04155	0.17019	2.11135	0.32501	2.26617
	-1.9407	0.10025	2.04096	0.17001	2.11071	0.32472	2.26543
	-1.94024	0.10012	2.04037	0.16982	2.11007	0.32444	2.26469
	-1.93978	0.09999	2.03978	0.16964	2.10943	0.32416	2.26395
	-1.93932	0.09986	2.03918	0.16946	2.10878	0.32388	2.26321
	-1.93886	0.09973	2.03859	0.16928	2.10814	0.3236	2.26247
	-1.9384	0.0996	2.038	0.1691	2.1075	0.32332	2.26173
	-1.93794	0.09947	2.03741	0.16891	2.10686	0.32305	2.26099
	-1.93748	0.09934	2.03682	0.16873	2.10622	0.32277	2.26025
	-1.93702	0.09921	2.03623	0.16855	2.10558	0.32249	2.25951
	-1.93656	0.09908	2.03564	0.16837	2.10493	0.32221	2.25877
	-1.9361	0.09895	2.03505	0.16819	2.10429	0.32193	2.25803
	-1.93564	0.09882	2.03446	0.16801	2.10365	0.32165	2.25729
	-1.93518	0.09869	2.03387	0.16783	2.10301	0.32137	2.25655
	-1.93472	0.09856	2.03328	0.16765	2.10237	0.32109	2.25581
	-1.93426	0.09843	2.03269	0.16746	2.10173	0.32081	2.25508
	-1.9338	0.0983	2.0321	0.16728	2.10109	0.32053	2.25434
	-1.93334	0.09817	2.03151	0.1671	2.10045	0.32026	2.2536
	-1.93288	0.09804	2.03092	0.16692	2.09981	0.31998	2.25286
	-1.93242	0.09791	2.03033	0.16674	2.09916	0.3197	2.25212
	-1.93196	0.09778	2.02974	0.16656	2.09852	0.31942	2.25138
	-1.9315	0.09765	2.02915	0.16638	2.09788	0.31914	2.25065
	-1.93104	0.09752	2.02856	0.1662	2.09724	0.31887	2.24991
	-1.93058	0.09739	2.02797	0.16602	2.0966	0.31859	2.24917
	-1.93012	0.09726	2.02739	0.16584	2.09596	0.31831	2.24843
	-1.92966	0.09713	2.0268	0.16566	2.09532	0.31803	2.2477
	-1.9292	0.097	2.02621	0.16548	2.09468	0.31776	2.24696
	-1.92874	0.09688	2.02562	0.1653	2.09404	0.31748	2.24622
	-1.92828	0.09675	2.02503	0.16512	2.0934	0.3172	2.24548
	-1.92782	0.09662	2.02444	0.16494	2.09276	0.31692	2.24475
	-1.92736	0.09649	2.02385	0.16476	2.09212	0.31665	2.24401
	-1.9269	0.09636	2.02326	0.16458	2.09148	0.31637	2.24327
	-1.92644	0.09623	2.02268	0.1644	2.09085	0.31609	2.24254
	-1.92598	0.09611	2.02209	0.16422	2.09021	0.31582	2.2418
	-1.92552	0.09598	2.0215	0.16404	2.08957	0.31554	2.24106
	-1.92506	0.09585	2.02091	0.16387	2.08893	0.31526	2.24033
	-1.9246	0.09572	2.02032	0.16369	2.08829	0.31499	2.23959
	-1.92414	0.09559	2.01974	0.16351	2.08765	0.31471	2.23885
	-1.92368	0.09546	2.01915	0.16333	2.08701	0.31444	2.23812
	-1.92322	0.09534	2.01856	0.16315	2.08637	0.31416	2.23738
	-1.92276	0.09521	2.01797	0.16297	2.08573	0.31389	2.23665
	-1.9223	0.09508	2.01738	0.16279	2.0851	0.31361	2.23591
	-1.92184	0.09495	2.0168	0.16261	2.08446	0.31333	2.23518
	-1.92138	0.09483	2.01621	0.16244	2.08382	0.31306	2.23444
	-1.92092	0.0947	2.01562	0.16226	2.08318	0.31278	2.23371
	-1.92046	0.09457	2.01503	0.16208	2.08254	0.31251	2.23297
	-1.92	0.09444	2.01445	0.1619	2.0819	0.31223	2.23224
	-1.91954	0.09432	2.01386	0.16172	2.08127	0.31196	2.2315
	-1.91908	0.09419	2.01327	0.16155	2.08063	0.31168	2.23077
	-1.91862	0.09406	2.01269	0.16137	2.07999	0.31141	2.23003
	-1.91816	0.09394	2.0121	0.16119	2.07935	0.31114	2.2293
	-1.9177	0.09381	2.01151	0.16101	2.07872	0.31086	2.22856
	-1.91724	0.09368	2.01093	0.16084	2.07808	0.31059	2.22783
	-1.91678	0.09356	2.01034	0.16066	2.07744	0.31031	2.22709
	-1.91632	0.09343	2.00975	0.16048	2.0768	0.31004	2.22636
	-1.91586	0.0933	2.00917	0.16031	2.07617	0.30977	2.22563
	-1.9154	0.09318	2.00858	0.16013	2.07553	0.30949	2.22489
	-1.91494	0.09305	2.00799	0.15995	2.07489	0.30922	2.22416
	-1.91448	0.09293	2.00741	0.15977	2.07426	0.30894	2.22343
	-1.91402	0.0928	2.00682	0.1596	2.07362	0.30867	2.22269
	-1.91356	0.09267	2.00623	0.15942	2.07298	0.3084	2.22196
	-1.9131	0.09255	2.00565	0.15924	2.07235	0.30812	2.22123
	-1.91264	0.09242	2.00506	0.15907	2.07171	0.30785	2.22049
	-1.91218	0.0923	2.00448	0.15889	2.07107	0.30758	2.21976
	-1.91172	0.09217	2.00389	0.15872	2.07044	0.30731	2.21903
	-1.91126	0.09204	2.00331	0.15854	2.0698	0.30703	2.21829
	-1.9108	0.09192	2.00272	0.15836	2.06917	0.30676	2.21756
	-1.91034	0.09179	2.00213	0.15819	2.06853	0.30649	2.21683
	-1.90988	0.09167	2.00155	0.15801	2.06789	0.30622	2.2161
	-1.90942	0.09154	2.00096	0.15784	2.06726	0.30594	2.21537
	-1.90896	0.09142	2.00038	0.15766	2.06662	0.30567	2.21463
	-1.9085	0.09129	1.99979	0.15749	2.06599	0.3054	2.2139
	-1.90804	0.09117	1.99921	0.15731	2.06535	0.30513	2.21317
	-1.90758	0.09104	1.99862	0.15713	2.06472	0.30486	2.21244
	-1.90712	0.09092	1.99804	0.15696	2.06408	0.30459	2.21171
	-1.90666	0.09079	1.99745	0.15678	2.06345	0.30431	2.21097
	-1.9062	0.09067	1.99687	0.15661	2.06281	0.30404	2.21024
	-1.90574	0.09054	1.99629	0.15643	2.06217	0.30377	2.20951
	-1.90528	0.09042	1.9957	0.15626	2.06154	0.3035	2.20878
	-1.90482	0.0903	1.99512	0.15608	2.06091	0.30323	2.20805
	-1.90436	0.09017	1.99453	0.15591	2.06027	0.30296	2.20732
	-1.9039	0.09005	1.99395	0.15574	2.05964	0.30269	2.20659
	-1.90344	0.08992	1.99336	0.15556	2.059	0.30242	2.20586
	-1.90298	0.0898	1.99278	0.15539	2.05837	0.30215	2.20513
	-1.90252	0.08968	1.9922	0.15521	2.05773	0.30188	2.2044
	-1.90206	0.08955	1.99161	0.15504	2.0571	0.30161	2.20367
	-1.9016	0.08943	1.99103	0.15486	2.05646	0.30134	2.20294
	-1.90114	0.0893	1.99044	0.15469	2.05583	0.30107	2.20221
	-1.90068	0.08918	1.98986	0.15452	2.0552	0.3008	2.20148
	-1.90022	0.08906	1.98928	0.15434	2.05456	0.30053	2.20075
	-1.89976	0.08893	1.98869	0.15417	2.05393	0.30026	2.20002
	-1.8993	0.08881	1.98811	0.154	2.0533	0.29999	2.19929
	-1.89884	0.08869	1.98753	0.15382	2.05266	0.29972	2.19856
	-1.89838	0.08856	1.98694	0.15365	2.05203	0.29945	2.19783
	-1.89792	0.08844	1.98636	0.15348	2.0514	0.29918	2.1971
	-1.89746	0.08832	1.98578	0.1533	2.05076	0.29891	2.19637
	-1.897	0.08819	1.98519	0.15313	2.05013	0.29864	2.19564
	-1.89654	0.08807	1.98461	0.15296	2.0495	0.29837	2.19491
	-1.89608	0.08795	1.98403	0.15278	2.04886	0.29811	2.19418
	-1.89562	0.08783	1.98345	0.15261	2.04823	0.29784	2.19346
	-1.89516	0.0877	1.98286	0.15244	2.0476	0.29757	2.19273
	-1.8947	0.08758	1.98228	0.15227	2.04697	0.2973	2.192
	-1.89424	0.08746	1.9817	0.15209	2.04633	0.29703	2.19127
	-1.89378	0.08734	1.98112	0.15192	2.0457	0.29676	2.19054
	-1.89332	0.08721	1.98053	0.15175	2.04507	0.2965	2.18982
	-1.89286	0.08709	1.97995	0.15158	2.04444	0.29623	2.18909
	-1.8924	0.08697	1.97937	0.1514	2.0438	0.29596	2.18836
	-1.89194	0.08685	1.97879	0.15123	2.04317	0.29569	2.18763
	-1.89148	0.08673	1.97821	0.15106	2.04254	0.29543	2.1869
	-1.89102	0.0866	1.97762	0.15089	2.04191	0.29516	2.18618
	-1.89056	0.08648	1.97704	0.15072	2.04128	0.29489	2.18545
	-1.8901	0.08636	1.97646	0.15055	2.04064	0.29462	2.18472
	-1.88964	0.08624	1.97588	0.15037	2.04001	0.29436	2.184
	-1.88918	0.08612	1.9753	0.1502	2.03938	0.29409	2.18327
	-1.88872	0.086	1.97472	0.15003	2.03875	0.29382	2.18254
	-1.88826	0.08588	1.97413	0.14986	2.03812	0.29356	2.18182
	-1.8878	0.08575	1.97355	0.14969	2.03749	0.29329	2.18109
	-1.88734	0.08563	1.97297	0.14952	2.03686	0.29302	2.18036
	-1.88688	0.08551	1.97239	0.14935	2.03623	0.29276	2.17964
	-1.88642	0.08539	1.97181	0.14918	2.03559	0.29249	2.17891
	-1.88596	0.08527	1.97123	0.14901	2.03496	0.29223	2.17818
	-1.8855	0.08515	1.97065	0.14883	2.03433	0.29196	2.17746
	-1.88504	0.08503	1.97007	0.14866	2.0337	0.29169	2.17673
	-1.88458	0.08491	1.96949	0.14849	2.03307	0.29143	2.17601
	-1.88412	0.08479	1.96891	0.14832	2.03244	0.29116	2.17528
	-1.88366	0.08467	1.96833	0.14815	2.03181	0.2909	2.17456
	-1.8832	0.08455	1.96775	0.14798	2.03118	0.29063	2.17383
	-1.88274	0.08443	1.96717	0.14781	2.03055	0.29037	2.17311
	-1.88228	0.08431	1.96659	0.14764	2.02992	0.2901	2.17238
	-1.88182	0.08419	1.96601	0.14747	2.02929	0.28984	2.17166
	-1.88136	0.08407	1.96543	0.1473	2.02866	0.28957	2.17093
	-1.8809	0.08395	1.96485	0.14713	2.02803	0.28931	2.17021
	-1.88044	0.08383	1.96427	0.14696	2.0274	0.28904	2.16948
	-1.87998	0.08371	1.96369	0.14679	2.02677	0.28878	2.16876
	-1.87952	0.08359	1.96311	0.14663	2.02614	0.28852	2.16803
	-1.87906	0.08347	1.96253	0.14646	2.02551	0.28825	2.16731
	-1.8786	0.08335	1.96195	0.14629	2.02488	0.28799	2.16659
	-1.87814	0.08323	1.96137	0.14612	2.02426	0.28772	2.16586
	-1.87768	0.08311	1.96079	0.14595	2.02363	0.28746	2.16514
	-1.87722	0.08299	1.96021	0.14578	2.023	0.2872	2.16441
	-1.87676	0.08287	1.95963	0.14561	2.02237	0.28693	2.16369
	-1.8763	0.08275	1.95905	0.14544	2.02174	0.28667	2.16297
	-1.87584	0.08263	1.95847	0.14527	2.02111	0.28641	2.16224
	-1.87538	0.08251	1.95789	0.14511	2.02048	0.28614	2.16152
	-1.87492	0.0824	1.95731	0.14494	2.01985	0.28588	2.1608
	-1.87446	0.08228	1.95673	0.14477	2.01923	0.28562	2.16007
	-1.874	0.08216	1.95616	0.1446	2.0186	0.28535	2.15935
	-1.87354	0.08204	1.95558	0.14443	2.01797	0.28509	2.15863
	-1.87308	0.08192	1.955	0.14426	2.01734	0.28483	2.15791
	-1.87262	0.0818	1.95442	0.1441	2.01671	0.28457	2.15718
	-1.87216	0.08169	1.95384	0.14393	2.01609	0.2843	2.15646
	-1.8717	0.08157	1.95326	0.14376	2.01546	0.28404	2.15574
	-1.87124	0.08145	1.95269	0.14359	2.01483	0.28378	2.15502
	-1.87078	0.08133	1.95211	0.14343	2.0142	0.28352	2.15429
	-1.87032	0.08121	1.95153	0.14326	2.01358	0.28326	2.15357
	-1.86986	0.08109	1.95095	0.14309	2.01295	0.28299	2.15285
	-1.8694	0.08098	1.95037	0.14292	2.01232	0.28273	2.15213
	-1.86894	0.08086	1.9498	0.14276	2.01169	0.28247	2.15141
	-1.86848	0.08074	1.94922	0.14259	2.01107	0.28221	2.15069
	-1.86802	0.08062	1.94864	0.14242	2.01044	0.28195	2.14997
	-1.86756	0.08051	1.94806	0.14226	2.00981	0.28169	2.14924
	-1.8671	0.08039	1.94749	0.14209	2.00919	0.28143	2.14852
	-1.86664	0.08027	1.94691	0.14192	2.00856	0.28117	2.1478
	-1.86618	0.08016	1.94633	0.14176	2.00793	0.2809	2.14708
	-1.86572	0.08004	1.94575	0.14159	2.00731	0.28064	2.14636
	-1.86526	0.07992	1.94518	0.14142	2.00668	0.28038	2.14564
	-1.8648	0.0798	1.9446	0.14126	2.00605	0.28012	2.14492
	-1.86434	0.07969	1.94402	0.14109	2.00543	0.27986	2.1442
	-1.86388	0.07957	1.94345	0.14093	2.0048	0.2796	2.14348
	-1.86342	0.07945	1.94287	0.14076	2.00418	0.27934	2.14276
	-1.86296	0.07934	1.94229	0.14059	2.00355	0.27908	2.14204
	-1.8625	0.07922	1.94172	0.14043	2.00292	0.27882	2.14132
	-1.86204	0.0791	1.94114	0.14026	2.0023	0.27856	2.1406
	-1.86158	0.07899	1.94056	0.1401	2.00167	0.2783	2.13988
	-1.86112	0.07887	1.93999	0.13993	2.00105	0.27804	2.13916
	-1.86066	0.07876	1.93941	0.13977	2.00042	0.27778	2.13844
	-1.8602	0.07864	1.93884	0.1396	1.9998	0.27753	2.13772
	-1.85974	0.07852	1.93826	0.13944	1.99917	0.27727	2.137
	-1.85928	0.07841	1.93768	0.13927	1.99855	0.27701	2.13628
	-1.85882	0.07829	1.93711	0.13911	1.99792	0.27675	2.13556
	-1.85836	0.07818	1.93653	0.13894	1.9973	0.27649	2.13485
	-1.8579	0.07806	1.93596	0.13878	1.99667	0.27623	2.13413
	-1.85744	0.07795	1.93538	0.13861	1.99605	0.27597	2.13341
	-1.85698	0.07783	1.93481	0.13845	1.99542	0.27571	2.13269
	-1.85652	0.07771	1.93423	0.13828	1.9948	0.27546	2.13197
	-1.85606	0.0776	1.93365	0.13812	1.99417	0.2752	2.13125
	-1.8556	0.07748	1.93308	0.13795	1.99355	0.27494	2.13054
	-1.85514	0.07737	1.9325	0.13779	1.99293	0.27468	2.12982
	-1.85468	0.07725	1.93193	0.13763	1.9923	0.27442	2.1291
	-1.85422	0.07714	1.93135	0.13746	1.99168	0.27417	2.12838
	-1.85376	0.07702	1.93078	0.1373	1.99105	0.27391	2.12767
	-1.8533	0.07691	1.9302	0.13713	1.99043	0.27365	2.12695
	-1.85284	0.07679	1.92963	0.13697	1.98981	0.2734	2.12623
	-1.85238	0.07668	1.92905	0.13681	1.98918	0.27314	2.12551
	-1.85192	0.07657	1.92848	0.13664	1.98856	0.27288	2.1248
	-1.85146	0.07645	1.92791	0.13648	1.98794	0.27262	2.12408
	-1.851	0.07634	1.92733	0.13632	1.98731	0.27237	2.12336
	-1.85054	0.07622	1.92676	0.13615	1.98669	0.27211	2.12265
	-1.85008	0.07611	1.92618	0.13599	1.98607	0.27185	2.12193
	-1.84961	0.07599	1.92561	0.13583	1.98544	0.2716	2.12121
	-1.84915	0.07588	1.92503	0.13566	1.98482	0.27134	2.1205
	-1.84869	0.07577	1.92446	0.1355	1.9842	0.27109	2.11978
	-1.84823	0.07565	1.92389	0.13534	1.98357	0.27083	2.11906
	-1.84777	0.07554	1.92331	0.13518	1.98295	0.27057	2.11835
	-1.84731	0.07542	1.92274	0.13501	1.98233	0.27032	2.11763
	-1.84685	0.07531	1.92217	0.13485	1.98171	0.27006	2.11692
	-1.84639	0.0752	1.92159	0.13469	1.98108	0.26981	2.1162
	-1.84593	0.07508	1.92102	0.13453	1.98046	0.26955	2.11549
	-1.84547	0.07497	1.92045	0.13436	1.97984	0.2693	2.11477
	-1.84501	0.07486	1.91987	0.1342	1.97922	0.26904	2.11405
	-1.84455	0.07474	1.9193	0.13404	1.9786	0.26879	2.11334
	-1.84409	0.07463	1.91873	0.13388	1.97797	0.26853	2.11262
	-1.84363	0.07452	1.91815	0.13372	1.97735	0.26828	2.11191
	-1.84317	0.07441	1.91758	0.13356	1.97673	0.26802	2.1112
	-1.84271	0.07429	1.91701	0.13339	1.97611	0.26777	2.11048
	-1.84225	0.07418	1.91643	0.13323	1.97549	0.26751	2.10977
	-1.84179	0.07407	1.91586	0.13307	1.97487	0.26726	2.10905
	-1.84133	0.07395	1.91529	0.13291	1.97424	0.267	2.10834
	-1.84087	0.07384	1.91472	0.13275	1.97362	0.26675	2.10762
	-1.84041	0.07373	1.91414	0.13259	1.973	0.2665	2.10691
	-1.83995	0.07362	1.91357	0.13243	1.97238	0.26624	2.1062
	-1.83949	0.07351	1.913	0.13227	1.97176	0.26599	2.10548
	-1.83903	0.07339	1.91243	0.13211	1.97114	0.26573	2.10477
	-1.83857	0.07328	1.91186	0.13194	1.97052	0.26548	2.10405
	-1.83811	0.07317	1.91128	0.13178	1.9699	0.26523	2.10334
	-1.83765	0.07306	1.91071	0.13162	1.96928	0.26497	2.10263
	-1.83719	0.07295	1.91014	0.13146	1.96866	0.26472	2.10191
	-1.83673	0.07283	1.90957	0.1313	1.96804	0.26447	2.1012
	-1.83627	0.07272	1.909	0.13114	1.96742	0.26421	2.10049
	-1.83581	0.07261	1.90842	0.13098	1.9668	0.26396	2.09978
	-1.83535	0.0725	1.90785	0.13082	1.96618	0.26371	2.09906
	-1.83489	0.07239	1.90728	0.13066	1.96556	0.26346	2.09835
	-1.83443	0.07228	1.90671	0.1305	1.96494	0.2632	2.09764
	-1.83397	0.07217	1.90614	0.13034	1.96432	0.26295	2.09693
	-1.83351	0.07205	1.90557	0.13018	1.9637	0.2627	2.09621
	-1.83305	0.07194	1.905	0.13002	1.96308	0.26245	2.0955
	-1.83259	0.07183	1.90443	0.12987	1.96246	0.2622	2.09479
	-1.83213	0.07172	1.90386	0.12971	1.96184	0.26194	2.09408
	-1.83167	0.07161	1.90328	0.12955	1.96122	0.26169	2.09337
	-1.83121	0.0715	1.90271	0.12939	1.9606	0.26144	2.09265
	-1.83075	0.07139	1.90214	0.12923	1.95998	0.26119	2.09194
	-1.83029	0.07128	1.90157	0.12907	1.95936	0.26094	2.09123
	-1.82983	0.07117	1.901	0.12891	1.95874	0.26069	2.09052
	-1.82937	0.07106	1.90043	0.12875	1.95813	0.26044	2.08981
	-1.82891	0.07095	1.89986	0.12859	1.95751	0.26018	2.0891
	-1.82845	0.07084	1.89929	0.12844	1.95689	0.25993	2.08839
	-1.82799	0.07073	1.89872	0.12828	1.95627	0.25968	2.08768
	-1.82753	0.07062	1.89815	0.12812	1.95565	0.25943	2.08697
	-1.82707	0.07051	1.89758	0.12796	1.95503	0.25918	2.08626
	-1.82661	0.0704	1.89701	0.1278	1.95441	0.25893	2.08554
	-1.82615	0.07029	1.89644	0.12764	1.9538	0.25868	2.08483
	-1.82569	0.07018	1.89587	0.12749	1.95318	0.25843	2.08412
	-1.82523	0.07007	1.8953	0.12733	1.95256	0.25818	2.08341
	-1.82477	0.06996	1.89473	0.12717	1.95194	0.25793	2.0827
	-1.82431	0.06985	1.89416	0.12701	1.95133	0.25768	2.08199
	-1.82385	0.06974	1.89359	0.12686	1.95071	0.25743	2.08128
	-1.82339	0.06963	1.89302	0.1267	1.95009	0.25718	2.08058
	-1.82293	0.06952	1.89246	0.12654	1.94947	0.25693	2.07987
	-1.82247	0.06941	1.89189	0.12638	1.94886	0.25668	2.07916
	-1.82201	0.06931	1.89132	0.12623	1.94824	0.25644	2.07845
	-1.82155	0.0692	1.89075	0.12607	1.94762	0.25619	2.07774
	-1.82109	0.06909	1.89018	0.12591	1.947	0.25594	2.07703
	-1.82063	0.06898	1.88961	0.12576	1.94639	0.25569	2.07632
	-1.82017	0.06887	1.88904	0.1256	1.94577	0.25544	2.07561
	-1.81971	0.06876	1.88847	0.12544	1.94515	0.25519	2.0749
	-1.81925	0.06865	1.88791	0.12529	1.94454	0.25494	2.07419
	-1.81879	0.06854	1.88734	0.12513	1.94392	0.25469	2.07349
	-1.81833	0.06844	1.88677	0.12497	1.9433	0.25445	2.07278
	-1.81787	0.06833	1.8862	0.12482	1.94269	0.2542	2.07207
	-1.81741	0.06822	1.88563	0.12466	1.94207	0.25395	2.07136
	-1.81695	0.06811	1.88506	0.1245	1.94146	0.2537	2.07065
	-1.81649	0.068	1.8845	0.12435	1.94084	0.25345	2.06995
	-1.81603	0.0679	1.88393	0.12419	1.94022	0.25321	2.06924
	-1.81557	0.06779	1.88336	0.12404	1.93961	0.25296	2.06853
	-1.81511	0.06768	1.88279	0.12388	1.93899	0.25271	2.06782
	-1.81465	0.06757	1.88222	0.12373	1.93838	0.25247	2.06712
	-1.81419	0.06747	1.88166	0.12357	1.93776	0.25222	2.06641
	-1.81373	0.06736	1.88109	0.12341	1.93715	0.25197	2.0657
	-1.81327	0.06725	1.88052	0.12326	1.93653	0.25172	2.065
	-1.81281	0.06714	1.87996	0.1231	1.93592	0.25148	2.06429
	-1.81235	0.06704	1.87939	0.12295	1.9353	0.25123	2.06358
	-1.81189	0.06693	1.87882	0.12279	1.93469	0.25098	2.06288
	-1.81143	0.06682	1.87825	0.12264	1.93407	0.25074	2.06217
	-1.81097	0.06672	1.87769	0.12248	1.93346	0.25049	2.06146
	-1.81051	0.06661	1.87712	0.12233	1.93284	0.25025	2.06076
	-1.81005	0.0665	1.87655	0.12218	1.93223	0.25	2.06005
	-1.80959	0.0664	1.87599	0.12202	1.93161	0.24975	2.05934
	-1.80913	0.06629	1.87542	0.12187	1.931	0.24951	2.05864
	-1.80867	0.06618	1.87485	0.12171	1.93038	0.24926	2.05793
	-1.80821	0.06608	1.87429	0.12156	1.92977	0.24902	2.05723
	-1.80775	0.06597	1.87372	0.1214	1.92915	0.24877	2.05652
	-1.80729	0.06586	1.87315	0.12125	1.92854	0.24853	2.05582
	-1.80683	0.06576	1.87259	0.1211	1.92793	0.24828	2.05511
	-1.80637	0.06565	1.87202	0.12094	1.92731	0.24804	2.05441
	-1.80591	0.06555	1.87146	0.12079	1.9267	0.24779	2.0537
	-1.80545	0.06544	1.87089	0.12063	1.92609	0.24755	2.053
	-1.80499	0.06533	1.87032	0.12048	1.92547	0.2473	2.05229
	-1.80453	0.06523	1.86976	0.12033	1.92486	0.24706	2.05159
	-1.80407	0.06512	1.86919	0.12017	1.92424	0.24681	2.05088
	-1.80361	0.06502	1.86863	0.12002	1.92363	0.24657	2.05018
	-1.80315	0.06491	1.86806	0.11987	1.92302	0.24632	2.04947
	-1.80269	0.06481	1.8675	0.11972	1.92241	0.24608	2.04877
	-1.80223	0.0647	1.86693	0.11956	1.92179	0.24584	2.04807
	-1.80177	0.0646	1.86637	0.11941	1.92118	0.24559	2.04736
	-1.80131	0.06449	1.8658	0.11926	1.92057	0.24535	2.04666
	-1.80085	0.06439	1.86524	0.1191	1.91995	0.24511	2.04596
	-1.80039	0.06428	1.86467	0.11895	1.91934	0.24486	2.04525
	-1.79993	0.06418	1.86411	0.1188	1.91873	0.24462	2.04455
	-1.79947	0.06407	1.86354	0.11865	1.91812	0.24438	2.04385
	-1.79901	0.06397	1.86298	0.11849	1.9175	0.24413	2.04314
	-1.79855	0.06386	1.86241	0.11834	1.91689	0.24389	2.04244
	-1.79809	0.06376	1.86185	0.11819	1.91628	0.24365	2.04174
	-1.79763	0.06365	1.86128	0.11804	1.91567	0.2434	2.04103
	-1.79717	0.06355	1.86072	0.11789	1.91506	0.24316	2.04033
	-1.79671	0.06344	1.86015	0.11773	1.91444	0.24292	2.03963
	-1.79625	0.06334	1.85959	0.11758	1.91383	0.24268	2.03893
	-1.79579	0.06324	1.85903	0.11743	1.91322	0.24243	2.03822
	-1.79533	0.06313	1.85846	0.11728	1.91261	0.24219	2.03752
	-1.79487	0.06303	1.8579	0.11713	1.912	0.24195	2.03682
	-1.79441	0.06292	1.85733	0.11698	1.91139	0.24171	2.03612
	-1.79395	0.06282	1.85677	0.11683	1.91078	0.24147	2.03542
	-1.79349	0.06272	1.85621	0.11668	1.91016	0.24122	2.03471
	-1.79303	0.06261	1.85564	0.11652	1.90955	0.24098	2.03401
	-1.79257	0.06251	1.85508	0.11637	1.90894	0.24074	2.03331
	-1.79211	0.06241	1.85452	0.11622	1.90833	0.2405	2.03261
	-1.79165	0.0623	1.85395	0.11607	1.90772	0.24026	2.03191
	-1.79119	0.0622	1.85339	0.11592	1.90711	0.24002	2.03121
	-1.79073	0.0621	1.85283	0.11577	1.9065	0.23978	2.03051
	-1.79027	0.06199	1.85226	0.11562	1.90589	0.23954	2.02981
	-1.78981	0.06189	1.8517	0.11547	1.90528	0.2393	2.0291
	-1.78935	0.06179	1.85114	0.11532	1.90467	0.23906	2.0284
	-1.78889	0.06169	1.85057	0.11517	1.90406	0.23881	2.0277
	-1.78843	0.06158	1.85001	0.11502	1.90345	0.23857	2.027
	-1.78797	0.06148	1.84945	0.11487	1.90284	0.23833	2.0263
	-1.78751	0.06138	1.84889	0.11472	1.90223	0.23809	2.0256
	-1.78705	0.06127	1.84832	0.11457	1.90162	0.23785	2.0249
	-1.78659	0.06117	1.84776	0.11442	1.90101	0.23761	2.0242
	-1.78613	0.06107	1.8472	0.11427	1.9004	0.23737	2.0235
	-1.78567	0.06097	1.84664	0.11412	1.89979	0.23714	2.0228
	-1.78521	0.06087	1.84607	0.11397	1.89918	0.2369	2.0221
	-1.78475	0.06076	1.84551	0.11382	1.89857	0.23666	2.0214
	-1.78429	0.06066	1.84495	0.11367	1.89796	0.23642	2.02071
	-1.78383	0.06056	1.84439	0.11353	1.89735	0.23618	2.02001
	-1.78337	0.06046	1.84383	0.11338	1.89674	0.23594	2.01931
	-1.78291	0.06036	1.84326	0.11323	1.89614	0.2357	2.01861
	-1.78245	0.06025	1.8427	0.11308	1.89553	0.23546	2.01791
	-1.78199	0.06015	1.84214	0.11293	1.89492	0.23522	2.01721
	-1.78153	0.06005	1.84158	0.11278	1.89431	0.23498	2.01651
	-1.78107	0.05995	1.84102	0.11263	1.8937	0.23475	2.01581
	-1.78061	0.05985	1.84046	0.11248	1.89309	0.23451	2.01512
	-1.78015	0.05975	1.8399	0.11234	1.89248	0.23427	2.01442
	-1.77969	0.05965	1.83934	0.11219	1.89188	0.23403	2.01372
	-1.77923	0.05955	1.83877	0.11204	1.89127	0.23379	2.01302
	-1.77877	0.05945	1.83821	0.11189	1.89066	0.23356	2.01232
	-1.77831	0.05934	1.83765	0.11174	1.89005	0.23332	2.01163
	-1.77785	0.05924	1.83709	0.1116	1.88944	0.23308	2.01093
	-1.77739	0.05914	1.83653	0.11145	1.88884	0.23284	2.01023
	-1.77693	0.05904	1.83597	0.1113	1.88823	0.23261	2.00953
	-1.77647	0.05894	1.83541	0.11115	1.88762	0.23237	2.00884
	-1.77601	0.05884	1.83485	0.11101	1.88701	0.23213	2.00814
	-1.77555	0.05874	1.83429	0.11086	1.88641	0.23189	2.00744
	-1.77509	0.05864	1.83373	0.11071	1.8858	0.23166	2.00675
	-1.77463	0.05854	1.83317	0.11057	1.88519	0.23142	2.00605
	-1.77417	0.05844	1.83261	0.11042	1.88459	0.23118	2.00535
	-1.77371	0.05834	1.83205	0.11027	1.88398	0.23095	2.00466
	-1.77325	0.05824	1.83149	0.11012	1.88337	0.23071	2.00396
	-1.77279	0.05814	1.83093	0.10998	1.88277	0.23048	2.00326
	-1.77233	0.05804	1.83037	0.10983	1.88216	0.23024	2.00257
	-1.77187	0.05794	1.82981	0.10968	1.88155	0.23	2.00187
	-1.77141	0.05784	1.82925	0.10954	1.88095	0.22977	2.00117
	-1.77095	0.05774	1.82869	0.10939	1.88034	0.22953	2.00048
	-1.77049	0.05764	1.82813	0.10925	1.87973	0.2293	1.99978
	-1.77003	0.05754	1.82757	0.1091	1.87913	0.22906	1.99909
	-1.76957	0.05745	1.82701	0.10895	1.87852	0.22883	1.99839
	-1.76911	0.05735	1.82645	0.10881	1.87792	0.22859	1.9977
	-1.76865	0.05725	1.82589	0.10866	1.87731	0.22836	1.997
	-1.76819	0.05715	1.82533	0.10852	1.8767	0.22812	1.99631
	-1.76773	0.05705	1.82478	0.10837	1.8761	0.22789	1.99561
	-1.76727	0.05695	1.82422	0.10823	1.87549	0.22765	1.99492
	-1.76681	0.05685	1.82366	0.10808	1.87489	0.22742	1.99422
	-1.76635	0.05675	1.8231	0.10793	1.87428	0.22718	1.99353
	-1.76589	0.05665	1.82254	0.10779	1.87368	0.22695	1.99283
	-1.76543	0.05656	1.82198	0.10764	1.87307	0.22671	1.99214
	-1.76497	0.05646	1.82142	0.1075	1.87247	0.22648	1.99145
	-1.76451	0.05636	1.82087	0.10735	1.87186	0.22624	1.99075
	-1.76405	0.05626	1.82031	0.10721	1.87126	0.22601	1.99006
	-1.76359	0.05616	1.81975	0.10707	1.87065	0.22578	1.98936
	-1.76313	0.05607	1.81919	0.10692	1.87005	0.22554	1.98867
	-1.76267	0.05597	1.81863	0.10678	1.86944	0.22531	1.98798
	-1.76221	0.05587	1.81808	0.10663	1.86884	0.22508	1.98728
	-1.76175	0.05577	1.81752	0.10649	1.86823	0.22484	1.98659
	-1.76129	0.05567	1.81696	0.10634	1.86763	0.22461	1.9859
	-1.76083	0.05558	1.8164	0.1062	1.86702	0.22438	1.9852
	-1.76037	0.05548	1.81585	0.10605	1.86642	0.22414	1.98451
	-1.75991	0.05538	1.81529	0.10591	1.86582	0.22391	1.98382
	-1.75945	0.05528	1.81473	0.10577	1.86521	0.22368	1.98312
	-1.75899	0.05519	1.81417	0.10562	1.86461	0.22345	1.98243
	-1.75853	0.05509	1.81362	0.10548	1.86401	0.22321	1.98174
	-1.75807	0.05499	1.81306	0.10534	1.8634	0.22298	1.98105
	-1.75761	0.0549	1.8125	0.10519	1.8628	0.22275	1.98035
	-1.75715	0.0548	1.81194	0.10505	1.86219	0.22252	1.97966
	-1.75669	0.0547	1.81139	0.10491	1.86159	0.22228	1.97897
	-1.75623	0.05461	1.81083	0.10476	1.86099	0.22205	1.97828
	-1.75577	0.05451	1.81027	0.10462	1.86039	0.22182	1.97759
	-1.75531	0.05441	1.80972	0.10448	1.85978	0.22159	1.9769
	-1.75485	0.05432	1.80916	0.10433	1.85918	0.22136	1.9762
	-1.75439	0.05422	1.8086	0.10419	1.85858	0.22113	1.97551
	-1.75393	0.05412	1.80805	0.10405	1.85797	0.2209	1.97482
	-1.75347	0.05403	1.80749	0.10391	1.85737	0.22066	1.97413
	-1.75301	0.05393	1.80694	0.10376	1.85677	0.22043	1.97344
	-1.75255	0.05383	1.80638	0.10362	1.85617	0.2202	1.97275
	-1.75209	0.05374	1.80582	0.10348	1.85556	0.21997	1.97206
	-1.75163	0.05364	1.80527	0.10334	1.85496	0.21974	1.97137
	-1.75117	0.05355	1.80471	0.10319	1.85436	0.21951	1.97068
	-1.75071	0.05345	1.80416	0.10305	1.85376	0.21928	1.96999
	-1.75025	0.05336	1.8036	0.10291	1.85316	0.21905	1.9693
	-1.74978	0.05326	1.80305	0.10277	1.85255	0.21882	1.9686
	-1.74932	0.05316	1.80249	0.10263	1.85195	0.21859	1.96791
	-1.74886	0.05307	1.80193	0.10249	1.85135	0.21836	1.96722
	-1.7484	0.05297	1.80138	0.10234	1.85075	0.21813	1.96654
	-1.74794	0.05288	1.80082	0.1022	1.85015	0.2179	1.96585
	-1.74748	0.05278	1.80027	0.10206	1.84955	0.21767	1.96516
	-1.74702	0.05269	1.79971	0.10192	1.84894	0.21744	1.96447
	-1.74656	0.05259	1.79916	0.10178	1.84834	0.21721	1.96378
	-1.7461	0.0525	1.7986	0.10164	1.84774	0.21698	1.96309
	-1.74564	0.0524	1.79805	0.1015	1.84714	0.21675	1.9624
	-1.74518	0.05231	1.79749	0.10136	1.84654	0.21653	1.96171
	-1.74472	0.05222	1.79694	0.10122	1.84594	0.2163	1.96102
	-1.74426	0.05212	1.79639	0.10108	1.84534	0.21607	1.96033
	-1.7438	0.05203	1.79583	0.10093	1.84474	0.21584	1.95964
	-1.74334	0.05193	1.79528	0.10079	1.84414	0.21561	1.95895
	-1.74288	0.05184	1.79472	0.10065	1.84354	0.21538	1.95827
	-1.74242	0.05174	1.79417	0.10051	1.84294	0.21515	1.95758
	-1.74196	0.05165	1.79361	0.10037	1.84234	0.21493	1.95689
	-1.7415	0.05156	1.79306	0.10023	1.84174	0.2147	1.9562
	-1.74104	0.05146	1.79251	0.10009	1.84114	0.21447	1.95551
	-1.74058	0.05137	1.79195	0.09995	1.84054	0.21424	1.95483
	-1.74012	0.05127	1.7914	0.09981	1.83994	0.21401	1.95414
	-1.73966	0.05118	1.79084	0.09967	1.83934	0.21379	1.95345
	-1.7392	0.05109	1.79029	0.09953	1.83874	0.21356	1.95276
	-1.73874	0.05099	1.78974	0.0994	1.83814	0.21333	1.95208
	-1.73828	0.0509	1.78918	0.09926	1.83754	0.21311	1.95139
	-1.73782	0.05081	1.78863	0.09912	1.83694	0.21288	1.9507
	-1.73736	0.05071	1.78808	0.09898	1.83634	0.21265	1.95002
	-1.7369	0.05062	1.78752	0.09884	1.83574	0.21242	1.94933
	-1.73644	0.05053	1.78697	0.0987	1.83514	0.2122	1.94864
	-1.73598	0.05043	1.78642	0.09856	1.83454	0.21197	1.94796
	-1.73552	0.05034	1.78587	0.09842	1.83395	0.21175	1.94727
	-1.73506	0.05025	1.78531	0.09828	1.83335	0.21152	1.94658
	-1.7346	0.05016	1.78476	0.09814	1.83275	0.21129	1.9459
	-1.73414	0.05006	1.78421	0.09801	1.83215	0.21107	1.94521
	-1.73368	0.04997	1.78365	0.09787	1.83155	0.21084	1.94452
	-1.73322	0.04988	1.7831	0.09773	1.83095	0.21062	1.94384
	-1.73276	0.04979	1.78255	0.09759	1.83035	0.21039	1.94315
	-1.7323	0.04969	1.782	0.09745	1.82976	0.21016	1.94247
	-1.73184	0.0496	1.78145	0.09732	1.82916	0.20994	1.94178
	-1.73138	0.04951	1.78089	0.09718	1.82856	0.20971	1.9411
	-1.73092	0.04942	1.78034	0.09704	1.82796	0.20949	1.94041
	-1.73046	0.04933	1.77979	0.0969	1.82737	0.20926	1.93973
	-1.73	0.04923	1.77924	0.09676	1.82677	0.20904	1.93904
	-1.72954	0.04914	1.77869	0.09663	1.82617	0.20881	1.93836
	-1.72908	0.04905	1.77813	0.09649	1.82557	0.20859	1.93767
	-1.72862	0.04896	1.77758	0.09635	1.82498	0.20836	1.93699
	-1.72816	0.04887	1.77703	0.09622	1.82438	0.20814	1.9363
	-1.7277	0.04878	1.77648	0.09608	1.82378	0.20791	1.93562
	-1.72724	0.04868	1.77593	0.09594	1.82318	0.20769	1.93493
	-1.72678	0.04859	1.77538	0.0958	1.82259	0.20747	1.93425
	-1.72632	0.0485	1.77482	0.09567	1.82199	0.20724	1.93357
	-1.72586	0.04841	1.77427	0.09553	1.82139	0.20702	1.93288
	-1.7254	0.04832	1.77372	0.09539	1.8208	0.2068	1.9322
	-1.72494	0.04823	1.77317	0.09526	1.8202	0.20657	1.93151
	-1.72448	0.04814	1.77262	0.09512	1.8196	0.20635	1.93083
	-1.72402	0.04805	1.77207	0.09498	1.81901	0.20612	1.93015
	-1.72356	0.04796	1.77152	0.09485	1.81841	0.2059	1.92946
	-1.7231	0.04787	1.77097	0.09471	1.81781	0.20568	1.92878
	-1.72264	0.04778	1.77042	0.09458	1.81722	0.20546	1.9281
	-1.72218	0.04769	1.76987	0.09444	1.81662	0.20523	1.92741
	-1.72172	0.0476	1.76932	0.0943	1.81603	0.20501	1.92673
	-1.72126	0.04751	1.76877	0.09417	1.81543	0.20479	1.92605
	-1.7208	0.04742	1.76822	0.09403	1.81484	0.20456	1.92537
	-1.72034	0.04733	1.76767	0.0939	1.81424	0.20434	1.92468
	-1.71988	0.04724	1.76712	0.09376	1.81364	0.20412	1.924
	-1.71942	0.04715	1.76657	0.09363	1.81305	0.2039	1.92332
	-1.71896	0.04706	1.76602	0.09349	1.81245	0.20368	1.92264
	-1.7185	0.04697	1.76547	0.09336	1.81186	0.20345	1.92196
	-1.71804	0.04688	1.76492	0.09322	1.81126	0.20323	1.92127
	-1.71758	0.04679	1.76437	0.09309	1.81067	0.20301	1.92059
	-1.71712	0.0467	1.76382	0.09295	1.81007	0.20279	1.91991
	-1.71666	0.04661	1.76327	0.09282	1.80948	0.20257	1.91923
	-1.7162	0.04652	1.76272	0.09268	1.80888	0.20235	1.91855
	-1.71574	0.04643	1.76217	0.09255	1.80829	0.20212	1.91787
	-1.71528	0.04634	1.76162	0.09241	1.8077	0.2019	1.91718
	-1.71482	0.04625	1.76107	0.09228	1.8071	0.20168	1.9165
	-1.71436	0.04616	1.76052	0.09214	1.80651	0.20146	1.91582
	-1.7139	0.04607	1.75997	0.09201	1.80591	0.20124	1.91514
	-1.71344	0.04598	1.75943	0.09188	1.80532	0.20102	1.91446
	-1.71298	0.0459	1.75888	0.09174	1.80472	0.2008	1.91378
	-1.71252	0.04581	1.75833	0.09161	1.80413	0.20058	1.9131
	-1.71206	0.04572	1.75778	0.09148	1.80354	0.20036	1.91242
	-1.7116	0.04563	1.75723	0.09134	1.80294	0.20014	1.91174
	-1.71114	0.04554	1.75668	0.09121	1.80235	0.19992	1.91106
	-1.71068	0.04545	1.75614	0.09107	1.80176	0.1997	1.91038
	-1.71022	0.04537	1.75559	0.09094	1.80116	0.19948	1.9097
	-1.70976	0.04528	1.75504	0.09081	1.80057	0.19926	1.90902
	-1.7093	0.04519	1.75449	0.09067	1.79998	0.19904	1.90834
	-1.70884	0.0451	1.75394	0.09054	1.79938	0.19882	1.90766
	-1.70838	0.04501	1.75339	0.09041	1.79879	0.1986	1.90698
	-1.70792	0.04493	1.75285	0.09028	1.7982	0.19838	1.9063
	-1.70746	0.04484	1.7523	0.09014	1.7976	0.19816	1.90562
	-1.707	0.04475	1.75175	0.09001	1.79701	0.19794	1.90495
	-1.70654	0.04466	1.7512	0.08988	1.79642	0.19773	1.90427
	-1.70608	0.04458	1.75066	0.08974	1.79583	0.19751	1.90359
	-1.70562	0.04449	1.75011	0.08961	1.79523	0.19729	1.90291
	-1.70516	0.0444	1.74956	0.08948	1.79464	0.19707	1.90223
	-1.7047	0.04431	1.74901	0.08935	1.79405	0.19685	1.90155
	-1.70424	0.04423	1.74847	0.08922	1.79346	0.19663	1.90087
	-1.70378	0.04414	1.74792	0.08908	1.79286	0.19642	1.9002
	-1.70332	0.04405	1.74737	0.08895	1.79227	0.1962	1.89952
	-1.70286	0.04397	1.74683	0.08882	1.79168	0.19598	1.89884
	-1.7024	0.04388	1.74628	0.08869	1.79109	0.19576	1.89816
	-1.70194	0.04379	1.74573	0.08856	1.7905	0.19554	1.89748
	-1.70148	0.04371	1.74519	0.08843	1.78991	0.19533	1.89681
	-1.70102	0.04362	1.74464	0.08829	1.78931	0.19511	1.89613
	-1.70056	0.04353	1.74409	0.08816	1.78872	0.19489	1.89545
	-1.7001	0.04345	1.74355	0.08803	1.78813	0.19468	1.89478
	-1.69964	0.04336	1.743	0.0879	1.78754	0.19446	1.8941
	-1.69918	0.04328	1.74246	0.08777	1.78695	0.19424	1.89342
	-1.69872	0.04319	1.74191	0.08764	1.78636	0.19403	1.89274
	-1.69826	0.0431	1.74136	0.08751	1.78577	0.19381	1.89207
	-1.6978	0.04302	1.74082	0.08738	1.78518	0.19359	1.89139
	-1.69734	0.04293	1.74027	0.08725	1.78459	0.19338	1.89072
	-1.69688	0.04285	1.73973	0.08712	1.784	0.19316	1.89004
	-1.69642	0.04276	1.73918	0.08698	1.7834	0.19294	1.88936
	-1.69596	0.04268	1.73863	0.08685	1.78281	0.19273	1.88869
	-1.6955	0.04259	1.73809	0.08672	1.78222	0.19251	1.88801
	-1.69504	0.0425	1.73754	0.08659	1.78163	0.1923	1.88734
	-1.69458	0.04242	1.737	0.08646	1.78104	0.19208	1.88666
	-1.69412	0.04233	1.73645	0.08633	1.78045	0.19186	1.88598
	-1.69366	0.04225	1.73591	0.0862	1.77986	0.19165	1.88531
	-1.6932	0.04216	1.73536	0.08607	1.77927	0.19143	1.88463
	-1.69274	0.04208	1.73482	0.08594	1.77868	0.19122	1.88396
	-1.69228	0.04199	1.73427	0.08582	1.77809	0.191	1.88328
	-1.69182	0.04191	1.73373	0.08569	1.77751	0.19079	1.88261
	-1.69136	0.04182	1.73318	0.08556	1.77692	0.19057	1.88193
	-1.6909	0.04174	1.73264	0.08543	1.77633	0.19036	1.88126
	-1.69044	0.04166	1.73209	0.0853	1.77574	0.19014	1.88058
	-1.68998	0.04157	1.73155	0.08517	1.77515	0.18993	1.87991
	-1.68952	0.04149	1.73101	0.08504	1.77456	0.18972	1.87923
	-1.68906	0.0414	1.73046	0.08491	1.77397	0.1895	1.87856
	-1.6886	0.04132	1.72992	0.08478	1.77338	0.18929	1.87789
	-1.68814	0.04123	1.72937	0.08465	1.77279	0.18907	1.87721
	-1.68768	0.04115	1.72883	0.08453	1.7722	0.18886	1.87654
	-1.68722	0.04107	1.72829	0.0844	1.77162	0.18865	1.87587
	-1.68676	0.04098	1.72774	0.08427	1.77103	0.18843	1.87519
	-1.6863	0.0409	1.7272	0.08414	1.77044	0.18822	1.87452
	-1.68584	0.04082	1.72665	0.08401	1.76985	0.18801	1.87384
	-1.68538	0.04073	1.72611	0.08388	1.76926	0.18779	1.87317
	-1.68492	0.04065	1.72557	0.08376	1.76867	0.18758	1.8725
	-1.68446	0.04057	1.72502	0.08363	1.76809	0.18737	1.87183
	-1.684	0.04048	1.72448	0.0835	1.7675	0.18715	1.87115
	-1.68354	0.0404	1.72394	0.08337	1.76691	0.18694	1.87048
	-1.68308	0.04032	1.72339	0.08324	1.76632	0.18673	1.86981
	-1.68262	0.04023	1.72285	0.08312	1.76574	0.18652	1.86913
	-1.68216	0.04015	1.72231	0.08299	1.76515	0.1863	1.86846
	-1.6817	0.04007	1.72177	0.08286	1.76456	0.18609	1.86779
	-1.68124	0.03998	1.72122	0.08273	1.76397	0.18588	1.86712
	-1.68078	0.0399	1.72068	0.08261	1.76339	0.18567	1.86645
	-1.68032	0.03982	1.72014	0.08248	1.7628	0.18546	1.86577
	-1.67986	0.03974	1.71959	0.08235	1.76221	0.18524	1.8651
	-1.6794	0.03965	1.71905	0.08223	1.76163	0.18503	1.86443
	-1.67894	0.03957	1.71851	0.0821	1.76104	0.18482	1.86376
	-1.67848	0.03949	1.71797	0.08197	1.76045	0.18461	1.86309
	-1.67802	0.03941	1.71743	0.08185	1.75986	0.1844	1.86242
	-1.67756	0.03933	1.71688	0.08172	1.75928	0.18419	1.86174
	-1.6771	0.03924	1.71634	0.08159	1.75869	0.18398	1.86107
	-1.67664	0.03916	1.7158	0.08147	1.75811	0.18376	1.8604
	-1.67618	0.03908	1.71526	0.08134	1.75752	0.18355	1.85973
	-1.67572	0.039	1.71472	0.08122	1.75693	0.18334	1.85906
	-1.67526	0.03892	1.71417	0.08109	1.75635	0.18313	1.85839
	-1.6748	0.03883	1.71363	0.08096	1.75576	0.18292	1.85772
	-1.67434	0.03875	1.71309	0.08084	1.75518	0.18271	1.85705
	-1.67388	0.03867	1.71255	0.08071	1.75459	0.1825	1.85638
	-1.67342	0.03859	1.71201	0.08059	1.754	0.18229	1.85571
	-1.67296	0.03851	1.71147	0.08046	1.75342	0.18208	1.85504
	-1.6725	0.03843	1.71093	0.08034	1.75283	0.18187	1.85437
	-1.67204	0.03835	1.71038	0.08021	1.75225	0.18166	1.8537
	-1.67158	0.03827	1.70984	0.08009	1.75166	0.18145	1.85303
	-1.67112	0.03818	1.7093	0.07996	1.75108	0.18124	1.85236
	-1.67066	0.0381	1.70876	0.07984	1.75049	0.18103	1.85169
	-1.6702	0.03802	1.70822	0.07971	1.74991	0.18082	1.85102
	-1.66974	0.03794	1.70768	0.07959	1.74932	0.18062	1.85035
	-1.66928	0.03786	1.70714	0.07946	1.74874	0.18041	1.84968
	-1.66882	0.03778	1.7066	0.07934	1.74815	0.1802	1.84901
	-1.66836	0.0377	1.70606	0.07921	1.74757	0.17999	1.84835
	-1.6679	0.03762	1.70552	0.07909	1.74698	0.17978	1.84768
	-1.66744	0.03754	1.70498	0.07896	1.7464	0.17957	1.84701
	-1.66698	0.03746	1.70444	0.07884	1.74582	0.17936	1.84634
	-1.66652	0.03738	1.7039	0.07872	1.74523	0.17916	1.84567
	-1.66606	0.0373	1.70336	0.07859	1.74465	0.17895	1.845
	-1.6656	0.03722	1.70282	0.07847	1.74406	0.17874	1.84434
	-1.66514	0.03714	1.70228	0.07834	1.74348	0.17853	1.84367
	-1.66468	0.03706	1.70174	0.07822	1.7429	0.17832	1.843
	-1.66422	0.03698	1.7012	0.0781	1.74231	0.17812	1.84233
	-1.66376	0.0369	1.70066	0.07797	1.74173	0.17791	1.84166
	-1.6633	0.03682	1.70012	0.07785	1.74115	0.1777	1.841
	-1.66284	0.03674	1.69958	0.07773	1.74056	0.17749	1.84033
	-1.66238	0.03666	1.69904	0.0776	1.73998	0.17729	1.83966
	-1.66192	0.03659	1.6985	0.07748	1.7394	0.17708	1.839
	-1.66146	0.03651	1.69796	0.07736	1.73881	0.17687	1.83833
	-1.661	0.03643	1.69742	0.07723	1.73823	0.17667	1.83766
	-1.66054	0.03635	1.69688	0.07711	1.73765	0.17646	1.83699
	-1.66008	0.03627	1.69635	0.07699	1.73706	0.17625	1.83633
	-1.65962	0.03619	1.69581	0.07687	1.73648	0.17605	1.83566
	-1.65916	0.03611	1.69527	0.07674	1.7359	0.17584	1.835
	-1.6587	0.03603	1.69473	0.07662	1.73532	0.17563	1.83433
	-1.65824	0.03595	1.69419	0.0765	1.73473	0.17543	1.83366
	-1.65778	0.03588	1.69365	0.07638	1.73415	0.17522	1.833
	-1.65732	0.0358	1.69311	0.07625	1.73357	0.17502	1.83233
	-1.65686	0.03572	1.69258	0.07613	1.73299	0.17481	1.83167
	-1.6564	0.03564	1.69204	0.07601	1.73241	0.1746	1.831
	-1.65594	0.03556	1.6915	0.07589	1.73182	0.1744	1.83033
	-1.65548	0.03549	1.69096	0.07577	1.73124	0.17419	1.82967
	-1.65502	0.03541	1.69042	0.07564	1.73066	0.17399	1.829
	-1.65456	0.03533	1.68989	0.07552	1.73008	0.17378	1.82834
	-1.6541	0.03525	1.68935	0.0754	1.7295	0.17358	1.82767
	-1.65364	0.03517	1.68881	0.07528	1.72892	0.17337	1.82701
	-1.65318	0.0351	1.68827	0.07516	1.72833	0.17317	1.82634
	-1.65272	0.03502	1.68773	0.07504	1.72775	0.17296	1.82568
	-1.65226	0.03494	1.6872	0.07492	1.72717	0.17276	1.82501
	-1.6518	0.03486	1.68666	0.0748	1.72659	0.17255	1.82435
	-1.65134	0.03479	1.68612	0.07468	1.72601	0.17235	1.82369
	-1.65088	0.03471	1.68559	0.07455	1.72543	0.17215	1.82302
	-1.65042	0.03463	1.68505	0.07443	1.72485	0.17194	1.82236
	-1.64995	0.03456	1.68451	0.07431	1.72427	0.17174	1.82169
	-1.64949	0.03448	1.68397	0.07419	1.72369	0.17153	1.82103
	-1.64903	0.0344	1.68344	0.07407	1.72311	0.17133	1.82037
	-1.64857	0.03433	1.6829	0.07395	1.72253	0.17113	1.8197
	-1.64811	0.03425	1.68236	0.07383	1.72195	0.17092	1.81904
	-1.64765	0.03417	1.68183	0.07371	1.72137	0.17072	1.81838
	-1.64719	0.0341	1.68129	0.07359	1.72079	0.17052	1.81771
	-1.64673	0.03402	1.68076	0.07347	1.72021	0.17031	1.81705
	-1.64627	0.03394	1.68022	0.07335	1.71963	0.17011	1.81639
	-1.64581	0.03387	1.67968	0.07323	1.71905	0.16991	1.81572
	-1.64535	0.03379	1.67915	0.07311	1.71847	0.16971	1.81506
	-1.64489	0.03372	1.67861	0.07299	1.71789	0.1695	1.8144
	-1.64443	0.03364	1.67807	0.07287	1.71731	0.1693	1.81374
	-1.64397	0.03356	1.67754	0.07275	1.71673	0.1691	1.81307
	-1.64351	0.03349	1.677	0.07264	1.71615	0.1689	1.81241
	-1.64305	0.03341	1.67647	0.07252	1.71557	0.16869	1.81175
	-1.64259	0.03334	1.67593	0.0724	1.71499	0.16849	1.81109
	-1.64213	0.03326	1.6754	0.07228	1.71441	0.16829	1.81042
	-1.64167	0.03319	1.67486	0.07216	1.71383	0.16809	1.80976
	-1.64121	0.03311	1.67433	0.07204	1.71325	0.16789	1.8091
	-1.64075	0.03304	1.67379	0.07192	1.71268	0.16769	1.80844
	-1.64029	0.03296	1.67325	0.0718	1.7121	0.16748	1.80778
	-1.63983	0.03289	1.67272	0.07169	1.71152	0.16728	1.80712
	-1.63937	0.03281	1.67218	0.07157	1.71094	0.16708	1.80646
	-1.63891	0.03274	1.67165	0.07145	1.71036	0.16688	1.80579
	-1.63845	0.03266	1.67111	0.07133	1.70978	0.16668	1.80513
	-1.63799	0.03259	1.67058	0.07121	1.70921	0.16648	1.80447
	-1.63753	0.03251	1.67005	0.07109	1.70863	0.16628	1.80381
	-1.63707	0.03244	1.66951	0.07098	1.70805	0.16608	1.80315
	-1.63661	0.03236	1.66898	0.07086	1.70747	0.16588	1.80249
	-1.63615	0.03229	1.66844	0.07074	1.70689	0.16568	1.80183
	-1.63569	0.03221	1.66791	0.07062	1.70632	0.16548	1.80117
	-1.63523	0.03214	1.66737	0.07051	1.70574	0.16528	1.80051
	-1.63477	0.03207	1.66684	0.07039	1.70516	0.16508	1.79985
	-1.63431	0.03199	1.6663	0.07027	1.70459	0.16488	1.79919
	-1.63385	0.03192	1.66577	0.07015	1.70401	0.16468	1.79853
	-1.63339	0.03184	1.66524	0.07004	1.70343	0.16448	1.79787
	-1.63293	0.03177	1.6647	0.06992	1.70285	0.16428	1.79721
	-1.63247	0.0317	1.66417	0.0698	1.70228	0.16408	1.79655
	-1.63201	0.03162	1.66364	0.06969	1.7017	0.16388	1.79589
	-1.63155	0.03155	1.6631	0.06957	1.70112	0.16368	1.79523
	-1.63109	0.03148	1.66257	0.06945	1.70055	0.16348	1.79458
	-1.63063	0.0314	1.66204	0.06934	1.69997	0.16328	1.79392
	-1.63017	0.03133	1.6615	0.06922	1.69939	0.16309	1.79326
	-1.62971	0.03126	1.66097	0.0691	1.69882	0.16289	1.7926
	-1.62925	0.03118	1.66044	0.06899	1.69824	0.16269	1.79194
	-1.62879	0.03111	1.6599	0.06887	1.69767	0.16249	1.79128
	-1.62833	0.03104	1.65937	0.06876	1.69709	0.16229	1.79062
	-1.62787	0.03096	1.65884	0.06864	1.69651	0.16209	1.78997
	-1.62741	0.03089	1.6583	0.06852	1.69594	0.1619	1.78931
	-1.62695	0.03082	1.65777	0.06841	1.69536	0.1617	1.78865
	-1.62649	0.03075	1.65724	0.06829	1.69479	0.1615	1.78799
	-1.62603	0.03067	1.65671	0.06818	1.69421	0.1613	1.78733
	-1.62557	0.0306	1.65617	0.06806	1.69363	0.1611	1.78668
	-1.62511	0.03053	1.65564	0.06795	1.69306	0.16091	1.78602
	-1.62465	0.03046	1.65511	0.06783	1.69248	0.16071	1.78536
	-1.62419	0.03038	1.65458	0.06772	1.69191	0.16051	1.78471
	-1.62373	0.03031	1.65404	0.0676	1.69133	0.16032	1.78405
	-1.62327	0.03024	1.65351	0.06749	1.69076	0.16012	1.78339
	-1.62281	0.03017	1.65298	0.06737	1.69018	0.15992	1.78273
	-1.62235	0.0301	1.65245	0.06726	1.68961	0.15973	1.78208
	-1.62189	0.03002	1.65192	0.06714	1.68903	0.15953	1.78142
	-1.62143	0.02995	1.65139	0.06703	1.68846	0.15933	1.78076
	-1.62097	0.02988	1.65085	0.06691	1.68789	0.15914	1.78011
	-1.62051	0.02981	1.65032	0.0668	1.68731	0.15894	1.77945
	-1.62005	0.02974	1.64979	0.06669	1.68674	0.15874	1.7788
	-1.61959	0.02967	1.64926	0.06657	1.68616	0.15855	1.77814
	-1.61913	0.0296	1.64873	0.06646	1.68559	0.15835	1.77748
	-1.61867	0.02952	1.6482	0.06634	1.68502	0.15816	1.77683
	-1.61821	0.02945	1.64767	0.06623	1.68444	0.15796	1.77617
	-1.61775	0.02938	1.64713	0.06612	1.68387	0.15777	1.77552
	-1.61729	0.02931	1.6466	0.066	1.68329	0.15757	1.77486
	-1.61683	0.02924	1.64607	0.06589	1.68272	0.15738	1.77421
	-1.61637	0.02917	1.64554	0.06577	1.68215	0.15718	1.77355
	-1.61591	0.0291	1.64501	0.06566	1.68157	0.15699	1.7729
	-1.61545	0.02903	1.64448	0.06555	1.681	0.15679	1.77224
	-1.61499	0.02896	1.64395	0.06544	1.68043	0.1566	1.77159
	-1.61453	0.02889	1.64342	0.06532	1.67985	0.1564	1.77093
	-1.61407	0.02882	1.64289	0.06521	1.67928	0.15621	1.77028
	-1.61361	0.02875	1.64236	0.0651	1.67871	0.15601	1.76962
	-1.61315	0.02868	1.64183	0.06498	1.67813	0.15582	1.76897
	-1.61269	0.02861	1.6413	0.06487	1.67756	0.15562	1.76832
	-1.61223	0.02854	1.64077	0.06476	1.67699	0.15543	1.76766
	-1.61177	0.02847	1.64024	0.06465	1.67642	0.15524	1.76701
	-1.61131	0.0284	1.63971	0.06453	1.67584	0.15504	1.76635
	-1.61085	0.02833	1.63918	0.06442	1.67527	0.15485	1.7657
	-1.61039	0.02826	1.63865	0.06431	1.6747	0.15466	1.76505
	-1.60993	0.02819	1.63812	0.0642	1.67413	0.15446	1.76439
	-1.60947	0.02812	1.63759	0.06409	1.67356	0.15427	1.76374
	-1.60901	0.02805	1.63706	0.06397	1.67298	0.15408	1.76309
	-1.60855	0.02798	1.63653	0.06386	1.67241	0.15388	1.76243
	-1.60809	0.02791	1.636	0.06375	1.67184	0.15369	1.76178
	-1.60763	0.02784	1.63547	0.06364	1.67127	0.1535	1.76113
	-1.60717	0.02777	1.63495	0.06353	1.6707	0.1533	1.76048
	-1.60671	0.02771	1.63442	0.06342	1.67013	0.15311	1.75982
	-1.60625	0.02764	1.63389	0.0633	1.66955	0.15292	1.75917
	-1.60579	0.02757	1.63336	0.06319	1.66898	0.15273	1.75852
	-1.60533	0.0275	1.63283	0.06308	1.66841	0.15254	1.75787
	-1.60487	0.02743	1.6323	0.06297	1.66784	0.15234	1.75721
	-1.60441	0.02736	1.63177	0.06286	1.66727	0.15215	1.75656
	-1.60395	0.02729	1.63124	0.06275	1.6667	0.15196	1.75591
	-1.60349	0.02723	1.63072	0.06264	1.66613	0.15177	1.75526
	-1.60303	0.02716	1.63019	0.06253	1.66556	0.15158	1.75461
	-1.60257	0.02709	1.62966	0.06242	1.66499	0.15138	1.75395
	-1.60211	0.02702	1.62913	0.06231	1.66442	0.15119	1.7533
	-1.60165	0.02695	1.6286	0.0622	1.66385	0.151	1.75265
	-1.60119	0.02689	1.62808	0.06209	1.66328	0.15081	1.752
	-1.60073	0.02682	1.62755	0.06198	1.66271	0.15062	1.75135
	-1.60027	0.02675	1.62702	0.06187	1.66214	0.15043	1.7507
	-1.59981	0.02668	1.62649	0.06176	1.66157	0.15024	1.75005
	-1.59935	0.02661	1.62596	0.06165	1.661	0.15005	1.7494
	-1.59889	0.02655	1.62544	0.06154	1.66043	0.14986	1.74875
	-1.59843	0.02648	1.62491	0.06143	1.65986	0.14967	1.7481
	-1.59797	0.02641	1.62438	0.06132	1.65929	0.14948	1.74745
	-1.59751	0.02635	1.62386	0.06121	1.65872	0.14929	1.7468
	-1.59705	0.02628	1.62333	0.0611	1.65815	0.1491	1.74615
	-1.59659	0.02621	1.6228	0.06099	1.65758	0.14891	1.7455
	-1.59613	0.02614	1.62227	0.06088	1.65701	0.14872	1.74485
	-1.59567	0.02608	1.62175	0.06077	1.65644	0.14853	1.7442
	-1.59521	0.02601	1.62122	0.06066	1.65587	0.14834	1.74355
	-1.59475	0.02594	1.62069	0.06055	1.6553	0.14815	1.7429
	-1.59429	0.02588	1.62017	0.06044	1.65473	0.14796	1.74225
	-1.59383	0.02581	1.61964	0.06034	1.65417	0.14777	1.7416
	-1.59337	0.02574	1.61911	0.06023	1.6536	0.14758	1.74095
	-1.59291	0.02568	1.61859	0.06012	1.65303	0.14739	1.7403
	-1.59245	0.02561	1.61806	0.06001	1.65246	0.1472	1.73965
	-1.59199	0.02555	1.61753	0.0599	1.65189	0.14701	1.739
	-1.59153	0.02548	1.61701	0.05979	1.65132	0.14683	1.73836
	-1.59107	0.02541	1.61648	0.05969	1.65076	0.14664	1.73771
	-1.59061	0.02535	1.61596	0.05958	1.65019	0.14645	1.73706
	-1.59015	0.02528	1.61543	0.05947	1.64962	0.14626	1.73641
	-1.58969	0.02522	1.61491	0.05936	1.64905	0.14607	1.73576
	-1.58923	0.02515	1.61438	0.05925	1.64848	0.14589	1.73511
	-1.58877	0.02508	1.61385	0.05915	1.64792	0.1457	1.73447
	-1.58831	0.02502	1.61333	0.05904	1.64735	0.14551	1.73382
	-1.58785	0.02495	1.6128	0.05893	1.64678	0.14532	1.73317
	-1.58739	0.02489	1.61228	0.05883	1.64621	0.14513	1.73252
	-1.58693	0.02482	1.61175	0.05872	1.64565	0.14495	1.73188
	-1.58647	0.02476	1.61123	0.05861	1.64508	0.14476	1.73123
	-1.58601	0.02469	1.6107	0.0585	1.64451	0.14457	1.73058
	-1.58555	0.02463	1.61018	0.0584	1.64395	0.14439	1.72993
	-1.58509	0.02456	1.60965	0.05829	1.64338	0.1442	1.72929
	-1.58463	0.0245	1.60913	0.05818	1.64281	0.14401	1.72864
	-1.58417	0.02443	1.6086	0.05808	1.64225	0.14383	1.72799
	-1.58371	0.02437	1.60808	0.05797	1.64168	0.14364	1.72735
	-1.58325	0.0243	1.60755	0.05786	1.64111	0.14345	1.7267
	-1.58279	0.02424	1.60703	0.05776	1.64055	0.14327	1.72606
	-1.58233	0.02418	1.6065	0.05765	1.63998	0.14308	1.72541
	-1.58187	0.02411	1.60598	0.05755	1.63941	0.14289	1.72476
	-1.58141	0.02405	1.60546	0.05744	1.63885	0.14271	1.72412
	-1.58095	0.02398	1.60493	0.05733	1.63828	0.14252	1.72347
	-1.58049	0.02392	1.60441	0.05723	1.63772	0.14234	1.72283
	-1.58003	0.02386	1.60388	0.05712	1.63715	0.14215	1.72218
	-1.57957	0.02379	1.60336	0.05702	1.63658	0.14197	1.72153
	-1.57911	0.02373	1.60284	0.05691	1.63602	0.14178	1.72089
	-1.57865	0.02366	1.60231	0.05681	1.63545	0.1416	1.72024
	-1.57819	0.0236	1.60179	0.0567	1.63489	0.14141	1.7196
	-1.57773	0.02354	1.60126	0.05659	1.63432	0.14123	1.71895
	-1.57727	0.02347	1.60074	0.05649	1.63376	0.14104	1.71831
	-1.57681	0.02341	1.60022	0.05638	1.63319	0.14086	1.71766
	-1.57635	0.02335	1.59969	0.05628	1.63263	0.14067	1.71702
	-1.57589	0.02328	1.59917	0.05617	1.63206	0.14049	1.71638
	-1.57543	0.02322	1.59865	0.05607	1.6315	0.1403	1.71573
	-1.57497	0.02316	1.59813	0.05597	1.63093	0.14012	1.71509
	-1.57451	0.02309	1.5976	0.05586	1.63037	0.13994	1.71444
	-1.57405	0.02303	1.59708	0.05576	1.6298	0.13975	1.7138
	-1.57359	0.02297	1.59656	0.05565	1.62924	0.13957	1.71316
	-1.57313	0.02291	1.59603	0.05555	1.62868	0.13938	1.71251
	-1.57267	0.02284	1.59551	0.05544	1.62811	0.1392	1.71187
	-1.57221	0.02278	1.59499	0.05534	1.62755	0.13902	1.71122
	-1.57175	0.02272	1.59447	0.05524	1.62698	0.13883	1.71058
	-1.57129	0.02266	1.59394	0.05513	1.62642	0.13865	1.70994
	-1.57083	0.02259	1.59342	0.05503	1.62586	0.13847	1.70929
	-1.57037	0.02253	1.5929	0.05492	1.62529	0.13828	1.70865
	-1.56991	0.02247	1.59238	0.05482	1.62473	0.1381	1.70801
	-1.56945	0.02241	1.59186	0.05472	1.62416	0.13792	1.70737
	-1.56899	0.02235	1.59133	0.05461	1.6236	0.13774	1.70672
	-1.56853	0.02228	1.59081	0.05451	1.62304	0.13755	1.70608
	-1.56807	0.02222	1.59029	0.05441	1.62247	0.13737	1.70544
	-1.56761	0.02216	1.58977	0.0543	1.62191	0.13719	1.7048
	-1.56715	0.0221	1.58925	0.0542	1.62135	0.13701	1.70415
	-1.56669	0.02204	1.58873	0.0541	1.62079	0.13682	1.70351
	-1.56623	0.02198	1.5882	0.054	1.62022	0.13664	1.70287
	-1.56577	0.02192	1.58768	0.05389	1.61966	0.13646	1.70223
	-1.56531	0.02185	1.58716	0.05379	1.6191	0.13628	1.70159
	-1.56485	0.02179	1.58664	0.05369	1.61853	0.1361	1.70094
	-1.56439	0.02173	1.58612	0.05359	1.61797	0.13592	1.7003
	-1.56393	0.02167	1.5856	0.05348	1.61741	0.13574	1.69966
	-1.56347	0.02161	1.58508	0.05338	1.61685	0.13555	1.69902
	-1.56301	0.02155	1.58456	0.05328	1.61629	0.13537	1.69838
	-1.56255	0.02149	1.58404	0.05318	1.61572	0.13519	1.69774
	-1.56209	0.02143	1.58351	0.05308	1.61516	0.13501	1.6971
	-1.56163	0.02137	1.58299	0.05297	1.6146	0.13483	1.69646
	-1.56117	0.02131	1.58247	0.05287	1.61404	0.13465	1.69582
	-1.56071	0.02125	1.58195	0.05277	1.61348	0.13447	1.69518
	-1.56025	0.02119	1.58143	0.05267	1.61291	0.13429	1.69454
	-1.55979	0.02113	1.58091	0.05257	1.61235	0.13411	1.6939
	-1.55933	0.02107	1.58039	0.05247	1.61179	0.13393	1.69326
	-1.55887	0.02101	1.57987	0.05236	1.61123	0.13375	1.69262
	-1.55841	0.02095	1.57935	0.05226	1.61067	0.13357	1.69198
	-1.55795	0.02089	1.57883	0.05216	1.61011	0.13339	1.69134
	-1.55749	0.02083	1.57831	0.05206	1.60955	0.13321	1.6907
	-1.55703	0.02077	1.57779	0.05196	1.60899	0.13303	1.69006
	-1.55657	0.02071	1.57727	0.05186	1.60843	0.13285	1.68942
	-1.55611	0.02065	1.57675	0.05176	1.60786	0.13267	1.68878
	-1.55565	0.02059	1.57623	0.05166	1.6073	0.13249	1.68814
	-1.55519	0.02053	1.57572	0.05156	1.60674	0.13231	1.6875
	-1.55473	0.02047	1.5752	0.05146	1.60618	0.13214	1.68686
	-1.55427	0.02041	1.57468	0.05136	1.60562	0.13196	1.68622
	-1.55381	0.02035	1.57416	0.05126	1.60506	0.13178	1.68558
	-1.55335	0.02029	1.57364	0.05116	1.6045	0.1316	1.68494
	-1.55289	0.02023	1.57312	0.05106	1.60394	0.13142	1.68431
	-1.55243	0.02018	1.5726	0.05096	1.60338	0.13124	1.68367
	-1.55197	0.02012	1.57208	0.05086	1.60282	0.13106	1.68303
	-1.55151	0.02006	1.57156	0.05076	1.60226	0.13089	1.68239
	-1.55105	0.02	1.57104	0.05066	1.6017	0.13071	1.68175
	-1.55059	0.01994	1.57053	0.05056	1.60114	0.13053	1.68112
	-1.55013	0.01988	1.57001	0.05046	1.60058	0.13035	1.68048
	-1.54966	0.01982	1.56949	0.05036	1.60003	0.13018	1.67984
	-1.5492	0.01977	1.56897	0.05026	1.59947	0.13	1.6792
	-1.54874	0.01971	1.56845	0.05016	1.59891	0.12982	1.67857
	-1.54828	0.01965	1.56793	0.05006	1.59835	0.12964	1.67793
	-1.54782	0.01959	1.56742	0.04996	1.59779	0.12947	1.67729
	-1.54736	0.01953	1.5669	0.04987	1.59723	0.12929	1.67665
	-1.5469	0.01948	1.56638	0.04977	1.59667	0.12911	1.67602
	-1.54644	0.01942	1.56586	0.04967	1.59611	0.12894	1.67538
	-1.54598	0.01936	1.56535	0.04957	1.59555	0.12876	1.67474
	-1.54552	0.0193	1.56483	0.04947	1.595	0.12858	1.67411
	-1.54506	0.01925	1.56431	0.04937	1.59444	0.12841	1.67347
	-1.5446	0.01919	1.56379	0.04928	1.59388	0.12823	1.67284
	-1.54414	0.01913	1.56328	0.04918	1.59332	0.12805	1.6722
	-1.54368	0.01907	1.56276	0.04908	1.59276	0.12788	1.67156
	-1.54322	0.01902	1.56224	0.04898	1.59221	0.1277	1.67093
	-1.54276	0.01896	1.56172	0.04888	1.59165	0.12753	1.67029
	-1.5423	0.0189	1.56121	0.04879	1.59109	0.12735	1.66966
	-1.54184	0.01885	1.56069	0.04869	1.59053	0.12718	1.66902
	-1.54138	0.01879	1.56017	0.04859	1.58997	0.127	1.66839
	-1.54092	0.01873	1.55966	0.04849	1.58942	0.12683	1.66775
	-1.54046	0.01868	1.55914	0.0484	1.58886	0.12665	1.66711
	-1.54	0.01862	1.55862	0.0483	1.5883	0.12648	1.66648
	-1.53954	0.01856	1.55811	0.0482	1.58775	0.1263	1.66584
	-1.53908	0.01851	1.55759	0.0481	1.58719	0.12613	1.66521
	-1.53862	0.01845	1.55707	0.04801	1.58663	0.12595	1.66458
	-1.53816	0.01839	1.55656	0.04791	1.58607	0.12578	1.66394
	-1.5377	0.01834	1.55604	0.04781	1.58552	0.1256	1.66331
	-1.53724	0.01828	1.55553	0.04772	1.58496	0.12543	1.66267
	-1.53678	0.01823	1.55501	0.04762	1.5844	0.12525	1.66204
	-1.53632	0.01817	1.55449	0.04752	1.58385	0.12508	1.6614
	-1.53586	0.01812	1.55398	0.04743	1.58329	0.12491	1.66077
	-1.5354	0.01806	1.55346	0.04733	1.58274	0.12473	1.66014
	-1.53494	0.018	1.55295	0.04724	1.58218	0.12456	1.6595
	-1.53448	0.01795	1.55243	0.04714	1.58162	0.12439	1.65887
	-1.53402	0.01789	1.55192	0.04704	1.58107	0.12421	1.65824
	-1.53356	0.01784	1.5514	0.04695	1.58051	0.12404	1.6576
	-1.5331	0.01778	1.55089	0.04685	1.57996	0.12387	1.65697
	-1.53264	0.01773	1.55037	0.04676	1.5794	0.12369	1.65634
	-1.53218	0.01767	1.54986	0.04666	1.57884	0.12352	1.6557
	-1.53172	0.01762	1.54934	0.04657	1.57829	0.12335	1.65507
	-1.53126	0.01756	1.54883	0.04647	1.57773	0.12317	1.65444
	-1.5308	0.01751	1.54831	0.04637	1.57718	0.123	1.6538
	-1.53034	0.01745	1.5478	0.04628	1.57662	0.12283	1.65317
	-1.52988	0.0174	1.54728	0.04618	1.57607	0.12266	1.65254
	-1.52942	0.01734	1.54677	0.04609	1.57551	0.12248	1.65191
	-1.52896	0.01729	1.54625	0.04599	1.57496	0.12231	1.65128
	-1.5285	0.01724	1.54574	0.0459	1.5744	0.12214	1.65064
	-1.52804	0.01718	1.54522	0.04581	1.57385	0.12197	1.65001
	-1.52758	0.01713	1.54471	0.04571	1.57329	0.1218	1.64938
	-1.52712	0.01707	1.5442	0.04562	1.57274	0.12163	1.64875
	-1.52666	0.01702	1.54368	0.04552	1.57218	0.12145	1.64812
	-1.5262	0.01697	1.54317	0.04543	1.57163	0.12128	1.64748
	-1.52574	0.01691	1.54265	0.04533	1.57108	0.12111	1.64685
	-1.52528	0.01686	1.54214	0.04524	1.57052	0.12094	1.64622
	-1.52482	0.0168	1.54163	0.04515	1.56997	0.12077	1.64559
	-1.52436	0.01675	1.54111	0.04505	1.56941	0.1206	1.64496
	-1.5239	0.0167	1.5406	0.04496	1.56886	0.12043	1.64433
	-1.52344	0.01664	1.54009	0.04486	1.56831	0.12026	1.6437
	-1.52298	0.01659	1.53957	0.04477	1.56775	0.12009	1.64307
	-1.52252	0.01654	1.53906	0.04468	1.5672	0.11992	1.64244
	-1.52206	0.01648	1.53855	0.04458	1.56665	0.11975	1.64181
	-1.5216	0.01643	1.53803	0.04449	1.56609	0.11958	1.64118
	-1.52114	0.01638	1.53752	0.0444	1.56554	0.11941	1.64055
	-1.52068	0.01632	1.53701	0.0443	1.56499	0.11924	1.63992
	-1.52022	0.01627	1.53649	0.04421	1.56443	0.11907	1.63929
	-1.51976	0.01622	1.53598	0.04412	1.56388	0.1189	1.63866
	-1.5193	0.01617	1.53547	0.04402	1.56333	0.11873	1.63803
	-1.51884	0.01611	1.53496	0.04393	1.56277	0.11856	1.6374
	-1.51838	0.01606	1.53444	0.04384	1.56222	0.11839	1.63677
	-1.51792	0.01601	1.53393	0.04375	1.56167	0.11822	1.63614
	-1.51746	0.01596	1.53342	0.04365	1.56112	0.11805	1.63551
	-1.517	0.0159	1.53291	0.04356	1.56056	0.11788	1.63488
	-1.51654	0.01585	1.53239	0.04347	1.56001	0.11771	1.63425
	-1.51608	0.0158	1.53188	0.04338	1.55946	0.11754	1.63362
	-1.51562	0.01575	1.53137	0.04329	1.55891	0.11737	1.633
	-1.51516	0.0157	1.53086	0.04319	1.55836	0.11721	1.63237
	-1.5147	0.01564	1.53035	0.0431	1.5578	0.11704	1.63174
	-1.51424	0.01559	1.52983	0.04301	1.55725	0.11687	1.63111
	-1.51378	0.01554	1.52932	0.04292	1.5567	0.1167	1.63048
	-1.51332	0.01549	1.52881	0.04283	1.55615	0.11653	1.62985
	-1.51286	0.01544	1.5283	0.04274	1.5556	0.11637	1.62923
	-1.5124	0.01539	1.52779	0.04264	1.55505	0.1162	1.6286
	-1.51194	0.01534	1.52728	0.04255	1.55449	0.11603	1.62797
	-1.51148	0.01528	1.52677	0.04246	1.55394	0.11586	1.62734
	-1.51102	0.01523	1.52625	0.04237	1.55339	0.1157	1.62672
	-1.51056	0.01518	1.52574	0.04228	1.55284	0.11553	1.62609
	-1.5101	0.01513	1.52523	0.04219	1.55229	0.11536	1.62546
	-1.50964	0.01508	1.52472	0.0421	1.55174	0.11519	1.62483
	-1.50918	0.01503	1.52421	0.04201	1.55119	0.11503	1.62421
	-1.50872	0.01498	1.5237	0.04192	1.55064	0.11486	1.62358
	-1.50826	0.01493	1.52319	0.04183	1.55009	0.11469	1.62295
	-1.5078	0.01488	1.52268	0.04174	1.54954	0.11453	1.62233
	-1.50734	0.01483	1.52217	0.04165	1.54899	0.11436	1.6217
	-1.50688	0.01478	1.52166	0.04156	1.54844	0.11419	1.62108
	-1.50642	0.01473	1.52115	0.04147	1.54789	0.11403	1.62045
	-1.50596	0.01468	1.52064	0.04138	1.54734	0.11386	1.61982
	-1.5055	0.01463	1.52013	0.04129	1.54679	0.1137	1.6192
	-1.50504	0.01458	1.51962	0.0412	1.54624	0.11353	1.61857
	-1.50458	0.01453	1.51911	0.04111	1.54569	0.11336	1.61795
	-1.50412	0.01448	1.5186	0.04102	1.54514	0.1132	1.61732
	-1.50366	0.01443	1.51809	0.04093	1.54459	0.11303	1.61669
	-1.5032	0.01438	1.51758	0.04084	1.54404	0.11287	1.61607
	-1.50274	0.01433	1.51707	0.04075	1.54349	0.1127	1.61544
	-1.50228	0.01428	1.51656	0.04066	1.54294	0.11254	1.61482
	-1.50182	0.01423	1.51605	0.04057	1.54239	0.11237	1.61419
	-1.50136	0.01418	1.51554	0.04048	1.54184	0.11221	1.61357
	-1.5009	0.01413	1.51503	0.04039	1.54129	0.11204	1.61294
	-1.50044	0.01408	1.51452	0.0403	1.54074	0.11188	1.61232
	-1.49998	0.01403	1.51401	0.04021	1.54019	0.11171	1.61169
	-1.49952	0.01398	1.5135	0.04013	1.53965	0.11155	1.61107
	-1.49906	0.01393	1.51299	0.04004	1.5391	0.11139	1.61045
	-1.4986	0.01389	1.51249	0.03995	1.53855	0.11122	1.60982
	-1.49814	0.01384	1.51198	0.03986	1.538	0.11106	1.6092
	-1.49768	0.01379	1.51147	0.03977	1.53745	0.11089	1.60857
	-1.49722	0.01374	1.51096	0.03968	1.5369	0.11073	1.60795
	-1.49676	0.01369	1.51045	0.0396	1.53636	0.11057	1.60733
	-1.4963	0.01364	1.50994	0.03951	1.53581	0.1104	1.6067
	-1.49584	0.01359	1.50943	0.03942	1.53526	0.11024	1.60608
	-1.49538	0.01355	1.50893	0.03933	1.53471	0.11008	1.60546
	-1.49492	0.0135	1.50842	0.03925	1.53416	0.10991	1.60483
	-1.49446	0.01345	1.50791	0.03916	1.53362	0.10975	1.60421
	-1.494	0.0134	1.5074	0.03907	1.53307	0.10959	1.60359
	-1.49354	0.01335	1.50689	0.03898	1.53252	0.10942	1.60296
	-1.49308	0.01331	1.50639	0.0389	1.53198	0.10926	1.60234
	-1.49262	0.01326	1.50588	0.03881	1.53143	0.1091	1.60172
	-1.49216	0.01321	1.50537	0.03872	1.53088	0.10894	1.6011
	-1.4917	0.01316	1.50486	0.03863	1.53033	0.10878	1.60047
	-1.49124	0.01312	1.50436	0.03855	1.52979	0.10861	1.59985
	-1.49078	0.01307	1.50385	0.03846	1.52924	0.10845	1.59923
	-1.49032	0.01302	1.50334	0.03837	1.52869	0.10829	1.59861
	-1.48986	0.01298	1.50283	0.03829	1.52815	0.10813	1.59799
	-1.4894	0.01293	1.50233	0.0382	1.5276	0.10797	1.59736
	-1.48894	0.01288	1.50182	0.03811	1.52705	0.1078	1.59674
	-1.48848	0.01283	1.50131	0.03803	1.52651	0.10764	1.59612
	-1.48802	0.01279	1.50081	0.03794	1.52596	0.10748	1.5955
	-1.48756	0.01274	1.5003	0.03786	1.52542	0.10732	1.59488
	-1.4871	0.01269	1.49979	0.03777	1.52487	0.10716	1.59426
	-1.48664	0.01265	1.49929	0.03768	1.52432	0.107	1.59364
	-1.48618	0.0126	1.49878	0.0376	1.52378	0.10684	1.59302
	-1.48572	0.01255	1.49827	0.03751	1.52323	0.10668	1.59239
	-1.48526	0.01251	1.49777	0.03743	1.52269	0.10652	1.59177
	-1.4848	0.01246	1.49726	0.03734	1.52214	0.10636	1.59115
	-1.48434	0.01242	1.49675	0.03726	1.5216	0.10619	1.59053
	-1.48388	0.01237	1.49625	0.03717	1.52105	0.10603	1.58991
	-1.48342	0.01232	1.49574	0.03709	1.5205	0.10587	1.58929
	-1.48296	0.01228	1.49524	0.037	1.51996	0.10571	1.58867
	-1.4825	0.01223	1.49473	0.03692	1.51941	0.10555	1.58805
	-1.48204	0.01219	1.49422	0.03683	1.51887	0.10539	1.58743
	-1.48158	0.01214	1.49372	0.03675	1.51832	0.10524	1.58681
	-1.48112	0.0121	1.49321	0.03666	1.51778	0.10508	1.58619
	-1.48066	0.01205	1.49271	0.03658	1.51724	0.10492	1.58557
	-1.4802	0.012	1.4922	0.03649	1.51669	0.10476	1.58496
	-1.47974	0.01196	1.4917	0.03641	1.51615	0.1046	1.58434
	-1.47928	0.01191	1.49119	0.03632	1.5156	0.10444	1.58372
	-1.47882	0.01187	1.49069	0.03624	1.51506	0.10428	1.5831
	-1.47836	0.01182	1.49018	0.03616	1.51451	0.10412	1.58248
	-1.4779	0.01178	1.48968	0.03607	1.51397	0.10396	1.58186
	-1.47744	0.01173	1.48917	0.03599	1.51343	0.1038	1.58124
	-1.47698	0.01169	1.48867	0.0359	1.51288	0.10365	1.58062
	-1.47652	0.01164	1.48816	0.03582	1.51234	0.10349	1.58001
	-1.47606	0.0116	1.48766	0.03574	1.51179	0.10333	1.57939
	-1.4756	0.01156	1.48715	0.03565	1.51125	0.10317	1.57877
	-1.47514	0.01151	1.48665	0.03557	1.51071	0.10301	1.57815
	-1.47468	0.01147	1.48614	0.03549	1.51016	0.10286	1.57753
	-1.47422	0.01142	1.48564	0.0354	1.50962	0.1027	1.57692
	-1.47376	0.01138	1.48514	0.03532	1.50908	0.10254	1.5763
	-1.4733	0.01133	1.48463	0.03524	1.50853	0.10238	1.57568
	-1.47284	0.01129	1.48413	0.03515	1.50799	0.10223	1.57506
	-1.47238	0.01125	1.48362	0.03507	1.50745	0.10207	1.57445
	-1.47192	0.0112	1.48312	0.03499	1.50691	0.10191	1.57383
	-1.47146	0.01116	1.48262	0.03491	1.50636	0.10175	1.57321
	-1.471	0.01111	1.48211	0.03482	1.50582	0.1016	1.57259
	-1.47054	0.01107	1.48161	0.03474	1.50528	0.10144	1.57198
	-1.47008	0.01103	1.4811	0.03466	1.50474	0.10128	1.57136
	-1.46962	0.01098	1.4806	0.03458	1.50419	0.10113	1.57074
	-1.46916	0.01094	1.4801	0.03449	1.50365	0.10097	1.57013
	-1.4687	0.0109	1.47959	0.03441	1.50311	0.10081	1.56951
	-1.46824	0.01085	1.47909	0.03433	1.50257	0.10066	1.5689
	-1.46778	0.01081	1.47859	0.03425	1.50202	0.1005	1.56828
	-1.46732	0.01077	1.47809	0.03417	1.50148	0.10035	1.56766
	-1.46686	0.01073	1.47758	0.03408	1.50094	0.10019	1.56705
	-1.4664	0.01068	1.47708	0.034	1.5004	0.10004	1.56643
	-1.46594	0.01064	1.47658	0.03392	1.49986	0.09988	1.56582
	-1.46548	0.0106	1.47607	0.03384	1.49932	0.09972	1.5652
	-1.46502	0.01056	1.47557	0.03376	1.49878	0.09957	1.56459
	-1.46456	0.01051	1.47507	0.03368	1.49823	0.09941	1.56397
	-1.4641	0.01047	1.47457	0.0336	1.49769	0.09926	1.56336
	-1.46364	0.01043	1.47406	0.03352	1.49715	0.0991	1.56274
	-1.46318	0.01039	1.47356	0.03343	1.49661	0.09895	1.56213
	-1.46272	0.01034	1.47306	0.03335	1.49607	0.09879	1.56151
	-1.46226	0.0103	1.47256	0.03327	1.49553	0.09864	1.5609
	-1.4618	0.01026	1.47206	0.03319	1.49499	0.09849	1.56028
	-1.46134	0.01022	1.47155	0.03311	1.49445	0.09833	1.55967
	-1.46088	0.01018	1.47105	0.03303	1.49391	0.09818	1.55905
	-1.46042	0.01013	1.47055	0.03295	1.49337	0.09802	1.55844
	-1.45996	0.01009	1.47005	0.03287	1.49283	0.09787	1.55783
	-1.4595	0.01005	1.46955	0.03279	1.49229	0.09772	1.55721
	-1.45904	0.01001	1.46905	0.03271	1.49175	0.09756	1.5566
	-1.45858	0.00997	1.46854	0.03263	1.49121	0.09741	1.55598
	-1.45812	0.00993	1.46804	0.03255	1.49067	0.09725	1.55537
	-1.45766	0.00989	1.46754	0.03247	1.49013	0.0971	1.55476
	-1.4572	0.00984	1.46704	0.03239	1.48959	0.09695	1.55414
	-1.45674	0.0098	1.46654	0.03231	1.48905	0.0968	1.55353
	-1.45628	0.00976	1.46604	0.03223	1.48851	0.09664	1.55292
	-1.45582	0.00972	1.46554	0.03215	1.48797	0.09649	1.5523
	-1.45536	0.00968	1.46504	0.03207	1.48743	0.09634	1.55169
	-1.4549	0.00964	1.46454	0.032	1.48689	0.09618	1.55108
	-1.45444	0.0096	1.46404	0.03192	1.48635	0.09603	1.55047
	-1.45398	0.00956	1.46354	0.03184	1.48581	0.09588	1.54985
	-1.45352	0.00952	1.46303	0.03176	1.48527	0.09573	1.54924
	-1.45306	0.00948	1.46253	0.03168	1.48473	0.09557	1.54863
	-1.4526	0.00944	1.46203	0.0316	1.4842	0.09542	1.54802
	-1.45214	0.0094	1.46153	0.03152	1.48366	0.09527	1.54741
	-1.45168	0.00936	1.46103	0.03144	1.48312	0.09512	1.54679
	-1.45122	0.00932	1.46053	0.03137	1.48258	0.09497	1.54618
	-1.45076	0.00928	1.46003	0.03129	1.48204	0.09482	1.54557
	-1.4503	0.00924	1.45953	0.03121	1.4815	0.09466	1.54496
	-1.44983	0.0092	1.45903	0.03113	1.48097	0.09451	1.54435
	-1.44937	0.00916	1.45853	0.03105	1.48043	0.09436	1.54374
	-1.44891	0.00912	1.45803	0.03098	1.47989	0.09421	1.54313
	-1.44845	0.00908	1.45754	0.0309	1.47935	0.09406	1.54252
	-1.44799	0.00904	1.45704	0.03082	1.47881	0.09391	1.5419
	-1.44753	0.009	1.45654	0.03074	1.47828	0.09376	1.54129
	-1.44707	0.00896	1.45604	0.03066	1.47774	0.09361	1.54068
	-1.44661	0.00892	1.45554	0.03059	1.4772	0.09346	1.54007
	-1.44615	0.00888	1.45504	0.03051	1.47666	0.09331	1.53946
	-1.44569	0.00885	1.45454	0.03043	1.47613	0.09316	1.53885
	-1.44523	0.00881	1.45404	0.03036	1.47559	0.09301	1.53824
	-1.44477	0.00877	1.45354	0.03028	1.47505	0.09286	1.53763
	-1.44431	0.00873	1.45304	0.0302	1.47452	0.09271	1.53702
	-1.44385	0.00869	1.45254	0.03013	1.47398	0.09256	1.53641
	-1.44339	0.00865	1.45205	0.03005	1.47344	0.09241	1.5358
	-1.44293	0.00861	1.45155	0.02997	1.47291	0.09226	1.53519
	-1.44247	0.00858	1.45105	0.0299	1.47237	0.09211	1.53458
	-1.44201	0.00854	1.45055	0.02982	1.47183	0.09196	1.53397
	-1.44155	0.0085	1.45005	0.02974	1.4713	0.09181	1.53337
	-1.44109	0.00846	1.44955	0.02967	1.47076	0.09166	1.53276
	-1.44063	0.00842	1.44906	0.02959	1.47022	0.09151	1.53215
	-1.44017	0.00838	1.44856	0.02951	1.46969	0.09136	1.53154
	-1.43971	0.00835	1.44806	0.02944	1.46915	0.09122	1.53093
	-1.43925	0.00831	1.44756	0.02936	1.46862	0.09107	1.53032
	-1.43879	0.00827	1.44707	0.02929	1.46808	0.09092	1.52971
	-1.43833	0.00823	1.44657	0.02921	1.46755	0.09077	1.5291
	-1.43787	0.0082	1.44607	0.02914	1.46701	0.09062	1.5285
	-1.43741	0.00816	1.44557	0.02906	1.46647	0.09047	1.52789
	-1.43695	0.00812	1.44508	0.02899	1.46594	0.09033	1.52728
	-1.43649	0.00808	1.44458	0.02891	1.4654	0.09018	1.52667
	-1.43603	0.00805	1.44408	0.02883	1.46487	0.09003	1.52606
	-1.43557	0.00801	1.44358	0.02876	1.46433	0.08988	1.52546
	-1.43511	0.00797	1.44309	0.02868	1.4638	0.08974	1.52485
	-1.43465	0.00794	1.44259	0.02861	1.46326	0.08959	1.52424
	-1.43419	0.0079	1.44209	0.02854	1.46273	0.08944	1.52364
	-1.43373	0.00786	1.4416	0.02846	1.46219	0.08929	1.52303
	-1.43327	0.00783	1.4411	0.02839	1.46166	0.08915	1.52242
	-1.43281	0.00779	1.4406	0.02831	1.46112	0.089	1.52181
	-1.43235	0.00775	1.44011	0.02824	1.46059	0.08885	1.52121
	-1.43189	0.00772	1.43961	0.02816	1.46006	0.08871	1.5206
	-1.43143	0.00768	1.43911	0.02809	1.45952	0.08856	1.51999
	-1.43097	0.00764	1.43862	0.02801	1.45899	0.08842	1.51939
	-1.43051	0.00761	1.43812	0.02794	1.45845	0.08827	1.51878
	-1.43005	0.00757	1.43762	0.02787	1.45792	0.08812	1.51818
	-1.42959	0.00754	1.43713	0.02779	1.45739	0.08798	1.51757
	-1.42913	0.0075	1.43663	0.02772	1.45685	0.08783	1.51696
	-1.42867	0.00746	1.43614	0.02765	1.45632	0.08769	1.51636
	-1.42821	0.00743	1.43564	0.02757	1.45579	0.08754	1.51575
	-1.42775	0.00739	1.43515	0.0275	1.45525	0.08739	1.51515
	-1.42729	0.00736	1.43465	0.02743	1.45472	0.08725	1.51454
	-1.42683	0.00732	1.43415	0.02735	1.45419	0.0871	1.51394
	-1.42637	0.00729	1.43366	0.02728	1.45365	0.08696	1.51333
	-1.42591	0.00725	1.43316	0.02721	1.45312	0.08681	1.51273
	-1.42545	0.00722	1.43267	0.02713	1.45259	0.08667	1.51212
	-1.42499	0.00718	1.43217	0.02706	1.45205	0.08652	1.51152
	-1.42453	0.00715	1.43168	0.02699	1.45152	0.08638	1.51091
	-1.42407	0.00711	1.43118	0.02692	1.45099	0.08623	1.51031
	-1.42361	0.00708	1.43069	0.02684	1.45046	0.08609	1.5097
	-1.42315	0.00704	1.43019	0.02677	1.44992	0.08595	1.5091
	-1.42269	0.00701	1.4297	0.0267	1.44939	0.0858	1.50849
	-1.42223	0.00697	1.4292	0.02663	1.44886	0.08566	1.50789
	-1.42177	0.00694	1.42871	0.02655	1.44833	0.08551	1.50729
	-1.42131	0.0069	1.42822	0.02648	1.44779	0.08537	1.50668
	-1.42085	0.00687	1.42772	0.02641	1.44726	0.08523	1.50608
	-1.42039	0.00683	1.42723	0.02634	1.44673	0.08508	1.50548
	-1.41993	0.0068	1.42673	0.02627	1.4462	0.08494	1.50487
	-1.41947	0.00677	1.42624	0.0262	1.44567	0.0848	1.50427
	-1.41901	0.00673	1.42574	0.02612	1.44514	0.08465	1.50367
	-1.41855	0.0067	1.42525	0.02605	1.4446	0.08451	1.50306
	-1.41809	0.00666	1.42476	0.02598	1.44407	0.08437	1.50246
	-1.41763	0.00663	1.42426	0.02591	1.44354	0.08422	1.50186
	-1.41717	0.0066	1.42377	0.02584	1.44301	0.08408	1.50125
	-1.41671	0.00656	1.42328	0.02577	1.44248	0.08394	1.50065
	-1.41625	0.00653	1.42278	0.0257	1.44195	0.0838	1.50005
	-1.41579	0.0065	1.42229	0.02563	1.44142	0.08365	1.49945
	-1.41533	0.00646	1.4218	0.02556	1.44089	0.08351	1.49884
	-1.41487	0.00643	1.4213	0.02548	1.44036	0.08337	1.49824
	-1.41441	0.0064	1.42081	0.02541	1.43983	0.08323	1.49764
	-1.41395	0.00636	1.42032	0.02534	1.43929	0.08309	1.49704
	-1.41349	0.00633	1.41982	0.02527	1.43876	0.08294	1.49644
	-1.41303	0.0063	1.41933	0.0252	1.43823	0.0828	1.49583
	-1.41257	0.00627	1.41884	0.02513	1.4377	0.08266	1.49523
	-1.41211	0.00623	1.41834	0.02506	1.43717	0.08252	1.49463
	-1.41165	0.0062	1.41785	0.02499	1.43664	0.08238	1.49403
	-1.41119	0.00617	1.41736	0.02492	1.43611	0.08224	1.49343
	-1.41073	0.00614	1.41687	0.02485	1.43558	0.0821	1.49283
	-1.41027	0.0061	1.41637	0.02478	1.43505	0.08196	1.49223
	-1.40981	0.00607	1.41588	0.02471	1.43453	0.08182	1.49163
	-1.40935	0.00604	1.41539	0.02464	1.434	0.08167	1.49103
	-1.40889	0.00601	1.4149	0.02458	1.43347	0.08153	1.49042
	-1.40843	0.00597	1.41441	0.02451	1.43294	0.08139	1.48982
	-1.40797	0.00594	1.41391	0.02444	1.43241	0.08125	1.48922
	-1.40751	0.00591	1.41342	0.02437	1.43188	0.08111	1.48862
	-1.40705	0.00588	1.41293	0.0243	1.43135	0.08097	1.48802
	-1.40659	0.00585	1.41244	0.02423	1.43082	0.08083	1.48742
	-1.40613	0.00582	1.41195	0.02416	1.43029	0.08069	1.48682
	-1.40567	0.00578	1.41145	0.02409	1.42976	0.08055	1.48622
	-1.40521	0.00575	1.41096	0.02402	1.42923	0.08041	1.48562
	-1.40475	0.00572	1.41047	0.02396	1.42871	0.08027	1.48503
	-1.40429	0.00569	1.40998	0.02389	1.42818	0.08014	1.48443
	-1.40383	0.00566	1.40949	0.02382	1.42765	0.08	1.48383
	-1.40337	0.00563	1.409	0.02375	1.42712	0.07986	1.48323
	-1.40291	0.0056	1.40851	0.02368	1.42659	0.07972	1.48263
	-1.40245	0.00557	1.40802	0.02361	1.42606	0.07958	1.48203
	-1.40199	0.00554	1.40753	0.02355	1.42554	0.07944	1.48143
	-1.40153	0.0055	1.40703	0.02348	1.42501	0.0793	1.48083
	-1.40107	0.00547	1.40654	0.02341	1.42448	0.07916	1.48023
	-1.40061	0.00544	1.40605	0.02334	1.42395	0.07903	1.47964
	-1.40015	0.00541	1.40556	0.02328	1.42343	0.07889	1.47904
	-1.39969	0.00538	1.40507	0.02321	1.4229	0.07875	1.47844
	-1.39923	0.00535	1.40458	0.02314	1.42237	0.07861	1.47784
	-1.39877	0.00532	1.40409	0.02307	1.42184	0.07847	1.47724
	-1.39831	0.00529	1.4036	0.02301	1.42132	0.07834	1.47665
	-1.39785	0.00526	1.40311	0.02294	1.42079	0.0782	1.47605
	-1.39739	0.00523	1.40262	0.02287	1.42026	0.07806	1.47545
	-1.39693	0.0052	1.40213	0.02281	1.41974	0.07792	1.47485
	-1.39647	0.00517	1.40164	0.02274	1.41921	0.07779	1.47426
	-1.39601	0.00514	1.40115	0.02267	1.41868	0.07765	1.47366
	-1.39555	0.00511	1.40066	0.02261	1.41816	0.07751	1.47306
	-1.39509	0.00508	1.40017	0.02254	1.41763	0.07737	1.47246
	-1.39463	0.00505	1.39968	0.02247	1.4171	0.07724	1.47187
	-1.39417	0.00502	1.39919	0.02241	1.41658	0.0771	1.47127
	-1.39371	0.00499	1.3987	0.02234	1.41605	0.07697	1.47067
	-1.39325	0.00497	1.39822	0.02228	1.41552	0.07683	1.47008
	-1.39279	0.00494	1.39773	0.02221	1.415	0.07669	1.46948
	-1.39233	0.00491	1.39724	0.02214	1.41447	0.07656	1.46889
	-1.39187	0.00488	1.39675	0.02208	1.41395	0.07642	1.46829
	-1.39141	0.00485	1.39626	0.02201	1.41342	0.07628	1.46769
	-1.39095	0.00482	1.39577	0.02195	1.4129	0.07615	1.4671
	-1.39049	0.00479	1.39528	0.02188	1.41237	0.07601	1.4665
	-1.39003	0.00476	1.39479	0.02182	1.41184	0.07588	1.46591
	-1.38957	0.00474	1.3943	0.02175	1.41132	0.07574	1.46531
	-1.38911	0.00471	1.39382	0.02169	1.41079	0.07561	1.46472
	-1.38865	0.00468	1.39333	0.02162	1.41027	0.07547	1.46412
	-1.38819	0.00465	1.39284	0.02156	1.40974	0.07534	1.46353
	-1.38773	0.00462	1.39235	0.02149	1.40922	0.0752	1.46293
	-1.38727	0.00459	1.39186	0.02143	1.40869	0.07507	1.46234
	-1.38681	0.00457	1.39137	0.02136	1.40817	0.07493	1.46174
	-1.38635	0.00454	1.39089	0.0213	1.40764	0.0748	1.46115
	-1.38589	0.00451	1.3904	0.02123	1.40712	0.07466	1.46055
	-1.38543	0.00448	1.38991	0.02117	1.4066	0.07453	1.45996
	-1.38497	0.00445	1.38942	0.0211	1.40607	0.07439	1.45936
	-1.38451	0.00443	1.38894	0.02104	1.40555	0.07426	1.45877
	-1.38405	0.0044	1.38845	0.02097	1.40502	0.07413	1.45817
	-1.38359	0.00437	1.38796	0.02091	1.4045	0.07399	1.45758
	-1.38313	0.00435	1.38747	0.02085	1.40398	0.07386	1.45699
	-1.38267	0.00432	1.38699	0.02078	1.40345	0.07372	1.45639
	-1.38221	0.00429	1.3865	0.02072	1.40293	0.07359	1.4558
	-1.38175	0.00426	1.38601	0.02066	1.4024	0.07346	1.45521
	-1.38129	0.00424	1.38552	0.02059	1.40188	0.07332	1.45461
[truncated: 8,002 more rows]
