# Supplementary material for: Electronic origin of reorganization energy in interfacial electron transfer
Source: Nature. 2026 Apr 22;653(8113):98–103. doi: 10.1038/s41586-026-10311-2 (PMC13149326; doi:10.1038/s41586-026-10311-2)
Supplement: Supplementary file 5 — Source Data Extended Data Fig. 1 [file 41586_2026_10311_MOESM5_ESM.xlsx]

## Sheet: SI1,b_Optical contrast
No.	Distance [µm]	Blue(1)	Green(1)	Red(1)
1	0	63	89	111
2	0.092	63	89	111
3	0.184	63	89	111
4	0.277	64	90	112
5	0.369	63	90	111
6	0.461	62	90	112
7	0.553	63	91	113
8	0.645	62	90	112
9	0.738	60	89	111
10	0.83	62	89	112
11	0.922	60	89	111
12	1.014	61	89	112
13	1.106	61	89	112
14	1.199	62	90	112
15	1.291	62	89	112
16	1.383	60	88	110
17	1.475	61	89	112
18	1.567	60	90	111
19	1.66	62	90	112
20	1.752	62	89	112
21	1.844	62	90	112
22	1.936	61	89	111
23	2.028	61	88	111
24	2.121	61	88	111
25	2.213	61	89	111
26	2.305	64	90	112
27	2.397	62	89	112
28	2.489	61	88	110
29	2.581	61	88	111
30	2.674	61	89	111
31	2.766	62	90	112
32	2.858	62	89	112
33	2.95	63	90	112
34	3.042	64	90	111
35	3.135	64	90	111
36	3.227	61	88	111
37	3.319	63	90	112
38	3.411	63	89	111
39	3.503	63	87	109
40	3.596	62	87	109
41	3.688	64	88	109
42	3.78	62	88	109
43	3.872	62	88	110
44	3.964	63	86	108
45	4.057	63	87	107
46	4.149	63	85	104
47	4.241	63	85	104
48	4.333	64	83	101
49	4.425	65	82	99
50	4.518	65	81	98
51	4.61	66	82	98
52	4.702	67	83	99
53	4.794	66	81	98
54	4.886	66	83	101
55	4.979	65	82	100
56	5.071	64	83	101
57	5.163	64	83	101
58	5.255	64	83	102
59	5.347	63	82	101
60	5.44	62	83	102
61	5.532	63	82	102
62	5.624	62	81	101
63	5.716	62	81	101
64	5.808	62	81	100
65	5.901	61	82	101
66	5.993	60	81	101
67	6.085	61	82	102
68	6.177	61	83	103
69	6.269	61	83	103
70	6.362	62	83	102
71	6.454	61	83	103
72	6.546	62	81	101
73	6.638	62	81	101
74	6.73	62	81	101
75	6.823	62	83	102
76	6.915	63	82	101
77	7.007	61	82	101
78	7.099	64	83	102
79	7.191	62	83	103
80	7.284	64	84	103
81	7.376	62	83	102
82	7.468	62	83	102
83	7.56	62	83	102
84	7.652	63	82	102
85	7.744	63	82	101
86	7.837	63	82	101
87	7.929	65	84	103
88	8.021	62	83	103
89	8.113	61	83	103
90	8.205	59	81	101
91	8.298	59	82	101
92	8.39	60	81	101
93	8.482	60	82	102
94	8.574	61	82	101
95	8.666	61	81	100
96	8.759	63	82	101
97	8.851	64	83	102
98	8.943	64	83	102
99	9.035	63	82	101
100	9.127	63	81	101
101	9.22	62	81	101
102	9.312	63	82	102
103	9.404	63	82	102
104	9.496	59	80	100
105	9.588	60	80	100
106	9.681	60	81	102
107	9.773	60	80	100
108	9.865	59	81	102
109	9.957	59	81	101
110	10.049	59	80	100
111	10.142	59	80	100
112	10.234	61	80	100
113	10.326	61	80	100
114	10.418	61	81	100
115	10.51	61	80	99
116	10.603	61	81	101
117	10.695	61	82	102
118	10.787	60	81	101
119	10.879	60	80	100
120	10.971	60	81	101
121	11.064	60	81	102
122	11.156	62	81	101
123	11.248	62	81	102
124	11.34	60	80	100
125	11.432	60	80	100
126	11.525	60	81	102
127	11.617	60	81	101
128	11.709	59	81	101
129	11.801	61	81	101
130	11.893	61	82	101
131	11.986	63	82	101
132	12.078	61	80	100
133	12.17	61	80	100
134	12.262	61	80	100
135	12.354	62	80	100
136	12.446	63	80	100
137	12.539	63	80	100
138	12.631	63	80	100
139	12.723	62	80	99
140	12.815	62	80	99
141	12.907	61	80	100
142	13	63	81	101
143	13.092	60	80	99
144	13.184	60	79	98
145	13.276	62	79	97
146	13.368	62	78	97
147	13.461	62	79	98
148	13.553	63	79	98
149	13.645	64	80	99
150	13.737	64	81	99
151	13.829	63	80	98
152	13.922	63	80	98
153	14.014	63	80	98
154	14.106	62	79	97
155	14.198	62	79	98
156	14.29	63	81	99
157	14.383	64	81	99
158	14.475	64	81	99
159	14.567	64	81	99
160	14.659	63	81	99
161	14.751	62	80	98
162	14.844	62	79	97
163	14.936	60	80	99
164	15.028	60	79	98
165	15.12	61	80	99
166	15.212	60	79	99
167	15.305	61	80	99
168	15.397	61	80	99
169	15.489	61	80	99
170	15.581	61	79	98
171	15.673	61	78	97
172	15.766	62	80	100
173	15.858	63	80	99
174	15.95	62	78	97
175	16.042	62	79	98
176	16.134	62	78	96
177	16.227	61	77	95
178	16.319	59	76	95
179	16.411	61	76	95
180	16.503	60	75	96
181	16.595	60	75	94
182	16.688	60	75	94
183	16.78	60	74	94
184	16.872	59	74	94
185	16.964	60	75	94
186	17.056	59	74	95
187	17.149	60	74	95
188	17.241	61	74	97
189	17.333	61	74	95
190	17.425	61	75	96
191	17.517	61	74	95
192	17.609	59	74	94
193	17.702	59	74	94
194	17.794	59	74	94
195	17.886	59	75	95
196	17.978	59	74	95
197	18.07	59	75	95
198	18.163	60	76	96
199	18.255	59	75	95
200	18.347	59	74	95
201	18.439	59	74	94
202	18.531	59	74	94
203	18.624	60	74	95
204	18.716	60	74	95
205	18.808	60	75	94
206	18.9	60	73	94
207	18.992	58	72	93
208	19.085	59	73	94
209	19.177	59	74	94
210	19.269	60	73	94
211	19.361	59	73	91
212	19.453	59	72	91
213	19.546	58	71	90
214	19.638	59	74	91
215	19.73	59	74	91
216	19.822	59	74	91
217	19.914	59	74	93
218	20.007	60	76	94
219	20.099	59	73	94
220	20.191	58	73	94
221	20.283	58	72	94
222	20.375	59	74	94
223	20.468	59	74	94
224	20.56	59	74	91
225	20.652	60	74	92
226	20.744	59	73	90
227	20.836	59	74	91
228	20.929	60	73	90
229	21.021	60	74	91
230	21.113	60	74	91
231	21.205	59	73	90
232	21.297	58	73	91
233	21.39	58	73	91
234	21.482	60	73	94
235	21.574	60	73	94
236	21.666	60	73	93
237	21.758	58	71	90
238	21.851	58	71	90
239	21.943	59	72	92
240	22.035	59	72	92
241	22.127	59	72	91
242	22.219	58	72	93
243	22.311	59	72	92
244	22.404	59	74	91
245	22.496	60	73	93
246	22.588	58	72	91
247	22.68	58	72	93
248	22.772	59	73	92
249	22.865	58	72	93
250	22.957	59	72	91
251	23.049	59	72	92
252	23.141	59	73	92
253	23.233	59	74	94
254	23.326	60	72	93
255	23.418	59	72	92
256	23.51	58	72	93
257	23.602	58	72	93
258	23.694	57	71	93
259	23.787	57	72	92
260	23.879	57	72	92
261	23.971	58	72	94
262	24.063	57	72	94
263	24.155	56	68	93
264	24.248	56	69	92
265	24.34	57	67	93
266	24.432	58	67	90
267	24.524	58	67	92
268	24.616	58	66	91
269	24.709	57	65	90
270	24.801	56	65	89
271	24.893	56	65	89
272	24.985	56	65	89
273	25.077	55	66	90
274	25.17	56	67	90
275	25.262	56	67	89
276	25.354	57	67	91
277	25.446	56	65	89
278	25.538	55	64	88
279	25.631	56	66	89
280	25.723	56	66	89
281	25.815	55	66	88
282	25.907	56	65	89
283	25.999	56	65	89
284	26.092	56	66	90
285	26.184	56	65	89
286	26.276	54	64	87
287	26.368	54	64	90
288	26.46	55	65	89
289	26.553	54	64	90
290	26.645	54	64	90
291	26.737	54	64	90
292	26.829	56	65	89
293	26.921	57	66	92
294	27.014	57	66	92
295	27.106	56	65	88
296	27.198	56	65	89
297	27.29	56	65	89
298	27.382	56	65	89
299	27.474	55	64	88
300	27.567	55	64	88
301	27.659	55	63	88
302	27.751	56	64	88
303	27.843	56	64	88
304	27.935	54	63	88
305	28.028	55	64	88
306	28.12	54	65	88
307	28.212	56	65	89
308	28.304	55	65	88
309	28.396	56	64	88
310	28.489	56	64	88
311	28.581	56	65	89
312	28.673	56	65	89
313	28.765	56	65	89
314	28.857	56	65	89
315	28.95	55	67	88
316	29.042	54	66	89
317	29.134	54	67	88
318	29.226	54	67	89
319	29.318	54	67	88
320	29.411	55	66	88
321	29.503	55	65	88
322	29.595	56	64	88
323	29.687	56	65	88
324	29.779	56	65	89
325	29.872	56	63	86
326	29.964	56	65	88
327	30.056	56	65	88
328	30.148	56	65	88
329	30.24	56	65	87
330	30.333	56	66	87
331	30.425	56	66	87
332	30.517	56	65	88
333	30.609	56	64	87
334	30.701	56	65	88
335	30.794	58	67	87
336	30.886	58	65	87
337	30.978	57	64	86
338	31.07	58	66	86
339	31.162	58	66	86
340	31.255	58	68	88
341	31.347	58	70	87
342	31.439	57	70	87
343	31.531	58	73	90
344	31.623	59	76	94
345	31.716	59	78	97
346	31.808	59	80	99
347	31.9	59	80	99
348	31.992	60	81	100
349	32.084	58	80	99
350	32.176	58	80	99
351	32.269	59	80	99
352	32.361	59	80	99
353	32.453	58	81	100
354	32.545	58	80	99
355	32.637	57	80	99
356	32.73	57	80	99
357	32.822	57	80	99
358	32.914	58	80	100
359	33.006	57	80	99
360	33.098	57	80	99
361	33.191	57	79	98
362	33.283	57	79	98
363	33.375	59	80	99
364	33.467	57	80	99
365	33.559	56	79	98
366	33.652	58	81	100
367	33.744	57	80	99
368	33.836	57	80	99
369	33.928	57	80	99
370	34.02	57	80	99
371	34.113	57	79	98
372	34.205	57	79	97
373	34.297	57	80	98
374	34.389	59	80	98
375	34.481	59	81	99
376	34.574	60	80	98
377	34.666	60	79	97
378	34.758	59	80	99
379	34.85	59	80	99
380	34.942	59	81	100
381	35.035	60	80	98
382	35.127	60	80	98
383	35.219	60	79	98
384	35.311	60	79	98
385	35.403	60	79	96
386	35.496	61	80	97
387	35.588	60	79	96
388	35.68	58	79	96
389	35.772	56	78	96
390	35.864	56	79	97
391	35.957	58	79	97
392	36.049	59	80	98
393	36.141	58	78	95
394	36.233	59	79	97

## Sheet: SI1,d_AFMdata
Distance	Z (nm)
µm
0.1758	-32.6065
0.3516	-32.6921
0.5273	-32.9424
0.7031	-32.9105
0.8789	-32.6203
1.0547	-32.2689
1.2305	-33.3377
1.4062	-33.6463
1.582	-32.4936
1.7578	-31.7048
1.9336	-32.7786
2.1094	-33.2621
2.2852	-33.4322
2.4609	-33.1459
2.6367	-32.6012
2.8125	-29.3665
2.9883	-31.8382
3.1641	-33.1501
3.3398	-32.7558
3.5156	-33.2157
3.6914	-32.2082
3.8672	-32.3557
4.043	-32.2938
4.2187	-32.3741
4.3945	-32.5154
4.5703	-31.7968
4.7461	-31.4468
4.9219	-32.6286
5.0977	-34.1569
5.2734	-33.1998
5.4492	-33.6059
5.625	-33.5002
5.8008	-32.4796
5.9766	-32.815
6.1523	-33.2756
6.3281	-33.4534
6.5039	-33.819
6.6797	-33.7774
6.8555	-33.5215
7.0312	-29.8878
7.207	-33.5844
7.3828	-30.2269
7.5586	-28.2176
7.7344	-28.0482
7.9102	-28.1173
8.0859	-27.9212
8.2617	-27.034
8.4375	-27.4576
8.6133	-27.634
8.7891	-28.2698
8.9648	-27.9799
9.1406	-27.7635
9.3164	-27.6659
9.4922	-27.8525
9.668	-28.1797
9.8438	-28.4104
10.0195	-28.3134
10.1953	-27.9612
10.3711	-27.7579
10.5469	-27.8611
10.7227	-29.1223
10.8984	-28.8325
11.0742	-28.4959
11.25	-28.3162
11.4258	-28.3361
11.6016	-28.4325
11.7773	-28.9069
11.9531	-28.8354
12.1289	-28.7703
12.3047	-28.9201
12.4805	-29.139
12.6562	-28.6853
12.832	-28.1864
13.0078	-28.5963
13.1836	-28.9678
13.3594	-29.3572
13.5352	-29.4998
13.7109	-28.9597
13.8867	-28.9319
14.0625	-28.8181
14.2383	-28.8932
14.4141	-29.1545
14.5898	-28.6712
14.7656	-28.7312
14.9414	-28.9604
15.1172	-28.9314
15.293	-28.3947
15.4688	-27.5422
15.6445	-24.4101
15.8203	-22.9401
15.9961	-22.7414
16.1719	-22.7706
16.3477	-22.5424
16.5234	-22.2076
16.6992	-22.254
16.875	-22.7291
17.0508	-22.491
17.2266	-22.3478
17.4023	-22.1569
17.5781	-22.37
17.7539	-22.4684
17.9297	-22.2289
18.1055	-21.985
18.2812	-21.8025
18.457	-22.1019
18.6328	-22.2306
18.8086	-21.8243
18.9844	-21.6995
19.1602	-21.6899
19.3359	-21.6985
19.5117	-22.1321
19.6875	-21.8757
19.8633	-21.6968
20.0391	-21.1008
20.2148	-21.0995
20.3906	-21.1184
20.5664	-21.5673
20.7422	-21.3473
20.918	-21.6469
21.0938	-21.0872
21.2695	-20.4287
21.4453	-20.7211
21.6211	-20.9002
21.7969	-20.9409
21.9727	-20.3671
22.1484	-19.9595
22.3242	-20.1953
22.5	-20.171
22.6758	-20.8494
22.8516	-20.4942
23.0273	-20.0955
23.2031	-20.1881
23.3789	-20.5305
23.5547	-20.2172
23.7305	-20.0618
23.9062	-19.9166
24.082	-19.7592
24.2578	-19.8628
24.4336	-20.6655
24.6094	-20.6478
24.7852	-20.2049
24.9609	-19.8591
25.1367	-19.7753
25.3125	-19.5331
25.4883	-19.8852
25.6641	-19.7234
25.8398	-19.614
26.0156	-19.1312
26.1914	-19.1662
26.3672	-18.8288
26.543	-18.0728
26.7188	-12.3102
26.8945	-15.6385
27.0703	-12.6467
27.2461	-10.4086
27.4219	-10.0813
27.5977	-6.27758
27.7734	-5.22518
27.9492	-1.50795
28.125	4.01112
28.3008	6.07149
28.4766	6.54404
28.6523	6.7567
28.8281	6.7854
29.0039	6.95979
29.1797	7.25576
29.3555	6.73124
29.5312	7.05971
29.707	7.31883
29.8828	7.85104
30.0586	7.30548
30.2344	7.52649
30.4102	7.54642
30.5859	7.62871
30.7617	7.68871
30.9375	7.2539
31.1133	7.45131
31.2891	7.14399
31.4648	7.16147
31.6406	7.19546
31.8164	7.61139
31.9922	7.31558
32.168	7.22315
32.3438	6.91578
32.5195	6.89918
32.6953	6.78019
32.8711	6.99677
33.0469	7.03184
33.2227	7.91543
33.3984	8.88369
33.5742	9.77356
33.75	9.1693
33.9258	8.34962
34.1016	8.05188
34.2773	6.8449
34.4531	7.88852
34.6289	12.6837
34.8047	7.33948
34.9805	6.27229
35.1562	6.1919
35.332	6.65832
35.5078	6.60402
35.6836	6.54707
35.8594	6.48672
36.0352	5.99262
36.2109	5.96698
36.3867	6.25909
36.5625	6.52381
36.7383	7.36668
36.9141	7.29995
37.0898	7.19578
37.2656	6.81975
37.4414	6.80009
37.6172	6.53315
37.793	5.89854
37.9688	6.29402
38.1445	6.41947
38.3203	6.22607
38.4961	5.89039
38.6719	6.22521
38.8477	6.4623
39.0234	6.92873
39.1992	6.91
39.375	6.63192
39.5508	6.59117
39.7266	6.48979
39.9023	6.95501
40.0781	7.67217
40.2539	9.04669
40.4297	10.2741
40.6055	11.5786
40.7812	18.9361
40.957	33.8805
41.1328	15.2755
41.3086	-25.5389
41.4844	-27.2871
41.6602	-27.5972
41.8359	-26.9011
42.0117	-27.2706
42.1875	-15.845
42.3633	-22.5096
42.5391	-24.7264
42.7148	-29.7957
42.8906	-29.6377
43.0664	-29.3941
43.2422	-30.6402
43.418	-31.1016
43.5938	-31.229
43.7695	-31.3756
43.9453	-30.7483
44.1211	-29.1624
44.2969	-31.4565
44.4727	-29.7297
44.6484	-30.3017
44.8242	-30.7554
