# Supplementary material for: Electronic origin of reorganization energy in interfacial electron transfer
Source: Nature. 2026 Apr 22;653(8113):98–103. doi: 10.1038/s41586-026-10311-2 (PMC13149326; doi:10.1038/s41586-026-10311-2)
Supplement: Supplementary file 6 — Source Data Extended Data Fig. 3 [file 41586_2026_10311_MOESM6_ESM.xlsx]

## Sheet: Fig3,a_TEM data
Sample No.	Tip diameter	Taper angle
	nm	°
1	817	12.47
2	746	12.71
3	575	12.35
4	482	11.34
5	631	11.55
6	825	13.37
7	897	12.98
8	717	12.68
9	754	12.8
