# Supplementary material for: Electronic origin of reorganization energy in interfacial electron transfer
Source: Nature. 2026 Apr 22;653(8113):98–103. doi: 10.1038/s41586-026-10311-2 (PMC13149326; doi:10.1038/s41586-026-10311-2)
Supplement: Supplementary file 7 — Source Data Extended Data Fig. 4 [file 41586_2026_10311_MOESM7_ESM.zip]

Archive with 10 entries (9 files):
- ExtendedFig4 data/
- ExtendedFig4 data/ExtendedFig4_a.xlsx
- ExtendedFig4 data/ExtendedFig4_b.xlsx
- ExtendedFig4 data/ExtendedFig4_c.xlsx
- ExtendedFig4 data/ExtendedFig4_d.xlsx
- ExtendedFig4 data/ExtendedFig4_e.xlsx
- ExtendedFig4 data/ExtendedFig4_f.xlsx
- ExtendedFig4 data/ExtendedFig4_g.xlsx
- ExtendedFig4 data/ExtendedFig4_h.xlsx
- ExtendedFig4 data/ExtendedFig4_i.xlsx
