# Supplementary material for: Electronic origin of reorganization energy in interfacial electron transfer
Source: Nature. 2026 Apr 22;653(8113):98–103. doi: 10.1038/s41586-026-10311-2 (PMC13149326; doi:10.1038/s41586-026-10311-2)
Supplement: Supplementary file 7 — Source Data Extended Data Fig. 4 [file 41586_2026_10311_MOESM7_ESM.zip › ExtendedFig4 data/ExtendedFig4_a.xlsx]

## Sheet: MLG_0nmhBN_RuCl3_1
		COMSOL simulations
	experiment		k0=0.01 cm/s		k0=0.015 cm/s		k0=0.20 cm/s		k0=0.025 cm/s
E(mV)	I(pA)	E(mV)	I (pA)	E(mV)	I (pA)	E(mV)	I (pA)	E(mV)	I (pA)
-600	-52.8536	-600	-47.8717	-600	-47.9124	-600	-47.9327	-600	-47.9472
-595	-52.4149	-595	-47.8645	-595	-47.9094	-595	-47.9327	-595	-47.9472
-590	-52.0396	-590	-47.8573	-590	-47.9051	-590	-47.9312	-590	-47.9457
-585	-51.6931	-585	-47.8486	-585	-47.9008	-585	-47.9283	-585	-47.9428
-580	-51.3257	-580	-47.837	-580	-47.8935	-580	-47.9225	-580	-47.9399
-575	-50.9513	-575	-47.8268	-575	-47.8862	-575	-47.9167	-575	-47.9355
-570	-50.6752	-570	-47.8152	-570	-47.8775	-570	-47.9109	-570	-47.9297
-565	-50.4188	-565	-47.8007	-565	-47.8689	-565	-47.9022	-565	-47.9225
-560	-50.0963	-560	-47.7876	-560	-47.8587	-560	-47.895	-560	-47.9167
-555	-49.8574	-555	-47.7732	-555	-47.8471	-555	-47.8862	-555	-47.9094
-550	-49.6378	-550	-47.7587	-550	-47.837	-550	-47.8775	-550	-47.9022
-545	-49.448	-545	-47.7441	-545	-47.8254	-545	-47.8674	-545	-47.8935
-540	-49.2328	-540	-47.7268	-540	-47.8152	-540	-47.8587	-540	-47.8848
-535	-49.0466	-535	-47.7094	-535	-47.8036	-535	-47.8486	-535	-47.8775
-530	-48.8179	-530	-47.6803	-530	-47.792	-530	-47.8398	-530	-47.8689
-525	-48.7079	-525	-47.663	-525	-47.7732	-525	-47.8268	-525	-47.8601
-520	-48.508	-520	-47.6383	-520	-47.7615	-520	-47.8167	-520	-47.8471
-515	-48.3643	-515	-47.6064	-515	-47.7456	-515	-47.8065	-515	-47.8413
-510	-48.2337	-510	-47.6122	-510	-47.7268	-510	-47.7949	-510	-47.8312
-505	-48.1092	-505	-47.5934	-505	-47.7079	-505	-47.7818	-505	-47.821
-500	-47.9944	-500	-47.5498	-500	-47.6818	-500	-47.7659	-500	-47.8109
-495	-47.9332	-495	-47.5179	-495	-47.6557	-495	-47.7369	-495	-47.792
-490	-47.7884	-490	-47.4904	-490	-47.6499	-490	-47.7195	-490	-47.7717
-485	-47.7118	-485	-47.4614	-485	-47.6296	-485	-47.6977	-485	-47.7572
-480	-47.5546	-480	-47.4382	-480	-47.6078	-480	-47.6977	-480	-47.7398
-475	-47.5314	-475	-47.415	-475	-47.5847	-475	-47.6789	-475	-47.7311
-470	-47.4659	-470	-47.3817	-470	-47.5556	-470	-47.66	-470	-47.721
-465	-47.4237	-465	-47.3498	-465	-47.544	-465	-47.6427	-465	-47.705
-460	-47.4091	-460	-47.2976	-460	-47.5136	-460	-47.6108	-460	-47.6789
-455	-47.1627	-455	-47.2627	-455	-47.4904	-455	-47.602	-455	-47.6673
-450	-47.1583	-450	-47.2221	-450	-47.4571	-450	-47.5803	-450	-47.6484
-445	-47.1801	-445	-47.1758	-445	-47.4208	-445	-47.5528	-445	-47.6296
-440	-47.0508	-440	-47.1264	-440	-47.3845	-440	-47.5194	-440	-47.605
-435	-46.9645	-435	-47.0728	-435	-47.3454	-435	-47.4875	-435	-47.5759
-430	-46.8955	-430	-47.0148	-430	-47.3034	-430	-47.4541	-430	-47.5455
-425	-46.8461	-425	-46.9539	-425	-47.2555	-425	-47.4164	-425	-47.5151
-420	-46.7913	-420	-46.893	-420	-47.2047	-420	-47.3758	-420	-47.4802
-415	-46.7238	-415	-46.8306	-415	-47.1482	-415	-47.3295	-415	-47.4411
-410	-46.7243	-410	-46.7756	-410	-47.0887	-410	-47.2787	-410	-47.3991
-405	-46.6746	-405	-45.0936	-405	-47.0249	-405	-47.2236	-405	-47.3512
-400	-46.7766	-400	-46.6335	-400	-46.9612	-400	-47.1627	-400	-47.2976
-395	-46.7679	-395	-46.4899	-395	-46.9017	-395	-47.0975	-395	-47.2381
-390	-46.6202	-390	-46.3304	-390	-46.1158	-390	-47.0307	-390	-47.1743
-385	-46.5363	-385	-46.1521	-385	-46.7291	-385	-45.7664	-385	-47.1061
-380	-46.6014	-380	-45.9519	-380	-46.5812	-380	-46.6103	-380	-45.8563
-375	-46.4872	-375	-45.7315	-375	-46.4232	-375	-46.7741	-375	-46.4391
-370	-46.2471	-370	-45.4865	-370	-46.2492	-370	-46.6349	-370	-46.8698
-365	-46.2801	-365	-45.2096	-365	-46.0389	-365	-46.4566	-365	-46.7045
-360	-46.165	-360	-44.9109	-360	-45.8186	-360	-46.2782	-360	-46.5537
-355	-46.0322	-355	-44.5832	-355	-45.5706	-355	-46.0767	-355	-46.3811
-350	-45.9001	-350	-44.2192	-350	-45.2878	-350	-45.8432	-350	-46.1796
-345	-45.7873	-345	-43.745	-345	-44.9051	-345	-45.5228	-345	-45.8997
-340	-45.5124	-340	-43.3405	-340	-44.5846	-340	-45.2501	-340	-45.6605
-335	-45.3181	-335	-41.7238	-335	-44.1917	-335	-44.9152	-335	-45.3633
-330	-44.9839	-330	-42.0529	-330	-43.7537	-330	-44.5382	-330	-45.0269
-325	-44.579	-325	-42.4937	-325	-43.1346	-325	-43.9828	-325	-44.5295
-320	-43.9377	-320	-43.21	-320	-43.3507	-320	-43.3289	-320	-43.9393
-315	-43.2972	-315	-42.9345	-315	-43.6609	-315	-42.7837	-315	-43.4376
-310	-42.7703	-310	-40.6899	-310	-42.2153	-310	-42.1007	-310	-43.0679
-305	-42.1153	-305	-38.7454	-305	-40.7349	-305	-41.3845	-305	-42.4864
-300	-41.1911	-300	-37.7464	-300	-39.8692	-300	-41.0568	-300	-41.1046
-295	-40.157	-295	-36.6212	-295	-38.8991	-295	-40.1694	-295	-40.8001
-290	-39.0298	-290	-35.3989	-290	-37.8247	-290	-39.179	-290	-40.0504
-285	-37.8585	-285	-34.0851	-285	-36.6459	-285	-38.0755	-285	-38.9978
-280	-36.2949	-280	-32.6671	-280	-35.2814	-280	-36.7865	-280	-37.7595
-275	-34.6616	-275	-31.1562	-275	-33.9097	-275	-35.4728	-275	-36.4922
-270	-33.0923	-270	-29.6148	-270	-32.4307	-270	-34.0446	-270	-35.0987
-265	-31.1523	-265	-28.0053	-265	-30.8531	-265	-32.5018	-265	-33.582
-260	-28.9026	-260	-26.3422	-260	-29.1841	-260	-30.8487	-260	-31.9449
-255	-26.8953	-255	-24.6398	-255	-27.4413	-255	-29.0986	-255	-30.1977
-250	-24.8364	-250	-22.91	-250	-25.6389	-250	-27.2687	-250	-28.3562
-245	-22.6515	-245	-21.1859	-245	-23.8713	-245	-25.4925	-245	-26.58
-240	-20.3799	-240	-20.9249	-240	-24.2527	-240	-25.8753	-240	-26.751
-235	-18.2674	-235	-18.6093	-235	-21.6166	-235	-22.9941	-235	-23.7742
-230	-16.2441	-230	-16.3139	-230	-18.821	-230	-20.0231	-230	-20.835
-225	-14.1126	-225	-14.4662	-225	-16.5141	-225	-17.7132	-225	-18.5223
-220	-12.0368	-220	-12.9305	-220	-14.7132	-220	-15.8151	-220	-16.5633
-215	-10.4809	-215	-11.4975	-215	-13.0864	-215	-14.0689	-215	-14.7363
-210	-8.96015	-210	-10.1603	-210	-11.5603	-210	-12.4248	-210	-13.0114
-205	-7.48876	-205	-8.92562	-205	-10.1455	-205	-10.8968	-205	-11.406
-200	-6.21024	-200	-7.79723	-200	-8.84804	-200	-9.49344	-200	-9.92989
-195	-5.16163	-195	-6.77513	-195	-7.67122	-195	-8.21918	-195	-8.58864
-190	-4.15438	-190	-5.85728	-190	-6.61403	-190	-7.0744	-190	-7.38398
-185	-3.2933	-185	-5.04005	-185	-5.67312	-185	-6.05621	-185	-6.31286
-180	-2.66325	-180	-4.31766	-180	-4.843	-180	-5.15895	-180	-5.36979
-175	-2.11035	-175	-3.68387	-175	-4.11641	-175	-4.37479	-175	-4.54648
-170	-1.61395	-170	-3.13128	-170	-3.48479	-170	-3.69445	-170	-3.83322
-165	-1.20297	-165	-2.65219	-165	-2.93929	-165	-3.10836	-165	-3.21987
-160	-0.92739	-160	-3.5148	-160	-2.47094	-160	-2.60652	-160	-2.69541
-155	-0.67004	-155	-2.94509	-155	-2.07089	-155	-2.17906	-155	-2.24953
-150	-0.47031	-150	-2.46282	-150	-1.73101	-150	-1.8167	-150	-1.87238
-145	-0.27303	-145	-2.05566	-145	-1.44318	-145	-1.5109	-145	-1.55469
-140	-0.18169	-140	-1.71303	-140	-1.20061	-140	-1.2538	-140	-1.28811
-135	-0.09444	-135	-1.42516	-135	-0.99683	-135	-1.03852	-135	-1.06529
-130	-0.05559	-130	-1.18395	-130	-0.82617	-130	-0.85873	-130	-0.87956
-125	-0.00871	-125	-0.98207	-125	-0.68362	-125	-0.70898	-125	-0.72514
-120	0.01238	-120	-0.81332	-120	-0.56488	-120	-0.58457	-120	-0.59708
-115	0.034	-115	-0.6725	-115	-0.46615	-115	-0.48141	-115	-0.49107
-110	-0.00347	-110	-0.55509	-110	-0.38422	-110	-0.39602	-110	-0.40346
-105	0.01517	-105	-0.4573	-105	-0.47342	-105	-0.32547	-105	-0.33119
-100	-1.7015e-06	-100	-0.37597	-100	-0.38854	-100	-0.26725	-100	-0.27164
-95	-0.00933	-95	-0.30843	-95	-0.3182	-95	-0.32345	-95	-0.32671
-90	-0.0485	-90	-0.25243	-90	-0.26	-90	-0.26406	-90	-0.26658
-85	-0.05731	-85	-0.20607	-85	-0.21193	-85	-0.21505	-85	-0.21699
-80	-0.111	-80	-0.16778	-80	-0.1723	-80	-0.1747	-80	-0.17619
-75	-0.14877	-75	-0.13621	-75	-0.13969	-75	-0.14153	-75	-0.14267
-70	-0.17562	-70	-0.11024	-70	-0.11293	-70	-0.11433	-70	-0.1152
-65	-0.23726	-65	-0.08896	-65	-0.09102	-65	-0.09209	-65	-0.09276
-60	-0.25131	-60	-0.07154	-60	-0.07312	-60	-0.07395	-60	-0.07446
-55	-0.30422	-55	-0.05736	-55	-0.05857	-55	-0.05919	-55	-0.05958
-50	-0.3428	-50	-0.04583	-50	-0.04676	-50	-0.04724	-50	-0.04753
-45	-0.37216	-45	-0.03651	-45	-0.03721	-45	-0.03758	-45	-0.0378
-40	-0.43725	-40	-0.02899	-40	-0.02954	-40	-0.02981	-40	-0.02997
-35	-0.4628	-35	-0.02297	-35	-0.02337	-35	-0.02359	-35	-0.02372
-30	-0.51898	-30	-0.01817	-30	-0.01847	-30	-0.01863	-30	-0.01873
-25	-0.56121	-25	-0.01434	-25	-0.01459	-25	-0.0147	-25	-0.01478
-20	-0.59187	-20	-0.01132	-20	-0.01151	-20	-0.0116	-20	-0.01166
-15	-0.56406	-15	-0.00896	-15	-0.00909	-15	-0.00916	-15	-0.00921
-10	-0.53164	-10	-0.00712	-10	-0.00722	-10	-0.00728	-10	-0.00731
-5	-0.50008	-5	-0.0057	-5	-0.00579	-5	-0.00581	-5	-0.00584
0	-0.43883	0	-0.00463	0	-0.00468	0	-0.00471	0	-0.00473
			--		--		--		--
			--		--		--		--
			--		--		--		--
			--		--		--		--
			--		--		--		--
			--		--		--		--
			--		--		--		--
	--		--		--		--		--
	--		--		--		--		--
	--		--		--		--		--
	--		--		--		--		--
	--		--		--		--		--
	--		--		--		--		--
	--		--		--		--		--
	--		--		--		--		--
	--		--		--		--		--
	--		--		--		--		--
	--		--		--		--		--
	--		--		--		--		--
	--		--		--		--		--
	--		--		--		--		--
	--		--		--		--		--
	--		--		--		--		--
	--		--		--		--		--
	--		--		--		--		--
	--		--		--		--		--
	--		--		--		--		--
	--		--		--		--		--
	--		--		--		--		--
	--		--		--		--		--
	--		--		--		--		--
	--		--		--		--		--
	--		--		--		--		--
	--		--		--		--		--
	--		--		--		--		--
	--		--		--		--		--
	--		--		--		--		--
	--		--		--		--		--
	--		--		--		--		--
	--		--		--		--		--
	--		--		--		--		--
	--		--		--		--		--
	--		--		--		--		--
	--		--		--		--		--
	--		--		--		--		--
	--		--		--		--		--
	--		--		--		--		--
	--		--		--		--		--
	--		--		--		--		--
	--		--		--		--		--
	--		--		--		--		--
	--		--		--		--		--
	--		--		--		--		--
	--		--		--		--		--
	--		--		--		--		--
	--		--		--		--		--
	--		--		--		--		--
	--		--		--		--		--
	--		--		--		--		--
	--		--		--		--		--
	--		--		--		--		--
	--		--		--		--		--
	--		--		--		--		--
	--		--		--		--		--
	--		--		--		--		--
	--		--		--		--		--
	--		--		--		--		--
	--		--		--		--		--
	--		--		--		--		--
	--		--		--		--		--
	--		--		--		--		--
	--		--		--		--		--
	--		--		--		--		--
	--		--		--		--		--
	--		--		--		--		--
	--		--		--		--		--
	--		--		--		--		--
	--		--		--		--		--
	--		--		--		--		--
	--		--		--		--		--
	--		--		--		--		--
	--		--		--		--		--
	--		--		--		--		--
	--		--		--		--		--
	--		--		--		--		--
	--		--		--		--		--
	--		--		--		--		--
	--		--		--		--		--
	--		--		--		--		--
	--		--		--		--		--
	--		--		--		--		--
	--		--		--		--		--
	--		--		--		--		--
	--		--		--		--		--
	--		--		--		--		--
	--		--		--		--		--
	--		--		--		--		--
	--		--		--		--		--
	--		--		--		--		--
	--		--		--		--		--
	--		--		--		--		--
	--		--		--		--		--
	--		--		--		--		--
	--		--		--		--		--
	--		--		--		--		--
	--		--		--		--		--
	--		--		--		--		--
	--		--		--		--		--
	--		--		--		--		--
	--		--		--		--		--
	--		--		--		--		--
	--		--		--		--		--
	--		--		--		--		--
	--		--		--		--		--
	--		--		--		--		--
	--		--		--		--		--
	--		--		--		--		--
	--		--		--		--		--
	--		--		--		--		--
	--		--		--		--		--
	--		--		--		--		--
	--		--		--		--		--
	--		--		--		--		--
	--		--		--		--		--
	--		--		--		--		--
	--		--		--		--		--
	--		--		--		--		--
	--		--		--		--		--
	--		--		--		--		--
	--		--		--		--		--
	--		--		--		--		--
	--		--		--		--		--
	--		--		--		--		--
	--		--		--		--		--
	--		--		--		--		--
	--		--		--		--		--
	--		--		--		--		--
	--		--		--		--		--
	--		--		--		--		--
	--		--		--		--		--
	--		--		--		--		--
	--		--		--		--		--
	--		--		--		--		--
	--		--		--		--		--
	--		--		--		--		--
	--		--		--		--		--
	--		--		--		--		--
	--		--		--		--		--
	--		--		--		--		--
	--		--		--		--		--
	--		--		--		--		--
	--		--		--		--		--
	--		--		--		--		--
	--		--		--		--		--
	--		--		--		--		--
	--		--		--		--		--
	--		--		--		--		--
	--		--		--		--		--
	--		--		--		--		--
	--		--		--		--		--
	--		--		--		--		--
	--		--		--		--		--
	--		--		--		--		--
	--		--		--		--		--
	--		--		--		--		--
	--		--		--		--		--
	--		--		--		--		--
	--		--		--		--		--
	--		--		--		--		--
	--		--		--		--		--
	--		--		--		--		--
	--		--		--		--		--
	--		--		--		--		--
	--		--		--		--		--
	--		--		--		--		--
	--		--		--		--		--
	--		--		--		--		--
	--		--		--		--		--
	--		--		--		--		--
	--		--		--		--		--
	--		--		--		--		--
	--		--		--		--		--
	--		--		--		--		--
	--		--		--		--		--
	--		--		--		--		--
	--		--		--		--		--
	--		--		--		--		--
	--		--		--		--		--
	--		--		--		--		--
	--		--		--		--		--
	--		--		--		--		--
	--		--		--		--		--
	--		--		--		--		--
	--		--		--		--		--
	--		--		--		--		--
	--		--		--		--		--
	--		--		--		--		--
	--		--		--		--		--
	--		--		--		--		--
	--		--		--		--		--
	--		--		--		--		--
	--		--		--		--		--
	--		--		--		--		--
	--		--		--		--		--
	--		--		--		--		--
	--		--		--		--		--
	--		--		--		--		--
	--		--		--		--		--
	--		--		--		--		--
	--		--		--		--		--
	--		--		--		--		--
	--		--		--		--		--
	--		--		--		--		--
	--		--		--		--		--
	--		--		--		--		--
	--		--		--		--		--
	--		--		--		--		--
	--		--		--		--		--
	--		--		--		--		--
	--		--		--		--		--
	--		--		--		--		--
	--		--		--		--		--
	--		--		--		--		--
	--		--		--		--		--
	--		--		--		--		--
	--		--		--		--		--
	--		--		--		--		--
	--		--		--		--		--
	--		--		--		--		--
	--		--		--		--		--
	--		--		--		--		--
	--		--		--		--		--
	--		--		--		--		--
	--		--		--		--		--
	--		--		--		--		--
	--		--		--		--		--
	--		--		--		--		--
	--		--		--		--		--
	--		--		--		--		--
	--		--		--		--		--
	--		--		--		--		--
	--		--		--		--		--
	--		--		--		--		--
	--		--		--		--		--
	--		--		--		--		--
	--		--		--		--		--
	--		--		--		--		--
	--		--		--		--		--
	--		--		--		--		--
	--		--		--		--		--
	--		--		--		--		--
	--		--		--		--		--
	--		--		--		--		--
	--		--		--		--		--
	--		--		--		--		--
	--		--		--		--		--
	--		--		--		--		--
	--		--		--		--		--
	--		--		--		--		--
	--		--		--		--		--
	--		--		--		--		--
	--		--		--		--		--
	--		--		--		--		--
	--		--		--		--		--
	--		--		--		--		--
	--		--		--		--		--
	--		--		--		--		--
	--		--		--		--		--
	--		--		--		--		--
	--		--		--		--		--
	--		--		--		--		--
	--		--		--		--		--
	--		--		--		--		--
	--		--		--		--		--
	--		--		--		--		--
	--		--		--		--		--
	--		--		--		--		--
	--		--		--		--		--
	--		--		--		--		--
	--		--		--		--		--
	--		--		--		--		--
	--		--		--		--		--
	--		--		--		--		--
	--		--		--		--		--
	--		--		--		--		--
	--		--		--		--		--
	--		--		--		--		--
	--		--		--		--		--
	--		--		--		--		--
	--		--		--		--		--
	--		--		--		--		--
	--		--		--		--		--
	--		--		--		--		--
	--		--		--		--		--
	--		--		--		--		--
	--		--		--		--		--
	--		--		--		--		--
	--		--		--		--		--
	--		--		--		--		--
	--		--		--		--		--
	--		--		--		--		--
	--		--		--		--		--
	--		--		--		--		--
	--		--		--		--		--
	--		--		--		--		--
	--		--		--		--		--
	--		--		--		--		--
	--		--		--		--		--
	--		--		--		--		--
	--		--		--		--		--
	--		--		--		--		--
	--		--		--		--		--
	--		--		--		--		--
	--		--		--		--		--
	--		--		--		--		--
	--		--		--		--		--
	--		--		--		--		--
	--		--		--		--		--
	--		--		--		--		--
	--		--		--		--		--
	--		--		--		--		--
	--		--		--		--		--
	--		--		--		--		--
	--		--		--		--		--
	--		--		--		--		--
	--		--		--		--		--
	--		--		--		--		--
	--		--		--		--		--
	--		--		--		--		--
	--		--		--		--		--
	--		--		--		--		--
	--		--		--		--		--
	--		--		--		--		--
	--		--		--		--		--
	--		--		--		--		--
	--		--		--		--		--
	--		--		--		--		--
	--		--		--		--		--
	--		--		--		--		--
	--		--		--		--		--
	--		--		--		--		--
	--		--		--		--		--
	--		--		--		--		--
	--		--		--		--		--
	--		--		--		--		--
	--		--		--		--		--
	--		--		--		--		--
	--		--		--		--		--
	--		--		--		--		--
	--		--		--		--		--
	--		--		--		--		--
	--		--		--		--		--
	--		--		--		--		--
	--		--		--		--		--
	--		--		--		--		--
	--		--		--		--		--
	--		--		--		--		--
	--		--		--		--		--
	--		--		--		--		--
	--		--		--		--		--
	--		--		--		--		--
	--		--		--		--		--
	--		--		--		--		--
	--		--		--		--		--
	--		--		--		--		--
	--		--		--		--		--
	--		--		--		--		--
	--		--		--		--		--
	--		--		--		--		--
	--		--		--		--		--
	--		--		--		--		--
	--		--		--		--		--
	--		--		--		--		--
	--		--		--		--		--
	--		--		--		--		--
	--		--		--		--		--
	--		--		--		--		--
	--		--		--		--		--
	--		--		--		--		--
	--		--		--		--		--
	--		--		--		--		--
	--		--		--		--		--
	--		--		--		--		--
	--		--		--		--		--
	--		--		--		--		--
	--		--		--		--		--
	--		--		--		--		--
	--		--		--		--		--
	--		--		--		--		--
	--		--		--		--		--
	--		--		--		--		--
	--		--		--		--		--
	--		--		--		--		--
	--		--		--		--		--
	--		--		--		--		--
	--		--		--		--		--
	--		--		--		--		--
	--		--		--		--		--
	--		--		--		--		--
	--		--		--		--		--
	--		--		--		--		--
	--		--		--		--		--
	--		--		--		--		--
	--		--		--		--		--
	--		--		--		--		--
	--		--		--		--		--
	--		--		--		--		--
	--		--		--		--		--
	--		--		--		--		--
	--		--		--		--		--
	--		--		--		--		--
	--		--		--		--		--
	--		--		--		--		--
	--		--		--		--		--
	--		--		--		--		--
	--		--		--		--		--
	--		--		--		--		--
	--		--		--		--		--
	--		--		--		--		--
	--		--		--		--		--
	--		--		--		--		--
	--		--		--		--		--
	--		--		--		--		--
	--		--		--		--		--
	--		--		--		--		--
	--		--		--		--		--
	--		--		--		--		--
	--		--		--		--		--
	--		--		--		--		--
	--		--		--		--		--
	--		--		--		--		--
	--		--		--		--		--
	--		--		--		--		--
	--		--		--		--		--
	--		--		--		--		--
	--		--		--		--		--
	--		--		--		--		--
	--		--		--		--		--
	--		--		--		--		--
	--		--		--		--		--
	--		--		--		--		--
	--		--		--		--		--
	--		--		--		--		--
	--		--		--		--		--
	--		--		--		--		--
	--		--		--		--		--
	--		--		--		--		--
	--		--		--		--		--
	--		--		--		--		--
	--		--		--		--		--
	--		--		--		--		--
	--		--		--		--		--
	--		--		--		--		--
	--		--		--		--		--
	--		--		--		--		--
	--		--		--		--		--
	--		--		--		--		--
	--		--		--		--		--
	--		--		--		--		--
	--		--		--		--		--
	--		--		--		--		--
	--		--		--		--		--
	--		--		--		--		--
	--		--		--		--		--
	--		--		--		--		--
	--		--		--		--		--
	--		--		--		--		--
	--		--		--		--		--
	--		--		--		--		--
	--		--		--		--		--
	--		--		--		--		--
	--		--		--		--		--
	--		--		--		--		--
	--		--		--		--		--
	--		--		--		--		--
	--		--		--		--		--
	--		--		--		--		--
	--		--		--		--		--
	--		--		--		--		--
	--		--		--		--		--
	--		--		--		--		--
	--		--		--		--		--
	--		--		--		--		--
	--		--		--		--		--
	--		--		--		--		--
	--		--		--		--		--
	--		--		--		--		--
	--		--		--		--		--
	--		--		--		--		--
	--		--		--		--		--
	--		--		--		--		--
	--		--		--		--		--
	--		--		--		--		--
	--		--		--		--		--
	--		--		--		--		--
	--		--		--		--		--
	--		--		--		--		--
	--		--		--		--		--
	--		--		--		--		--
	--		--		--		--		--
	--		--		--		--		--
	--		--		--		--		--
	--		--		--		--		--
	--		--		--		--		--
	--		--		--		--		--
	--		--		--		--		--
	--		--		--		--		--
	--		--		--		--		--
	--		--		--		--		--
	--		--		--		--		--
	--		--		--		--		--
	--		--		--		--		--
	--		--		--		--		--
	--		--		--		--		--
	--		--		--		--		--
	--		--		--		--		--
	--		--		--		--		--
	--		--		--		--		--
	--		--		--		--		--
	--		--		--		--		--
	--		--		--		--		--
	--		--		--		--		--
	--		--		--		--		--
	--		--		--		--		--
	--		--		--		--		--
	--		--		--		--		--
	--		--		--		--		--
	--		--		--		--		--
	--		--		--		--		--
	--		--		--		--		--
	--		--		--		--		--
	--		--		--		--		--
	--		--		--		--		--
	--		--		--		--		--
	--		--		--		--		--
	--		--		--		--		--
	--		--		--		--		--
	--		--		--		--		--
	--		--		--		--		--
	--		--		--		--		--
	--		--		--		--		--
	--		--		--		--		--
	--		--		--		--		--
	--		--		--		--		--
	--		--		--		--		--
	--		--		--		--		--
	--		--		--		--		--
	--		--		--		--		--
	--		--		--		--		--
	--		--		--		--		--
	--		--		--		--		--
	--		--		--		--		--
	--		--		--		--		--
	--		--		--		--		--
	--		--		--		--		--
	--		--		--		--		--
	--		--		--		--		--
	--		--		--		--		--
	--		--		--		--		--
	--		--		--		--		--
	--		--		--		--		--
	--		--		--		--		--
	--		--		--		--		--
	--		--		--		--		--
	--		--		--		--		--
	--		--		--		--		--
	--		--		--		--		--
	--		--		--		--		--
	--		--		--		--		--
	--		--		--		--		--
	--		--		--		--		--
	--		--		--		--		--
	--		--		--		--		--
	--		--		--		--		--
	--		--		--		--		--
	--		--		--		--		--
	--		--		--		--		--
	--		--		--		--		--
	--		--		--		--		--
	--		--		--		--		--
	--		--		--		--		--
	--		--		--		--		--
	--		--		--		--		--
	--		--		--		--		--
	--		--		--		--		--
	--		--		--		--		--
	--		--		--		--		--
	--		--		--		--		--
	--		--		--		--		--
	--		--		--		--		--
	--		--		--		--		--
	--		--		--		--		--
	--		--		--		--		--
	--		--		--		--		--
	--		--		--		--		--
	--		--		--		--		--
	--		--		--		--		--
	--		--		--		--		--
	--		--		--		--		--
	--		--		--		--		--
	--		--		--		--		--
	--		--		--		--		--
	--		--		--		--		--
	--		--		--		--		--
	--		--		--		--		--
	--		--		--		--		--
	--		--		--		--		--
	--		--		--		--		--
	--		--		--		--		--
	--		--		--		--		--
	--		--		--		--		--
	--		--		--		--		--
	--		--		--		--		--
	--		--		--		--		--
	--		--		--		--		--
	--		--		--		--		--
	--		--		--		--		--
	--		--		--		--		--
	--		--		--		--		--
	--		--		--		--		--
	--		--		--		--		--
	--		--		--		--		--
	--		--		--		--		--
	--		--		--		--		--
	--		--		--		--		--
	--		--		--		--		--
	--		--		--		--		--
	--		--		--		--		--
	--		--		--		--		--
	--		--		--		--		--
	--		--		--		--		--
	--		--		--		--		--
	--		--		--		--		--
	--		--		--		--		--
	--		--		--		--		--
	--		--		--		--		--
	--		--		--		--		--
	--		--		--		--		--
	--		--		--		--		--
	--		--		--		--		--
	--		--		--		--		--
	--		--		--		--		--
	--		--		--		--		--
	--		--		--		--		--
	--		--		--		--		--
	--		--		--		--		--
	--		--		--		--		--
	--		--		--		--		--
	--		--		--		--		--
	--		--		--		--		--
	--		--		--		--		--
	--		--		--		--		--
	--		--		--		--		--
	--		--		--		--		--
	--		--		--		--		--
	--		--		--		--		--
	--		--		--		--		--
	--		--		--		--		--
	--		--		--		--		--
	--		--		--		--		--
	--		--		--		--		--
	--		--		--		--		--
	--		--		--		--		--
	--		--		--		--		--
	--		--		--		--		--
	--		--		--		--		--
	--		--		--		--		--
	--		--		--		--		--
	--		--		--		--		--
	--		--		--		--		--
	--		--		--		--		--
	--		--		--		--		--
	--		--		--		--		--
	--		--		--		--		--
	--		--		--		--		--
	--		--		--		--		--
	--		--		--		--		--
	--		--		--		--		--
	--		--		--		--		--
	--		--		--		--		--
	--		--		--		--		--
	--		--		--		--		--
	--		--		--		--		--
	--		--		--		--		--
	--		--		--		--		--
	--		--		--		--		--
	--		--		--		--		--
	--		--		--		--		--
	--		--		--		--		--
	--		--		--		--		--
	--		--		--		--		--
	--		--		--		--		--
	--		--		--		--		--
	--		--		--		--		--
	--		--		--		--		--
	--		--		--		--		--
	--		--		--		--		--
	--		--		--		--		--
	--		--		--		--		--
	--		--		--		--		--
	--		--		--		--		--
	--		--		--		--		--
	--		--		--		--		--
	--		--		--		--		--
	--		--		--		--		--
	--		--		--		--		--
	--		--		--		--		--
	--		--		--		--		--
	--		--		--		--		--
	--		--		--		--		--
	--		--		--		--		--
	--		--		--		--		--
	--		--		--		--		--
	--		--		--		--		--
	--		--		--		--		--
	--		--		--		--		--
	--		--		--		--		--
	--		--		--		--		--
	--		--		--		--		--
	--		--		--		--		--
	--		--		--		--		--
	--		--		--		--		--
	--		--		--		--		--
	--		--		--		--		--
	--		--		--		--		--
	--		--		--		--		--
	--		--		--		--		--
	--		--		--		--		--
	--		--		--		--		--
	--		--		--		--		--
	--		--		--		--		--
	--		--		--		--		--
	--		--		--		--		--
	--		--		--		--		--
	--		--		--		--		--
	--		--		--		--		--
	--		--		--		--		--
	--		--		--		--		--
	--		--		--		--		--
	--		--		--		--		--
	--		--		--		--		--
	--		--		--		--		--
	--		--		--		--		--
	--		--		--		--		--
	--		--		--		--		--
	--		--		--		--		--
	--		--		--		--		--
	--		--		--		--		--
	--		--		--		--		--
	--		--		--		--		--
	--		--		--		--		--
	--		--		--		--		--
	--		--		--		--		--
	--		--		--		--		--
	--		--		--		--		--
	--		--		--		--		--
	--		--		--		--		--
	--		--		--		--		--
	--		--		--		--		--
	--		--		--		--		--
	--		--		--		--		--
	--		--		--		--		--
	--		--		--		--		--
	--		--		--		--		--
	--		--		--		--		--
	--		--		--		--		--
	--		--		--		--		--
	--		--		--		--		--
	--		--		--		--		--
	--		--		--		--		--
	--		--		--		--		--
	--		--		--		--		--
	--		--		--		--		--
	--		--		--		--		--
	--		--		--		--		--
	--		--		--		--		--
	--		--		--		--		--
	--		--		--		--		--
	--		--		--		--		--
	--		--		--		--		--
	--		--		--		--		--
	--		--		--		--		--
	--		--		--		--		--
	--		--		--		--		--
	--		--		--		--		--
	--		--		--		--		--
	--		--		--		--		--
	--		--		--		--		--
	--		--		--		--		--
	--		--		--		--		--
	--		--		--		--		--
	--		--		--		--		--
	--		--		--		--		--
	--		--		--		--		--
	--		--		--		--		--
	--		--		--		--		--
	--		--		--		--		--
	--		--		--		--		--
			--		--		--		--
			--		--		--		--
			--		--		--		--
			--		--		--		--
			--		--		--		--
			--		--		--		--
			--		--		--		--
			--		--		--		--
			--		--		--		--
			--		--		--		--
			--		--		--		--
			--		--		--		--
			--		--		--		--
			--		--		--		--
			--		--		--		--
			--		--		--		--
			--		--		--		--
			--		--		--		--
			--		--		--		--
			--		--		--		--
			--		--		--		--
			--		--		--		--
			--		--		--		--
			--		--		--		--
			--		--		--		--
			--		--		--		--
			--		--		--		--
			--		--		--		--
			--		--		--		--
			--		--		--		--
			--		--		--		--
			--		--		--		--
			--		--		--		--
			--		--		--		--
			--		--		--		--
			--		--		--		--
			--		--		--		--
			--		--		--		--
			--		--		--		--
			--		--		--		--
			--		--		--		--
			--		--		--		--
			--		--		--		--
			--		--		--		--
			--		--		--		--
			--		--		--		--
			--		--		--		--
			--		--		--		--
			--		--		--		--
			--		--		--		--
			--		--		--		--
			--		--		--		--
			--		--		--		--
			--		--		--		--
			--		--		--		--
			--		--		--		--

## Sheet: MLG_0nmhBN_RuCl3_2
		COMSOL simulations
	experiment		k0=0.01 cm/s		k0=0.012 cm/s		k0=0.014 cm/s		k0=0.016 cm/s		k0=0.018 cm/s		k0=0.02 cm/s
E(mV)	I(pA)	E(mV)	I (pA)	E(mV)	I (pA)	E(mV)	I (pA)	E(mV)	I (pA)	E(mV)	I (pA)
-500	-45.3994	-500	-44.5291	-500	-44.8789	-500	-45.8381	-500	-45.8755	-500	-45.9052	-500	-45.9294
-495	-45.3426	-495	-44.4994	-495	-44.7766	-495	-44.9966	-495	-45.8535	-495	-45.8854	-495	-45.9107
-490	-45.1996	-490	-44.5071	-490	-44.6446	-490	-44.9361	-490	-45.0879	-490	-45.8623	-490	-45.8898
-485	-45.07	-485	-44.4191	-485	-44.7106	-485	-44.7975	-485	-45.0373	-485	-45.155	-485	-45.2793
-480	-44.8994	-480	-44.3311	-480	-44.638	-480	-44.8316	-480	-44.9108	-480	-45.1055	-480	-45.2089
-475	-44.8786	-475	-44.2222	-475	-44.5423	-475	-44.7744	-475	-44.9218	-475	-44.9768	-475	-45.1385
-470	-44.6054	-470	-44.1221	-470	-44.4543	-470	-44.6952	-470	-44.8767	-470	-45.0109	-470	-45.0351
-465	-44.3809	-465	-44.022	-465	-44.3652	-465	-44.6149	-465	-44.8041	-465	-44.9515	-465	-45.0714
-460	-44.3724	-460	-43.9208	-460	-44.275	-460	-44.5335	-460	-44.7293	-460	-44.8833	-460	-45.0076
-455	-44.1917	-455	-43.8207	-455	-44.1837	-455	-44.4499	-455	-44.6534	-455	-44.8129	-455	-44.9416
-450	-44.0796	-450	-43.7228	-450	-44.0913	-450	-44.3652	-450	-44.5753	-450	-44.7403	-450	-44.8745
-445	-43.8253	-445	-43.6282	-445	-44	-445	-44.2794	-445	-44.495	-445	-44.6655	-445	-44.8041
-440	-43.5993	-440	-43.5435	-440	-43.9109	-440	-44.1925	-440	-44.4136	-440	-44.5896	-440	-44.7326
-435	-43.5915	-435	-43.4665	-435	-43.8185	-435	-44.0957	-435	-44.3168	-435	-44.4961	-435	-44.6424
-430	-43.5937	-430	-43.4236	-430	-43.7492	-430	-44.0209	-430	-44.2409	-430	-44.4202	-430	-44.5687
-425	-43.4407	-425	-43.4192	-425	-43.6931	-425	-43.9505	-425	-44.1672	-425	-44.3465	-425	-44.4961
-420	-43.3753	-420	-43.4808	-420	-43.6656	-420	-43.8911	-420	-44.0968	-420	-44.2728	-420	-44.4235
-415	-43.0375	-415	-43.6502	-415	-43.6887	-415	-43.8581	-415	-44.0407	-415	-44.2068	-415	-44.3531
-410	-42.8042	-410	-40.139	-410	-43.7811	-410	-43.857	-410	-43.9978	-410	-44.1441	-410	-44.2816
-405	-42.631	-405	-42.0926	-405	-43.9934	-405	-43.9186	-405	-43.9901	-405	-44.1023	-405	-44.2211
-400	-42.3926	-400	-41.866	-400	-42.4941	-400	-44.0792	-400	-44.0407	-400	-44.0968	-400	-44.1837
-395	-42.2677	-395	-41.6669	-395	-42.2763	-395	-42.7537	-395	-44.1782	-395	-44.1441	-395	-44.1815
-390	-42.1997	-390	-41.437	-390	-42.0684	-390	-42.5403	-390	-42.922	-390	-41.5954	-390	-44.2332
-385	-42.0161	-385	-41.1279	-385	-41.7956	-385	-42.2433	-385	-42.6305	-385	-42.9528	-385	-43.0826
-380	-41.6936	-380	-40.8078	-380	-41.5228	-380	-42.0453	-380	-42.3951	-380	-42.6393	-380	-42.8747
-375	-41.4461	-375	-40.4756	-375	-41.2049	-375	-41.7604	-375	-42.1905	-375	-42.515	-375	-42.7394
-370	-40.9702	-370	-40.1467	-370	-40.8683	-370	-41.4403	-370	-41.8902	-370	-42.2488	-370	-42.5403
-365	-40.5773	-365	-39.8497	-365	-40.5383	-365	-41.0949	-365	-41.5602	-365	-41.9353	-365	-42.2433
-360	-40.3126	-360	-39.5802	-360	-40.2336	-360	-40.7693	-360	-41.2137	-360	-41.591	-360	-41.9122
-355	-39.8754	-355	-39.2865	-355	-39.9289	-355	-40.458	-355	-40.8914	-355	-41.2511	-355	-41.5635
-350	-39.4915	-350	-38.9664	-350	-39.5912	-350	-40.117	-350	-40.5559	-350	-40.9233	-350	-41.2313
-345	-38.9561	-345	-38.6177	-345	-39.2227	-345	-39.7386	-345	-40.1775	-345	-40.5504	-345	-40.8672
-340	-38.5438	-340	-30.5173	-340	-38.8157	-340	-39.3206	-340	-39.7551	-340	-40.1291	-340	-40.4514
-335	-37.6445	-335	-34.9228	-335	-38.3724	-335	-38.8619	-335	-39.2876	-335	-39.6583	-335	-39.9828
-330	-37.1849	-330	-35.3749	-330	-33.6182	-330	-38.357	-330	-38.7728	-330	-39.138	-330	-39.4592
-325	-36.4756	-325	-34.3871	-325	-35.8028	-325	-33.1705	-325	-38.2052	-325	-38.5627	-325	-38.8784
-320	-35.6839	-320	-33.4884	-320	-34.892	-320	-36.0745	-320	-33.3366	-320	-30.6823	-320	-38.2184
-315	-34.9343	-315	-32.5336	-315	-33.9251	-315	-35.0383	-315	-36.036	-315	-33.7282	-315	-31.3302
-310	-34.0625	-310	-31.3665	-310	-32.7745	-310	-33.8855	-310	-34.815	-310	-35.6653	-310	-34.2166
-305	-33.0878	-305	-30.1235	-305	-31.5612	-305	-32.6557	-305	-33.5698	-305	-34.3585	-305	-35.0933
-300	-31.9996	-300	-28.8145	-300	-30.2698	-300	-31.3808	-300	-32.2674	-300	-33.0286	-300	-33.693
-295	-30.4365	-295	-27.4461	-295	-28.9069	-295	-30.0256	-295	-30.9111	-295	-31.6404	-295	-32.2839
-290	-29.544	-290	-26.0084	-290	-27.4615	-290	-28.5824	-290	-29.4734	-290	-30.1972	-290	-30.8022
-285	-28.3581	-285	-24.3793	-285	-25.8115	-285	-26.9247	-285	-27.8124	-285	-28.5373	-285	-29.139
-280	-26.9314	-280	-23.0109	-280	-24.3969	-280	-25.4771	-280	-26.3428	-280	-27.0523	-280	-27.643
-275	-25.5348	-275	-21.5028	-275	-22.8349	-275	-23.8788	-275	-24.7181	-275	-25.4067	-275	-25.9831
-270	-23.9947	-270	-19.9881	-270	-21.2542	-270	-22.2508	-270	-23.0549	-270	-23.7171	-270	-24.2715
-265	-22.2962	-265	-18.4844	-265	-19.6735	-265	-20.6118	-265	-21.3719	-265	-21.9989	-265	-22.5258
-260	-20.0875	-260	-17.0038	-260	-18.1071	-260	-18.9805	-260	-19.6889	-260	-20.2752	-260	-20.768
-255	-18.5974	-255	-15.5584	-255	-16.5715	-255	-17.3745	-255	-18.0268	-255	-18.5669	-255	-19.0223
-250	-17.2282	-250	-14.1614	-250	-15.0799	-250	-15.8092	-250	-16.4021	-250	-16.8949	-250	-17.3085
-245	-15.7126	-245	-12.8227	-245	-13.6466	-245	-14.3011	-245	-14.8335	-245	-15.2757	-245	-15.6475
-240	-14.3235	-240	-11.5511	-240	-12.2815	-240	-12.8623	-240	-13.3342	-240	-13.7258	-240	-14.0558
-235	-12.9852	-235	-10.3527	-235	-10.9937	-235	-11.5027	-235	-11.9174	-235	-12.2606	-235	-12.5499
-230	-11.587	-230	-9.23263	-230	-9.78989	-230	-10.2315	-230	-10.5904	-230	-10.8878	-230	-11.1386
-225	-10.0036	-225	-8.19302	-225	-8.67306	-225	-9.05278	-225	-9.36067	-225	-9.61532	-225	-9.82938
-220	-8.64145	-220	-7.23602	-220	-7.64544	-220	-7.9684	-220	-8.22998	-220	-8.44613	-220	-8.62763
-215	-7.60519	-215	-6.36097	-215	-6.70725	-215	-6.97983	-215	-7.19994	-215	-7.38144	-215	-7.53346
-210	-6.68082	-210	-5.56567	-210	-5.85651	-210	-6.08454	-210	-6.26824	-210	-6.42125	-210	-6.55193
-205	-5.85581	-205	-4.89852	-205	-5.13887	-205	-5.32653	-205	-5.47712	-205	-5.60076	-205	-5.70416
-200	-5.10206	-200	-4.27394	-200	-4.4715	-200	-4.62451	-200	-4.74694	-200	-4.84726	-200	-4.93075
-195	-4.42951	-195	-3.70073	-195	-3.86254	-195	-3.98816	-195	-4.08826	-195	-4.1701	-195	-4.2383
-190	-3.62225	-190	-3.18989	-190	-3.32222	-190	-3.42452	-190	-3.50592	-190	-3.57225	-190	-3.62736
-185	-3.27137	-185	-2.73801	-185	-2.84559	-185	-2.92842	-185	-2.9942	-185	-3.04766	-185	-3.09199
-180	-2.66165	-180	-2.34036	-180	-2.42748	-180	-2.49425	-180	-2.54705	-180	-2.58995	-180	-2.62537
-175	-2.30889	-175	-1.99265	-175	-2.06272	-175	-2.11629	-175	-2.15853	-175	-2.19263	-175	-2.2209
-170	-1.99111	-170	-1.69026	-170	-1.74625	-170	-1.78904	-170	-1.82259	-170	-1.84976	-170	-1.87209
-165	-1.70504	-165	-1.42835	-165	-1.47301	-165	-1.507	-165	-1.53362	-165	-1.55507	-165	-1.57267
-160	-1.50685	-160	-1.20296	-160	-1.23849	-160	-1.26522	-160	-1.28623	-160	-1.30317	-160	-1.31703
-155	-1.28988	-155	-1.00978	-155	-1.03783	-155	-1.05897	-155	-1.07548	-155	-1.08874	-155	-1.0996
-150	-1.07198	-150	-0.84495	-150	-0.86705	-150	-0.88365	-150	-0.89659	-150	-0.90695	-150	-0.91544
-145	-0.90767	-145	-0.70499	-145	-0.72233	-145	-0.73533	-145	-0.74544	-145	-0.75351	-145	-0.76011
-140	-0.78195	-140	-0.58665	-140	-0.60023	-140	-0.61038	-140	-0.61824	-140	-0.62453	-140	-0.62965
-135	-0.67255	-135	-0.48698	-135	-0.49757	-135	-0.50547	-135	-0.51158	-135	-0.51644	-135	-0.52041
-130	-0.60375	-130	-0.40327	-130	-0.41152	-130	-0.41765	-130	-0.42238	-130	-0.42614	-130	-0.42921
-125	-0.53342	-125	-0.33327	-125	-0.33967	-125	-0.34442	-125	-0.34807	-125	-0.35098	-125	-0.35334
-120	-0.4848	-120	-0.27491	-120	-0.27987	-120	-0.28355	-120	-0.28637	-120	-0.28861	-120	-0.29043
-115	-0.31106	-115	-0.2264	-115	-0.23023	-115	-0.23307	-115	-0.23524	-115	-0.23696	-115	-0.23836
-110	-0.52253	-110	-0.18619	-110	-0.18915	-110	-0.19132	-110	-0.193	-110	-0.19432	-110	-0.19539
-105	-0.35902	-105	-0.15293	-105	-0.15521	-105	-0.15688	-105	-0.15817	-105	-0.15918	-105	-0.16001
-100	-0.35039	-100	-0.12547	-100	-0.12723	-100	-0.12851	-100	-0.12949	-100	-0.13027	-100	-0.1309
-95	-0.31764	-95	-0.10284	-95	-0.10418	-95	-0.10517	-95	-0.10593	-95	-0.10652	-95	-0.107
-90	-0.29694	-90	-0.33026	-90	-0.33123	-90	-0.08603	-90	-0.0866	-90	-0.08707	-90	-0.08743
-85	-0.29346	-85	-0.26271	-85	-0.26346	-85	-0.26401	-85	-0.26443	-85	-0.26476	-85	-0.26502
-80	-0.27846	-80	-0.20771	-80	-0.2083	-80	-0.20871	-80	-0.20903	-80	-0.20929	-80	-0.2095
-75	-0.26713	-75	-0.16324	-75	-0.16368	-75	-0.16401	-75	-0.16426	-75	-0.16445	-75	-0.1646
-70	-0.28094	-70	-0.12749	-70	-0.12783	-70	-0.12808	-70	-0.12827	-70	-0.12843	-70	-0.12855
-65	-0.2611	-65	-0.09893	-65	-0.0992	-65	-0.09939	-65	-0.09953	-65	-0.09965	-65	-0.09974
-60	-0.26472	-60	-0.07625	-60	-0.07646	-60	-0.0766	-60	-0.07671	-60	-0.0768	-60	-0.07688
-55	-0.27831	-55	-0.05838	-55	-0.05853	-55	-0.05864	-55	-0.05873	-55	-0.0588	-55	-0.05885
-50	-0.24992	-50	-0.04436	-50	-0.04447	-50	-0.04456	-50	-0.04463	-50	-0.04467	-50	-0.04472
-45	-0.25119	-45	-0.03344	-45	-0.03354	-45	-0.03359	-45	-0.03365	-45	-0.03368	-45	-0.03372
-40	-0.18211	-40	-0.025	-40	-0.02507	-40	-0.02512	-40	-0.02516	-40	-0.02518	-40	-0.02521
-35	-0.29806	-35	-0.01851	-35	-0.01857	-35	-0.0186	-35	-0.01863	-35	-0.01866	-35	-0.01867
-30	-0.21764	-30	-0.01357	-30	-0.01361	-30	-0.01364	-30	-0.01366	-30	-0.01368	-30	-0.0137
-25	-0.21414	-25	-0.00984	-25	-0.00988	-25	-0.0099	-25	-0.00991	-25	-0.00993	-25	-0.00994
-20	-0.17083	-20	-0.00707	-20	-0.00711	-20	-0.00712	-20	-0.00713	-20	-0.00714	-20	-0.00715
-15	-0.16557	-15	-0.00506	-15	-0.00507	-15	-0.00508	-15	-0.00509	-15	-0.0051	-15	-0.0051
-10	-0.13299	-10	-0.00363	-10	-0.00364	-10	-0.00365	-10	-0.00365	-10	-0.00366	-10	-0.00366
-5	-0.0762	-5	-0.00266	-5	-0.00267	-5	-0.00268	-5	-0.00268	-5	-0.0027	-5	-0.0027
0	-1.29567e-06	0	-0.00208	0	-0.00209	0	-0.00209	0	-0.00209	0	-0.0021	0	-0.0021

## Sheet: MLG_0nmhBN_RuCl3_3
		COMSOL simulations
	experiment		k0=0.01 cm/s		k0=0.012 cm/s		k0=0.014 cm/s		k0=0.016 cm/s		k0=0.018 cm/s		k0=0.02 cm/s
E(mV)	I(pA)	E(mV)	I (pA)	E(mV)	I (pA)	E(mV)	I (pA)	E(mV)	I (pA)	E(mV)	I (pA)
-500	-45.3994	-500	-42.9099	-500	-42.023	-500	-44.1713	-500	-44.2073	-500	-44.2359	-500	-44.2592
-495	-45.3426	-495	-42.8812	-495	-41.9272	-495	-43.3604	-495	-44.1861	-495	-44.2168	-495	-44.2412
-490	-45.1996	-490	-42.8887	-490	-41.8036	-490	-43.3021	-490	-43.4483	-490	-44.1946	-490	-44.2211
-485	-45.07	-485	-42.8039	-485	-41.8654	-485	-43.1685	-485	-43.3996	-485	-43.513	-485	-43.6328
-480	-44.8994	-480	-42.7191	-480	-41.7974	-480	-43.2014	-480	-43.2777	-480	-43.4653	-480	-43.5649
-475	-44.8786	-475	-42.6141	-475	-41.7078	-475	-43.1462	-475	-43.2883	-475	-43.3413	-475	-43.4971
-470	-44.6054	-470	-42.5177	-470	-41.6254	-470	-43.0699	-470	-43.2448	-470	-43.3741	-470	-43.3975
-465	-44.3809	-465	-42.4212	-465	-41.542	-465	-42.9925	-465	-43.1749	-465	-43.3169	-465	-43.4324
-460	-44.3724	-460	-42.3237	-460	-41.4575	-460	-42.9141	-460	-43.1028	-460	-43.2512	-460	-43.371
-455	-44.1917	-455	-42.2272	-455	-41.372	-455	-42.8335	-455	-43.0296	-455	-43.1833	-455	-43.3074
-450	-44.0796	-450	-42.1329	-450	-41.2855	-450	-42.7519	-450	-42.9544	-450	-43.1134	-450	-43.2427
-445	-43.8253	-445	-42.0417	-445	-41.2	-445	-42.6692	-445	-42.877	-445	-43.0413	-445	-43.1749
-440	-43.5993	-440	-41.9601	-440	-41.1166	-440	-42.5855	-440	-42.7986	-440	-42.9682	-440	-43.106
-435	-43.5915	-435	-41.8859	-435	-41.0301	-435	-42.4922	-435	-42.7053	-435	-42.8781	-435	-43.019
-430	-43.5937	-430	-41.8446	-430	-40.9652	-430	-42.4201	-430	-42.6321	-430	-42.8049	-430	-42.948
-425	-43.4407	-425	-41.8403	-425	-40.9126	-425	-42.3523	-425	-42.5611	-425	-42.7339	-425	-42.8781
-420	-43.3753	-420	-41.8997	-420	-40.8869	-420	-42.2951	-420	-42.4933	-420	-42.6629	-420	-42.8081
-415	-43.0375	-415	-42.0629	-415	-40.9085	-415	-42.2633	-415	-42.4392	-415	-42.5993	-415	-42.7403
-410	-42.8042	-410	-38.6794	-410	-40.995	-410	-42.2622	-410	-42.3979	-410	-42.5389	-410	-42.6714
-405	-42.631	-405	-40.562	-405	-41.1938	-405	-42.3216	-405	-42.3905	-405	-42.4986	-405	-42.6131
-400	-42.3926	-400	-40.3436	-400	-39.7899	-400	-42.4763	-400	-42.4392	-400	-42.4933	-400	-42.577
-395	-42.2677	-395	-40.1517	-395	-39.586	-395	-41.199	-395	-42.5717	-395	-42.5389	-395	-42.5749
-390	-42.1997	-390	-39.9302	-390	-39.3913	-390	-40.9934	-390	-41.3612	-390	-40.0828	-390	-42.6247
-385	-42.0161	-385	-39.6323	-385	-39.1359	-385	-40.7072	-385	-41.0803	-385	-41.3909	-385	-41.516
-380	-41.6936	-380	-39.3239	-380	-38.8804	-380	-40.5164	-380	-40.8535	-380	-41.0888	-380	-41.3156
-375	-41.4461	-375	-39.0038	-375	-38.5828	-375	-40.2418	-375	-40.6563	-375	-40.969	-375	-41.1852
-370	-40.9702	-370	-38.6868	-370	-38.2676	-370	-39.9334	-370	-40.3669	-370	-40.7125	-370	-40.9934
-365	-40.5773	-365	-38.4006	-365	-37.9586	-365	-39.6005	-365	-40.0489	-365	-40.4104	-365	-40.7072
-360	-40.3126	-360	-38.1409	-360	-37.6733	-360	-39.2868	-360	-39.715	-360	-40.0786	-360	-40.3881
-355	-39.8754	-355	-37.8579	-355	-37.388	-355	-38.9868	-355	-39.4044	-355	-39.7511	-355	-40.0521
-350	-39.4915	-350	-37.5494	-350	-37.0718	-350	-38.6582	-350	-39.0811	-350	-39.4352	-350	-39.732
-345	-38.9561	-345	-37.2134	-345	-36.7267	-345	-38.2936	-345	-38.7165	-345	-39.0758	-345	-39.3811
-340	-38.5438	-340	-29.4076	-340	-36.3456	-340	-37.8908	-340	-38.3095	-340	-38.6699	-340	-38.9804
-335	-37.6445	-335	-33.6529	-335	-35.9305	-335	-37.4487	-335	-37.859	-335	-38.2162	-335	-38.5289
-330	-37.1849	-330	-34.0885	-330	-31.4789	-330	-36.9622	-330	-37.3629	-330	-37.7148	-330	-38.0243
-325	-36.4756	-325	-33.1367	-325	-33.5244	-325	-31.9643	-325	-36.8159	-325	-37.1604	-325	-37.4646
-320	-35.6839	-320	-32.2706	-320	-32.6716	-320	-34.7627	-320	-32.1244	-320	-29.5666	-320	-36.8286
-315	-34.9343	-315	-31.3506	-315	-31.7662	-315	-33.7642	-315	-34.7256	-315	-32.5017	-315	-30.1909
-310	-34.0625	-310	-30.2259	-310	-30.6888	-310	-32.6533	-310	-33.549	-310	-34.3684	-310	-32.9724
-305	-33.0878	-305	-29.0281	-305	-29.5528	-305	-31.4682	-305	-32.3491	-305	-33.1091	-305	-33.8172
-300	-31.9996	-300	-27.7667	-300	-28.3435	-300	-30.2397	-300	-31.094	-300	-31.8276	-300	-32.4678
-295	-30.4365	-295	-26.4481	-295	-27.0674	-295	-28.9338	-295	-29.7871	-295	-30.4898	-295	-31.1099
-290	-29.544	-290	-25.0626	-290	-25.714	-290	-27.543	-290	-28.4016	-290	-29.0991	-290	-29.6821
-285	-28.3581	-285	-23.4928	-285	-24.1689	-285	-25.9456	-285	-26.801	-285	-27.4996	-285	-28.0794
-280	-26.9314	-280	-22.1741	-280	-22.8444	-280	-24.5507	-280	-25.3849	-280	-26.0686	-280	-26.6378
-275	-25.5348	-275	-20.7209	-275	-21.3818	-275	-23.0105	-275	-23.8193	-275	-24.4828	-275	-25.0383
-270	-23.9947	-270	-19.2613	-270	-19.9017	-270	-21.4417	-270	-22.2165	-270	-22.8547	-270	-23.3889
-265	-22.2962	-265	-17.8122	-265	-18.4215	-265	-19.8623	-265	-20.5947	-265	-21.1989	-265	-21.7067
-260	-20.0875	-260	-16.3855	-260	-16.9548	-260	-18.2903	-260	-18.9729	-260	-19.5379	-260	-20.0128
-255	-18.5974	-255	-14.9926	-255	-15.5169	-255	-16.7427	-255	-17.3713	-255	-17.8917	-255	-18.3306
-250	-17.2282	-250	-13.6464	-250	-14.1203	-250	-15.2343	-250	-15.8057	-250	-16.2805	-250	-16.6791
-245	-15.7126	-245	-12.3564	-245	-12.7782	-245	-13.7811	-245	-14.2941	-245	-14.7202	-245	-15.0785
-240	-14.3235	-240	-11.1311	-240	-11.5	-240	-12.3946	-240	-12.8493	-240	-13.2267	-240	-13.5447
-235	-12.9852	-235	-9.97619	-235	-10.2941	-235	-11.0844	-235	-11.484	-235	-11.8148	-235	-12.0935
-230	-11.587	-230	-8.8969	-230	-9.1669	-230	-9.85948	-230	-10.2053	-230	-10.4919	-230	-10.7336
-225	-10.0036	-225	-7.89509	-225	-8.12114	-225	-8.72359	-225	-9.02028	-225	-9.26567	-225	-9.47195
-220	-8.64145	-220	-6.97289	-220	-7.15891	-220	-7.67864	-220	-7.93071	-220	-8.139	-220	-8.3139
-215	-7.60519	-215	-6.12966	-215	-6.28043	-215	-6.72602	-215	-6.93812	-215	-7.11302	-215	-7.25952
-210	-6.68082	-210	-5.36328	-210	-5.48382	-210	-5.86328	-210	-6.0403	-210	-6.18775	-210	-6.31368
-205	-5.85581	-205	-4.72039	-205	-4.81185	-205	-5.13284	-205	-5.27795	-205	-5.3971	-205	-5.49674
-200	-5.10206	-200	-4.11852	-200	-4.18695	-200	-4.45635	-200	-4.57432	-200	-4.671	-200	-4.75145
-195	-4.42951	-195	-3.56616	-195	-3.61674	-195	-3.84314	-195	-3.9396	-195	-4.01846	-195	-4.08418
-190	-3.62225	-190	-3.07389	-190	-3.11081	-190	-3.29999	-190	-3.37843	-190	-3.44235	-190	-3.49546
-185	-3.27137	-185	-2.63845	-185	-2.66451	-185	-2.82193	-185	-2.88532	-185	-2.93684	-185	-2.97955
-180	-2.66165	-180	-2.25526	-180	-2.273	-180	-2.40355	-180	-2.45443	-180	-2.49577	-180	-2.5299
-175	-2.30889	-175	-1.92019	-175	-1.93146	-175	-2.03933	-175	-2.08004	-175	-2.1129	-175	-2.14014
-170	-1.99111	-170	-1.6288	-170	-1.63512	-170	-1.72398	-170	-1.75631	-170	-1.7825	-170	-1.80401
-165	-1.70504	-165	-1.37641	-165	-1.37927	-165	-1.4522	-165	-1.47785	-165	-1.49852	-165	-1.51548
-160	-1.50685	-160	-1.15922	-160	-1.15968	-160	-1.21921	-160	-1.23946	-160	-1.25578	-160	-1.26914
-155	-1.28988	-155	-0.97306	-155	-0.97178	-155	-1.02046	-155	-1.03637	-155	-1.04915	-155	-1.05962
-150	-1.07198	-150	-0.81423	-150	-0.81188	-150	-0.85152	-150	-0.86398	-150	-0.87397	-150	-0.88215
-145	-0.90767	-145	-0.67935	-145	-0.67636	-145	-0.70859	-145	-0.71833	-145	-0.72611	-145	-0.73247
-140	-0.78195	-140	-0.56532	-140	-0.56203	-140	-0.58818	-140	-0.59576	-140	-0.60181	-140	-0.60675
-135	-0.67255	-135	-0.46927	-135	-0.46591	-135	-0.48709	-135	-0.49297	-135	-0.49766	-135	-0.50149
-130	-0.60375	-130	-0.38861	-130	-0.38533	-130	-0.40246	-130	-0.40702	-130	-0.41064	-130	-0.4136
-125	-0.53342	-125	-0.32115	-125	-0.31805	-125	-0.3319	-125	-0.33542	-125	-0.33821	-125	-0.34049
-120	-0.4848	-120	-0.26492	-120	-0.26206	-120	-0.27324	-120	-0.27596	-120	-0.27811	-120	-0.27987
-115	-0.31106	-115	-0.21817	-115	-0.21558	-115	-0.22459	-115	-0.22668	-115	-0.22835	-115	-0.22969
-110	-0.52253	-110	-0.17942	-110	-0.17711	-110	-0.18437	-110	-0.18598	-110	-0.18725	-110	-0.18829
-105	-0.35902	-105	-0.14737	-105	-0.14533	-105	-0.15118	-105	-0.15242	-105	-0.15339	-105	-0.15419
-100	-0.35039	-100	-0.1209	-100	-0.11913	-100	-0.12384	-100	-0.12478	-100	-0.12554	-100	-0.12614
-95	-0.31764	-95	-0.0991	-95	-0.09755	-95	-0.10135	-95	-0.10208	-95	-0.10265	-95	-0.10311
-90	-0.29694	-90	-0.31825	-90	-0.31015	-90	-0.0829	-90	-0.08345	-90	-0.0839	-90	-0.08425
-85	-0.29346	-85	-0.25316	-85	-0.2467	-85	-0.25441	-85	-0.25481	-85	-0.25513	-85	-0.25539
-80	-0.27846	-80	-0.20016	-80	-0.19504	-80	-0.20112	-80	-0.20143	-80	-0.20168	-80	-0.20188
-75	-0.26713	-75	-0.1573	-75	-0.15326	-75	-0.15805	-75	-0.15829	-75	-0.15847	-75	-0.15862
-70	-0.28094	-70	-0.12285	-70	-0.1197	-70	-0.12343	-70	-0.12361	-70	-0.12376	-70	-0.12387
-65	-0.2611	-65	-0.09534	-65	-0.09289	-65	-0.09577	-65	-0.09591	-65	-0.09603	-65	-0.09611
-60	-0.26472	-60	-0.07348	-60	-0.0716	-60	-0.07382	-60	-0.07392	-60	-0.07401	-60	-0.07408
-55	-0.27831	-55	-0.05625	-55	-0.05481	-55	-0.05651	-55	-0.05659	-55	-0.05666	-55	-0.05671
-50	-0.24992	-50	-0.04275	-50	-0.04164	-50	-0.04294	-50	-0.043	-50	-0.04305	-50	-0.04309
-45	-0.25119	-45	-0.03222	-45	-0.0314	-45	-0.03237	-45	-0.03243	-45	-0.03246	-45	-0.03249
-40	-0.18211	-40	-0.02409	-40	-0.02347	-40	-0.02421	-40	-0.02424	-40	-0.02426	-40	-0.0243
-35	-0.29806	-35	-0.01784	-35	-0.01739	-35	-0.01792	-35	-0.01796	-35	-0.01798	-35	-0.01799
-30	-0.21764	-30	-0.01308	-30	-0.01274	-30	-0.01314	-30	-0.01317	-30	-0.01319	-30	-0.0132
-25	-0.21414	-25	-0.00949	-25	-0.00925	-25	-0.00954	-25	-0.00955	-25	-0.00957	-25	-0.00958
-20	-0.17083	-20	-0.00682	-20	-0.00665	-20	-0.00686	-20	-0.00687	-20	-0.00688	-20	-0.00689
-15	-0.16557	-15	-0.00488	-15	-0.00475	-15	-0.0049	-15	-0.00491	-15	-0.00492	-15	-0.00492
-10	-0.13299	-10	-0.0035	-10	-0.00341	-10	-0.00352	-10	-0.00352	-10	-0.00353	-10	-0.00353
-5	-0.0762	-5	-0.00257	-5	-0.0025	-5	-0.00259	-5	-0.00259	-5	-0.0026	-5	-0.0026
0	0	0	-0.002	0	-0.00196	0	-0.00201	0	-0.00201	0	-0.00202	0	-0.00202
