# Supplementary material for: Electronic origin of reorganization energy in interfacial electron transfer
Source: Nature. 2026 Apr 22;653(8113):98–103. doi: 10.1038/s41586-026-10311-2 (PMC13149326; doi:10.1038/s41586-026-10311-2)
Supplement: Supplementary file 7 — Source Data Extended Data Fig. 4 [file 41586_2026_10311_MOESM7_ESM.zip › ExtendedFig4 data/ExtendedFig4_b.xlsx]

## Sheet: MLG_3nmhBN_RuCl3_1
		COMSOL simulations
	experiment		k0=0.008 cm/s		k0=0.009 cm/s		k0=0.010 cm/s		k0=0.012 cm/s		k0=0.015 cm/s
E(mV)	I(pA)	E(mV)	I (pA)	E(mV)	I (pA)	E(mV)	I (pA)	E(mV)	I (pA)	E(mV)	I (pA)
-600	-44.5845	-600	-41.8013	-600	-41.8404	-600	-41.8727	-600	-41.8853	-600	-41.9325
-595	-44.3844	-595	-41.7807	-595	-41.822	-595	-41.8554	-595	-41.8727	-595	-41.9278
-590	-44.0856	-590	-41.7576	-590	-41.8013	-590	-41.837	-590	-41.8543	-590	-41.9164
-585	-43.9875	-585	-41.7323	-585	-41.7795	-585	-41.8175	-585	-41.837	-585	-41.9002
-580	-43.8155	-580	-41.7047	-580	-41.7553	-580	-41.7944	-580	-41.8175	-580	-41.8853
-575	-43.6105	-575	-41.676	-575	-41.73	-575	-41.7715	-575	-41.7968	-575	-41.8692
-570	-43.4153	-570	-41.645	-570	-41.7024	-570	-41.7473	-570	-41.7737	-570	-41.8508
-565	-43.2894	-565	-41.6116	-565	-41.6737	-565	-41.722	-565	-41.7484	-565	-41.8301
-560	-43.0974	-560	-41.5737	-560	-41.6438	-560	-41.6955	-560	-41.722	-560	-41.8083
-555	-42.965	-555	-41.5311	-555	-41.6093	-555	-41.6668	-555	-41.6944	-555	-41.7852
-550	-42.8598	-550	-41.492	-550	-41.561	-550	-41.6277	-550	-41.6645	-550	-41.7611
-545	-42.8208	-545	-41.4472	-545	-41.5299	-545	-41.5863	-545	-41.6323	-545	-41.737
-540	-42.7197	-540	-41.3839	-540	-41.484	-540	-41.5553	-540	-41.5966	-540	-41.7105
-535	-42.6509	-535	-41.3448	-535	-41.4276	-535	-41.5138	-535	-41.5472	-535	-41.6818
-530	-42.6442	-530	-41.3597	-530	-41.3908	-530	-41.4564	-530	-41.5138	-530	-41.6427
-525	-42.3692	-525	-41.3149	-525	-41.4034	-525	-41.4357	-525	-41.4678	-525	-41.6024
-520	-42.3156	-520	-41.27	-520	-41.3621	-520	-41.4368	-520	-41.4081	-520	-41.5714
-515	-42.1509	-515	-41.2229	-515	-41.3207	-515	-41.3977	-515	-41.3701	-515	-41.5322
-510	-42.0264	-510	-41.1746	-510	-41.2769	-510	-41.3586	-510	-41.3816	-510	-41.4725
-505	-41.9534	-505	-41.1275	-505	-41.2332	-505	-41.3184	-505	-41.3379	-505	-41.4609
-500	-41.9039	-500	-41.0677	-500	-41.1792	-500	-41.27	-500	-41.2931	-500	-41.4541
-495	-41.7361	-495	-41.0147	-495	-41.1298	-495	-41.224	-495	-41.2471	-495	-41.4149
-490	-41.7494	-490	-40.9596	-490	-41.0791	-490	-41.1758	-490	-41.1987	-490	-41.3747
-485	-41.74	-485	-40.8997	-485	-41.0251	-485	-41.1275	-485	-41.1527	-485	-41.3356
-480	-41.6074	-480	-40.8388	-480	-40.9699	-480	-41.0757	-480	-41.0918	-480	-41.285
-475	-41.5048	-475	-40.7756	-475	-40.9113	-475	-41.0217	-475	-41.0366	-475	-41.2379
-470	-41.4968	-470	-40.6939	-470	-40.8376	-470	-40.9538	-470	-40.9802	-470	-41.1884
-465	-41.4118	-465	-40.6146	-465	-40.764	-465	-40.8871	-465	-40.9205	-465	-41.139
-460	-41.2748	-460	-40.549	-460	-40.6916	-460	-40.8135	-460	-40.8572	-460	-41.0861
-455	-41.2802	-455	-40.4915	-455	-40.6295	-455	-40.7503	-455	-40.7905	-455	-41.0286
-450	-41.2199	-450	-40.4535	-450	-40.5778	-450	-40.6916	-450	-40.7031	-450	-40.9561
-445	-41.0701	-445	-40.4329	-445	-40.5386	-445	-40.6444	-445	-40.6226	-445	-40.8848
-440	-40.8638	-440	-40.4444	-440	-40.5157	-440	-40.6042	-440	-40.5547	-440	-40.8077
-435	-40.7658	-435	-40.511	-435	-40.5237	-435	-40.5823	-435	-40.495	-435	-40.7411
-430	-40.5868	-430	-39.9027	-430	-38.2156	-430	-40.5915	-430	-40.4501	-430	-40.6801
-425	-40.6103	-425	-39.7497	-425	-39.9832	-425	-39.192	-425	-40.4213	-425	-40.6249
-420	-40.2803	-420	-39.6048	-420	-39.8394	-420	-40.0326	-420	-40.426	-420	-40.5766
-415	-40.0611	-415	-39.4358	-415	-39.69	-415	-39.8924	-415	-40.4823	-415	-40.5455
-410	-39.7417	-410	-39.2449	-410	-39.5174	-410	-39.7371	-410	-39.8636	-410	-40.5467
-405	-39.1743	-405	-39.031	-405	-39.3231	-405	-39.5588	-405	-39.7095	-405	-39.2518
-400	-39.173	-400	-38.7941	-400	-39.1046	-400	-39.3576	-400	-39.5451	-400	-39.959
-395	-39.1371	-395	-38.5331	-395	-38.8608	-395	-39.1322	-395	-39.3553	-395	-39.8026
-390	-38.8185	-390	-38.249	-390	-38.594	-390	-38.8803	-390	-39.1391	-390	-39.621
-385	-38.6642	-385	-37.9374	-385	-38.2996	-385	-38.602	-385	-38.8965	-385	-39.4117
-380	-38.3714	-380	-37.5969	-380	-37.973	-380	-38.2916	-380	-38.6251	-380	-39.1748
-375	-37.7511	-375	-37.2405	-375	-37.6245	-375	-37.9546	-375	-38.3261	-375	-38.9068
-370	-37.3455	-370	-36.8575	-370	-37.2497	-370	-37.5877	-370	-37.996	-370	-38.6078
-365	-37.0427	-365	-33.657	-365	-36.8483	-365	-37.1945	-365	-37.6234	-365	-38.2674
-360	-36.5831	-360	-35.5235	-360	-34.1056	-360	-36.7713	-360	-37.2289	-360	-37.8937
-355	-35.8871	-355	-35.5752	-355	-35.9019	-355	-34.6138	-355	-36.8046	-355	-37.4819
-350	-35.5204	-350	-34.7484	-350	-35.4395	-350	-35.9755	-350	-36.3446	-350	-37.0311
-345	-34.953	-345	-33.9078	-345	-34.6852	-345	-35.2809	-345	-32.8118	-345	-36.5424
-340	-34.25	-340	-33.0004	-340	-33.8353	-340	-34.5	-340	-34.7277	-340	-36.01
-335	-32.6267	-335	-32.0838	-335	-32.8854	-335	-33.6214	-335	-34.8025	-335	-33.5018
-330	-31.9267	-330	-31.1041	-330	-31.9056	-330	-32.6347	-330	-33.7859	-330	-35.006
-325	-31.1115	-325	-30.0771	-325	-30.8901	-325	-31.5871	-325	-32.7589	-325	-34.1228
-320	-29.8199	-320	-28.9949	-320	-29.8057	-320	-30.5221	-320	-31.7124	-320	-33.1154
-315	-28.4493	-315	-27.8484	-315	-28.6776	-315	-29.386	-315	-30.6141	-315	-31.9666
-310	-27.1833	-310	-26.6489	-310	-27.4873	-310	-28.2015	-310	-29.4538	-310	-30.759
-305	-26.3908	-305	-25.3839	-305	-26.2326	-305	-26.9525	-305	-28.2383	-305	-29.5217
-300	-25.1469	-300	-24.1707	-300	-24.9941	-300	-25.7025	-300	-26.9549	-300	-28.2095
-295	-23.8745	-295	-22.7113	-295	-23.5497	-295	-24.2696	-295	-25.6059	-295	-26.8605
-290	-22.9862	-290	-21.3279	-290	-22.149	-290	-22.8562	-290	-24.1983	-290	-25.4426
-285	-22.3822	-285	-19.9261	-285	-20.7207	-285	-21.4084	-285	-22.7413	-285	-23.958
-280	-21.0008	-280	-18.5185	-280	-19.2797	-280	-19.941	-280	-21.2497	-280	-22.4204
-275	-19.5387	-275	-17.1154	-275	-17.8388	-275	-18.4656	-275	-19.7352	-275	-20.8599
-270	-18.2187	-270	-15.7309	-270	-16.4082	-270	-16.997	-270	-18.224	-270	-19.2855
-265	-17.2056	-265	-14.3762	-265	-15.0029	-265	-15.5491	-265	-16.7267	-265	-17.7146
-260	-15.9938	-260	-13.0928	-260	-13.6597	-260	-14.1554	-260	-15.2582	-260	-16.1655
-255	-14.6836	-255	-11.8438	-255	-12.359	-255	-12.8087	-255	-13.831	-255	-14.6568
-250	-13.5998	-250	-10.6537	-250	-11.1169	-250	-11.5219	-250	-12.4626	-250	-13.202
-245	-12.7865	-245	-9.52901	-245	-9.94117	-245	-10.3008	-245	-11.1951	-245	-11.8415
-240	-11.5454	-240	-8.47504	-240	-8.83844	-240	-9.15527	-240	-9.98936	-240	-10.5512
-235	-10.5182	-235	-7.49662	-235	-7.81356	-235	-8.08967	-235	-8.85603	-235	-9.34432
-230	-9.6315	-230	-6.59571	-230	-6.86987	-230	-7.10815	-230	-7.80597	-230	-8.22572
-225	-8.62897	-225	-5.77403	-225	-6.00944	-225	-6.21368	-225	-6.84192	-225	-7.19946
-220	-7.65907	-220	-4.91315	-220	-5.11025	-220	-5.2808	-220	-5.96459	-220	-6.26624
-215	-6.85637	-215	-4.34355	-215	-4.51191	-215	-4.65727	-215	-5.17293	-215	-5.42512
-210	-6.22085	-210	-3.75946	-210	-3.90011	-210	-4.02132	-210	-4.46384	-210	-4.67325
-205	-5.46618	-205	-3.23035	-205	-3.34719	-205	-3.44758	-205	-3.77407	-205	-3.94323
-200	-4.8317	-200	-2.76403	-200	-2.86039	-200	-2.94285	-200	-3.25404	-200	-3.39514
-195	-4.29481	-195	-2.35578	-195	-2.43466	-195	-2.50205	-195	-2.78955	-195	-2.90398
-190	-3.78547	-190	-2.00054	-190	-2.06482	-190	-2.11956	-190	-2.36578	-190	-2.45824
-185	-3.28465	-185	-1.69314	-185	-1.74513	-185	-1.7894	-185	-1.9987	-185	-2.07276
-180	-2.89843	-180	-1.42841	-180	-1.47027	-180	-1.50581	-180	-1.6821	-180	-1.74133
-175	-2.49007	-175	-1.20152	-175	-1.23522	-175	-1.2635	-175	-1.41105	-175	-1.45808
-170	-2.13769	-170	-1.00802	-170	-1.03484	-170	-1.05744	-170	-1.18001	-170	-1.21727
-165	-1.85363	-165	-0.84347	-165	-0.8648	-165	-0.88272	-165	-0.98394	-165	-1.01329
-160	-1.59091	-160	-0.70418	-160	-0.72106	-160	-0.73522	-160	-0.81827	-160	-0.84133
-155	-1.36683	-155	-0.58664	-155	-0.59997	-155	-0.61111	-155	-0.67886	-155	-0.69691
-150	-1.1399	-150	-0.48777	-150	-0.49826	-150	-0.507	-150	-0.56195	-150	-0.57603
-145	-0.93601	-145	-0.40486	-145	-0.41308	-145	-0.41992	-145	-0.46421	-145	-0.47518
-140	-0.78739	-140	-0.3355	-140	-0.34193	-140	-0.34727	-140	-0.38279	-140	-0.3913
-135	-0.67759	-135	-0.2776	-135	-0.28261	-135	-0.28678	-135	-0.31513	-135	-0.32172
-130	-0.59988	-130	-0.2294	-130	-0.2333	-130	-0.23653	-130	-0.25906	-130	-0.26415
-125	-0.49822	-125	-0.18937	-125	-0.19241	-125	-0.1949	-125	-0.21268	-125	-0.21661
-120	-0.42215	-120	-0.44231	-120	-0.15852	-120	-0.16045	-120	-0.17442	-120	-0.17744
-115	-0.33973	-115	-0.36178	-115	-0.36349	-115	-0.13196	-115	-0.14291	-115	-0.14524
-110	-0.29903	-110	-0.29504	-110	-0.29638	-110	-0.29747	-110	-0.11701	-110	-0.1188
-105	-0.2698	-105	-0.2399	-105	-0.24095	-105	-0.2418	-105	-0.09574	-105	-0.09711
-100	-0.26408	-100	-0.19447	-100	-0.19527	-100	-0.19593	-100	-0.07828	-100	-0.07933
-95	-0.23998	-95	-0.15711	-95	-0.15775	-95	-0.15825	-95	-0.06396	-95	-0.06477
-90	-0.18793	-90	-0.12652	-90	-0.12699	-90	-0.12739	-90	-0.18217	-90	-0.18276
-85	-0.17927	-85	-0.10151	-85	-0.10189	-85	-0.10219	-85	-0.1451	-85	-0.14556
-80	-0.18012	-80	-0.08114	-80	-0.08143	-80	-0.08166	-80	-0.11502	-80	-0.11538
-75	-0.16478	-75	-0.06461	-75	-0.06483	-75	-0.065	-75	-0.09073	-75	-0.091
-70	-0.1555	-70	-0.05123	-70	-0.05139	-70	-0.05153	-70	-0.07118	-70	-0.07138
-65	-0.14778	-65	-0.04045	-65	-0.04057	-65	-0.04067	-65	-0.05552	-65	-0.05568
-60	-0.14413	-60	-0.03176	-60	-0.03187	-60	-0.03194	-60	-0.04304	-60	-0.04316
-55	-0.16097	-55	-0.02482	-55	-0.0249	-55	-0.02495	-55	-0.03315	-55	-0.03324
-50	-0.14278	-50	-0.01929	-50	-0.01934	-50	-0.01939	-50	-0.02534	-50	-0.02541
-45	-0.11884	-45	-0.01489	-45	-0.01494	-45	-0.01497	-45	-0.01922	-45	-0.01927
-40	-0.14022	-40	-0.01143	-40	-0.01147	-40	-0.01149	-40	-0.01445	-40	-0.01449
-35	-0.11234	-35	-0.00872	-35	-0.00874	-35	-0.00876	-35	-0.01076	-35	-0.01079
-30	-0.0983	-30	-0.0066	-30	-0.00661	-30	-0.00663	-30	-0.00794	-30	-0.00797
-25	-0.08826	-25	-0.00497	-25	-0.00498	-25	-0.00499	-25	-0.00581	-25	-0.00582
-20	-0.09525	-20	-0.00371	-20	-0.00373	-20	-0.00374	-20	-0.00421	-20	-0.00422
-15	-0.08752	-15	-0.00278	-15	-0.00279	-15	-0.0028	-15	-0.00304	-15	-0.00305
-10	-0.03841	-10	-0.00209	-10	-0.0021	-10	-0.00211	-10	-0.00221	-10	-0.00222
-5	-0.03655	-5	-0.00161	-5	-0.00161	-5	-0.00162	-5	-0.00164	-5	-0.00165
0	0	0	-0.00128	0	-0.00129	0	-0.00129	0	-0.00129	0	-0.0013
			--		--
			--		--
			--		--
			--		--
			--		--
			--		--
			--		--
			--		--
			--		--
			--		--
			--		--
			--		--
			--		--
			--		--
			--		--
			--		--
			--		--
			--		--
			--		--
			--		--
			--		--
			--		--
			--		--
			--		--
			--		--
			--		--
			--		--
			--		--
			--		--
			--		--
			--		--
			--		--
			--		--
			--		--
			--		--
			--		--
			--		--
			--		--
			--		--
			--		--
			--		--
			--		--
			--		--
			--		--
			--		--
			--		--
			--		--
			--		--
			--		--
			--		--
			--		--
			--		--
			--		--
			--		--
			--		--
			--		--
			--		--
			--		--
			--		--
			--		--
			--		--
			--		--
			--		--
			--		--
			--		--
			--		--
			--		--
			--		--
			--		--
			--		--
			--		--
			--		--
			--		--
			--		--
			--		--
			--		--
			--		--
			--		--
			--		--
			--		--
			--		--
			--		--
			--		--
			--		--
			--		--
			--		--
			--		--
			--		--
			--		--
			--		--
			--		--
			--		--
			--		--
			--		--
			--		--
			--		--
			--		--
			--		--
			--		--
			--		--
			--		--
			--		--
			--		--
			--		--
			--		--
			--		--
			--		--
			--		--
			--		--
			--		--
			--		--
			--		--
			--		--
			--		--
			--		--
			--		--
			--		--
			--		--
			--		--
			--		--
			--		--
			--		--
			--		--
			--		--
			--		--
			--		--
			--		--
			--		--
			--		--
			--		--
			--		--
			--		--
			--		--
			--		--
			--		--
			--		--
			--		--
			--		--
			--		--
			--		--
			--		--
			--		--
			--		--
			--		--
			--		--
			--		--
			--		--
			--		--
			--		--
			--		--
			--		--
			--		--
			--		--
			--		--
			--		--
			--		--
			--		--
			--		--
			--		--
			--		--
			--		--
			--		--
			--		--
			--		--
			--		--
			--		--
			--		--
			--		--
			--		--
			--		--
			--		--
			--		--
			--		--
			--		--
			--		--
			--		--
			--		--
			--		--
			--		--
			--		--
			--		--
			--		--
			--		--
			--		--
			--		--
			--		--
			--		--
			--		--
			--		--
			--		--
			--		--
			--		--
			--		--
			--		--
			--		--
			--		--
			--		--
			--		--
			--		--
			--		--
			--		--
			--		--
			--		--
			--		--
			--		--
			--		--
			--		--
			--		--
			--		--
			--		--
			--		--
			--		--
			--		--
			--		--
			--		--
			--		--
			--		--
			--		--
			--		--
			--		--
			--		--
			--		--
			--		--
			--		--
			--		--
			--		--
			--		--
			--		--
			--		--
			--		--
			--		--
			--		--
			--		--
			--		--
			--		--
			--		--
			--		--
			--		--
			--		--
			--		--
			--		--
			--		--
			--		--
			--		--
			--		--
			--		--
			--		--
			--		--
			--		--
			--		--
			--		--
			--		--
			--		--
			--		--
			--		--
			--		--
			--		--
			--		--
			--		--
			--		--
			--		--
			--		--
			--		--
			--		--
			--		--
			--		--
			--		--
			--		--
			--		--
			--		--
			--		--
			--		--
			--		--
			--		--
			--		--
			--		--
			--		--
			--		--
			--		--
			--		--
			--		--
			--		--
			--		--
			--		--
			--		--
			--		--
			--		--
			--		--
			--		--
			--		--
			--		--
			--		--
			--		--
			--		--
			--		--
			--		--
			--		--
			--		--
			--		--
			--		--
			--		--
			--		--
			--		--
			--		--
			--		--
			--		--
			--		--
			--		--
			--		--
			--		--
			--		--
			--		--
			--		--
			--		--
			--		--
			--		--
			--		--
			--		--
			--		--
			--		--
			--		--
			--		--
			--		--
			--		--
			--		--
			--		--
			--		--
			--		--
			--		--
			--		--
			--		--
			--		--
			--		--
			--		--
			--		--
			--		--
			--		--
			--		--
			--		--
			--		--
			--		--
			--		--
			--		--
			--		--
			--		--
			--		--
			--		--
			--		--
			--		--
			--		--
			--		--
			--		--
			--		--
			--		--
			--		--
			--		--
			--		--
			--		--
			--		--
			--		--
			--		--
			--		--
			--		--
			--		--
			--		--
			--		--
			--		--
			--		--
			--		--
			--		--
			--		--
			--		--
			--		--
			--		--
			--		--
			--		--
			--		--
			--		--
			--		--
			--		--
			--		--
			--		--
			--		--
			--		--
			--		--
			--		--
			--		--
			--		--
			--		--
			--		--
			--		--
			--		--
			--		--
			--		--
			--		--
			--		--
			--		--
			--		--
			--		--
			--		--
			--		--
			--		--
			--		--
			--		--
			--		--
			--		--
			--		--
			--		--
			--		--
			--		--
			--		--
			--		--
			--		--
			--		--
			--		--
			--		--
			--		--
			--		--
			--		--
			--		--
			--		--
			--		--
			--		--
			--		--
			--		--
			--		--
			--		--
			--		--
			--		--
			--		--
			--		--
			--		--
			--		--
			--		--
			--		--
			--		--
			--		--
			--		--
			--		--
			--		--
			--		--
			--		--
			--		--
			--		--
			--		--
			--		--
			--		--
			--		--
			--		--
			--		--
			--		--
			--		--
			--		--
			--		--
			--		--
			--		--
			--		--
			--		--
			--		--
			--		--
			--		--
			--		--
			--		--
			--		--
			--		--
			--		--
			--		--
			--		--
			--		--
			--		--
			--		--
			--		--
			--		--
			--		--
			--		--
			--		--
			--		--
			--		--
			--		--
			--		--
			--		--
			--		--
			--		--
			--		--
			--		--
			--		--
			--		--
			--		--
			--		--
			--		--
			--		--
			--		--
			--		--
			--		--
			--		--
			--		--
			--		--
			--		--
			--		--
			--		--
			--		--
			--		--
			--		--
			--		--
			--		--
			--		--
			--		--
			--		--
			--		--
			--		--
			--		--
			--		--
			--		--
			--		--
			--		--
			--		--
			--		--
			--		--
			--		--
			--		--
			--		--
			--		--
			--		--
			--		--
			--		--
			--		--
			--		--
			--		--
			--		--
			--		--
			--		--
			--		--
			--		--
			--		--
			--		--
			--		--
			--		--
			--		--
			--		--
			--		--
			--		--
			--		--
			--		--
			--		--
			--		--
			--		--
			--		--
			--		--
			--		--
			--		--
			--		--
			--		--
			--		--
			--		--
			--		--
			--		--
			--		--
			--		--
			--		--
			--		--
			--		--
			--		--
			--		--
			--		--
			--		--
			--		--
			--		--
			--		--
			--		--
			--		--
			--		--
			--		--
			--		--
			--		--
			--		--
			--		--
			--		--
			--		--
			--		--
			--		--
			--		--
			--		--
			--		--
			--		--
			--		--
			--		--
			--		--
			--		--
			--		--
			--		--
			--		--
			--		--
			--		--
			--		--
			--		--
			--		--
			--		--
			--		--
			--		--
			--		--
			--		--
			--		--
			--		--
			--		--
			--		--
			--		--
			--		--
			--		--
			--		--
			--		--
			--		--
			--		--
			--		--
			--		--
			--		--
			--		--
			--		--
			--		--
			--		--
			--		--
			--		--
			--		--
			--		--
			--		--
			--		--
			--		--
			--		--
			--		--
			--		--
			--		--
			--		--
			--		--
			--		--
			--		--
			--		--
			--		--
			--		--
			--		--
			--		--
			--		--
			--		--
			--		--
			--		--
			--		--
			--		--
			--		--
			--		--
			--		--
			--		--
			--		--
			--		--
			--		--
			--		--
			--		--
			--		--
			--		--
			--		--
			--		--
			--		--
			--		--
			--		--
			--		--
			--		--
			--		--
			--		--
			--		--
			--		--
			--		--
			--		--
			--		--
			--		--
			--		--
			--		--
			--		--
			--		--
			--		--
			--		--
			--		--
			--		--
			--		--
			--		--
			--		--
			--		--
			--		--
			--		--
			--		--
			--		--
			--		--
			--		--
			--		--
			--		--
			--		--
			--		--
			--		--
			--		--
			--		--
			--		--
			--		--
			--		--
			--		--
			--		--
			--		--
			--		--
			--		--
			--		--
			--		--
			--		--
			--		--
			--		--
			--		--
			--		--
			--		--
			--		--
			--		--
			--		--
			--		--
			--		--
			--		--
			--		--
			--		--
			--		--
			--		--
			--		--
			--		--
			--		--
			--		--
			--		--
			--		--
			--		--
			--		--
			--		--
			--		--
			--		--
			--		--
			--		--
			--		--
			--		--
			--		--
			--		--
			--		--
			--		--
			--		--
			--		--
			--		--
			--		--
			--		--
			--		--
			--		--
			--		--
			--		--
			--		--
			--		--
			--		--
			--		--
			--		--
			--		--
			--		--
			--		--
			--		--
			--		--
			--		--
			--		--
			--		--
			--		--
			--		--
			--		--
			--		--
			--		--
			--		--
			--		--
			--		--
			--		--
			--		--
			--		--
			--		--
			--		--
			--		--
			--		--
			--		--
			--		--
			--		--
			--		--
			--		--
			--		--
			--		--
			--		--
			--		--
			--		--
			--		--
			--		--
			--		--
			--		--
			--		--
			--		--
			--		--
			--		--
			--		--
			--		--
			--		--
			--		--
			--		--
			--		--
			--		--
			--		--
			--		--
			--		--
			--		--
			--		--
			--		--
			--		--
			--		--
			--		--
			--		--
			--		--
			--		--
			--		--
			--		--
			--		--
			--		--
			--		--
			--		--
			--		--
			--		--
			--		--
			--		--
			--		--
			--		--
			--		--
			--		--
			--		--
			--		--
			--		--
			--		--
			--		--
			--		--
			--		--
			--		--
			--		--
			--		--
			--		--
			--		--
			--		--
			--		--
			--		--
			--		--
			--		--
			--		--
			--		--
			--		--
			--		--
			--		--
			--		--
			--		--
			--		--

## Sheet: MLG_3nmhBN_RuCl3_2
		COMSOL simulations
	experiment		k0=0.008 cm/s		k0=0.009 cm/s		k0=0.010 cm/s		k0=0.012 cm/s		k0=0.015 cm/s
E(mV)	I(pA)	E(mV)	I (pA)	E(mV)	I (pA)	E(mV)	I (pA)	E(mV)	I (pA)	E(mV)	I (pA)
-600	-77.3148	-600	-70.8805	-600	-70.9468	-600	-71.0015	-600	-71.0229	-600	-71.1029
-595	-77.5517	-595	-70.8454	-595	-70.9156	-595	-70.9722	-595	-71.0015	-595	-71.0951
-590	-77.48	-590	-70.8064	-590	-70.8805	-590	-70.941	-590	-70.9702	-590	-71.0756
-585	-76.8079	-585	-70.7635	-585	-70.8435	-585	-70.9078	-585	-70.941	-585	-71.0482
-580	-76.6124	-580	-70.7168	-580	-70.8025	-580	-70.8688	-580	-70.9078	-580	-71.0229
-575	-76.2536	-575	-70.668	-575	-70.7596	-575	-70.8298	-575	-70.8727	-575	-70.9956
-570	-76.1438	-570	-70.6154	-570	-70.7129	-570	-70.7889	-570	-70.8337	-570	-70.9644
-565	-75.899	-565	-70.5588	-565	-70.6641	-565	-70.746	-565	-70.7909	-565	-70.9293
-560	-75.64	-560	-70.4945	-560	-70.6134	-560	-70.7011	-560	-70.746	-560	-70.8923
-555	-75.6064	-555	-70.4223	-555	-70.5549	-555	-70.6524	-555	-70.6992	-555	-70.8533
-550	-75.221	-550	-70.356	-550	-70.473	-550	-70.5861	-550	-70.6485	-550	-70.8123
-545	-75.0613	-545	-70.2799	-545	-70.4203	-545	-70.5159	-545	-70.5939	-545	-70.7713
-540	-74.7819	-540	-70.1727	-540	-70.3423	-540	-70.4633	-540	-70.5335	-540	-70.7265
-535	-74.4543	-535	-70.1064	-535	-70.2468	-535	-70.3931	-535	-70.4496	-535	-70.6778
-530	-74.1791	-530	-70.1317	-530	-70.1844	-530	-70.2956	-530	-70.3931	-530	-70.6115
-525	-73.9965	-525	-70.0557	-525	-70.2058	-525	-70.2605	-525	-70.315	-525	-70.5432
-520	-73.795	-520	-69.9797	-520	-70.1356	-520	-70.2624	-520	-70.2137	-520	-70.4905
-515	-73.5408	-515	-69.8997	-515	-70.0654	-515	-70.1961	-515	-70.1493	-515	-70.4243
-510	-73.2714	-510	-69.8178	-510	-69.9913	-510	-70.1298	-510	-70.1688	-510	-70.3229
-505	-73.0825	-505	-69.7378	-505	-69.9172	-505	-70.0615	-505	-70.0947	-505	-70.3033
-500	-72.9525	-500	-69.6364	-500	-69.8256	-500	-69.9797	-500	-70.0186	-500	-70.2917
-495	-72.3481	-495	-69.5468	-495	-69.7417	-495	-69.9017	-495	-69.9407	-495	-70.2254
-490	-72.31	-490	-69.4531	-490	-69.656	-490	-69.8197	-490	-69.8588	-490	-70.1571
-485	-72.2539	-485	-69.3517	-485	-69.5643	-485	-69.7378	-485	-69.7807	-485	-70.0908
-480	-71.7282	-480	-69.2484	-480	-69.4707	-480	-69.6501	-480	-69.6774	-480	-70.005
-475	-71.2397	-475	-69.1411	-475	-69.3713	-475	-69.5584	-475	-69.5838	-475	-69.925
-470	-70.912	-470	-69.0027	-470	-69.2464	-470	-69.4434	-470	-69.4882	-470	-69.8412
-465	-71.0564	-465	-68.8681	-465	-69.1217	-465	-69.3303	-465	-69.3868	-465	-69.7574
-460	-70.3563	-460	-68.757	-460	-68.9988	-460	-69.2055	-460	-69.2796	-460	-69.6676
-455	-70.0645	-455	-68.6595	-455	-68.8935	-455	-69.0982	-455	-69.1665	-455	-69.5701
-450	-70.0307	-450	-68.5952	-450	-68.8058	-450	-68.9988	-450	-69.0183	-450	-69.4473
-445	-69.756	-445	-68.5601	-445	-68.7395	-445	-68.9189	-445	-68.8818	-445	-69.3264
-440	-69.0866	-440	-68.5795	-440	-68.7005	-440	-68.8506	-440	-68.7668	-440	-69.1958
-435	-69.2726	-435	-68.6927	-435	-68.7141	-435	-68.8136	-435	-68.6654	-435	-69.0827
-430	-69.3756	-430	-67.6611	-430	-64.8004	-430	-68.8291	-430	-68.5893	-430	-68.9793
-425	-68.398	-425	-67.4018	-425	-67.7976	-425	-66.456	-425	-68.5405	-425	-68.8857
-420	-68.316	-420	-67.156	-420	-67.5538	-420	-67.8815	-420	-68.5483	-420	-68.8038
-415	-68.2213	-415	-66.8694	-415	-67.3003	-415	-67.6436	-415	-68.6439	-415	-68.7511
-410	-67.5331	-410	-66.5457	-410	-67.0079	-410	-67.3803	-410	-67.5948	-410	-68.7531
-405	-67.5251	-405	-66.183	-405	-66.6783	-405	-67.0781	-405	-67.3335	-405	-66.5574
-400	-66.7032	-400	-65.7813	-400	-66.3078	-400	-66.7368	-400	-67.0546	-400	-67.7566
-395	-66.708	-395	-65.3387	-395	-65.8944	-395	-66.3546	-395	-66.7329	-395	-67.4915
-390	-66.1219	-390	-64.857	-390	-65.442	-390	-65.9275	-390	-66.3663	-390	-67.1834
-385	-65.0049	-385	-64.3286	-385	-64.9428	-385	-65.4557	-385	-65.9548	-385	-66.8285
-380	-64.8969	-380	-63.7514	-380	-64.389	-380	-64.9292	-380	-65.4946	-380	-66.4267
-375	-64.03	-375	-63.1469	-375	-63.7981	-375	-64.3578	-375	-64.9877	-375	-65.9724
-370	-62.9464	-370	-62.4975	-370	-63.1624	-370	-63.7358	-370	-64.428	-370	-65.4654
-365	-62.2069	-365	-57.0707	-365	-62.4819	-365	-63.0688	-365	-63.7962	-365	-64.8882
-360	-62.3286	-360	-60.2355	-360	-57.8312	-360	-62.3513	-360	-63.1273	-360	-64.2545
-355	-60.9218	-355	-60.3233	-355	-60.877	-355	-58.693	-355	-62.4078	-355	-63.5564
-350	-60.0986	-350	-58.9212	-350	-60.0932	-350	-61.0018	-350	-61.6278	-350	-62.7919
-345	-59.08	-345	-57.4958	-345	-58.8139	-345	-59.824	-345	-55.6374	-345	-61.9632
-340	-57.5505	-340	-55.9572	-340	-57.3729	-340	-58.5	-340	-58.8861	-340	-61.0603
-335	-55.8826	-335	-54.4031	-335	-55.7622	-335	-57.0102	-335	-59.0129	-335	-56.8074
-330	-54.101	-330	-52.7416	-330	-54.1008	-330	-55.3371	-330	-57.2891	-330	-59.358
-325	-52.5615	-325	-51.0003	-325	-52.379	-325	-53.5607	-325	-55.5477	-325	-57.8604
-320	-50.2739	-320	-49.1653	-320	-50.5401	-320	-51.755	-320	-53.7732	-320	-56.1522
-315	-48.3908	-315	-47.2212	-315	-48.6272	-315	-49.8284	-315	-51.9109	-315	-54.2041
-310	-45.8651	-310	-45.1874	-310	-46.6089	-310	-47.8199	-310	-49.9434	-310	-52.1566
-305	-43.939	-305	-43.0423	-305	-44.4815	-305	-45.7022	-305	-47.8822	-305	-50.0585
-300	-40.7542	-300	-40.9851	-300	-42.3813	-300	-43.5825	-300	-45.706	-300	-47.8335
-295	-37.8043	-295	-38.5106	-295	-39.9321	-295	-41.1528	-295	-43.4187	-295	-45.5461
-290	-35.7095	-290	-36.1647	-290	-37.557	-290	-38.7563	-290	-41.0319	-290	-43.1418
-285	-33.2637	-285	-33.7876	-285	-35.1351	-285	-36.3012	-285	-38.5613	-285	-40.6243
-280	-30.5305	-280	-31.4008	-280	-32.6917	-280	-33.813	-280	-36.0321	-280	-38.0172
-275	-27.7091	-275	-29.0219	-275	-30.2484	-275	-31.3112	-275	-33.4639	-275	-35.371
-270	-25.2713	-270	-26.6741	-270	-27.8226	-270	-28.821	-270	-30.9017	-270	-32.7015
-265	-23.0212	-265	-24.377	-265	-25.4397	-265	-26.366	-265	-28.3627	-265	-30.0378
-260	-20.5722	-260	-22.2007	-260	-23.1621	-260	-24.0025	-260	-25.8726	-260	-27.4111
-255	-18.443	-255	-20.0831	-255	-20.9566	-255	-21.7191	-255	-23.4526	-255	-24.8528
-250	-16.4731	-250	-18.065	-250	-18.8505	-250	-19.5371	-250	-21.1321	-250	-22.386
-245	-14.5374	-245	-16.1579	-245	-16.8568	-245	-17.4665	-245	-18.9831	-245	-20.0791
-240	-12.7406	-240	-14.3707	-240	-14.9869	-240	-15.5241	-240	-16.9385	-240	-17.8912
-235	-11.3499	-235	-12.7117	-235	-13.2491	-235	-13.7173	-235	-15.0168	-235	-15.8447
-230	-10.0553	-230	-11.184	-230	-11.6489	-230	-12.0529	-230	-13.2362	-230	-13.948
-225	-8.86185	-225	-9.79076	-225	-10.1899	-225	-10.5362	-225	-11.6015	-225	-12.2078
-220	-7.71973	-220	-8.33099	-220	-8.66521	-220	-8.9544	-220	-10.1139	-220	-10.6254
-215	-6.80414	-215	-7.36515	-215	-7.65063	-215	-7.89711	-215	-8.77149	-215	-9.19913
-210	-6.00716	-210	-6.37474	-210	-6.61323	-210	-6.81876	-210	-7.56912	-210	-7.92421
-205	-5.29981	-205	-5.47755	-205	-5.67567	-205	-5.84591	-205	-6.39951	-205	-6.68635
-200	-4.66107	-200	-4.68683	-200	-4.85023	-200	-4.99005	-200	-5.51772	-200	-5.75699
-195	-4.13458	-195	-3.99458	-195	-4.12835	-195	-4.24261	-195	-4.73011	-195	-4.92414
-190	-3.66962	-190	-3.39222	-190	-3.50123	-190	-3.59404	-190	-4.01154	-190	-4.16832
-185	-3.21324	-185	-2.87098	-185	-2.95913	-185	-3.0342	-185	-3.3891	-185	-3.51468
-180	-2.9144	-180	-2.4221	-180	-2.49307	-180	-2.55333	-180	-2.85226	-180	-2.95269
-175	-2.66322	-175	-2.03736	-175	-2.0945	-175	-2.14247	-175	-2.39265	-175	-2.47241
-170	-2.4325	-170	-1.70925	-170	-1.75473	-170	-1.79304	-170	-2.00089	-170	-2.06407
-165	-2.14832	-165	-1.43023	-165	-1.4664	-165	-1.49678	-165	-1.66842	-165	-1.71818
-160	-1.90843	-160	-1.19404	-160	-1.22267	-160	-1.24667	-160	-1.3875	-160	-1.4266
-155	-1.7062	-155	-0.99473	-155	-1.01733	-155	-1.03623	-155	-1.1511	-155	-1.18172
-150	-1.4872	-150	-0.82709	-150	-0.84488	-150	-0.8597	-150	-0.95287	-150	-0.97676
-145	-1.4268	-145	-0.6865	-145	-0.70044	-145	-0.71204	-145	-0.78714	-145	-0.80574
-140	-1.29791	-140	-0.56889	-140	-0.57979	-140	-0.58884	-140	-0.64908	-140	-0.66351
-135	-1.17798	-135	-0.47071	-135	-0.47921	-135	-0.48627	-135	-0.53436	-135	-0.54553
-130	-1.08908	-130	-0.38899	-130	-0.3956	-130	-0.40108	-130	-0.43928	-130	-0.44791
-125	-1.00707	-125	-0.32111	-125	-0.32625	-125	-0.33049	-125	-0.36063	-125	-0.3673
-120	-0.94697	-120	-0.75001	-120	-0.26879	-120	-0.27206	-120	-0.29576	-120	-0.30088
-115	-0.85527	-115	-0.61345	-115	-0.61636	-115	-0.22376	-115	-0.24233	-115	-0.24628
-110	-0.79827	-110	-0.50029	-110	-0.50255	-110	-0.50441	-110	-0.19841	-110	-0.20144
-105	-0.75681	-105	-0.40679	-105	-0.40856	-105	-0.41001	-105	-0.16234	-105	-0.16467
-100	-0.68553	-100	-0.32975	-100	-0.33111	-100	-0.33222	-100	-0.13273	-100	-0.13452
-95	-0.61347	-95	-0.26641	-95	-0.26748	-95	-0.26834	-95	-0.10846	-95	-0.10982
-90	-0.53887	-90	-0.21454	-90	-0.21534	-90	-0.216	-90	-0.3089	-90	-0.30989
-85	-0.59865	-85	-0.17213	-85	-0.17277	-85	-0.17327	-85	-0.24603	-85	-0.24681
-80	-0.52039	-80	-0.13759	-80	-0.13808	-80	-0.13847	-80	-0.19504	-80	-0.19564
-75	-0.57242	-75	-0.10955	-75	-0.10992	-75	-0.11022	-75	-0.15385	-75	-0.1543
-70	-0.51894	-70	-0.08687	-70	-0.08715	-70	-0.08738	-70	-0.1207	-70	-0.12104
-65	-0.42593	-65	-0.06858	-65	-0.0688	-65	-0.06896	-65	-0.09414	-65	-0.09441
-60	-0.42255	-60	-0.05386	-60	-0.05403	-60	-0.05416	-60	-0.07299	-60	-0.07319
-55	-0.39751	-55	-0.04208	-55	-0.04222	-55	-0.04231	-55	-0.05621	-55	-0.05636
-50	-0.43991	-50	-0.0327	-50	-0.0328	-50	-0.03288	-50	-0.04296	-50	-0.04308
-45	-0.4221	-45	-0.02525	-45	-0.02533	-45	-0.02539	-45	-0.03258	-45	-0.03267
-40	-0.31675	-40	-0.01938	-40	-0.01944	-40	-0.01948	-40	-0.0245	-40	-0.02457
-35	-0.42375	-35	-0.01478	-35	-0.01482	-35	-0.01485	-35	-0.01825	-35	-0.0183
-30	-0.41182	-30	-0.01119	-30	-0.01121	-30	-0.01125	-30	-0.01347	-30	-0.01351
-25	-0.36303	-25	-0.00842	-25	-0.00844	-25	-0.00846	-25	-0.00985	-25	-0.00988
-20	-0.33132	-20	-0.0063	-20	-0.00632	-20	-0.00634	-20	-0.00714	-20	-0.00716
-15	-0.23297	-15	-0.00472	-15	-0.00474	-15	-0.00474	-15	-0.00516	-15	-0.00518
-10	-0.17681	-10	-0.00355	-10	-0.00357	-10	-0.00357	-10	-0.00375	-10	-0.00376
-5	-0.05738	-5	-0.00273	-5	-0.00273	-5	-0.00274	-5	-0.00279	-5	-0.0028
0	0	0	-0.00216	0	-0.00218	0	-0.00218	0	-0.00219	0	-0.0022
			--		--
			--		--
			--		--
			--		--
			--		--
			--		--
			--		--
			--		--
			--		--
			--		--
			--		--
			--		--
			--		--
			--		--
			--		--
			--		--
			--		--
			--		--
			--		--
			--		--
			--		--
			--		--
			--		--
			--		--
			--		--
			--		--
			--		--
			--		--
			--		--
			--		--
			--		--
			--		--
			--		--
			--		--
			--		--
			--		--
			--		--
			--		--
			--		--
			--		--
			--		--
			--		--
			--		--
			--		--
			--		--
			--		--
			--		--
			--		--
			--		--
			--		--
			--		--
			--		--
			--		--
			--		--
			--		--
			--		--
			--		--
			--		--
			--		--
			--		--
			--		--
			--		--
			--		--
			--		--
			--		--
			--		--
			--		--
			--		--
			--		--
			--		--
			--		--
			--		--
			--		--
			--		--
			--		--
			--		--
			--		--
			--		--
			--		--
			--		--
			--		--
			--		--
			--		--
			--		--
			--		--
			--		--
			--		--
			--		--
			--		--
			--		--
			--		--
			--		--
			--		--
			--		--
			--		--
			--		--
			--		--
			--		--
			--		--
			--		--
			--		--
			--		--
			--		--
			--		--
			--		--
			--		--
			--		--
			--		--
			--		--
			--		--
			--		--
			--		--
			--		--
			--		--
			--		--
			--		--
			--		--
			--		--
			--		--
			--		--
			--		--
			--		--
			--		--
			--		--
			--		--
			--		--
			--		--
			--		--
			--		--
			--		--
			--		--
			--		--
			--		--
			--		--
			--		--
			--		--
			--		--
			--		--
			--		--
			--		--
			--		--
			--		--
			--		--
			--		--
			--		--
			--		--
			--		--
			--		--
			--		--
			--		--
			--		--
			--		--
			--		--
			--		--
			--		--
			--		--
			--		--
			--		--
			--		--
			--		--
			--		--
			--		--
			--		--
			--		--
			--		--
			--		--
			--		--
			--		--
			--		--
			--		--
			--		--
			--		--
			--		--
			--		--
			--		--
			--		--
			--		--
			--		--
			--		--
			--		--
			--		--
			--		--
			--		--
			--		--
			--		--
			--		--
			--		--
			--		--
			--		--
			--		--
			--		--
			--		--
			--		--
			--		--
			--		--
			--		--
			--		--
			--		--
			--		--
			--		--
			--		--
			--		--
			--		--
			--		--
			--		--
			--		--
			--		--
			--		--
			--		--
			--		--
			--		--
			--		--
			--		--
			--		--
			--		--
			--		--
			--		--
			--		--
			--		--
			--		--
			--		--
			--		--
			--		--
			--		--
			--		--
			--		--
			--		--
			--		--
			--		--
			--		--
			--		--
			--		--
			--		--
			--		--
			--		--
			--		--
			--		--
			--		--
			--		--
			--		--
			--		--
			--		--
			--		--
			--		--
			--		--
			--		--
			--		--
			--		--
			--		--
			--		--
			--		--
			--		--
			--		--
			--		--
			--		--
			--		--
			--		--
			--		--
			--		--
			--		--
			--		--
			--		--
			--		--
			--		--
			--		--
			--		--
			--		--
			--		--
			--		--
			--		--
			--		--
			--		--
			--		--
			--		--
			--		--
			--		--
			--		--
			--		--
			--		--
			--		--
			--		--
			--		--
			--		--
			--		--
			--		--
			--		--
			--		--
			--		--
			--		--
			--		--
			--		--
			--		--
			--		--
			--		--
			--		--
			--		--
			--		--
			--		--
			--		--
			--		--
			--		--
			--		--
			--		--
			--		--
			--		--
			--		--
			--		--
			--		--
			--		--
			--		--
			--		--
			--		--
			--		--
			--		--
			--		--
			--		--
			--		--
			--		--
			--		--
			--		--
			--		--
			--		--
			--		--
			--		--
			--		--
			--		--
			--		--
			--		--
			--		--
			--		--
			--		--
			--		--
			--		--
			--		--
			--		--
			--		--
			--		--
			--		--
			--		--
			--		--
			--		--
			--		--
			--		--
			--		--
			--		--
			--		--
			--		--
			--		--
			--		--
			--		--
			--		--
			--		--
			--		--
			--		--
			--		--
			--		--
			--		--
			--		--
			--		--
			--		--
			--		--
			--		--
			--		--
			--		--
			--		--
			--		--
			--		--
			--		--
			--		--
			--		--
			--		--
			--		--
			--		--
			--		--
			--		--
			--		--
			--		--
			--		--
			--		--
			--		--
			--		--
			--		--
			--		--
			--		--
			--		--
			--		--
			--		--
			--		--
			--		--
			--		--
			--		--
			--		--
			--		--
			--		--
			--		--
			--		--
			--		--
			--		--
			--		--
			--		--
			--		--
			--		--
			--		--
			--		--
			--		--
			--		--
			--		--
			--		--
			--		--
			--		--
			--		--
			--		--
			--		--
			--		--
			--		--
			--		--
			--		--
			--		--
			--		--
			--		--
			--		--
			--		--
			--		--
			--		--
			--		--
			--		--
			--		--
			--		--
			--		--
			--		--
			--		--
			--		--
			--		--
			--		--
			--		--
			--		--
			--		--
			--		--
			--		--
			--		--
			--		--
			--		--
			--		--
			--		--
			--		--
			--		--
			--		--
			--		--
			--		--
			--		--
			--		--
			--		--
			--		--
			--		--
			--		--
			--		--
			--		--
			--		--
			--		--
			--		--
			--		--
			--		--
			--		--
			--		--
			--		--
			--		--
			--		--
			--		--
			--		--
			--		--
			--		--
			--		--
			--		--
			--		--
			--		--
			--		--
			--		--
			--		--
			--		--
			--		--
			--		--
			--		--
			--		--
			--		--
			--		--
			--		--
			--		--
			--		--
			--		--
			--		--
			--		--
			--		--
			--		--
			--		--
			--		--
			--		--
			--		--
			--		--
			--		--
			--		--
			--		--
			--		--
			--		--
			--		--
			--		--
			--		--
			--		--
			--		--
			--		--
			--		--
			--		--
			--		--
			--		--
			--		--
			--		--
			--		--
			--		--
			--		--
			--		--
			--		--
			--		--
			--		--
			--		--
			--		--
			--		--
			--		--
			--		--
			--		--
			--		--
			--		--
			--		--
			--		--
			--		--
			--		--
			--		--
			--		--
			--		--
			--		--
			--		--
			--		--
			--		--
			--		--
			--		--
			--		--
			--		--
			--		--
			--		--
			--		--
			--		--
			--		--
			--		--
			--		--
			--		--
			--		--
			--		--
			--		--
			--		--
			--		--
			--		--
			--		--
			--		--
			--		--
			--		--
			--		--
			--		--
			--		--
			--		--
			--		--
			--		--
			--		--
			--		--
			--		--
			--		--
			--		--
			--		--
			--		--
			--		--
			--		--
			--		--
			--		--
			--		--
			--		--
			--		--
			--		--
			--		--
			--		--
			--		--
			--		--
			--		--
			--		--
			--		--
			--		--
			--		--
			--		--
			--		--
			--		--
			--		--
			--		--
			--		--
			--		--
			--		--
			--		--
			--		--
			--		--
			--		--
			--		--
			--		--
			--		--
			--		--
			--		--
			--		--
			--		--
			--		--
			--		--
			--		--
			--		--
			--		--
			--		--
			--		--
			--		--
			--		--
			--		--
			--		--
			--		--
			--		--
			--		--
			--		--
			--		--
			--		--
			--		--
			--		--
			--		--
			--		--
			--		--
			--		--
			--		--
			--		--
			--		--
			--		--
			--		--
			--		--
			--		--
			--		--
			--		--
			--		--
			--		--
			--		--
			--		--
			--		--
			--		--
			--		--
			--		--
			--		--
			--		--
			--		--
			--		--
			--		--
			--		--
			--		--
			--		--
			--		--
			--		--
			--		--
			--		--
			--		--
			--		--
			--		--
			--		--
			--		--
			--		--
			--		--
			--		--
			--		--
			--		--
			--		--
			--		--
			--		--
			--		--
			--		--
			--		--
			--		--
			--		--
			--		--
			--		--
			--		--
			--		--
			--		--
			--		--
			--		--
			--		--
			--		--
			--		--
			--		--
			--		--
			--		--
			--		--
			--		--
			--		--
			--		--
			--		--
			--		--
			--		--
			--		--
			--		--
			--		--
			--		--
			--		--
			--		--
			--		--
			--		--
			--		--
			--		--
			--		--
			--		--
			--		--
			--		--
			--		--
			--		--
			--		--
			--		--
			--		--
			--		--
			--		--
			--		--
			--		--
			--		--
			--		--
			--		--
			--		--
			--		--
			--		--
			--		--
			--		--
			--		--
			--		--
			--		--
			--		--
			--		--
			--		--
			--		--
			--		--
			--		--
			--		--
			--		--
			--		--
			--		--
			--		--
			--		--
			--		--
			--		--
			--		--
			--		--
			--		--
			--		--
			--		--
			--		--
			--		--
			--		--
			--		--
			--		--
			--		--
			--		--
			--		--
			--		--
			--		--
			--		--
			--		--
			--		--
			--		--
			--		--
			--		--
			--		--
			--		--
			--		--
			--		--
			--		--
			--		--
			--		--
			--		--
			--		--
			--		--
			--		--
			--		--
			--		--
			--		--
			--		--
			--		--
			--		--
			--		--
			--		--
			--		--
			--		--
			--		--
			--		--
			--		--
			--		--
			--		--
			--		--
			--		--
			--		--
			--		--
			--		--
			--		--
			--		--
			--		--
			--		--
			--		--
			--		--
			--		--
			--		--
			--		--
			--		--
			--		--
			--		--
			--		--
			--		--
			--		--
			--		--
			--		--
			--		--
			--		--
			--		--
			--		--
			--		--
			--		--
			--		--
			--		--
			--		--
			--		--
			--		--
			--		--
			--		--
			--		--
			--		--
			--		--
			--		--
			--		--
			--		--
			--		--
			--		--
			--		--
			--		--
			--		--
			--		--
			--		--
			--		--
			--		--
			--		--
			--		--
			--		--
			--		--
			--		--
			--		--
					--

## Sheet: MLG_3nmhBN_RuCl3_3
		COMSOL simulations
	experiment		k0=0.008 cm/s		k0=0.009 cm/s		k0=0.01 cm/s		k0=0.012 cm/s		k0=0.015 cm/s
E(mV)	I(pA)	E(mV)	I (pA)	E(mV)	I (pA)	E(mV)	I (pA)	E(mV)	I (pA)	E(mV)	I (pA)
-600	-39.5695	-600	-29.0792	-600	-29.1064	-600	-29.1288	-600	-29.1376	-600	-29.1704
-595	-39.438	-595	-29.0648	-595	-29.0936	-595	-29.1168	-595	-29.1288	-595	-29.1672
-590	-38.8636	-590	-29.0488	-590	-29.0792	-590	-29.104	-590	-29.116	-590	-29.1592
-585	-38.5767	-585	-29.0312	-585	-29.064	-585	-29.0904	-585	-29.104	-585	-29.148
-580	-38.3961	-580	-29.012	-580	-29.0472	-580	-29.0744	-580	-29.0904	-580	-29.1376
-575	-37.8211	-575	-28.992	-575	-29.0296	-575	-29.0584	-575	-29.076	-575	-29.1264
-570	-37.8316	-570	-28.9704	-570	-29.0104	-570	-29.0416	-570	-29.06	-570	-29.1136
-565	-37.2113	-565	-28.9472	-565	-28.9904	-565	-29.024	-565	-29.0424	-565	-29.0992
-560	-37.2026	-560	-28.9208	-560	-28.9696	-560	-29.0056	-560	-29.024	-560	-29.084
-555	-36.3723	-555	-28.8912	-555	-28.9456	-555	-28.9856	-555	-29.0048	-555	-29.068
-550	-36.1105	-550	-28.864	-550	-28.912	-550	-28.9584	-550	-28.984	-550	-29.0512
-545	-36.3786	-545	-28.8328	-545	-28.8904	-545	-28.9296	-545	-28.9616	-545	-29.0344
-540	-35.435	-540	-28.7888	-540	-28.8584	-540	-28.908	-540	-28.9368	-540	-29.016
-535	-35.3579	-535	-28.7616	-535	-28.8192	-535	-28.8792	-535	-28.9024	-535	-28.996
-530	-34.8082	-530	-28.772	-530	-28.7936	-530	-28.8392	-530	-28.8792	-530	-28.9688
-525	-34.6095	-525	-28.7408	-525	-28.8024	-525	-28.8248	-525	-28.8472	-525	-28.9408
-520	-34.3014	-520	-28.7096	-520	-28.7736	-520	-28.8256	-520	-28.8056	-520	-28.9192
-515	-33.728	-515	-28.6768	-515	-28.7448	-515	-28.7984	-515	-28.7792	-515	-28.892
-510	-34.0825	-510	-28.6432	-510	-28.7144	-510	-28.7712	-510	-28.7872	-510	-28.8504
-505	-33.2787	-505	-28.6104	-505	-28.684	-505	-28.7432	-505	-28.7568	-505	-28.8424
-500	-33.5909	-500	-28.5688	-500	-28.6464	-500	-28.7096	-500	-28.7256	-500	-28.8376
-495	-32.9447	-495	-28.532	-495	-28.612	-495	-28.6776	-495	-28.6936	-495	-28.8104
-490	-33.1898	-490	-28.4936	-490	-28.5768	-490	-28.644	-490	-28.66	-490	-28.7824
-485	-32.1392	-485	-28.452	-485	-28.5392	-485	-28.6104	-485	-28.628	-485	-28.7552
-480	-31.9417	-480	-28.4096	-480	-28.5008	-480	-28.5744	-480	-28.5856	-480	-28.72
-475	-31.899	-475	-28.3656	-475	-28.46	-475	-28.5368	-475	-28.5472	-475	-28.6872
-470	-31.5011	-470	-28.3088	-470	-28.4088	-470	-28.4896	-470	-28.508	-470	-28.6528
-465	-31.4316	-465	-28.2536	-465	-28.3576	-465	-28.4432	-465	-28.4664	-465	-28.6184
-460	-30.8589	-460	-28.208	-460	-28.3072	-460	-28.392	-460	-28.4224	-460	-28.5816
-455	-30.591	-455	-28.168	-455	-28.264	-455	-28.348	-455	-28.376	-455	-28.5416
-450	-30.7992	-450	-28.1416	-450	-28.228	-450	-28.3072	-450	-28.3152	-450	-28.4912
-445	-30.2746	-445	-28.1272	-445	-28.2008	-445	-28.2744	-445	-28.2592	-445	-28.4416
-440	-30.3258	-440	-28.1352	-440	-28.1848	-440	-28.2464	-440	-28.212	-440	-28.388
-435	-29.6925	-435	-28.1816	-435	-28.1904	-435	-28.2312	-435	-28.1704	-435	-28.3416
-430	-29.1715	-430	-27.7584	-430	-26.5848	-430	-28.2376	-430	-28.1392	-430	-28.2992
-425	-28.7172	-425	-27.652	-425	-27.8144	-425	-27.264	-425	-28.1192	-425	-28.2608
-420	-28.4825	-420	-27.5512	-420	-27.7144	-420	-27.8488	-420	-28.1224	-420	-28.2272
-415	-28.6992	-415	-27.4336	-415	-27.6104	-415	-27.7512	-415	-28.1616	-415	-28.2056
-410	-28.1507	-410	-27.3008	-410	-27.4904	-410	-27.6432	-410	-27.7312	-410	-28.2064
-405	-28.044	-405	-27.152	-405	-27.3552	-405	-27.5192	-405	-27.624	-405	-27.3056
-400	-27.798	-400	-26.9872	-400	-27.2032	-400	-27.3792	-400	-27.5096	-400	-27.7976
-395	-27.2463	-395	-26.8056	-395	-27.0336	-395	-27.2224	-395	-27.3776	-395	-27.6888
-390	-27.1204	-390	-26.608	-390	-26.848	-390	-27.0472	-390	-27.2272	-390	-27.5624
-385	-26.6724	-385	-26.3912	-385	-26.6432	-385	-26.8536	-385	-27.0584	-385	-27.4168
-380	-26.7926	-380	-26.1544	-380	-26.416	-380	-26.6376	-380	-26.8696	-380	-27.252
-375	-26.1143	-375	-25.9064	-375	-26.1736	-375	-26.4032	-375	-26.6616	-375	-27.0656
-370	-25.8108	-370	-25.64	-370	-25.9128	-370	-26.148	-370	-26.432	-370	-26.8576
-365	-25.5175	-365	-23.4136	-365	-25.6336	-365	-25.8744	-365	-26.1728	-365	-26.6208
-360	-24.845	-360	-24.712	-360	-23.7256	-360	-25.58	-360	-25.8984	-360	-26.3608
-355	-24.4102	-355	-24.748	-355	-24.9752	-355	-24.0792	-355	-25.6032	-355	-26.0744
-350	-23.584	-350	-24.1728	-350	-24.6536	-350	-25.0264	-350	-25.2832	-350	-25.7608
-345	-23.7055	-345	-23.588	-345	-24.1288	-345	-24.5432	-345	-22.8256	-345	-25.4208
-340	-22.6652	-340	-22.9568	-340	-23.5376	-340	-24	-340	-24.1584	-340	-25.0504
-335	-22.4045	-335	-22.3192	-335	-22.8768	-335	-23.3888	-335	-24.2104	-335	-23.3056
-330	-21.8064	-330	-21.6376	-330	-22.1952	-330	-22.7024	-330	-23.5032	-330	-24.352
-325	-20.7382	-325	-20.9232	-325	-21.4888	-325	-21.9736	-325	-22.7888	-325	-23.7376
-320	-20.614	-320	-20.1704	-320	-20.7344	-320	-21.2328	-320	-22.0608	-320	-23.0368
-315	-19.4797	-315	-19.3728	-315	-19.9496	-315	-20.4424	-315	-21.2968	-315	-22.2376
-310	-19.2691	-310	-18.5384	-310	-19.1216	-310	-19.6184	-310	-20.4896	-310	-21.3976
-305	-18.3375	-305	-17.6584	-305	-18.2488	-305	-18.7496	-305	-19.644	-305	-20.5368
-300	-17.4781	-300	-16.8144	-300	-17.3872	-300	-17.88	-300	-18.7512	-300	-19.624
-295	-16.6138	-295	-15.7992	-295	-16.3824	-295	-16.8832	-295	-17.8128	-295	-18.6856
-290	-15.6341	-290	-14.8368	-290	-15.408	-290	-15.9	-290	-16.8336	-290	-17.6992
-285	-15.0742	-285	-13.8616	-285	-14.4144	-285	-14.8928	-285	-15.82	-285	-16.6664
-280	-13.9574	-280	-12.8824	-280	-13.412	-280	-13.872	-280	-14.7824	-280	-15.5968
-275	-13.4538	-275	-11.9064	-275	-12.4096	-275	-12.8456	-275	-13.7288	-275	-14.5112
-270	-12.4865	-270	-10.9432	-270	-11.4144	-270	-11.824	-270	-12.6776	-270	-13.416
-265	-11.6562	-265	-10.0008	-265	-10.4368	-265	-10.8168	-265	-11.636	-265	-12.3232
-260	-10.4449	-260	-9.108	-260	-9.5024	-260	-9.8472	-260	-10.6144	-260	-11.2456
-255	-9.59095	-255	-8.2392	-255	-8.5976	-255	-8.9104	-255	-9.6216	-255	-10.196
-250	-8.99605	-250	-7.41128	-250	-7.73352	-250	-8.0152	-250	-8.6696	-250	-9.184
-245	-7.95011	-245	-6.62888	-245	-6.9156	-245	-7.16576	-245	-7.78792	-245	-8.2376
-240	-7.21157	-240	-5.89568	-240	-6.14848	-240	-6.36888	-240	-6.94912	-240	-7.34
-235	-6.60216	-235	-5.21504	-235	-5.43552	-235	-5.6276	-235	-6.16072	-235	-6.5004
-230	-5.76864	-230	-4.58832	-230	-4.77904	-230	-4.9448	-230	-5.43024	-230	-5.72224
-225	-5.22511	-225	-4.01672	-225	-4.18048	-225	-4.32256	-225	-4.7596	-225	-5.00832
-220	-4.4428	-220	-3.41784	-220	-3.55496	-220	-3.6736	-220	-4.14928	-220	-4.35912
-215	-4.06089	-215	-3.0216	-215	-3.13872	-215	-3.23984	-215	-3.59856	-215	-3.774
-210	-3.64821	-210	-2.61528	-210	-2.71312	-210	-2.79744	-210	-3.10528	-210	-3.25096
-205	-3.09896	-205	-2.2472	-205	-2.32848	-205	-2.39832	-205	-2.62544	-205	-2.74312
-200	-2.79894	-200	-1.9228	-200	-1.98984	-200	-2.0472	-200	-2.26368	-200	-2.36184
-195	-2.42707	-195	-1.6388	-195	-1.69368	-195	-1.74056	-195	-1.94056	-195	-2.02016
-190	-2.11309	-190	-1.39168	-190	-1.4364	-190	-1.47448	-190	-1.64576	-190	-1.71008
-185	-1.81916	-185	-1.17784	-185	-1.214	-185	-1.2448	-185	-1.3904	-185	-1.44192
-180	-1.56089	-180	-0.99368	-180	-1.0228	-180	-1.04752	-180	-1.17016	-180	-1.21136
-175	-1.45885	-175	-0.83584	-175	-0.85928	-175	-0.87896	-175	-0.9816	-175	-1.01432
-170	-1.18262	-170	-0.70123	-170	-0.71989	-170	-0.73561	-170	-0.82088	-170	-0.8468
-165	-1.09634	-165	-0.58676	-165	-0.6016	-165	-0.61406	-165	-0.68448	-165	-0.7049
-160	-0.96845	-160	-0.48986	-160	-0.50161	-160	-0.51146	-160	-0.56923	-160	-0.58527
-155	-0.75014	-155	-0.4081	-155	-0.41737	-155	-0.42512	-155	-0.47225	-155	-0.48481
-150	-0.7763	-150	-0.33932	-150	-0.34662	-150	-0.3527	-150	-0.39092	-150	-0.40072
-145	-0.56839	-145	-0.28164	-145	-0.28736	-145	-0.29212	-145	-0.32293	-145	-0.33056
-140	-0.58882	-140	-0.23339	-140	-0.23786	-140	-0.24158	-140	-0.26629	-140	-0.27221
-135	-0.53121	-135	-0.19311	-135	-0.1966	-135	-0.1995	-135	-0.21922	-135	-0.22381
-130	-0.43548	-130	-0.15958	-130	-0.1623	-130	-0.16454	-130	-0.18022	-130	-0.18376
-125	-0.4386	-125	-0.13174	-125	-0.13385	-125	-0.13558	-125	-0.14795	-125	-0.15069
-120	-0.3004	-120	-0.3077	-120	-0.11027	-120	-0.11162	-120	-0.12134	-120	-0.12344
-115	-0.36689	-115	-0.25167	-115	-0.25286	-115	-0.0918	-115	-0.09942	-115	-0.10104
-110	-0.23897	-110	-0.20525	-110	-0.20618	-110	-0.20694	-110	-0.0814	-110	-0.08264
-105	-0.31536	-105	-0.16689	-105	-0.16762	-105	-0.16821	-105	-0.0666	-105	-0.06756
-100	-0.28423	-100	-0.13528	-100	-0.13584	-100	-0.1363	-100	-0.05446	-100	-0.05519
-95	-0.21675	-95	-0.1093	-95	-0.10974	-95	-0.11009	-95	-0.04449	-95	-0.04505
-90	-0.23693	-90	-0.08802	-90	-0.08834	-90	-0.08862	-90	-0.12673	-90	-0.12714
-85	-0.15753	-85	-0.07062	-85	-0.07088	-85	-0.07109	-85	-0.10094	-85	-0.10126
-80	-0.22786	-80	-0.05645	-80	-0.05665	-80	-0.05681	-80	-0.08002	-80	-0.08026
-75	-0.16228	-75	-0.04494	-75	-0.0451	-75	-0.04522	-75	-0.06312	-75	-0.0633
-70	-0.20673	-70	-0.03564	-70	-0.03575	-70	-0.03585	-70	-0.04952	-70	-0.04966
-65	-0.18829	-65	-0.02814	-65	-0.02822	-65	-0.02829	-65	-0.03862	-65	-0.03873
-60	-0.12912	-60	-0.0221	-60	-0.02217	-60	-0.02222	-60	-0.02994	-60	-0.03003
-55	-0.17897	-55	-0.01726	-55	-0.01732	-55	-0.01736	-55	-0.02306	-55	-0.02312
-50	-0.10577	-50	-0.01342	-50	-0.01346	-50	-0.01349	-50	-0.01763	-50	-0.01767
-45	-0.15448	-45	-0.01036	-45	-0.01039	-45	-0.01042	-45	-0.01337	-45	-0.0134
-40	-0.06688	-40	-0.00795	-40	-0.00798	-40	-0.00799	-40	-0.01005	-40	-0.01008
-35	-0.14947	-35	-0.00606	-35	-0.00608	-35	-0.00609	-35	-0.00749	-35	-0.00751
-30	-0.11922	-30	-0.00459	-30	-0.0046	-30	-0.00461	-30	-0.00553	-30	-0.00554
-25	-0.06866	-25	-0.00346	-25	-0.00346	-25	-0.00347	-25	-0.00404	-25	-0.00405
-20	-0.11148	-20	-0.00258	-20	-0.00259	-20	-0.0026	-20	-0.00293	-20	-0.00294
-15	-0.07407	-15	-0.00194	-15	-0.00194	-15	-0.00195	-15	-0.00212	-15	-0.00212
-10	-0.07355	-10	-0.00146	-10	-0.00146	-10	-0.00146	-10	-0.00154	-10	-0.00154
-5	-0.05071	-5	-0.00112	-5	-0.00112	-5	-0.00112	-5	-0.00114	-5	-0.00115
0	-4.8792e-06	0	-0.000888	0	-0.000896	0	-0.00089488	0	-0.00089784	0	-0.00090088
	--		--		--
	--		--		--
	--		--		--
	--		--		--
	--		--		--
	--		--		--
	--		--		--
	--		--		--
	--		--		--
	--		--		--
	--		--		--
	--		--		--
	--		--		--
	--		--		--
	--		--		--
	--		--		--
	--		--		--
	--		--		--
	--		--		--
	--		--		--
	--		--		--
	--		--		--
	--		--		--
	--		--		--
	--		--		--
	--		--		--
	--		--		--
	--		--		--
	--		--		--
	--		--		--
	--		--		--
	--		--		--
	--		--		--
	--		--		--
	--		--		--
	--		--		--
	--		--		--
	--		--		--
	--		--		--
	--		--		--
	--		--		--
	--		--		--
	--		--		--
	--		--		--
	--		--		--
	--		--		--
	--		--		--
	--		--		--
	--		--		--
	--		--		--
	--		--		--
	--		--		--
	--		--		--
	--		--		--
	--		--		--
	--		--		--
	--		--		--
	--		--		--
	--		--		--
	--		--		--
	--		--		--
	--		--		--
	--		--		--
	--		--		--
	--		--		--
	--		--		--
	--		--		--
	--		--		--
	--		--		--
	--		--		--
	--		--		--
	--		--		--
	--		--		--
	--		--		--
	--		--		--
	--		--		--
	--		--		--
	--		--		--
	--		--		--
	--		--		--
	--		--		--
	--		--		--
	--		--		--
	--		--		--
	--		--		--
	--		--		--
	--		--		--
	--		--		--
	--		--		--
	--		--		--
	--		--		--
	--		--		--
	--		--		--
	--		--		--
	--		--		--
	--		--		--
	--		--		--
	--		--		--
	--		--		--
	--		--		--
	--		--		--
	--		--		--
	--		--		--
	--		--		--
	--		--		--
	--		--		--
	--		--		--
	--		--		--
	--		--		--
	--		--		--
	--		--		--
	--		--		--
	--		--		--
	--		--		--
	--		--		--
	--		--		--
	--		--		--
	--		--		--
	--		--		--
	--		--		--
	--		--		--
	--		--		--
	--		--		--
	--		--		--
	--		--		--
	--		--		--
	--		--		--
	--		--		--
	--		--		--
	--		--		--
	--		--		--
	--		--		--
	--		--		--
	--		--		--
	--		--		--
	--		--		--
	--		--		--
	--		--		--
	--		--		--
	--		--		--
	--		--		--
	--		--		--
	--		--		--
	--		--		--
	--		--		--
	--		--		--
	--		--		--
	--		--		--
	--		--		--
	--		--		--
	--		--		--
	--		--		--
	--		--		--
	--		--		--
	--		--		--
	--		--		--
	--		--		--
	--		--		--
	--		--		--
	--		--		--
	--		--		--
	--		--		--
	--		--		--
	--		--		--
	--		--		--
	--		--		--
	--		--		--
	--		--		--
	--		--		--
	--		--		--
	--		--		--
	--		--		--
	--		--		--
	--		--		--
	--		--		--
	--		--		--
	--		--		--
	--		--		--
	--		--		--
	--		--		--
	--		--		--
	--		--		--
	--		--		--
	--		--		--
	--		--		--
	--		--		--
	--		--		--
	--		--		--
	--		--		--
	--		--		--
	--		--		--
	--		--		--
	--		--		--
	--		--		--
	--		--		--
	--		--		--
	--		--		--
	--		--		--
	--		--		--
	--		--		--
	--		--		--
	--		--		--
	--		--		--
	--		--		--
	--		--		--
	--		--		--
	--		--		--
	--		--		--
	--		--		--
	--		--		--
	--		--		--
	--		--		--
	--		--		--
	--		--		--
	--		--		--
	--		--		--
	--		--		--
	--		--		--
	--		--		--
	--		--		--
	--		--		--
	--		--		--
	--		--		--
	--		--		--
	--		--		--
	--		--		--
	--		--		--
	--		--		--
	--		--		--
	--		--		--
	--		--		--
	--		--		--
	--		--		--
	--		--		--
	--		--		--
	--		--		--
	--		--		--
	--		--		--
	--		--		--
	--		--		--
	--		--		--
	--		--		--
	--		--		--
	--		--		--
	--		--		--
	--		--		--
	--		--		--
	--		--		--
	--		--		--
	--		--		--
	--		--		--
	--		--		--
	--		--		--
	--		--		--
	--		--		--
	--		--		--
	--		--		--
	--		--		--
	--		--		--
	--		--		--
	--		--		--
	--		--		--
	--		--		--
	--		--		--
	--		--		--
	--		--		--
	--		--		--
	--		--		--
	--		--		--
	--		--		--
	--		--		--
	--		--		--
	--		--		--
	--		--		--
	--		--		--
	--		--		--
	--		--		--
	--		--		--
	--		--		--
	--		--		--
	--		--		--
	--		--		--
	--		--		--
	--		--		--
	--		--		--
	--		--		--
	--		--		--
	--		--		--
	--		--		--
	--		--		--
	--		--		--
	--		--		--
	--		--		--
	--		--		--
	--		--		--
	--		--		--
	--		--		--
	--		--		--
	--		--		--
	--		--		--
	--		--		--
	--		--		--
	--		--		--
	--		--		--
	--		--		--
	--		--		--
	--		--		--
	--		--		--
	--		--		--
	--		--		--
	--		--		--
	--		--		--
	--		--		--
	--		--		--
	--		--		--
	--		--		--
	--		--		--
	--		--		--
	--		--		--
	--		--		--
	--		--		--
	--		--		--
	--		--		--
	--		--		--
	--		--		--
	--		--		--
	--		--		--
	--		--		--
	--		--		--
	--		--		--
	--		--		--
	--		--		--
	--		--		--
	--		--		--
	--		--		--
	--		--		--
	--		--		--
	--		--		--
	--		--		--
	--		--		--
	--		--		--
	--		--		--
	--		--		--
	--		--		--
	--		--		--
	--		--		--
	--		--		--
	--		--		--
	--		--		--
	--		--		--
	--		--		--
	--		--		--
	--		--		--
	--		--		--
	--		--		--
	--		--		--
	--		--		--
	--		--		--
	--		--		--
	--		--		--
	--		--		--
	--		--		--
	--		--		--
	--		--		--
	--		--		--
	--		--		--
	--		--		--
	--		--		--
	--		--		--
	--		--		--
	--		--		--
	--		--		--
	--		--		--
	--		--		--
	--		--		--
	--		--		--
	--		--		--
	--		--		--
	--		--		--
	--		--		--
	--		--		--
	--		--		--
	--		--		--
	--		--		--
	--		--		--
	--		--		--
	--		--		--
	--		--		--
	--		--		--
	--		--		--
	--		--		--
	--		--		--
	--		--		--
	--		--		--
	--		--		--
	--		--		--
	--		--		--
	--		--		--
	--		--		--
	--		--		--
	--		--		--
	--		--		--
	--		--		--
	--		--		--
	--		--		--
	--		--		--
	--		--		--
	--		--		--
	--		--		--
	--		--		--
	--		--		--
	--		--		--
	--		--		--
	--		--		--
	--		--		--
	--		--		--
	--		--		--
	--		--		--
	--		--		--
	--		--		--
	--		--		--
	--		--		--
	--		--		--
	--		--		--
	--		--		--
	--		--		--
	--		--		--
	--		--		--
	--		--		--
	--		--		--
	--		--		--
	--		--		--
	--		--		--
	--		--		--
	--		--		--
	--		--		--
	--		--		--
	--		--		--
	--		--		--
	--		--		--
	--		--		--
	--		--		--
	--		--		--
	--		--		--
	--		--		--
	--		--		--
	--		--		--
	--		--		--
	--		--		--
	--		--		--
	--		--		--
	--		--		--
	--		--		--
	--		--		--
	--		--		--
	--		--		--
	--		--		--
	--		--		--
	--		--		--
	--		--		--
	--		--		--
	--		--		--
	--		--		--
	--		--		--
	--		--		--
	--		--		--
	--		--		--
	--		--		--
	--		--		--
	--		--		--
	--		--		--
	--		--		--
	--		--		--
	--		--		--
	--		--		--
	--		--		--
	--		--		--
	--		--		--
	--		--		--
	--		--		--
	--		--		--
	--		--		--
	--		--		--
	--		--		--
	--		--		--
	--		--		--
	--		--		--
	--		--		--
	--		--		--
	--		--		--
	--		--		--
	--		--		--
	--		--		--
	--		--		--
	--		--		--
	--		--		--
	--		--		--
	--		--		--
	--		--		--
	--		--		--
	--		--		--
	--		--		--
	--		--		--
	--		--		--
	--		--		--
	--		--		--
	--		--		--
	--		--		--
	--		--		--
	--		--		--
	--		--		--
	--		--		--
	--		--		--
	--		--		--
	--		--		--
	--		--		--
	--		--		--
	--		--		--
	--		--		--
	--		--		--
	--		--		--
	--		--		--
	--		--		--
	--		--		--
	--		--		--
	--		--		--
	--		--		--
	--		--		--
	--		--		--
	--		--		--
	--		--		--
	--		--		--
	--		--		--
	--		--		--
	--		--		--
	--		--		--
	--		--		--
	--		--		--
	--		--		--
	--		--		--
	--		--		--
	--		--		--
	--		--		--
	--		--		--
	--		--		--
	--		--		--
	--		--		--
	--		--		--
	--		--		--
	--		--		--
	--		--		--
	--		--		--
	--		--		--
	--		--		--
	--		--		--
	--		--		--
	--		--		--
	--		--		--
	--		--		--
	--		--		--
	--		--		--
	--		--		--
	--		--		--
	--		--		--
	--		--		--
	--		--		--
	--		--		--
	--		--		--
	--		--		--
	--		--		--
	--		--		--
	--		--		--
	--		--		--
	--		--		--
	--		--		--
	--		--		--
	--		--		--
	--		--		--
	--		--		--
	--		--		--
	--		--		--
	--		--		--
	--		--		--
	--		--		--
	--		--		--
	--		--		--
	--		--		--
	--		--		--
	--		--		--
	--		--		--
	--		--		--
	--		--		--
	--		--		--
	--		--		--
	--		--		--
	--		--		--
	--		--		--
	--		--		--
	--		--		--
	--		--		--
	--		--		--
	--		--		--
	--		--		--
	--		--		--
	--		--		--
	--		--		--
	--		--		--
	--		--		--
	--		--		--
	--		--		--
	--		--		--
	--		--		--
	--		--		--
	--		--		--
	--		--		--
	--		--		--
	--		--		--
	--		--		--
	--		--		--
	--		--		--
	--		--		--
	--		--		--
	--		--		--
	--		--		--
	--		--		--
	--		--		--
	--		--		--
	--		--		--
	--		--		--
	--		--		--
	--		--		--
	--		--		--
	--		--		--
	--		--		--
	--		--		--
	--		--		--
	--		--		--
	--		--		--
	--		--		--
	--		--		--
	--		--		--
	--		--		--
	--		--		--
	--		--		--
	--		--		--
	--		--		--
	--		--		--
	--		--		--
	--		--		--
	--		--		--
	--		--		--
	--		--		--
	--		--		--
	--		--		--
	--		--		--
	--		--		--
	--		--		--
	--		--		--
	--		--		--
	--		--		--
	--		--		--
	--		--		--
	--		--		--
	--		--		--
	--		--		--
	--		--		--
	--		--		--
	--		--		--
	--		--		--
	--		--		--
	--		--		--
	--		--		--
	--		--		--
	--		--		--
	--		--		--
	--		--		--
	--		--		--
	--		--		--
	--		--		--
	--		--		--
	--		--		--
	--		--		--
	--		--		--
	--		--		--
	--		--		--
	--		--		--
	--		--		--
	--		--		--
	--		--		--
	--		--		--
	--		--		--
	--		--		--
	--		--		--
	--		--		--
	--		--		--
	--		--		--
	--		--		--
	--		--		--
	--		--		--
	--		--		--
	--		--		--
	--		--		--
	--		--		--
	--		--		--
	--		--		--
	--		--		--
	--		--		--
	--		--		--
	--		--		--
	--		--		--
	--		--		--
	--		--		--
	--		--		--
	--		--		--
	--		--		--
	--		--		--
	--		--		--
	--		--		--
	--		--		--
	--		--		--
	--		--		--
	--		--		--
	--		--		--
	--		--		--
	--		--		--
	--		--		--
	--		--		--
	--		--		--
	--		--		--
	--		--		--
	--		--		--
	--		--		--
	--		--		--
	--		--		--
	--		--		--
	--		--		--
	--		--		--
	--		--		--
	--		--		--
	--		--		--
	--		--		--
	--		--		--
	--		--		--
	--		--		--
	--		--		--
	--		--		--
	--		--		--
	--		--		--
	--		--		--
	--		--		--
	--		--		--
	--		--		--
	--		--		--
	--		--		--
	--		--		--
	--		--		--
	--		--		--
	--		--		--
	--		--		--
	--		--		--
	--		--		--
	--		--		--
	--		--		--
	--		--		--
	--		--		--
	--		--		--
	--		--		--
	--		--		--
	--		--		--
	--		--		--
	--		--		--
	--		--		--
	--		--		--
	--		--		--
	--		--		--
	--		--		--
	--		--		--
	--		--		--
	--		--		--
	--		--		--
	--		--		--
	--		--		--
	--		--		--
	--		--		--
	--		--		--
	--		--		--
	--		--		--
	--		--		--
	--		--		--
	--		--		--
	--		--		--
	--		--		--
	--		--		--
	--		--		--
	--		--		--
	--		--		--
	--		--		--
	--		--		--
	--		--		--
	--		--		--
	--		--		--
	--		--		--
	--		--		--
	--		--		--
	--		--		--
	--		--		--
	--		--		--
	--		--		--
	--		--		--
	--		--		--
	--		--		--
	--		--		--
	--		--		--
	--		--		--
	--		--		--
	--		--		--
	--		--		--
	--		--		--
	--		--		--
	--		--		--
	--		--		--
	--		--		--
	--		--		--
	--		--		--
	--		--		--
	--		--		--
	--		--		--
	--		--		--
	--		--		--
	--		--		--
	--		--		--
	--		--		--
	--		--		--
	--		--		--
	--		--		--
	--		--		--
	--		--		--
	--		--		--
			--		--
			--		--
			--		--
			--		--
			--		--
			--		--
			--		--
			--		--
			--		--
			--		--
			--		--
			--		--
			--		--
			--		--
			--		--
			--		--

## Sheet: MLG_3nmhBN_RuCl3_4
		COMSOL simulations
	experiment		k0=0.008 cm/s		k0=0.009 cm/s		k0=0.01 cm/s		k0=0.012 cm/s		k0=0.015 cm/s
E(mV)	I(pA)	E(mV)	I (pA)	E(mV)	I (pA)	E(mV)	I (pA)	E(mV)	I (pA)	E(mV)	I (pA)
-600	-44.7477	-600	-37.076	-600	-37.1107	-600	-37.1392	-600	-37.1504	-600	-37.1923
-595	-44.2989	-595	-37.0576	-595	-37.0943	-595	-37.1239	-595	-37.1392	-595	-37.1882
-590	-44.0383	-590	-37.0372	-590	-37.076	-590	-37.1076	-590	-37.1229	-590	-37.178
-585	-43.9935	-585	-37.0148	-585	-37.0566	-585	-37.0903	-585	-37.1076	-585	-37.1637
-580	-43.7891	-580	-36.9903	-580	-37.0352	-580	-37.0699	-580	-37.0903	-580	-37.1504
-575	-43.4254	-575	-36.9648	-575	-37.0127	-575	-37.0495	-575	-37.0719	-575	-37.1362
-570	-43.4407	-570	-36.9373	-570	-36.9883	-570	-37.028	-570	-37.0515	-570	-37.1198
-565	-43.2368	-565	-36.9077	-565	-36.9628	-565	-37.0056	-565	-37.0291	-565	-37.1015
-560	-43.1349	-560	-36.874	-560	-36.9362	-560	-36.9821	-560	-37.0056	-560	-37.0821
-555	-43.0282	-555	-36.8363	-555	-36.9056	-555	-36.9566	-555	-36.9811	-555	-37.0617
-550	-42.6447	-550	-36.8016	-550	-36.8628	-550	-36.922	-550	-36.9546	-550	-37.0403
-545	-42.4558	-545	-36.7618	-545	-36.8353	-545	-36.8852	-545	-36.926	-545	-37.0189
-540	-42.348	-540	-36.7057	-540	-36.7945	-540	-36.8577	-540	-36.8944	-540	-36.9954
-535	-42.1412	-535	-36.671	-535	-36.7445	-535	-36.821	-535	-36.8506	-535	-36.9699
-530	-42.1977	-530	-36.6843	-530	-36.7118	-530	-36.77	-530	-36.821	-530	-36.9352
-525	-41.6001	-525	-36.6445	-525	-36.7231	-525	-36.7516	-525	-36.7802	-525	-36.8995
-520	-41.7094	-520	-36.6047	-520	-36.6863	-520	-36.7526	-520	-36.7271	-520	-36.872
-515	-41.5956	-515	-36.5629	-515	-36.6496	-515	-36.718	-515	-36.6935	-515	-36.8373
-510	-41.3308	-510	-36.5201	-510	-36.6109	-510	-36.6833	-510	-36.7037	-510	-36.7843
-505	-40.9192	-505	-36.4783	-505	-36.5721	-505	-36.6476	-505	-36.6649	-505	-36.7741
-500	-40.8171	-500	-36.4252	-500	-36.5242	-500	-36.6047	-500	-36.6251	-500	-36.7679
-495	-40.6323	-495	-36.3783	-495	-36.4803	-495	-36.5639	-495	-36.5843	-495	-36.7333
-490	-40.6349	-490	-36.3293	-490	-36.4354	-490	-36.5211	-490	-36.5415	-490	-36.6976
-485	-40.2345	-485	-36.2763	-485	-36.3875	-485	-36.4783	-485	-36.5007	-485	-36.6629
-480	-40.7139	-480	-36.2222	-480	-36.3385	-480	-36.4324	-480	-36.4466	-480	-36.618
-475	-40.8143	-475	-36.1661	-475	-36.2865	-475	-36.3844	-475	-36.3977	-475	-36.5762
-470	-40.4427	-470	-36.0937	-470	-36.2212	-470	-36.3242	-470	-36.3477	-470	-36.5323
-465	-39.8725	-465	-36.0233	-465	-36.1559	-465	-36.2651	-465	-36.2947	-465	-36.4885
-460	-39.9578	-460	-35.9652	-460	-36.0917	-460	-36.1998	-460	-36.2386	-460	-36.4415
-455	-39.5633	-455	-35.9142	-455	-36.0366	-455	-36.1437	-455	-36.1794	-455	-36.3905
-450	-38.8035	-450	-35.8805	-450	-35.9907	-450	-36.0917	-450	-36.1019	-450	-36.3263
-445	-38.6612	-445	-35.8622	-445	-35.956	-445	-36.0499	-445	-36.0305	-445	-36.263
-440	-38.4962	-440	-35.8724	-440	-35.9356	-440	-36.0142	-440	-35.9703	-440	-36.1947
-435	-37.6249	-435	-35.9315	-435	-35.9428	-435	-35.9948	-435	-35.9173	-435	-36.1355
-430	-36.9197	-430	-35.392	-430	-33.8956	-430	-36.0029	-430	-35.8775	-430	-36.0815
-425	-36.134	-425	-35.2563	-425	-35.4634	-425	-34.7616	-425	-35.852	-425	-36.0325
-420	-36.3136	-420	-35.1278	-420	-35.3359	-420	-35.5072	-420	-35.8561	-420	-35.9897
-415	-36.0812	-415	-34.9778	-415	-35.2033	-415	-35.3828	-415	-35.906	-415	-35.9621
-410	-35.5326	-410	-34.8085	-410	-35.0503	-410	-35.2451	-410	-35.3573	-410	-35.9632
-405	-35.3705	-405	-34.6188	-405	-34.8779	-405	-35.087	-405	-35.2206	-405	-34.8146
-400	-34.9837	-400	-34.4087	-400	-34.6841	-400	-34.9085	-400	-35.0747	-400	-35.4419
-395	-34.3043	-395	-34.1771	-395	-34.4678	-395	-34.7086	-395	-34.9064	-395	-35.3032
-390	-33.9598	-390	-33.9252	-390	-34.2312	-390	-34.4852	-390	-34.7147	-390	-35.1421
-385	-33.8809	-385	-33.6488	-385	-33.9701	-385	-34.2383	-385	-34.4995	-385	-34.9564
-380	-33.976	-380	-33.3469	-380	-33.6804	-380	-33.9629	-380	-34.2587	-380	-34.7463
-375	-33.3586	-375	-33.0307	-375	-33.3713	-375	-33.6641	-375	-33.9935	-375	-34.5086
-370	-33.0295	-370	-32.691	-370	-33.0388	-370	-33.3387	-370	-33.7008	-370	-34.2434
-365	-32.8513	-365	-29.8523	-365	-32.6828	-365	-32.9899	-365	-33.3703	-365	-33.9415
-360	-32.2643	-360	-31.5078	-360	-30.2501	-360	-32.6145	-360	-33.0205	-360	-33.61
-355	-31.9806	-355	-31.5537	-355	-31.8434	-355	-30.701	-355	-32.6441	-355	-33.2449
-350	-30.976	-350	-30.8203	-350	-31.4333	-350	-31.9087	-350	-32.2361	-350	-32.845
-345	-30.435	-345	-30.0747	-345	-30.7642	-345	-31.2926	-345	-29.1026	-345	-32.4115
-340	-29.6988	-340	-29.2699	-340	-30.0104	-340	-30.6	-340	-30.802	-340	-31.9393
-335	-29.0142	-335	-28.457	-335	-29.1679	-335	-29.8207	-335	-30.8683	-335	-29.7146
-330	-28.0771	-330	-27.5879	-330	-28.2989	-330	-28.9456	-330	-29.9666	-330	-31.0488
-325	-27.63	-325	-26.6771	-325	-27.3982	-325	-28.0163	-325	-29.0557	-325	-30.2654
-320	-26.703	-320	-25.7173	-320	-26.4364	-320	-27.0718	-320	-28.1275	-320	-29.3719
-315	-25.7182	-315	-24.7003	-315	-25.4357	-315	-26.0641	-315	-27.1534	-315	-28.3529
-310	-24.8075	-310	-23.6365	-310	-24.38	-310	-25.0135	-310	-26.1242	-310	-27.2819
-305	-23.9333	-305	-22.5145	-305	-23.2672	-305	-23.9057	-305	-25.0461	-305	-26.1844
-300	-22.6474	-300	-21.4384	-300	-22.1687	-300	-22.797	-300	-23.9078	-300	-25.0206
-295	-21.7085	-295	-20.144	-295	-20.8876	-295	-21.5261	-295	-22.7113	-295	-23.8241
-290	-20.7767	-290	-18.9169	-290	-19.6452	-290	-20.2725	-290	-21.4628	-290	-22.5665
-285	-19.8143	-285	-17.6735	-285	-18.3784	-285	-18.9883	-285	-20.1705	-285	-21.2497
-280	-18.5521	-280	-16.4251	-280	-17.1003	-280	-17.6868	-280	-18.8476	-280	-19.8859
-275	-17.259	-275	-15.1807	-275	-15.8222	-275	-16.3781	-275	-17.5042	-275	-18.5018
-270	-16.3925	-270	-13.9526	-270	-14.5534	-270	-15.0756	-270	-16.1639	-270	-17.1054
-265	-15.5687	-265	-12.751	-265	-13.3069	-265	-13.7914	-265	-14.8359	-265	-15.7121
-260	-14.4259	-260	-11.6127	-260	-12.1156	-260	-12.5552	-260	-13.5334	-260	-14.3381
-255	-13.4525	-255	-10.505	-255	-10.9619	-255	-11.3608	-255	-12.2675	-255	-12.9999
-250	-12.4102	-250	-9.44938	-250	-9.86024	-250	-10.2194	-250	-11.0537	-250	-11.7096
-245	-11.0742	-245	-8.45182	-245	-8.81739	-245	-9.13634	-245	-9.9296	-245	-10.5029
-240	-9.97752	-240	-7.51699	-240	-7.83931	-240	-8.12032	-240	-8.86013	-240	-9.3585
-235	-9.10707	-235	-6.64918	-235	-6.93029	-235	-7.17519	-235	-7.85492	-235	-8.28801
-230	-8.28344	-230	-5.85011	-230	-6.09328	-230	-6.30462	-230	-6.92356	-230	-7.29586
-225	-7.36685	-225	-5.12132	-225	-5.33011	-225	-5.51126	-225	-6.06849	-225	-6.38561
-220	-6.55837	-220	-4.35775	-220	-4.53257	-220	-4.68384	-220	-5.29033	-220	-5.55788
-215	-5.87171	-215	-3.85254	-215	-4.00187	-215	-4.1308	-215	-4.58816	-215	-4.81185
-210	-5.25422	-210	-3.33448	-210	-3.45923	-210	-3.56674	-210	-3.95923	-210	-4.14497
-205	-4.65466	-205	-2.86518	-205	-2.96881	-205	-3.05786	-205	-3.34744	-205	-3.49748
-200	-4.09645	-200	-2.45157	-200	-2.53705	-200	-2.61018	-200	-2.88619	-200	-3.01135
-195	-3.65985	-195	-2.08947	-195	-2.15944	-195	-2.21921	-195	-2.47421	-195	-2.5757
-190	-3.18115	-190	-1.77439	-190	-1.83141	-190	-1.87996	-190	-2.09834	-190	-2.18035
-185	-2.81028	-185	-1.50175	-185	-1.54785	-185	-1.58712	-185	-1.77276	-185	-1.83845
-180	-2.51047	-180	-1.26694	-180	-1.30407	-180	-1.33559	-180	-1.49195	-180	-1.54448
-175	-2.21161	-175	-1.0657	-175	-1.09558	-175	-1.12067	-175	-1.25154	-175	-1.29326
-170	-1.95584	-170	-0.89407	-170	-0.91786	-170	-0.9379	-170	-1.04662	-170	-1.07967
-165	-1.69168	-165	-0.74812	-165	-0.76704	-165	-0.78293	-165	-0.87271	-165	-0.89874
-160	-1.52633	-160	-0.62458	-160	-0.63955	-160	-0.65211	-160	-0.72577	-160	-0.74622
-155	-1.35316	-155	-0.52032	-155	-0.53214	-155	-0.54203	-155	-0.60212	-155	-0.61813
-150	-1.20746	-150	-0.43263	-150	-0.44194	-150	-0.44969	-150	-0.49842	-150	-0.51092
-145	-1.11192	-145	-0.35909	-145	-0.36638	-145	-0.37245	-145	-0.41173	-145	-0.42146
-140	-0.99725	-140	-0.29757	-140	-0.30328	-140	-0.30801	-140	-0.33952	-140	-0.34707
-135	-0.90201	-135	-0.24622	-135	-0.25067	-135	-0.25436	-135	-0.27951	-135	-0.28536
-130	-0.79903	-130	-0.20347	-130	-0.20693	-130	-0.20979	-130	-0.22978	-130	-0.23429
-125	-0.72621	-125	-0.16796	-125	-0.17066	-125	-0.17287	-125	-0.18864	-125	-0.19213
-120	-0.66387	-120	-0.39231	-120	-0.1406	-120	-0.14231	-120	-0.1547	-120	-0.15739
-115	-0.59358	-115	-0.32088	-115	-0.3224	-115	-0.11705	-115	-0.12676	-115	-0.12883
-110	-0.54499	-110	-0.26169	-110	-0.26287	-110	-0.26384	-110	-0.10378	-110	-0.10537
-105	-0.53241	-105	-0.21278	-105	-0.21371	-105	-0.21447	-105	-0.08492	-105	-0.08614
-100	-0.53553	-100	-0.17248	-100	-0.1732	-100	-0.17378	-100	-0.06943	-100	-0.07036
-95	-0.50446	-95	-0.13935	-95	-0.13991	-95	-0.14036	-95	-0.05673	-95	-0.05744
-90	-0.42866	-90	-0.11222	-90	-0.11264	-90	-0.11299	-90	-0.16158	-90	-0.1621
-85	-0.36263	-85	-0.09004	-85	-0.09037	-85	-0.09063	-85	-0.12869	-85	-0.1291
-80	-0.38341	-80	-0.07197	-80	-0.07223	-80	-0.07243	-80	-0.10202	-80	-0.10234
-75	-0.32697	-75	-0.0573	-75	-0.0575	-75	-0.05766	-75	-0.08047	-75	-0.08071
-70	-0.27089	-70	-0.04544	-70	-0.04558	-70	-0.04571	-70	-0.06313	-70	-0.06331
-65	-0.34948	-65	-0.03587	-65	-0.03599	-65	-0.03607	-65	-0.04924	-65	-0.04938
-60	-0.28095	-60	-0.02817	-60	-0.02826	-60	-0.02833	-60	-0.03818	-60	-0.03828
-55	-0.30301	-55	-0.02201	-55	-0.02208	-55	-0.02213	-55	-0.0294	-55	-0.02948
-50	-0.27376	-50	-0.01711	-50	-0.01716	-50	-0.0172	-50	-0.02247	-50	-0.02253
-45	-0.22565	-45	-0.01321	-45	-0.01325	-45	-0.01328	-45	-0.01704	-45	-0.01709
-40	-0.2095	-40	-0.01014	-40	-0.01017	-40	-0.01019	-40	-0.01281	-40	-0.01285
-35	-0.18932	-35	-0.00773	-35	-0.00775	-35	-0.00777	-35	-0.00955	-35	-0.00957
-30	-0.16379	-30	-0.00585	-30	-0.00587	-30	-0.00588	-30	-0.00705	-30	-0.00707
-25	-0.07673	-25	-0.00441	-25	-0.00442	-25	-0.00443	-25	-0.00515	-25	-0.00517
-20	-0.15536	-20	-0.00329	-20	-0.0033	-20	-0.00332	-20	-0.00373	-20	-0.00375
-15	-0.15168	-15	-0.00247	-15	-0.00248	-15	-0.00248	-15	-0.0027	-15	-0.00271
-10	-0.14274	-10	-0.00186	-10	-0.00187	-10	-0.00187	-10	-0.00196	-10	-0.00197
-5	-0.09638	-5	-0.00143	-5	-0.00143	-5	-0.00143	-5	-0.00146	-5	-0.00146
0	4.2046e-06	0	-0.00113	0	-0.00114	0	-0.00114	0	-0.00114	0	-0.00115
	--		--		--
	--		--		--
	--		--		--
	--		--		--
	--		--		--
	--		--		--
	--		--		--
	--		--		--
	--		--		--
	--		--		--
	--		--		--
	--		--		--
	--		--		--
	--		--		--
	--		--		--
	--		--		--
	--		--		--
	--		--		--
	--		--		--
	--		--		--
	--		--		--
	--		--		--
	--		--		--
	--		--		--
	--		--		--
	--		--		--
	--		--		--
	--		--		--
	--		--		--
	--		--		--
	--		--		--
	--		--		--
	--		--		--
	--		--		--
	--		--		--
	--		--		--
	--		--		--
	--		--		--
	--		--		--
	--		--		--
	--		--		--
	--		--		--
	--		--		--
	--		--		--
	--		--		--
	--		--		--
	--		--		--
	--		--		--
	--		--		--
	--		--		--
	--		--		--
	--		--		--
	--		--		--
	--		--		--
	--		--		--
	--		--		--
	--		--		--
	--		--		--
	--		--		--
	--		--		--
	--		--		--
	--		--		--
	--		--		--
	--		--		--
	--		--		--
	--		--		--
	--		--		--
	--		--		--
	--		--		--
	--		--		--
	--		--		--
	--		--		--
	--		--		--
	--		--		--
	--		--		--
	--		--		--
	--		--		--
	--		--		--
	--		--		--
	--		--		--
	--		--		--
	--		--		--
	--		--		--
	--		--		--
	--		--		--
	--		--		--
	--		--		--
	--		--		--
	--		--		--
	--		--		--
	--		--		--
	--		--		--
	--		--		--
	--		--		--
	--		--		--
	--		--		--
	--		--		--
	--		--		--
	--		--		--
	--		--		--
	--		--		--
	--		--		--
	--		--		--
	--		--		--
	--		--		--
	--		--		--
	--		--		--
	--		--		--
	--		--		--
	--		--		--
	--		--		--
	--		--		--
	--		--		--
	--		--		--
	--		--		--
	--		--		--
	--		--		--
	--		--		--
	--		--		--
	--		--		--
	--		--		--
	--		--		--
	--		--		--
	--		--		--
	--		--		--
	--		--		--
	--		--		--
	--		--		--
	--		--		--
	--		--		--
	--		--		--
	--		--		--
	--		--		--
	--		--		--
	--		--		--
	--		--		--
	--		--		--
	--		--		--
	--		--		--
	--		--		--
	--		--		--
	--		--		--
	--		--		--
	--		--		--
	--		--		--
	--		--		--
	--		--		--
	--		--		--
	--		--		--
	--		--		--
	--		--		--
	--		--		--
	--		--		--
	--		--		--
	--		--		--
	--		--		--
	--		--		--
	--		--		--
	--		--		--
	--		--		--
	--		--		--
	--		--		--
	--		--		--
	--		--		--
	--		--		--
	--		--		--
	--		--		--
	--		--		--
	--		--		--
	--		--		--
	--		--		--
	--		--		--
	--		--		--
	--		--		--
	--		--		--
	--		--		--
	--		--		--
	--		--		--
	--		--		--
	--		--		--
	--		--		--
	--		--		--
	--		--		--
	--		--		--
	--		--		--
	--		--		--
	--		--		--
	--		--		--
	--		--		--
	--		--		--
	--		--		--
	--		--		--
	--		--		--
	--		--		--
	--		--		--
	--		--		--
	--		--		--
	--		--		--
	--		--		--
	--		--		--
	--		--		--
	--		--		--
	--		--		--
	--		--		--
	--		--		--
	--		--		--
	--		--		--
	--		--		--
	--		--		--
	--		--		--
	--		--		--
	--		--		--
	--		--		--
	--		--		--
	--		--		--
	--		--		--
	--		--		--
	--		--		--
	--		--		--
	--		--		--
	--		--		--
	--		--		--
	--		--		--
	--		--		--
	--		--		--
	--		--		--
	--		--		--
	--		--		--
	--		--		--
	--		--		--
	--		--		--
	--		--		--
	--		--		--
	--		--		--
	--		--		--
	--		--		--
	--		--		--
	--		--		--
	--		--		--
	--		--		--
	--		--		--
	--		--		--
	--		--		--
	--		--		--
	--		--		--
	--		--		--
	--		--		--
	--		--		--
	--		--		--
	--		--		--
	--		--		--
	--		--		--
	--		--		--
	--		--		--
	--		--		--
	--		--		--
	--		--		--
	--		--		--
	--		--		--
	--		--		--
	--		--		--
	--		--		--
	--		--		--
	--		--		--
	--		--		--
	--		--		--
	--		--		--
	--		--		--
	--		--		--
	--		--		--
	--		--		--
	--		--		--
	--		--		--
	--		--		--
	--		--		--
	--		--		--
	--		--		--
	--		--		--
	--		--		--
	--		--		--
	--		--		--
	--		--		--
	--		--		--
	--		--		--
	--		--		--
	--		--		--
	--		--		--
	--		--		--
	--		--		--
	--		--		--
	--		--		--
	--		--		--
	--		--		--
	--		--		--
	--		--		--
	--		--		--
	--		--		--
	--		--		--
	--		--		--
	--		--		--
	--		--		--
	--		--		--
	--		--		--
	--		--		--
	--		--		--
	--		--		--
	--		--		--
	--		--		--
	--		--		--
	--		--		--
	--		--		--
	--		--		--
	--		--		--
	--		--		--
	--		--		--
	--		--		--
	--		--		--
	--		--		--
	--		--		--
	--		--		--
	--		--		--
	--		--		--
	--		--		--
	--		--		--
	--		--		--
	--		--		--
	--		--		--
	--		--		--
	--		--		--
	--		--		--
	--		--		--
	--		--		--
	--		--		--
	--		--		--
	--		--		--
	--		--		--
	--		--		--
	--		--		--
	--		--		--
	--		--		--
	--		--		--
	--		--		--
	--		--		--
	--		--		--
	--		--		--
	--		--		--
	--		--		--
	--		--		--
	--		--		--
	--		--		--
	--		--		--
	--		--		--
	--		--		--
	--		--		--
	--		--		--
	--		--		--
	--		--		--
	--		--		--
	--		--		--
	--		--		--
	--		--		--
	--		--		--
	--		--		--
	--		--		--
	--		--		--
	--		--		--
	--		--		--
	--		--		--
	--		--		--
	--		--		--
	--		--		--
	--		--		--
	--		--		--
	--		--		--
	--		--		--
	--		--		--
	--		--		--
	--		--		--
	--		--		--
	--		--		--
	--		--		--
	--		--		--
	--		--		--
	--		--		--
	--		--		--
	--		--		--
	--		--		--
	--		--		--
	--		--		--
	--		--		--
	--		--		--
	--		--		--
	--		--		--
	--		--		--
	--		--		--
	--		--		--
	--		--		--
	--		--		--
	--		--		--
	--		--		--
	--		--		--
	--		--		--
	--		--		--
	--		--		--
	--		--		--
	--		--		--
	--		--		--
	--		--		--
	--		--		--
	--		--		--
	--		--		--
	--		--		--
	--		--		--
	--		--		--
	--		--		--
	--		--		--
	--		--		--
	--		--		--
	--		--		--
	--		--		--
	--		--		--
	--		--		--
	--		--		--
	--		--		--
	--		--		--
	--		--		--
	--		--		--
	--		--		--
	--		--		--
	--		--		--
	--		--		--
	--		--		--
	--		--		--
	--		--		--
	--		--		--
	--		--		--
	--		--		--
	--		--		--
	--		--		--
	--		--		--
	--		--		--
	--		--		--
	--		--		--
	--		--		--
	--		--		--
	--		--		--
	--		--		--
	--		--		--
	--		--		--
	--		--		--
	--		--		--
	--		--		--
	--		--		--
	--		--		--
	--		--		--
	--		--		--
	--		--		--
	--		--		--
	--		--		--
	--		--		--
	--		--		--
	--		--		--
	--		--		--
	--		--		--
	--		--		--
	--		--		--
	--		--		--
	--		--		--
	--		--		--
	--		--		--
	--		--		--
	--		--		--
	--		--		--
	--		--		--
	--		--		--
	--		--		--
	--		--		--
	--		--		--
	--		--		--
	--		--		--
	--		--		--
	--		--		--
	--		--		--
	--		--		--
	--		--		--
	--		--		--
	--		--		--
	--		--		--
	--		--		--
	--		--		--
	--		--		--
	--		--		--
	--		--		--
	--		--		--
	--		--		--
	--		--		--
	--		--		--
	--		--		--
	--		--		--
	--		--		--
	--		--		--
	--		--		--
	--		--		--
	--		--		--
	--		--		--
	--		--		--
	--		--		--
	--		--		--
	--		--		--
	--		--		--
	--		--		--
	--		--		--
	--		--		--
	--		--		--
	--		--		--
	--		--		--
	--		--		--
	--		--		--
	--		--		--
	--		--		--
	--		--		--
	--		--		--
	--		--		--
	--		--		--
	--		--		--
	--		--		--
	--		--		--
	--		--		--
	--		--		--
	--		--		--
	--		--		--
	--		--		--
	--		--		--
	--		--		--
	--		--		--
	--		--		--
	--		--		--
	--		--		--
	--		--		--
	--		--		--
	--		--		--
	--		--		--
	--		--		--
	--		--		--
	--		--		--
	--		--		--
	--		--		--
	--		--		--
	--		--		--
	--		--		--
	--		--		--
	--		--		--
	--		--		--
	--		--		--
	--		--		--
	--		--		--
	--		--		--
	--		--		--
	--		--		--
	--		--		--
	--		--		--
	--		--		--
	--		--		--
	--		--		--
	--		--		--
	--		--		--
	--		--		--
	--		--		--
	--		--		--
	--		--		--
	--		--		--
	--		--		--
	--		--		--
	--		--		--
	--		--		--
	--		--		--
	--		--		--
	--		--		--
	--		--		--
	--		--		--
	--		--		--
	--		--		--
	--		--		--
	--		--		--
	--		--		--
	--		--		--
	--		--		--
	--		--		--
	--		--		--
	--		--		--
	--		--		--
	--		--		--
	--		--		--
	--		--		--
	--		--		--
	--		--		--
	--		--		--
	--		--		--
	--		--		--
	--		--		--
	--		--		--
	--		--		--
	--		--		--
	--		--		--
	--		--		--
	--		--		--
	--		--		--
	--		--		--
	--		--		--
	--		--		--
	--		--		--
	--		--		--
	--		--		--
	--		--		--
	--		--		--
	--		--		--
	--		--		--
	--		--		--
	--		--		--
	--		--		--
	--		--		--
	--		--		--
	--		--		--
	--		--		--
	--		--		--
	--		--		--
	--		--		--
	--		--		--
	--		--		--
	--		--		--
	--		--		--
	--		--		--
	--		--		--
	--		--		--
	--		--		--
	--		--		--
	--		--		--
	--		--		--
	--		--		--
	--		--		--
	--		--		--
	--		--		--
	--		--		--
	--		--		--
	--		--		--
	--		--		--
	--		--		--
	--		--		--
	--		--		--
	--		--		--
	--		--		--
	--		--		--
	--		--		--
	--		--		--
	--		--		--
	--		--		--
	--		--		--
	--		--		--
	--		--		--
	--		--		--
	--		--		--
	--		--		--
	--		--		--
	--		--		--
	--		--		--
	--		--		--
	--		--		--
	--		--		--
	--		--		--
	--		--		--
	--		--		--
	--		--		--
	--		--		--
	--		--		--
	--		--		--
	--		--		--
	--		--		--
	--		--		--
	--		--		--
	--		--		--
	--		--		--
	--		--		--
	--		--		--
	--		--		--
	--		--		--
	--		--		--
	--		--		--
	--		--		--
	--		--		--
	--		--		--
	--		--		--
	--		--		--
	--		--		--
	--		--		--
	--		--		--
	--		--		--
	--		--		--
	--		--		--
	--		--		--
	--		--		--
	--		--		--
	--		--		--
	--		--		--
	--		--		--
	--		--		--
	--		--		--
	--		--		--
	--		--		--
	--		--		--
	--		--		--
	--		--		--
	--		--		--
	--		--		--
	--		--		--
	--		--		--
	--		--		--
	--		--		--
	--		--		--
	--		--		--
	--		--		--
	--		--		--
	--		--		--
	--		--		--
	--		--		--
	--		--		--
	--		--		--
	--		--		--
	--		--		--
	--		--		--
	--		--		--
	--		--		--
	--		--		--
	--		--		--
	--		--		--
	--		--		--
	--		--		--
	--		--		--
	--		--		--
	--		--		--
	--		--		--
	--		--		--
	--		--		--
	--		--		--
	--		--		--
	--		--		--
	--		--		--
	--		--		--
	--		--		--
	--		--		--
	--		--		--
	--		--		--
	--		--		--
	--		--		--
	--		--		--
	--		--		--
	--		--		--
	--		--		--
	--		--		--
	--		--		--
	--		--		--
	--		--		--
	--		--		--
	--		--		--
	--		--		--
	--		--		--
	--		--		--
	--		--		--
	--		--		--
	--		--		--
	--		--		--
	--		--		--
	--		--		--
	--		--		--
	--		--		--
	--		--		--
	--		--		--
	--		--		--
	--		--		--
	--		--		--
	--		--		--
	--		--		--
	--		--		--
	--		--		--
	--		--		--
	--		--		--
	--		--		--
	--		--		--
	--		--		--
	--		--		--
	--		--		--
	--		--		--
	--		--		--
	--		--		--
	--		--		--
	--		--		--
	--		--		--
	--		--		--
	--		--		--
	--		--		--
	--		--		--
	--		--		--
	--		--		--
	--		--		--
	--		--		--
	--		--		--
	--		--		--
	--		--		--
	--		--		--
	--		--		--
	--		--		--
	--		--		--
	--		--		--
	--		--		--
	--		--		--
	--		--		--
	--		--		--
	--		--		--
	--		--		--
	--		--		--
	--		--		--
	--		--		--
	--		--		--
	--		--		--
	--		--		--
	--		--		--
	--		--		--
	--		--		--
	--		--		--
	--		--		--
	--		--		--
	--		--		--
	--		--		--
	--		--		--
	--		--		--
	--		--		--
	--		--		--
	--		--		--
	--		--		--
			--		--
			--		--
			--		--
			--		--
			--		--
			--		--
			--		--
			--		--
			--		--
			--		--
			--		--
			--		--
			--		--
			--		--
			--		--
					--

## Sheet: MLG_3nmhBN_RuCl3_5
		COMSOL simulations
	experiment		k0=0.008 cm/s		k0=0.009 cm/s		k0=0.01 cm/s		k0=0.012 cm/s		k0=0.015 cm/s
E(mV)	I(pA)	E(mV)	I (pA)	E(mV)	I (pA)	E(mV)	I (pA)	E(mV)	I (pA)	E(mV)	I (pA)
-600	-30.9837	-600	-25.4443	-600	-25.4681	-600	-25.4877	-600	-25.4954	-600	-25.5241
-595	-30.9109	-595	-25.4317	-595	-25.4569	-595	-25.4772	-595	-25.4877	-595	-25.5213
-590	-30.8685	-590	-25.4177	-590	-25.4443	-590	-25.466	-590	-25.4765	-590	-25.5143
-585	-30.4746	-585	-25.4023	-585	-25.431	-585	-25.4541	-585	-25.466	-585	-25.5045
-580	-30.2709	-580	-25.3855	-580	-25.4163	-580	-25.4401	-580	-25.4541	-580	-25.4954
-575	-30.294	-575	-25.368	-575	-25.4009	-575	-25.4261	-575	-25.4415	-575	-25.4856
-570	-30.1276	-570	-25.3491	-570	-25.3841	-570	-25.4114	-570	-25.4275	-570	-25.4744
-565	-29.9488	-565	-25.3288	-565	-25.3666	-565	-25.396	-565	-25.4121	-565	-25.4618
-560	-29.6887	-560	-25.3057	-560	-25.3484	-560	-25.3799	-560	-25.396	-560	-25.4485
-555	-29.6325	-555	-25.2798	-555	-25.3274	-555	-25.3624	-555	-25.3792	-555	-25.4345
-550	-29.1282	-550	-25.256	-550	-25.298	-550	-25.3386	-550	-25.361	-550	-25.4198
-545	-29.1418	-545	-25.2287	-545	-25.2791	-545	-25.3134	-545	-25.3414	-545	-25.4051
-540	-28.7971	-540	-25.1902	-540	-25.2511	-540	-25.2945	-540	-25.3197	-540	-25.389
-535	-28.5768	-535	-25.1664	-535	-25.2168	-535	-25.2693	-535	-25.2896	-535	-25.3715
-530	-28.2772	-530	-25.1755	-530	-25.1944	-530	-25.2343	-530	-25.2693	-530	-25.3477
-525	-28.375	-525	-25.1482	-525	-25.2021	-525	-25.2217	-525	-25.2413	-525	-25.3232
-520	-28.1806	-520	-25.1209	-520	-25.1769	-520	-25.2224	-520	-25.2049	-520	-25.3043
-515	-27.8956	-515	-25.0922	-515	-25.1517	-515	-25.1986	-515	-25.1818	-515	-25.2805
-510	-27.5824	-510	-25.0628	-510	-25.1251	-510	-25.1748	-510	-25.1888	-510	-25.2441
-505	-27.2888	-505	-25.0341	-505	-25.0985	-505	-25.1503	-505	-25.1622	-505	-25.2371
-500	-27.3806	-500	-24.9977	-500	-25.0656	-500	-25.1209	-500	-25.1349	-500	-25.2329
-495	-27.1391	-495	-24.9655	-495	-25.0355	-495	-25.0929	-495	-25.1069	-495	-25.2091
-490	-27.2763	-490	-24.9319	-490	-25.0047	-490	-25.0635	-490	-25.0775	-490	-25.1846
-485	-27.0737	-485	-24.8955	-485	-24.9718	-485	-25.0341	-485	-25.0495	-485	-25.1608
-480	-26.7638	-480	-24.8584	-480	-24.9382	-480	-25.0026	-480	-25.0124	-480	-25.13
-475	-26.6805	-475	-24.8199	-475	-24.9025	-475	-24.9697	-475	-24.9788	-475	-25.1013
-470	-26.4616	-470	-24.7702	-470	-24.8577	-470	-24.9284	-470	-24.9445	-470	-25.0712
-465	-26.258	-465	-24.7219	-465	-24.8129	-465	-24.8878	-465	-24.9081	-465	-25.0411
-460	-26.1533	-460	-24.682	-460	-24.7688	-460	-24.843	-460	-24.8696	-460	-25.0089
-455	-25.7619	-455	-24.647	-455	-24.731	-455	-24.8045	-455	-24.829	-455	-24.9739
-450	-25.7752	-450	-24.6239	-450	-24.6995	-450	-24.7688	-450	-24.7758	-450	-24.9298
-445	-25.7788	-445	-24.6113	-445	-24.6757	-445	-24.7401	-445	-24.7268	-445	-24.8864
-440	-25.0748	-440	-24.6183	-440	-24.6617	-440	-24.7156	-440	-24.6855	-440	-24.8395
-435	-25.7753	-435	-24.6589	-435	-24.6666	-435	-24.7023	-435	-24.6491	-435	-24.7989
-430	-25.1973	-430	-24.2886	-430	-23.2617	-430	-24.7079	-430	-24.6218	-430	-24.7618
-425	-25.1668	-425	-24.1955	-425	-24.3376	-425	-23.856	-425	-24.6043	-425	-24.7282
-420	-24.7534	-420	-24.1073	-420	-24.2501	-420	-24.3677	-420	-24.6071	-420	-24.6988
-415	-24.9889	-415	-24.0044	-415	-24.1591	-415	-24.2823	-415	-24.6414	-415	-24.6799
-410	-24.4189	-410	-23.8882	-410	-24.0541	-410	-24.1878	-410	-24.2648	-410	-24.6806
-405	-24.8083	-405	-23.758	-405	-23.9358	-405	-24.0793	-405	-24.171	-405	-23.8924
-400	-24.097	-400	-23.6138	-400	-23.8028	-400	-23.9568	-400	-24.0709	-400	-24.3229
-395	-23.565	-395	-23.4549	-395	-23.6544	-395	-23.8196	-395	-23.9554	-395	-24.2277
-390	-23.4786	-390	-23.282	-390	-23.492	-390	-23.6663	-390	-23.8238	-390	-24.1171
-385	-23.0596	-385	-23.0923	-385	-23.3128	-385	-23.4969	-385	-23.6761	-385	-23.9897
-380	-23.4356	-380	-22.8851	-380	-23.114	-380	-23.3079	-380	-23.5109	-380	-23.8455
-375	-23.3921	-375	-22.6681	-375	-22.9019	-375	-23.1028	-375	-23.3289	-375	-23.6824
-370	-23.0736	-370	-22.435	-370	-22.6737	-370	-22.8795	-370	-23.128	-370	-23.5004
-365	-23.0182	-365	-20.4869	-365	-22.4294	-365	-22.6401	-365	-22.9012	-365	-23.2932
-360	-22.7873	-360	-21.623	-360	-20.7599	-360	-22.3825	-360	-22.6611	-360	-23.0657
-355	-21.9432	-355	-21.6545	-355	-21.8533	-355	-21.0693	-355	-22.4028	-355	-22.8151
-350	-21.738	-350	-21.1512	-350	-21.5719	-350	-21.8981	-350	-22.1228	-350	-22.5407
-345	-22.1491	-345	-20.6395	-345	-21.1127	-345	-21.4753	-345	-19.9724	-345	-22.2432
-340	-21.1539	-340	-20.0872	-340	-20.5954	-340	-21	-340	-21.1386	-340	-21.9191
-335	-20.6188	-335	-19.5293	-335	-20.0172	-335	-20.4652	-335	-21.1841	-335	-20.3924
-330	-20.1783	-330	-18.9329	-330	-19.4208	-330	-19.8646	-330	-20.5653	-330	-21.308
-325	-18.7783	-325	-18.3078	-325	-18.8027	-325	-19.2269	-325	-19.9402	-325	-20.7704
-320	-18.8333	-320	-17.6491	-320	-18.1426	-320	-18.5787	-320	-19.3032	-320	-20.1572
-315	-19.1243	-315	-16.9512	-315	-17.4559	-315	-17.8871	-315	-18.6347	-315	-19.4579
-310	-17.781	-310	-16.2211	-310	-16.7314	-310	-17.1661	-310	-17.9284	-310	-18.7229
-305	-17.176	-305	-15.4511	-305	-15.9677	-305	-16.4059	-305	-17.1885	-305	-17.9697
-300	-16.4966	-300	-14.7126	-300	-15.2138	-300	-15.645	-300	-16.4073	-300	-17.171
-295	-14.9747	-295	-13.8243	-295	-14.3346	-295	-14.7728	-295	-15.5862	-295	-16.3499
-290	-14.8178	-290	-12.9822	-290	-13.482	-290	-13.9125	-290	-14.7294	-290	-15.4868
-285	-15.0299	-285	-12.1289	-285	-12.6126	-285	-13.0312	-285	-13.8425	-285	-14.5831
-280	-13.3137	-280	-11.2721	-280	-11.7355	-280	-12.138	-280	-12.9346	-280	-13.6472
-275	-12.5831	-275	-10.4181	-275	-10.8584	-275	-11.2399	-275	-12.0127	-275	-12.6973
-270	-11.695	-270	-9.5753	-270	-9.9876	-270	-10.346	-270	-11.0929	-270	-11.739
-265	-9.84644	-265	-8.7507	-265	-9.1322	-265	-9.4647	-265	-10.1815	-265	-10.7828
-260	-10.8497	-260	-7.9695	-260	-8.3146	-260	-8.6163	-260	-9.2876	-260	-9.8399
-255	-9.1714	-255	-7.2093	-255	-7.5229	-255	-7.7966	-255	-8.4189	-255	-8.9215
-250	-8.26551	-250	-6.48487	-250	-6.76683	-250	-7.0133	-250	-7.5859	-250	-8.036
-245	-7.3599	-245	-5.80027	-245	-6.05115	-245	-6.27004	-245	-6.81443	-245	-7.2079
-240	-6.4566	-240	-5.15872	-240	-5.37992	-240	-5.57277	-240	-6.08048	-240	-6.4225
-235	-5.32535	-235	-4.56316	-235	-4.75608	-235	-4.92415	-235	-5.39063	-235	-5.68785
-230	-5.64697	-230	-4.01478	-230	-4.18166	-230	-4.3267	-230	-4.75146	-230	-5.00696
-225	-4.57624	-225	-3.51463	-225	-3.65792	-225	-3.78224	-225	-4.16465	-225	-4.38228
-220	-3.85661	-220	-2.99061	-220	-3.11059	-220	-3.2144	-220	-3.63062	-220	-3.81423
-215	-3.30993	-215	-2.6439	-215	-2.74638	-215	-2.83486	-215	-3.14874	-215	-3.30225
-210	-2.77374	-210	-2.28837	-210	-2.37398	-210	-2.44776	-210	-2.71712	-210	-2.84459
-205	-2.49082	-205	-1.9663	-205	-2.03742	-205	-2.09853	-205	-2.29726	-205	-2.40023
-200	-2.16514	-200	-1.68245	-200	-1.74111	-200	-1.7913	-200	-1.98072	-200	-2.06661
-195	-1.82965	-195	-1.43395	-195	-1.48197	-195	-1.52299	-195	-1.69799	-195	-1.76764
-190	-1.54243	-190	-1.21772	-190	-1.25685	-190	-1.29017	-190	-1.44004	-190	-1.49632
-185	-1.32429	-185	-1.03061	-185	-1.06225	-185	-1.0892	-185	-1.2166	-185	-1.26168
-180	-1.23142	-180	-0.86947	-180	-0.89495	-180	-0.91658	-180	-1.02389	-180	-1.05994
-175	-0.97805	-175	-0.73136	-175	-0.75187	-175	-0.76909	-175	-0.8589	-175	-0.88753
-170	-0.7092	-170	-0.61358	-170	-0.6299	-170	-0.64366	-170	-0.71827	-170	-0.74095
-165	-0.71906	-165	-0.51341	-165	-0.5264	-165	-0.53731	-165	-0.59892	-165	-0.61678
-160	-0.59815	-160	-0.42863	-160	-0.43891	-160	-0.44752	-160	-0.49808	-160	-0.51211
-155	-0.52538	-155	-0.35708	-155	-0.3652	-155	-0.37198	-155	-0.41322	-155	-0.42421
-150	-0.61525	-150	-0.2969	-150	-0.30329	-150	-0.30861	-150	-0.34205	-150	-0.35063
-145	-0.4251	-145	-0.24643	-145	-0.25144	-145	-0.2556	-145	-0.28256	-145	-0.28924
-140	-0.215	-140	-0.20422	-140	-0.20813	-140	-0.21138	-140	-0.233	-140	-0.23818
-135	-0.33481	-135	-0.16897	-135	-0.17202	-135	-0.17456	-135	-0.19182	-135	-0.19583
-130	-0.29907	-130	-0.13964	-130	-0.14201	-130	-0.14398	-130	-0.15769	-130	-0.16079
-125	-0.27459	-125	-0.11527	-125	-0.11712	-125	-0.11864	-125	-0.12946	-125	-0.13185
-120	-0.40436	-120	-0.26923	-120	-0.09649	-120	-0.09766	-120	-0.10617	-120	-0.10801
-115	-0.22273	-115	-0.22021	-115	-0.22126	-115	-0.08032	-115	-0.08699	-115	-0.08841
-110	-0.09532	-110	-0.17959	-110	-0.1804	-110	-0.18107	-110	-0.07122	-110	-0.07231
-105	-0.24987	-105	-0.14603	-105	-0.14666	-105	-0.14718	-105	-0.05828	-105	-0.05911
-100	-0.20955	-100	-0.11837	-100	-0.11886	-100	-0.11926	-100	-0.04765	-100	-0.04829
-95	-0.18009	-95	-0.09563	-95	-0.09602	-95	-0.09633	-95	-0.03893	-95	-0.03942
-90	-0.28909	-90	-0.07701	-90	-0.0773	-90	-0.07754	-90	-0.11089	-90	-0.11124
-85	-0.09823	-85	-0.06179	-85	-0.06202	-85	-0.0622	-85	-0.08832	-85	-0.0886
-80	-0.19167	-80	-0.04939	-80	-0.04957	-80	-0.04971	-80	-0.07001	-80	-0.07023
-75	-0.20963	-75	-0.03933	-75	-0.03946	-75	-0.03957	-75	-0.05523	-75	-0.05539
-70	-0.19929	-70	-0.03118	-70	-0.03128	-70	-0.03137	-70	-0.04333	-70	-0.04345
-65	-0.18221	-65	-0.02462	-65	-0.0247	-65	-0.02476	-65	-0.03379	-65	-0.03389
-60	-0.26595	-60	-0.01933	-60	-0.0194	-60	-0.01944	-60	-0.0262	-60	-0.02627
-55	-0.09655	-55	-0.01511	-55	-0.01515	-55	-0.01519	-55	-0.02018	-55	-0.02023
-50	-0.18865	-50	-0.01174	-50	-0.01177	-50	-0.0118	-50	-0.01542	-50	-0.01547
-45	-0.18381	-45	-0.00906	-45	-0.00909	-45	-0.00911	-45	-0.0117	-45	-0.01173
-40	-0.14719	-40	-0.00696	-40	-0.00698	-40	-0.00699	-40	-0.00879	-40	-0.00882
-35	-0.1851	-35	-0.00531	-35	-0.00532	-35	-0.00533	-35	-0.00655	-35	-0.00657
-30	-0.12205	-30	-0.00402	-30	-0.00402	-30	-0.00404	-30	-0.00483	-30	-0.00485
-25	-0.06721	-25	-0.00302	-25	-0.00303	-25	-0.00304	-25	-0.00353	-25	-0.00355
-20	-0.07494	-20	-0.00226	-20	-0.00227	-20	-0.00228	-20	-0.00256	-20	-0.00257
-15	-0.07589	-15	-0.00169	-15	-0.0017	-15	-0.0017	-15	-0.00185	-15	-0.00186
-10	-0.05993	-10	-0.00127	-10	-0.00128	-10	-0.00128	-10	-0.00135	-10	-0.00135
-5	-0.02697	-5	-0.00098	-5	-0.00098	-5	-0.00098308	-5	-0.001	-5	-0.001
0	-1.1155e-06	0	-0.000777	0	-0.000784	0	-0.00078302	0	-0.00078561	0	-0.00078827
	--		--		--
	--		--		--
	--		--		--
	--		--		--
	--		--		--
	--		--		--
	--		--		--
	--		--		--
	--		--		--
	--		--		--
	--		--		--
	--		--		--
	--		--		--
	--		--		--
	--		--		--
	--		--		--
	--		--		--
	--		--		--
	--		--		--
	--		--		--
	--		--		--
	--		--		--
	--		--		--
	--		--		--
	--		--		--
	--		--		--
	--		--		--
	--		--		--
	--		--		--
	--		--		--
	--		--		--
	--		--		--
	--		--		--
	--		--		--
	--		--		--
	--		--		--
	--		--		--
	--		--		--
	--		--		--
	--		--		--
	--		--		--
	--		--		--
	--		--		--
	--		--		--
	--		--		--
	--		--		--
	--		--		--
	--		--		--
	--		--		--
	--		--		--
	--		--		--
	--		--		--
	--		--		--
	--		--		--
	--		--		--
	--		--		--
	--		--		--
	--		--		--
	--		--		--
	--		--		--
	--		--		--
	--		--		--
	--		--		--
	--		--		--
	--		--		--
	--		--		--
	--		--		--
	--		--		--
	--		--		--
	--		--		--
	--		--		--
	--		--		--
	--		--		--
	--		--		--
	--		--		--
	--		--		--
	--		--		--
	--		--		--
	--		--		--
	--		--		--
	--		--		--
	--		--		--
	--		--		--
	--		--		--
	--		--		--
	--		--		--
	--		--		--
	--		--		--
	--		--		--
	--		--		--
	--		--		--
	--		--		--
	--		--		--
	--		--		--
	--		--		--
	--		--		--
	--		--		--
	--		--		--
	--		--		--
	--		--		--
	--		--		--
	--		--		--
	--		--		--
	--		--		--
	--		--		--
	--		--		--
	--		--		--
	--		--		--
	--		--		--
	--		--		--
	--		--		--
	--		--		--
	--		--		--
	--		--		--
	--		--		--
	--		--		--
	--		--		--
	--		--		--
	--		--		--
	--		--		--
	--		--		--
	--		--		--
	--		--		--
	--		--		--
	--		--		--
	--		--		--
	--		--		--
	--		--		--
	--		--		--
	--		--		--
	--		--		--
	--		--		--
	--		--		--
	--		--		--
	--		--		--
	--		--		--
	--		--		--
	--		--		--
	--		--		--
	--		--		--
	--		--		--
	--		--		--
	--		--		--
	--		--		--
	--		--		--
	--		--		--
	--		--		--
	--		--		--
	--		--		--
	--		--		--
	--		--		--
	--		--		--
	--		--		--
	--		--		--
	--		--		--
	--		--		--
	--		--		--
	--		--		--
	--		--		--
	--		--		--
	--		--		--
	--		--		--
	--		--		--
	--		--		--
	--		--		--
	--		--		--
	--		--		--
	--		--		--
	--		--		--
	--		--		--
	--		--		--
	--		--		--
	--		--		--
	--		--		--
	--		--		--
	--		--		--
	--		--		--
	--		--		--
	--		--		--
	--		--		--
	--		--		--
	--		--		--
	--		--		--
	--		--		--
	--		--		--
	--		--		--
	--		--		--
	--		--		--
	--		--		--
	--		--		--
	--		--		--
	--		--		--
	--		--		--
	--		--		--
	--		--		--
	--		--		--
	--		--		--
	--		--		--
	--		--		--
	--		--		--
	--		--		--
	--		--		--
	--		--		--
	--		--		--
	--		--		--
	--		--		--
	--		--		--
	--		--		--
	--		--		--
	--		--		--
	--		--		--
	--		--		--
	--		--		--
	--		--		--
	--		--		--
	--		--		--
	--		--		--
	--		--		--
	--		--		--
	--		--		--
	--		--		--
	--		--		--
	--		--		--
	--		--		--
	--		--		--
	--		--		--
	--		--		--
	--		--		--
	--		--		--
	--		--		--
	--		--		--
	--		--		--
	--		--		--
	--		--		--
	--		--		--
	--		--		--
	--		--		--
	--		--		--
	--		--		--
	--		--		--
	--		--		--
	--		--		--
	--		--		--
	--		--		--
	--		--		--
	--		--		--
	--		--		--
	--		--		--
	--		--		--
	--		--		--
	--		--		--
	--		--		--
	--		--		--
	--		--		--
	--		--		--
	--		--		--
	--		--		--
	--		--		--
	--		--		--
	--		--		--
	--		--		--
	--		--		--
	--		--		--
	--		--		--
	--		--		--
	--		--		--
	--		--		--
	--		--		--
	--		--		--
	--		--		--
	--		--		--
	--		--		--
	--		--		--
	--		--		--
	--		--		--
	--		--		--
	--		--		--
	--		--		--
	--		--		--
	--		--		--
	--		--		--
	--		--		--
	--		--		--
	--		--		--
	--		--		--
	--		--		--
	--		--		--
	--		--		--
	--		--		--
	--		--		--
	--		--		--
	--		--		--
	--		--		--
	--		--		--
	--		--		--
	--		--		--
	--		--		--
	--		--		--
	--		--		--
	--		--		--
	--		--		--
	--		--		--
	--		--		--
	--		--		--
	--		--		--
	--		--		--
	--		--		--
	--		--		--
	--		--		--
	--		--		--
	--		--		--
	--		--		--
	--		--		--
	--		--		--
	--		--		--
	--		--		--
	--		--		--
	--		--		--
	--		--		--
	--		--		--
	--		--		--
	--		--		--
	--		--		--
	--		--		--
	--		--		--
	--		--		--
	--		--		--
	--		--		--
	--		--		--
	--		--		--
	--		--		--
	--		--		--
	--		--		--
	--		--		--
	--		--		--
	--		--		--
	--		--		--
	--		--		--
	--		--		--
	--		--		--
	--		--		--
	--		--		--
	--		--		--
	--		--		--
	--		--		--
	--		--		--
	--		--		--
	--		--		--
	--		--		--
	--		--		--
	--		--		--
	--		--		--
	--		--		--
	--		--		--
	--		--		--
	--		--		--
	--		--		--
	--		--		--
	--		--		--
	--		--		--
	--		--		--
	--		--		--
	--		--		--
	--		--		--
	--		--		--
	--		--		--
	--		--		--
	--		--		--
	--		--		--
	--		--		--
	--		--		--
	--		--		--
	--		--		--
	--		--		--
	--		--		--
	--		--		--
	--		--		--
	--		--		--
	--		--		--
	--		--		--
	--		--		--
	--		--		--
	--		--		--
	--		--		--
	--		--		--
	--		--		--
	--		--		--
	--		--		--
	--		--		--
	--		--		--
	--		--		--
	--		--		--
	--		--		--
	--		--		--
	--		--		--
	--		--		--
	--		--		--
	--		--		--
	--		--		--
	--		--		--
	--		--		--
	--		--		--
	--		--		--
	--		--		--
	--		--		--
	--		--		--
	--		--		--
	--		--		--
	--		--		--
	--		--		--
	--		--		--
	--		--		--
	--		--		--
	--		--		--
	--		--		--
	--		--		--
	--		--		--
	--		--		--
	--		--		--
	--		--		--
	--		--		--
	--		--		--
	--		--		--
	--		--		--
	--		--		--
	--		--		--
	--		--		--
	--		--		--
	--		--		--
	--		--		--
	--		--		--
	--		--		--
	--		--		--
	--		--		--
	--		--		--
	--		--		--
	--		--		--
	--		--		--
	--		--		--
	--		--		--
	--		--		--
	--		--		--
	--		--		--
	--		--		--
	--		--		--
	--		--		--
	--		--		--
	--		--		--
	--		--		--
	--		--		--
	--		--		--
	--		--		--
	--		--		--
	--		--		--
	--		--		--
	--		--		--
	--		--		--
	--		--		--
	--		--		--
	--		--		--
	--		--		--
	--		--		--
	--		--		--
	--		--		--
	--		--		--
	--		--		--
	--		--		--
	--		--		--
	--		--		--
	--		--		--
	--		--		--
	--		--		--
	--		--		--
	--		--		--
	--		--		--
	--		--		--
	--		--		--
	--		--		--
	--		--		--
	--		--		--
	--		--		--
	--		--		--
	--		--		--
	--		--		--
	--		--		--
	--		--		--
	--		--		--
	--		--		--
	--		--		--
	--		--		--
	--		--		--
	--		--		--
	--		--		--
	--		--		--
	--		--		--
	--		--		--
	--		--		--
	--		--		--
	--		--		--
	--		--		--
	--		--		--
	--		--		--
	--		--		--
	--		--		--
	--		--		--
	--		--		--
	--		--		--
	--		--		--
	--		--		--
	--		--		--
	--		--		--
	--		--		--
	--		--		--
	--		--		--
	--		--		--
	--		--		--
	--		--		--
	--		--		--
	--		--		--
	--		--		--
	--		--		--
	--		--		--
	--		--		--
	--		--		--
	--		--		--
	--		--		--
	--		--		--
	--		--		--
	--		--		--
	--		--		--
	--		--		--
	--		--		--
	--		--		--
	--		--		--
	--		--		--
	--		--		--
	--		--		--
	--		--		--
	--		--		--
	--		--		--
	--		--		--
	--		--		--
	--		--		--
	--		--		--
	--		--		--
	--		--		--
	--		--		--
	--		--		--
	--		--		--
	--		--		--
	--		--		--
	--		--		--
	--		--		--
	--		--		--
	--		--		--
	--		--		--
	--		--		--
	--		--		--
	--		--		--
	--		--		--
	--		--		--
	--		--		--
	--		--		--
	--		--		--
	--		--		--
	--		--		--
	--		--		--
	--		--		--
	--		--		--
	--		--		--
	--		--		--
	--		--		--
	--		--		--
	--		--		--
	--		--		--
	--		--		--
	--		--		--
	--		--		--
	--		--		--
	--		--		--
	--		--		--
	--		--		--
	--		--		--
	--		--		--
	--		--		--
	--		--		--
	--		--		--
	--		--		--
	--		--		--
	--		--		--
	--		--		--
	--		--		--
	--		--		--
	--		--		--
	--		--		--
	--		--		--
	--		--		--
	--		--		--
	--		--		--
	--		--		--
	--		--		--
	--		--		--
	--		--		--
	--		--		--
	--		--		--
	--		--		--
	--		--		--
	--		--		--
	--		--		--
	--		--		--
	--		--		--
	--		--		--
	--		--		--
	--		--		--
	--		--		--
	--		--		--
	--		--		--
	--		--		--
	--		--		--
	--		--		--
	--		--		--
	--		--		--
	--		--		--
	--		--		--
	--		--		--
	--		--		--
	--		--		--
	--		--		--
	--		--		--
	--		--		--
	--		--		--
	--		--		--
	--		--		--
	--		--		--
	--		--		--
	--		--		--
	--		--		--
	--		--		--
	--		--		--
	--		--		--
	--		--		--
	--		--		--
	--		--		--
	--		--		--
	--		--		--
	--		--		--
	--		--		--
	--		--		--
	--		--		--
	--		--		--
	--		--		--
	--		--		--
	--		--		--
	--		--		--
	--		--		--
	--		--		--
	--		--		--
	--		--		--
	--		--		--
	--		--		--
	--		--		--
	--		--		--
	--		--		--
	--		--		--
	--		--		--
	--		--		--
	--		--		--
	--		--		--
	--		--		--
	--		--		--
	--		--		--
	--		--		--
	--		--		--
	--		--		--
	--		--		--
	--		--		--
	--		--		--
	--		--		--
	--		--		--
	--		--		--
	--		--		--
	--		--		--
	--		--		--
	--		--		--
	--		--		--
	--		--		--
	--		--		--
	--		--		--
	--		--		--
	--		--		--
	--		--		--
	--		--		--
	--		--		--
	--		--		--
	--		--		--
	--		--		--
	--		--		--
	--		--		--
	--		--		--
	--		--		--
	--		--		--
	--		--		--
	--		--		--
	--		--		--
	--		--		--
	--		--		--
	--		--		--
	--		--		--
	--		--		--
	--		--		--
	--		--		--
	--		--		--
	--		--		--
	--		--		--
	--		--		--
	--		--		--
	--		--		--
	--		--		--
	--		--		--
	--		--		--
	--		--		--
	--		--		--
	--		--		--
	--		--		--
	--		--		--
	--		--		--
	--		--		--
	--		--		--
	--		--		--
	--		--		--
	--		--		--
	--		--		--
	--		--		--
	--		--		--
	--		--		--
	--		--		--
	--		--		--
	--		--		--
	--		--		--
	--		--		--
	--		--		--
	--		--		--
	--		--		--
	--		--		--
	--		--		--
	--		--		--
	--		--		--
	--		--		--
	--		--		--
	--		--		--
	--		--		--
	--		--		--
	--		--		--
	--		--		--
	--		--		--
	--		--		--
	--		--		--
	--		--		--
	--		--		--
	--		--		--
	--		--		--
	--		--		--
	--		--		--
	--		--		--
	--		--		--
	--		--		--
	--		--		--
	--		--		--
	--		--		--
	--		--		--
	--		--		--
	--		--		--
	--		--		--
	--		--		--
	--		--		--
	--		--		--
	--		--		--
	--		--		--
	--		--		--
	--		--		--
	--		--		--
	--		--		--
	--		--		--
	--		--		--
	--		--		--
	--		--		--
	--		--		--
	--		--		--
	--		--		--
	--		--		--
	--		--		--
	--		--		--
	--		--		--
	--		--		--
	--		--		--
	--		--		--
	--		--		--
	--		--		--
	--		--		--
	--		--		--
	--		--		--
	--		--		--
	--		--		--
	--		--		--
	--		--		--
	--		--		--
	--		--		--
	--		--		--
	--		--		--
	--		--		--
	--		--		--
	--		--		--
	--		--		--
	--		--		--
	--		--		--
	--		--		--
	--		--		--
	--		--		--
			--		--
			--		--
			--		--
			--		--
			--		--
			--		--
			--		--
			--		--
			--		--
			--		--
			--		--
			--		--
			--		--
			--		--
			--		--
			--		--
			--		--
			--		--
			--		--
			--		--
			--		--
			--		--
			--		--
			--		--
			--		--
			--		--
			--		--
			--		--
			--		--
			--		--
			--		--
			--		--
			--		--
			--		--
			--		--
					--
