# Supplementary material for: Electronic origin of reorganization energy in interfacial electron transfer
Source: Nature. 2026 Apr 22;653(8113):98–103. doi: 10.1038/s41586-026-10311-2 (PMC13149326; doi:10.1038/s41586-026-10311-2)
Supplement: Supplementary file 7 — Source Data Extended Data Fig. 4 [file 41586_2026_10311_MOESM7_ESM.zip › ExtendedFig4 data/ExtendedFig4_c.xlsx]

## Sheet: Au1
		COMSOL simulations
	experiment		E0=-280mV		E0=-275mV		E0=-270mV		E0=-265mV		E0=-260mV
E(mV)	I(pA)	E(mV)	I (pA)	E(mV)	I (pA)	E(mV)	I (pA)	E(mV)	I (pA)	E(mV)	E(mV)
-500	-105.912	-500	-109.632	-500	-109.65	-500	-108.215	-500	-108.222	-500	-108.228
-495	-105.618	-495	-109.623	-495	-109.641	-495	-108.208	-495	-108.218	-495	-108.225
-490	-105.203	-490	-109.608	-490	-109.632	-490	-108.202	-490	-108.212	-490	-108.222
-485	-104.839	-485	-109.596	-485	-109.62	-485	-108.205	-485	-108.208	-485	-108.215
-480	-104.406	-480	-109.578	-480	-109.605	-480	-108.205	-480	-108.212	-480	-108.215
-475	-103.988	-475	-109.557	-475	-109.59	-475	-108.199	-475	-108.212	-475	-108.215
-470	-103.571	-470	-109.533	-470	-109.569	-470	-108.192	-470	-108.205	-470	-108.215
-465	-103.164	-465	-109.437	-465	-109.488	-465	-108.143	-465	-108.163	-465	-108.179
-460	-102.773	-460	-109.221	-460	-109.293	-460	-108.028	-460	-108.064	-460	-108.094
-455	-102.364	-455	-108.981	-455	-109.089	-455	-107.904	-455	-107.96	-455	-108.002
-450	-102.152	-450	-108.723	-450	-108.87	-450	-107.767	-450	-107.849	-450	-107.907
-445	-101.726	-445	-108.474	-445	-108.639	-445	-107.655	-445	-107.744	-445	-107.809
-440	-101.332	-440	-108.222	-440	-108.471	-440	-107.498	-440	-107.616	-440	-107.718
-435	-100.871	-435	-107.892	-435	-108.198	-435	-107.328	-435	-107.479	-435	-107.603
-430	-100.347	-430	-107.529	-430	-107.904	-430	-107.161	-430	-107.341	-430	-107.492
-425	-99.9943	-425	-107.1	-425	-107.559	-425	-106.988	-425	-107.201	-425	-107.377
-420	-99.5	-420	-106.629	-420	-107.172	-420	-106.785	-420	-107.037	-420	-107.243
-415	-99.1202	-415	-106.089	-415	-106.731	-415	-106.546	-415	-106.841	-415	-107.083
-410	-98.6401	-410	-105.471	-410	-106.224	-410	-106.268	-410	-106.612	-410	-106.896
-405	-98.0166	-405	-104.76	-405	-105.639	-405	-105.954	-405	-106.353	-405	-106.683
-400	-97.4621	-400	-103.947	-400	-104.97	-400	-105.571	-400	-106.036	-400	-106.418
-395	-96.757	-395	-103.035	-395	-104.217	-395	-105.162	-395	-105.695	-395	-106.14
-390	-96.179	-390	-102.021	-390	-103.38	-390	-104.697	-390	-105.309	-390	-105.82
-385	-95.4565	-385	-100.884	-385	-102.438	-385	-104.177	-385	-104.88	-385	-105.46
-380	-94.512	-380	-99.606	-380	-101.382	-380	-103.594	-380	-104.399	-380	-105.064
-375	-93.6732	-375	-98.19	-375	-100.209	-375	-102.943	-375	-103.859	-375	-104.615
-370	-92.7237	-370	-96.627	-370	-98.913	-370	-102.217	-370	-103.254	-370	-104.115
-365	-91.6253	-365	-94.761	-365	-97.362	-365	-101.389	-365	-102.567	-365	-103.535
-360	-90.4367	-360	-92.706	-360	-95.658	-360	-100.476	-360	-101.811	-360	-102.914
-355	-89.0653	-355	-90.399	-355	-93.741	-355	-99.4415	-355	-100.95	-355	-102.2
-350	-87.5457	-350	-87.813	-350	-91.587	-350	-98.283	-350	-99.9847	-350	-101.398
-345	-85.7474	-345	-84.879	-345	-89.169	-345	-96.9511	-345	-98.8917	-345	-100.489
-340	-83.8443	-340	-81.633	-340	-86.469	-340	-95.4359	-340	-97.6285	-340	-99.4545
-335	-82.0361	-335	-78.036	-335	-83.475	-335	-93.7669	-335	-96.2181	-335	-98.2503
-330	-79.8332	-330	-74.022	-330	-80.127	-330	-91.9016	-330	-94.6702	-330	-96.9674
-325	-77.3873	-325	-69.522	-325	-76.308	-325	-89.8072	-325	-92.9292	-325	-95.5177
-320	-74.7321	-320	-64.875	-320	-72.351	-320	-87.4641	-320	-90.9559	-320	-93.8815
-315	-71.5664	-315	-59.643	-315	-67.899	-315	-84.7938	-315	-88.7142	-315	-91.9965
-310	-68.0169	-310	-54.048	-310	-63.042	-310	-81.8583	-310	-86.2271	-310	-89.8988
-305	-64.578	-305	-48.123	-305	-57.837	-305	-78.4255	-305	-83.3113	-305	-87.4707
-300	-60.8784	-300	-42.006	-300	-52.368	-300	-74.7766	-300	-80.1599	-300	-84.7414
-295	-57.1303	-295	-36.498	-295	-47.109	-295	-70.7253	-295	-76.6125	-295	-81.6947
-290	-52.9098	-290	-32.253	-290	-42.051	-290	-66.4743	-290	-72.6855	-290	-78.2749
-285	-48.7039	-285	-27.75	-285	-41.4	-285	-61.7324	-285	-68.644	-285	-74.6097
-280	-44.1389	-280	-25.3353	-280	-35.64	-280	-59.4384	-280	-64.177	-280	-70.5486
-275	-39.7374	-275	-20.2071	-275	-29.5005	-275	-54.6966	-275	-62.8516	-275	-66.5692
-270	-34.7773	-270	-13.3329	-270	-22.4403	-270	-53.7639	-270	-56.4899	-270	-66.1503
-265	-29.9465	-265	-8.334	-265	-15.8454	-265	-47.3727	-265	-55.6489	-265	-63.1854
-260	-25.5102	-260	-7.21065	-260	-12.867	-260	-40.9226	-260	-49.4998	-260	-57.3898
-255	-21.4344	-255	-5.5017	-255	-10.7169	-255	-34.6001	-255	-43.3312	-255	-51.4633
-250	-17.5246	-250	-5.7669	-250	-6.43182	-250	-28.779	-250	-37.1821	-250	-45.5008
-245	-13.9793	-245	-4.9935	-245	-5.92722	-245	-23.5689	-245	-31.5135	-245	-39.5351
-240	-10.6136	-240	-3.2754	-240	-5.3013	-240	-19.0633	-240	-26.4176	-240	-33.9882
-235	-7.52171	-235	-3.6495	-235	-0.7137	-235	-15.3228	-235	-21.9834	-235	-29.0025
-230	-4.59462	-230	-3.279	-230	-1.2939	-230	-12.3628	-230	-18.2933	-230	-24.6688
-225	-2.09998	-225	-2.2086	-225	-1.0596	-225	-9.8165	-225	-14.9923	-225	-20.6576
-220	-0.18925	-220	-0.7641	-220	-0.3414	-220	-8.19861	-220	-12.6332	-220	-17.5845
-215	1.40578	-215	-2.1075	-215	-2.2962	-215	-7.09085	-215	-10.8647	-215	-15.1337
-210	2.77856	-210	-0.3567	-210	-1.0563	-210	-6.11403	-210	-9.23731	-210	-12.8796
-205	3.88747	-205	-1.6176	-205	-2.73024	-205	-4.49611	-205	-1.34496	-205	-1.29502
-200	4.671	-200	-0.828	-200	-0.486	-200	-2.67675	-200	-1.00935	-200	-0.98175
-195	5.25459	-195	-2.703	-195	-2.982	-195	-1.25175	-195	-0.8999	-195	-0.89936
-190	5.56856	-190	-1.263	-190	-1.839	-190	-0.57862	-190	-0.58046	-190	-0.58046
-185	5.71545	-185	-2.517	-185	-0.186	-185	-2.77932	-185	-2.8341	-185	-2.90198
-180	5.55194	-180	-0.309	-180	-0.951	-180	-0.91699	-180	-0.97224	-180	-1.03992
-175	5.32748	-175	-0.3624	-175	-0.9174	-175	-0.64445	-175	-0.59221	-175	-5.25664
-170	5.18921	-170	-0.0459	-170	-0.4776	-170	-0.45823	-170	-1.2879	-170	-1.36221
-165	4.93279	-165	-1.9755	-165	-2.3481	-165	-1.0517	-165	-11.0584	-165	-11.709
-160	4.79348	-160	-1.1238	-160	-1.4388	-160	-0.93474	-160	-0.9811	-160	-1.03681
-155	4.51141	-155	-0.2337	-155	-0.5028	-155	-0.79853	-155	-0.83849	-155	-8.86682
-150	4.32618	-150	-2.4009	-150	-2.6298	-150	-0.67664	-150	-0.71094	-150	-0.75233
-145	4.21245	-145	-1.6317	-145	-1.8258	-145	-5.66273	-145	-0.59536	-145	-0.6304
-140	3.75752	-140	-1.2297	-140	-1.3923	-140	-4.76572	-140	-0.50165	-140	-5.31554
-135	3.51115	-135	-0.6372	-135	-0.7746	-135	-1.6972	-135	-1.91206	-135	-2.17205
-130	3.19516	-130	-0.0918	-130	-0.2073	-130	-1.20309	-130	-1.38323	-130	-1.60148
-125	2.96276	-125	-2.54871	-125	-2.64483	-125	-2.37249	-125	-2.5209	-125	-2.70012
-120	2.69849	-120	-2.06205	-120	-2.14266	-120	-1.90225	-120	-2.02645	-120	-2.17675
-115	2.50265	-115	-1.36989	-115	-1.43658	-115	-1.51097	-115	-1.61361	-115	-1.73812
-110	2.23379	-110	-1.29465	-110	-1.35078	-110	-1.17032	-110	-1.25545	-110	-1.35863
-105	2.04361	-105	-1.00791	-105	-1.05444	-105	-0.89763	-105	-0.96789	-105	-1.05321
-100	1.76094	-100	-0.77388	-100	-0.81243	-100	-0.68326	-100	-0.74124	-100	-0.81146
-95	1.51355	-95	-0.58653	-95	-0.61839	-95	-0.51713	-95	-0.56472	-95	-0.62247
-90	1.26667	-90	-0.43953	-90	-0.46569	-90	-0.38954	-90	-0.42858	-90	-0.47594
-85	1.20292	-85	-0.32601	-85	-0.34749	-85	-0.29245	-85	-0.32436	-85	-0.36313
-80	1.14475	-80	-0.23977	-80	-0.25737	-80	-0.21914	-80	-0.24525	-80	-0.27689
-75	0.89735	-75	-0.17525	-75	-0.18964	-75	-0.16443	-75	-0.18569	-75	-0.21152
-70	0.68418	-70	-0.12764	-70	-0.13939	-70	-0.12382	-70	-0.14114	-70	-0.16216
-65	0.52802	-65	-0.09293	-65	-0.1025	-65	-0.09371	-65	-0.10784	-65	-0.12489
-60	0.41422	-60	-0.06787	-60	-0.07566	-60	-0.07149	-60	-0.08293	-60	-0.09679
-55	0.30012	-55	-0.04992	-55	-0.05625	-55	-0.0549	-55	-0.06422	-55	-0.07546
-50	0.23112	-50	-0.03697	-50	-0.0421	-50	-0.04247	-50	-0.04997	-50	-0.0591
-45	0.04622	-45	-0.02763	-45	-0.03179	-45	-0.03303	-45	-0.03915	-45	-0.04651
-40	-0.06474	-40	-0.22648	-40	-0.22981	-40	-0.14699	-40	-0.15192	-40	-0.15785
-35	-0.09682	-35	-0.14404	-35	-0.14674	-35	-0.09829	-35	-0.10226	-35	-0.10707
-30	-0.13353	-30	-0.08878	-30	-0.09098	-30	-0.06403	-30	-0.06722	-30	-0.07111
-25	-0.25758	-25	-0.05273	-25	-0.0545	-25	-0.04046	-25	-0.04308	-25	-0.0462
-20	-0.20172	-20	-0.02996	-20	-0.03139	-20	-0.02487	-20	-0.02695	-20	-0.02949
-15	-0.1828	-15	-0.01619	-15	-0.01734	-15	-0.01494	-15	-0.01663	-15	-0.01867
-10	-0.21111	-10	-0.00835	-10	-0.00928	-10	-0.00897	-10	-0.01032	-10	-0.01197
-5	-0.19891	-5	-0.00435	-5	-0.0051	-5	-0.00566	-5	-0.00674	-5	-0.00809
0	3.33333e-06	0	-0.00282	0	-0.00342	0	-0.00408	0	-0.00497	0	-0.00604

## Sheet: MLG_10nmhBN_1
		COMSOL simulations
	experiment		k0=-0.0005 cm/s		k0=-0.0004 cm/s		k0=-0.0003 cm/s		k0=-0.0002 cm/s
E(mV)	I(pA)	E(mV)	I (pA)	E(mV)	I (pA)	E(mV)	I (pA)	E(mV)	I (pA)
-700	-33.1976	-700	-33.4153	-700	-33.3325	-700	-33.1688	-700	-32.7658
-695	-32.8791	-695	-33.1356	-695	-33.005	-695	-32.7308	-695	-32.1181
-690	-32.8372	-690	-32.9995	-690	-32.8127	-690	-33.362	-690	-33.1918
-685	-32.6664	-685	-32.8458	-685	-32.6112	-685	-33.3215	-685	-33.1347
-680	-32.3829	-680	-32.6977	-680	-33.3794	-680	-33.2773	-680	-33.0694
-675	-32.3866	-675	-32.556	-675	-33.3445	-675	-33.2322	-675	-33.005
-670	-32.2537	-670	-32.4208	-670	-33.3132	-670	-33.1908	-670	-32.9461
-665	-31.9881	-665	-32.2865	-665	-33.2801	-665	-33.1485	-665	-32.8845
-660	-32.0928	-660	-32.1586	-660	-31.7639	-660	-33.0998	-660	-32.8164
-655	-31.9166	-655	-32.0335	-655	-31.6084	-655	-33.0501	-655	-32.7465
-650	-31.5296	-650	-31.9065	-650	-31.452	-650	-32.9995	-650	-32.6738
-645	-31.7908	-645	-31.7786	-645	-31.2947	-645	-32.9452	-645	-32.5984
-640	-31.4647	-640	-31.6489	-640	-31.1365	-640	-32.8891	-640	-32.5211
-635	-31.0979	-635	-31.5164	-635	-30.9773	-635	-32.8762	-635	-32.4374
-630	-31.3386	-630	-31.383	-630	-30.8182	-630	-32.6876	-630	-32.074
-625	-30.8703	-625	-31.257	-625	-30.6673	-625	-32.5054	-625	-31.9231
-620	-30.7785	-620	-31.1328	-620	-30.5228	-620	-31.4198	-620	-31.8062
-615	-30.7885	-615	-31.0095	-615	-30.3821	-615	-32.1853	-615	-31.7593
-610	-30.1153	-610	-30.889	-610	-30.2468	-610	-31.1411	-610	-30.9083
-605	-30.1618	-605	-30.774	-605	-30.1245	-605	-31.0509	-605	-30.2505
-600	-30.1174	-600	-30.6627	-600	-30.0159	-600	-30.0739	-600	-29.9166
-595	-29.4181	-595	-30.5238	-595	-29.8899	-595	-30.0352	-595	-30.0224
-590	-29.4059	-590	-30.4097	-590	-29.8006	-590	-30.1171	-590	-29.3958
-585	-29.5901	-585	-30.3103	-585	-29.7454	-585	-29.4584	-585	-28.1621
-580	-28.5877	-580	-30.2312	-580	-29.7528	-580	-30.0205	-580	-27.8493
-575	-29.0794	-575	-30.176	-575	-29.8678	-575	-29.2348	-575	-27.5439
-570	-28.4316	-570	-30.1834	-570	-30.1815	-570	-27.3856	-570	-26.3442
-565	-27.616	-565	-30.2901	-565	-30.8274	-565	-27.1354	-565	-25.1786
-560	-28.2253	-560	-30.5707	-560	-28.5292	-560	-26.8888	-560	-24.9605
-555	-27.3882	-555	-31.1503	-555	-28.3084	-555	-26.6478	-555	-24.7627
-550	-26.5896	-550	-29.1668	-550	-28.0793	-550	-26.4104	-550	-23.6412
-545	-26.9605	-545	-28.9745	-545	-27.8696	-545	-26.2163	-545	-23.4876
-540	-26.0542	-540	-28.7702	-540	-27.6543	-540	-26.0259	-540	-23.2622
-535	-25.2288	-535	-28.5651	-535	-27.4491	-535	-25.8557	-535	-22.9522
-530	-25.5863	-530	-28.3581	-530	-27.2522	-530	-25.6919	-530	-22.4995
-525	-24.7062	-525	-28.1603	-525	-27.0756	-525	-25.5282	-525	-21.8951
-520	-23.6493	-520	-27.9698	-520	-26.9118	-520	-25.334	-520	-21.1342
-515	-24.2099	-515	-27.7546	-515	-26.7554	-515	-25.1574	-515	-20.4461
-510	-23.3174	-510	-27.6092	-510	-26.6184	-510	-24.8345	-510	-19.7
-505	-22.1175	-505	-27.4675	-505	-26.4436	-505	-24.3634	-505	-21.5482
-500	-22.671	-500	-27.3203	-500	-26.1979	-500	-23.7544	-500	-20.6623
-495	-21.9391	-495	-27.1437	-495	-25.852	-495	-23.023	-495	-20.1627
-490	-20.8292	-490	-26.9109	-490	-25.381	-490	-22.1978	-490	-18.7404
-485	-20.8373	-485	-26.5908	-485	-24.7811	-485	-21.3017	-485	-17.5076
-480	-19.5117	-480	-26.1574	-480	-24.0654	-480	-21.5179	-480	-17.1847
-475	-18.6134	-475	-25.6036	-475	-23.2576	-475	-19.217	-475	-16.1009
-470	-17.9782	-470	-24.932	-470	-22.3514	-470	-17.7827	-470	-15.9436
-465	-17.1722	-465	-24.1666	-465	-21.3587	-465	-16.9004	-465	-14.8497
-460	-16.2336	-460	-23.2889	-460	-20.6384	-460	-16.0512	-460	-14.6627
-455	-16.3064	-455	-22.3385	-455	-19.5463	-455	-14.9813	-455	-13.6135
-450	-14.9901	-450	-21.367	-450	-18.4	-450	-13.9251	-450	-12.6147
-445	-14.5225	-445	-20.389	-445	-17.2739	-445	-12.8855	-445	-12.5896
-440	-13.9464	-440	-19.3798	-440	-16.249	-440	-13.7089	-440	-11.6804
-435	-12.918	-435	-18.3761	-435	-15.2343	-435	-12.7218	-435	-11.4209
-430	-12.7845	-430	-17.4533	-430	-14.3253	-430	-12.7862	-430	-9.59376
-425	-12.4861	-425	-16.491	-425	-13.3796	-425	-11.9302	-425	-8.10833
-420	-11.3912	-420	-15.5232	-420	-12.4375	-420	-11.0843	-420	-6.85584
-415	-11.0535	-415	-14.5691	-415	-11.5294	-415	-10.289	-415	-5.8063
-410	-10.5766	-410	-13.6482	-410	-10.6692	-410	-9.43074	-410	-4.9289
-405	-9.50059	-405	-12.742	-405	-9.83572	-405	-9.90325	-405	-4.20164
-400	-9.39879	-400	-11.8625	-400	-9.05188	-400	-9.8946	-400	-3.61624
-395	-8.40102	-395	-10.8836	-395	-8.18	-395	-8.79373	-395	-3.04548
-390	-7.68111	-390	-10.074	-390	-7.47914	-390	-7.8787	-390	-2.67186
-385	-7.45286	-385	-9.3012	-385	-6.82594	-385	-7.09283	-385	-2.38418
-380	-6.88748	-380	-8.57256	-380	-6.33448	-380	-6.41801	-380	-2.17074
-375	-6.23522	-375	-7.88946	-375	-5.75028	-375	-5.83887	-375	-2.01627
-370	-6.08393	-370	-7.25356	-370	-5.36112	-370	-5.34244	-370	-1.91213
-365	-5.55346	-365	-6.66476	-365	-4.70497	-365	-4.91685	-365	-1.84653
-360	-5.08044	-360	-6.12518	-360	-3.99206	-360	-4.55142	-360	-1.81498
-355	-4.8914	-355	-5.63058	-355	-4.34332	-355	-4.24065	-355	-1.80265
-350	-4.36163	-350	-5.17298	-350	-3.11659	-350	-4.24212	-350	-1.79612
-345	-3.89556	-345	-4.70102	-345	-2.56008	-345	-3.36352	-345	-1.7802
-340	-3.74924	-340	-4.37975	-340	-0.31551	-340	-3.33592	-340	-1.79262
-335	-3.46249	-335	-4.04036	-335	-2.36136	-335	-2.42015	-335	-1.56952
-330	-3.18641	-330	-3.7294	-330	-2.67591	-330	-2.62862	-330	-1.08376
-325	-2.94387	-325	-3.44586	-325	-2.49145	-325	-0.5633	-325	-1.14062
-320	-2.69083	-320	-3.18154	-320	-2.31904	-320	-1.40576	-320	-1.76815
-315	-2.43161	-315	-2.93673	-315	-2.15786	-315	-1.33768	-315	-0.47257
-310	-2.33779	-310	-2.67242	-310	-1.97018	-310	-1.23427	-310	-0.46143
-305	-2.05572	-305	-2.47802	-305	-1.84681	-305	-1.18717	-305	-0.49742
-300	-1.91377	-300	-2.29632	-300	-1.72914	-300	-1.13868	-300	-0.52349
-295	-1.74021	-295	-1.84	-295	-1.61681	-295	-1.08845	-295	-0.53991
-290	-1.6078	-290	-1.93292	-290	-1.09572	-290	-1.20336	-290	-0.41584
-285	-1.41468	-285	-1.42103	-285	-1.35028	-285	-1.2995	-285	0
-280	-1.33935	-280	-1.20925	-280	-1.01338	-280	-0.83352	-280	-0.66985
-275	-1.20238	-275	-1.21891	-275	-0.91669	-275	-0.62808	-275	-0.35273
-270	-1.13822	-270	-1.23841	-270	-0.84585	-270	-0.46819	-270	-0.10341
-265	-1.0299	-265	-1.36376	-265	-0.00156	-265	-0.48585	-265	-0.05906
-260	-0.92018	-260	-0.59086	-260	-0.18011	-260	-0.23817	-260	-0.66418
-255	-0.88769	-255	-1.30106	-255	-1.01826	-255	-0.65031	-255	-0.27566
-250	-0.821	-250	-1.14669	-250	-0.97216	-250	-0.79275	-250	-0.60847
-245	-0.69379	-245	-1.00878	-245	-0.85342	-245	-0.69388	-245	-0.52989
-240	-0.63066	-240	-0.88585	-240	-0.74796	-240	-0.60626	-240	-0.46054
-235	-0.55628	-235	-0.77688	-235	-0.65467	-235	-0.52901	-235	-0.39976
-230	-0.4866	-230	-0.68041	-230	-0.5723	-230	-0.46109	-230	-0.34653
-225	-0.45278	-225	-0.59528	-225	-0.49981	-225	-0.40149	-225	-0.30013
-220	-0.39269	-220	-0.5203	-220	-0.43614	-220	-0.34933	-220	-0.25978
-215	-0.34398	-215	-0.45439	-215	-0.38029	-215	-0.30378	-215	-0.22475
-210	-0.34309	-210	-0.39655	-210	-0.33142	-210	-0.26409	-210	-0.1944
-205	-0.29988	-205	-0.34587	-205	-0.28871	-205	-0.22951	-205	-0.16815
-200	-0.27643	-200	-0.30152	-200	-0.25144	-200	-0.19946	-200	-0.14545
-195	-0.23526	-195	-0.26273	-195	-0.21891	-195	-0.17332	-195	-0.12586
-190	-0.21658	-190	-0.22886	-190	-0.19057	-190	-0.15063	-190	-0.10895
-185	-0.18157	-185	-0.19928	-185	-0.16587	-185	-0.13093	-185	-0.09437
-180	-0.19508	-180	-0.56713	-180	-0.14437	-180	-0.11384	-180	-0.0818
-175	-0.17595	-175	-0.47787	-175	-0.45268	-175	-0.42613	-175	-0.07096
-170	-0.14564	-170	-0.4022	-170	-0.38031	-170	-0.35718	-170	-0.33273
-165	-0.13728	-165	-0.33816	-165	-0.31918	-165	-0.29906	-165	-0.2777
-160	-0.12179	-160	-0.28404	-160	-0.2676	-160	-0.25011	-160	-0.23148
-155	-0.10421	-155	-0.23838	-155	-0.22417	-155	-0.20898	-155	-0.19274
-150	-0.10893	-150	-0.19991	-150	-0.18762	-150	-0.17445	-150	-0.16031
-145	-0.08061	-145	-0.1675	-145	-0.15691	-145	-0.14551	-145	-0.13319
-140	-0.06222	-140	-0.14024	-140	-0.13112	-140	-0.12126	-140	-0.11055
-135	-0.05801	-135	-0.11733	-135	-0.10949	-135	-0.10097	-135	-0.09166
-130	-0.06531	-130	-0.09808	-130	-0.09137	-130	-0.08401	-130	-0.07592
-125	-0.03911	-125	-0.08194	-125	-0.07618	-125	-0.06984	-125	-0.06283
-120	-0.05167	-120	-0.06839	-120	-0.06347	-120	-0.05802	-120	-0.05194
-115	-0.03698	-115	-0.05705	-115	-0.05285	-115	-0.04816	-115	-0.04291
-110	-0.02745	-110	-0.04755	-110	-0.04398	-110	-0.03996	-110	-0.03542
-105	-0.02079	-105	-0.03962	-105	-0.03657	-105	-0.03313	-105	-0.02921
-100	-0.01851	-100	-0.03296	-100	-0.03039	-100	-0.02745	-100	-0.02408
-95	-0.000713626	-95	-0.02742	-95	-0.02524	-95	-0.02272	-95	-0.01983
-90	0.00157	-90	-0.02277	-90	-0.02093	-90	-0.0188	-90	-0.01631
-85	0.00332	-85	-0.01891	-85	-0.01735	-85	-0.01555	-85	-0.0134
-80	0.02947	-80	-0.01567	-80	-0.01437	-80	-0.01284	-80	-0.01101
-75	0.05336	-75	-0.01298	-75	-0.0119	-75	-0.0106	-75	-0.00904
-70	0.06174	-70	-0.01074	-70	-0.00983	-70	-0.00875	-70	-0.00742
-65	0.06117	-65	-0.00888	-65	-0.00812	-65	-0.0072	-65	-0.00607
-60	0.06344	-60	-0.00732	-60	-0.0067	-60	-0.00593	-60	-0.00498
-55	0.06273	-55	-0.00604	-55	-0.00552	-55	-0.00489	-55	-0.00408
-50	0.09759	-50	-0.00498	-50	-0.00454	-50	-0.00402	-50	-0.00333
-45	0.11614	-45	-0.00409	-45	-0.00374	-45	-0.0033	-45	-0.00272
-40	0.12859	-40	-0.00337	-40	-0.00308	-40	-0.00271	-40	-0.00224
-35	0.14168	-35	-0.00277	-35	-0.00253	-35	-0.00224	-35	-0.00183
-30	0.14162	-30	-0.00227	-30	-0.00209	-30	-0.00184	-30	-0.0015
-25	0.17809	-25	-0.00188	-25	-0.00172	-25	-0.00152	-25	-0.00123
-20	0.15494	-20	-0.00155	-20	-0.00142	-20	-0.00125	-20	-0.00102
-15	0.16153	-15	-0.00128	-15	-0.00118	-15	-0.00104	-15	-0.00085284
-10	0.23165	-10	-0.00106	-10	-0.0009844	-10	-0.00087308	-10	-0.00071576
-5	0.22971	-5	-0.00088688	-5	-0.0008234	-5	-0.00073508	-5	-0.00060628
0	0.26839	0	-0.0007452	0	-0.0006946	0	-0.00062468	0	-0.00051888

## Sheet: MLG_10nmhBN_2
		COMSOL simulations
	experiment		k0=-0.0006 cm/s		k0=-0.0005 cm/s		k0=-0.0004 cm/s		k0=-0.0003 cm/s		k0=-0.0002 cm/s
E(mV)	I(pA)	E(mV)	I(pA)	E(mV)	I (pA)	E(mV)	I (pA)	E(mV)	I (pA)	E(mV)	I (pA)
-700	-33.2964	-700	-33.4172	-700	-33.4153	-700	-33.3325	-700	-33.1688	-700	-32.7658
-695	-33.1583	-695	-33.4199	-695	-33.1356	-695	-33.005	-695	-32.7308	-695	-32.1181
-690	-33.1496	-690	-33.3555	-690	-32.9995	-690	-32.8127	-690	-33.362	-690	-33.1918
-685	-32.9976	-685	-33.1844	-685	-32.8458	-685	-32.6112	-685	-33.3215	-685	-33.1347
-680	-32.8062	-680	-33.0354	-680	-32.6977	-680	-33.3794	-680	-33.2773	-680	-33.0694
-675	-32.8371	-675	-32.8744	-675	-32.556	-675	-33.3445	-675	-33.2322	-675	-33.005
-670	-32.6926	-670	-32.706	-670	-32.4208	-670	-33.3132	-670	-33.1908	-670	-32.9461
-665	-32.5277	-665	-32.557	-665	-32.2865	-665	-33.2801	-665	-33.1485	-665	-32.8845
-660	-32.569	-660	-32.4088	-660	-32.1586	-660	-31.7639	-660	-33.0998	-660	-32.8164
-655	-32.3374	-655	-32.2672	-655	-32.0335	-655	-31.6084	-655	-33.0501	-655	-32.7465
-650	-32.1452	-650	-32.1255	-650	-31.9065	-650	-31.452	-650	-32.9995	-650	-32.6738
-645	-32.3172	-645	-31.9921	-645	-31.7786	-645	-31.2947	-645	-32.9452	-645	-32.5984
-640	-32.0854	-640	-31.8578	-640	-31.6489	-640	-31.1365	-640	-32.8891	-640	-32.5211
-635	-31.7908	-635	-31.7225	-635	-31.5164	-635	-30.9773	-635	-32.8762	-635	-32.4374
-630	-31.9824	-630	-31.5854	-630	-31.383	-630	-30.8182	-630	-32.6876	-630	-32.074
-625	-31.626	-625	-31.4465	-625	-31.257	-625	-30.6673	-625	-32.5054	-625	-31.9231
-620	-31.6081	-620	-31.3067	-620	-31.1328	-620	-30.5228	-620	-31.4198	-620	-31.8062
-615	-31.5487	-615	-31.1678	-615	-31.0095	-615	-30.3821	-615	-32.1853	-615	-31.7593
-610	-31.0467	-610	-31.0371	-610	-30.889	-610	-30.2468	-610	-31.1411	-610	-30.9083
-605	-31.1679	-605	-30.9065	-605	-30.774	-605	-30.1245	-605	-31.0509	-605	-30.2505
-600	-31.2111	-600	-30.7786	-600	-30.6627	-600	-30.0159	-600	-30.0739	-600	-29.9166
-595	-30.7019	-595	-30.6553	-595	-30.5238	-595	-29.8899	-595	-30.0352	-595	-30.0224
-590	-30.6303	-590	-30.5394	-590	-30.4097	-590	-29.8006	-590	-30.1171	-590	-29.3958
-585	-30.6888	-585	-30.406	-585	-30.3103	-585	-29.7454	-585	-29.4584	-585	-28.1621
-580	-30.0045	-580	-30.2855	-580	-30.2312	-580	-29.7528	-580	-30.0205	-580	-27.8493
-575	-30.312	-575	-30.1843	-575	-30.176	-575	-29.8678	-575	-29.2348	-575	-27.5439
-570	-29.8083	-570	-30.1015	-570	-30.1834	-570	-30.1815	-570	-27.3856	-570	-26.3442
-565	-29.2559	-565	-30.0463	-565	-30.2901	-565	-30.8274	-565	-27.1354	-565	-25.1786
-560	-29.5339	-560	-30.0555	-560	-30.5707	-560	-28.5292	-560	-26.8888	-560	-24.9605
-555	-29.0244	-555	-30.1686	-555	-31.1503	-555	-28.3084	-555	-26.6478	-555	-24.7627
-550	-28.4768	-550	-30.4667	-550	-29.1668	-550	-28.0793	-550	-26.4104	-550	-23.6412
-545	-28.7561	-545	-31.0776	-545	-28.9745	-545	-27.8696	-545	-26.2163	-545	-23.4876
-540	-27.8955	-540	-28.9653	-540	-28.7702	-540	-27.6543	-540	-26.0259	-540	-23.2622
-535	-27.4699	-535	-28.7675	-535	-28.5651	-535	-27.4491	-535	-25.8557	-535	-22.9522
-530	-27.6441	-530	-28.5568	-530	-28.3581	-530	-27.2522	-530	-25.6919	-530	-22.4995
-525	-26.9129	-525	-28.347	-525	-28.1603	-525	-27.0756	-525	-25.5282	-525	-21.8951
-520	-25.9792	-520	-28.1354	-520	-27.9698	-520	-26.9118	-520	-25.334	-520	-21.1342
-515	-26.467	-515	-27.9321	-515	-27.7546	-515	-26.7554	-515	-25.1574	-515	-20.4461
-510	-25.6007	-510	-27.7417	-510	-27.6092	-510	-26.6184	-510	-24.8345	-510	-19.7
-505	-24.5727	-505	-27.5577	-505	-27.4675	-505	-26.4436	-505	-24.3634	-505	-21.5482
-500	-25.0128	-500	-27.3746	-500	-27.3203	-500	-26.1979	-500	-23.7544	-500	-20.6623
-495	-23.7681	-495	-27.2366	-495	-27.1437	-495	-25.852	-495	-23.023	-495	-20.1627
-490	-23.1825	-490	-27.0903	-490	-26.9109	-490	-25.381	-490	-22.1978	-490	-18.7404
-485	-23.2217	-485	-26.9128	-485	-26.5908	-485	-24.7811	-485	-21.3017	-485	-17.5076
-480	-22.4091	-480	-26.6726	-480	-26.1574	-480	-24.0654	-480	-21.5179	-480	-17.1847
-475	-21.1384	-475	-26.3396	-475	-25.6036	-475	-23.2576	-475	-19.217	-475	-16.1009
-470	-21.3605	-470	-25.8897	-470	-24.932	-470	-22.3514	-470	-17.7827	-470	-15.9436
-465	-20.5335	-465	-25.3147	-465	-24.1666	-465	-21.3587	-465	-16.9004	-465	-14.8497
-460	-19.4456	-460	-24.6229	-460	-23.2889	-460	-20.6384	-460	-16.0512	-460	-14.6627
-455	-19.5547	-455	-23.8372	-455	-22.3385	-455	-19.5463	-455	-14.9813	-455	-13.6135
-450	-18.0243	-450	-22.9466	-450	-21.367	-450	-18.4	-450	-13.9251	-450	-12.6147
-445	-17.5039	-445	-21.9714	-445	-20.389	-445	-17.2739	-445	-12.8855	-445	-12.5896
-440	-17.2439	-440	-22.655	-440	-19.3798	-440	-16.249	-440	-13.7089	-440	-11.6804
-435	-15.8326	-435	-19.9934	-435	-18.3761	-435	-15.2343	-435	-12.7218	-435	-11.4209
-430	-15.3829	-430	-19.1765	-430	-17.4533	-430	-14.3253	-430	-12.7862	-430	-9.59376
-425	-14.7878	-425	-17.951	-425	-16.491	-425	-13.3796	-425	-11.9302	-425	-8.10833
-420	-13.7252	-420	-16.9381	-420	-15.5232	-420	-12.4375	-420	-11.0843	-420	-6.85584
-415	-13.5949	-415	-16.0328	-415	-14.5691	-415	-11.5294	-415	-10.289	-415	-5.8063
-410	-13.288	-410	-15.0576	-410	-13.6482	-410	-10.6692	-410	-9.43074	-410	-4.9289
-405	-11.9775	-405	-14.0953	-405	-12.742	-405	-9.83572	-405	-9.90325	-405	-4.20164
-400	-11.6949	-400	-13.156	-400	-11.8625	-400	-9.05188	-400	-9.8946	-400	-3.61624
-395	-10.9245	-395	-12.2572	-395	-10.8836	-395	-8.18	-395	-8.79373	-395	-3.04548
-390	-10.5632	-390	-11.374	-390	-10.074	-390	-7.47914	-390	-7.8787	-390	-2.67186
-385	-10.3067	-385	-10.5331	-385	-9.3012	-385	-6.82594	-385	-7.09283	-385	-2.38418
-380	-9.09366	-380	-9.59376	-380	-8.57256	-380	-6.33448	-380	-6.41801	-380	-2.17074
-375	-8.49418	-375	-8.82758	-375	-7.88946	-375	-5.75028	-375	-5.83887	-375	-2.01627
-370	-8.08373	-370	-8.10428	-370	-7.25356	-370	-5.36112	-370	-5.34244	-370	-1.91213
-365	-7.6191	-365	-7.43001	-365	-6.66476	-365	-4.70497	-365	-4.91685	-365	-1.84653
-360	-6.85284	-360	-6.80423	-360	-6.12518	-360	-3.99206	-360	-4.55142	-360	-1.81498
-355	-6.68025	-355	-6.22794	-355	-5.63058	-355	-4.34332	-355	-4.24065	-355	-1.80265
-350	-6.18843	-350	-5.70225	-350	-5.17298	-350	-3.11659	-350	-4.24212	-350	-1.79612
-345	-5.71157	-345	-5.12026	-345	-4.70102	-345	-2.56008	-345	-3.36352	-345	-1.7802
-340	-5.3246	-340	-4.48886	-340	-4.37975	-340	-0.31551	-340	-3.33592	-340	-1.79262
-335	-4.74724	-335	-4.3942	-335	-4.04036	-335	-2.36136	-335	-2.42015	-335	-1.56952
-330	-4.40578	-330	-3.97836	-330	-3.7294	-330	-2.67591	-330	-2.62862	-330	-1.08376
-325	-4.21352	-325	-3.71836	-325	-3.44586	-325	-2.49145	-325	-0.5633	-325	-1.14062
-320	-3.98286	-320	-3.43224	-320	-3.18154	-320	-2.31904	-320	-1.40576	-320	-1.76815
-315	-3.5664	-315	-3.17216	-315	-2.93673	-315	-2.15786	-315	-1.33768	-315	-0.47257
-310	-3.25531	-310	-2.93618	-310	-2.67242	-310	-1.97018	-310	-1.23427	-310	-0.46143
-305	-3.06302	-305	-2.71621	-305	-2.47802	-305	-1.84681	-305	-1.18717	-305	-0.49742
-300	-2.83777	-300	-2.51252	-300	-2.29632	-300	-1.72914	-300	-1.13868	-300	-0.52349
-295	-2.6312	-295	-2.28712	-295	-1.84	-295	-1.61681	-295	-1.08845	-295	-0.53991
-290	-2.30584	-290	-2.12842	-290	-1.93292	-290	-1.09572	-290	-1.20336	-290	-0.41584
-285	-2.31458	-285	-1.97947	-285	-1.42103	-285	-1.35028	-285	-1.2995	-285	0
-280	-2.07614	-280	-2.23836	-280	-1.20925	-280	-1.01338	-280	-0.83352	-280	-0.66985
-275	-1.95916	-275	-1.32296	-275	-1.21891	-275	-0.91669	-275	-0.62808	-275	-0.35273
-270	-1.70978	-270	-1.65204	-270	-1.23841	-270	-0.84585	-270	-0.46819	-270	-0.10341
-265	-1.53419	-265	-1.37172	-265	-1.36376	-265	-0.00156	-265	-0.48585	-265	-0.05906
-260	-1.47876	-260	-1.32719	-260	-0.59086	-260	-0.18011	-260	-0.23817	-260	-0.66418
-255	-1.28498	-255	-1.2362	-255	-1.30106	-255	-1.01826	-255	-0.65031	-255	-0.27566
-250	-1.14237	-250	-0.4815	-250	-1.14669	-250	-0.97216	-250	-0.79275	-250	-0.60847
-245	-1.0209	-245	-0.63535	-245	-1.00878	-245	-0.85342	-245	-0.69388	-245	-0.52989
-240	-0.89738	-240	-1.17843	-240	-0.88585	-240	-0.74796	-240	-0.60626	-240	-0.46054
-235	-0.76787	-235	-1.03601	-235	-0.77688	-235	-0.65467	-235	-0.52901	-235	-0.39976
-230	-0.74539	-230	-0.90894	-230	-0.68041	-230	-0.5723	-230	-0.46109	-230	-0.34653
-225	-0.61885	-225	-0.79594	-225	-0.59528	-225	-0.49981	-225	-0.40149	-225	-0.30013
-220	-0.53979	-220	-0.69589	-220	-0.5203	-220	-0.43614	-220	-0.34933	-220	-0.25978
-215	-0.49552	-215	-0.60749	-215	-0.45439	-215	-0.38029	-215	-0.30378	-215	-0.22475
-210	-0.43248	-210	-0.52965	-210	-0.39655	-210	-0.33142	-210	-0.26409	-210	-0.1944
-205	-0.39384	-205	-0.46126	-205	-0.34587	-205	-0.28871	-205	-0.22951	-205	-0.16815
-200	-0.30789	-200	-0.40129	-200	-0.30152	-200	-0.25144	-200	-0.19946	-200	-0.14545
-195	-0.29189	-195	-0.34877	-195	-0.26273	-195	-0.21891	-195	-0.17332	-195	-0.12586
-190	-0.23732	-190	-0.30291	-190	-0.22886	-190	-0.19057	-190	-0.15063	-190	-0.10895
-185	-0.20501	-185	-0.26289	-185	-0.19928	-185	-0.16587	-185	-0.13093	-185	-0.09437
-180	-0.17912	-180	-0.22801	-180	-0.56713	-180	-0.14437	-180	-0.11384	-180	-0.0818
-175	-0.13905	-175	-0.19764	-175	-0.47787	-175	-0.45268	-175	-0.42613	-175	-0.07096
-170	-0.11961	-170	-0.65067	-170	-0.4022	-170	-0.38031	-170	-0.35718	-170	-0.33273
-165	-0.09914	-165	-0.54723	-165	-0.33816	-165	-0.31918	-165	-0.29906	-165	-0.2777
-160	-0.07548	-160	-0.4595	-160	-0.28404	-160	-0.2676	-160	-0.25011	-160	-0.23148
-155	-0.03477	-155	-0.38522	-155	-0.23838	-155	-0.22417	-155	-0.20898	-155	-0.19274
-150	-0.0606	-150	-0.32247	-150	-0.19991	-150	-0.18762	-150	-0.17445	-150	-0.16031
-145	-0.03101	-145	-0.26955	-145	-0.1675	-145	-0.15691	-145	-0.14551	-145	-0.13319
-140	0.0048	-140	-0.22501	-140	-0.14024	-140	-0.13112	-140	-0.12126	-140	-0.11055
-135	-0.000305341	-135	-0.18757	-135	-0.11733	-135	-0.10949	-135	-0.10097	-135	-0.09166
-130	0.01379	-130	-0.15614	-130	-0.09808	-130	-0.09137	-130	-0.08401	-130	-0.07592
-125	0.02732	-125	-0.12981	-125	-0.08194	-125	-0.07618	-125	-0.06984	-125	-0.06283
-120	0.0227	-120	-0.10776	-120	-0.06839	-120	-0.06347	-120	-0.05802	-120	-0.05194
-115	0.06443	-115	-0.08933	-115	-0.05705	-115	-0.05285	-115	-0.04816	-115	-0.04291
-110	0.05788	-110	-0.07394	-110	-0.04755	-110	-0.04398	-110	-0.03996	-110	-0.03542
-105	0.04696	-105	-0.0611	-105	-0.03962	-105	-0.03657	-105	-0.03313	-105	-0.02921
-100	0.06591	-100	-0.05041	-100	-0.03296	-100	-0.03039	-100	-0.02745	-100	-0.02408
-95	0.09282	-95	-0.04153	-95	-0.02742	-95	-0.02524	-95	-0.02272	-95	-0.01983
-90	0.08323	-90	-0.03416	-90	-0.02277	-90	-0.02093	-90	-0.0188	-90	-0.01631
-85	0.1061	-85	-0.02804	-85	-0.01891	-85	-0.01735	-85	-0.01555	-85	-0.0134
-80	0.11614	-80	-0.02297	-80	-0.01567	-80	-0.01437	-80	-0.01284	-80	-0.01101
-75	0.13078	-75	-0.01878	-75	-0.01298	-75	-0.0119	-75	-0.0106	-75	-0.00904
-70	0.16172	-70	-0.01533	-70	-0.01074	-70	-0.00983	-70	-0.00875	-70	-0.00742
-65	0.17261	-65	-0.01248	-65	-0.00888	-65	-0.00812	-65	-0.0072	-65	-0.00607
-60	0.15855	-60	-0.01013	-60	-0.00732	-60	-0.0067	-60	-0.00593	-60	-0.00498
-55	0.21123	-55	-0.00821	-55	-0.00604	-55	-0.00552	-55	-0.00489	-55	-0.00408
-50	0.20997	-50	-0.00663	-50	-0.00498	-50	-0.00454	-50	-0.00402	-50	-0.00333
-45	0.21851	-45	-0.00535	-45	-0.00409	-45	-0.00374	-45	-0.0033	-45	-0.00272
-40	0.25816	-40	-0.0043	-40	-0.00337	-40	-0.00308	-40	-0.00271	-40	-0.00224
-35	0.2495	-35	-0.00345	-35	-0.00277	-35	-0.00253	-35	-0.00224	-35	-0.00183
-30	0.28585	-30	-0.00276	-30	-0.00227	-30	-0.00209	-30	-0.00184	-30	-0.0015
-25	0.32934	-25	-0.00221	-25	-0.00188	-25	-0.00172	-25	-0.00152	-25	-0.00123
-20	0.32818	-20	-0.00177	-20	-0.00155	-20	-0.00142	-20	-0.00125	-20	-0.00102
-15	0.34102	-15	-0.00143	-15	-0.00128	-15	-0.00118	-15	-0.00104	-15	-0.00085284
-10	0.37762	-10	-0.00115	-10	-0.00106	-10	-0.0009844	-10	-0.00087308	-10	-0.00071576
-5	0.3992	-5	-0.000942908	-5	-0.00088688	-5	-0.0008234	-5	-0.00073508	-5	-0.00060628
0	0.41833	0	-0.00078292	0	-0.0007452	0	-0.0006946	0	-0.00062468	0	-0.00051888

## Sheet: MLG_10nmhBN_3
		COMSOL simulations
	experiment		k0=-0.0005 cm/s		k0=-0.0004 cm/s		k0=-0.0003 cm/s		k0=-0.0002 cm/s		k0=-0.0001 cm/s
E(mV)	I(pA)	E(mV)	I (pA)	E(mV)	I (pA)	E(mV)	I (pA)	E(mV)	I (pA)	E(mV)	I (pA)
-700	-129.177	-700	-127.124	-700	-126.808	-700	-126.186	-700	-124.653	-700	-123.091
-695	-125.867	-695	-126.059	-695	-125.562	-695	-124.519	-695	-122.189	-695	-124.73
-690	-124.91	-690	-125.541	-690	-124.831	-690	-126.921	-690	-126.273	-690	-124.341
-685	-123.691	-685	-124.957	-685	-124.064	-685	-126.766	-685	-126.056	-685	-123.914
-680	-122.581	-680	-124.394	-680	-126.987	-680	-126.599	-680	-125.808	-680	-123.498
-675	-124.119	-675	-123.855	-675	-126.854	-675	-126.427	-675	-125.562	-675	-123.081
-670	-121.694	-670	-123.34	-670	-126.735	-670	-126.269	-670	-125.338	-670	-122.728
-665	-120.133	-665	-122.829	-665	-126.609	-665	-126.109	-665	-125.104	-665	-122.335
-660	-121.411	-660	-122.343	-660	-120.841	-660	-125.923	-660	-124.845	-660	-121.933
-655	-119.791	-655	-121.867	-655	-120.249	-655	-125.734	-655	-124.579	-655	-121.544
-650	-117.539	-650	-121.383	-650	-119.654	-650	-125.541	-650	-124.302	-650	-120.988
-645	-120.521	-645	-120.897	-645	-119.056	-645	-125.335	-645	-124.016	-645	-120.879
-640	-116.942	-640	-120.403	-640	-118.454	-640	-125.121	-640	-123.722	-640	-121.537
-635	-112.814	-635	-119.9	-635	-117.849	-635	-125.073	-635	-123.403	-635	-119.742
-630	-114.339	-630	-119.392	-630	-117.243	-630	-124.355	-630	-122.02	-630	-119.466
-625	-113.164	-625	-118.912	-625	-116.669	-625	-123.662	-625	-121.447	-625	-117.737
-620	-111.973	-620	-118.44	-620	-116.12	-620	-119.532	-620	-121.002	-620	-116.337
-615	-114.167	-615	-117.971	-615	-115.584	-615	-122.444	-615	-120.823	-615	-115.528
-610	-106.595	-610	-117.513	-610	-115.07	-610	-118.472	-610	-117.586	-610	-114.653
-605	-108.44	-605	-117.075	-605	-114.604	-605	-118.129	-605	-115.084	-605	-113.974
-600	-106.604	-600	-116.651	-600	-114.191	-600	-114.412	-600	-113.813	-600	-109.308
-595	-104	-595	-116.123	-595	-113.712	-595	-114.264	-595	-114.216	-595	-111.394
-590	-101.615	-590	-115.689	-590	-113.372	-590	-114.576	-590	-111.832	-590	-106.687
-585	-104.732	-585	-115.311	-585	-113.162	-585	-112.07	-585	-107.138	-585	-105.591
-580	-94.4579	-580	-115.01	-580	-113.19	-580	-114.209	-580	-105.948	-580	-104.447
-575	-96.0709	-575	-114.8	-575	-113.627	-575	-111.219	-575	-104.787	-575	-99.526
-570	-94.3638	-570	-114.828	-570	-114.821	-570	-104.184	-570	-100.222	-570	-97.72
-565	-91.6922	-565	-115.234	-565	-117.278	-565	-103.233	-565	-95.788	-565	-98.84
-560	-94.6716	-560	-116.302	-560	-108.535	-560	-102.294	-560	-94.9585	-560	-92.2565
-555	-87.5919	-555	-118.507	-555	-107.695	-555	-101.377	-555	-94.206	-555	-92.0395
-550	-82.4137	-550	-110.96	-550	-106.823	-550	-100.475	-550	-89.9395	-550	-88.0845
-545	-83.9222	-545	-110.229	-545	-106.025	-545	-99.736	-545	-89.355	-545	-86.331
-540	-80.8357	-540	-109.452	-540	-105.207	-540	-99.0115	-540	-88.4975	-540	-85.6485
-535	-78.289	-535	-108.671	-535	-104.426	-535	-98.364	-535	-87.318	-535	-81.396
-530	-77.7885	-530	-107.884	-530	-103.677	-530	-97.741	-530	-85.596	-530	-77.0105
-525	-73.344	-525	-107.132	-525	-103.005	-525	-97.118	-525	-83.2965	-525	-74.3096
-520	-69.0809	-520	-106.407	-520	-102.382	-520	-96.3795	-520	-80.402	-520	-71.5028
-515	-76.4494	-515	-105.588	-515	-101.787	-515	-95.7075	-515	-77.784	-515	-68.0726
-510	-68.1167	-510	-105.035	-510	-101.266	-510	-94.479	-510	-74.9455	-510	-63.3479
-505	-65.3673	-505	-104.496	-505	-100.6	-505	-92.687	-505	-81.977	-505	-60.3278
-500	-65.6781	-500	-103.936	-500	-99.666	-500	-90.37	-500	-78.6065	-500	-56.6052
-495	-62.1816	-495	-103.264	-495	-98.35	-495	-87.5875	-495	-76.706	-495	-55.447
-490	-58.2603	-490	-102.379	-490	-96.558	-490	-84.448	-490	-71.295	-490	-50.9562
-485	-58.2745	-485	-101.16	-485	-94.276	-485	-81.039	-485	-66.605	-485	-47.1279
-480	-54.2024	-480	-99.512	-480	-91.553	-480	-81.8615	-480	-65.3765	-480	-43.407
-475	-50.6456	-475	-97.405	-475	-88.48	-475	-73.108	-475	-61.2535	-475	-40.0117
-470	-53.4107	-470	-94.85	-470	-85.0325	-470	-67.6515	-470	-60.655	-470	-35.6549
-465	-47.3029	-465	-91.938	-465	-81.256	-465	-64.295	-465	-56.4935	-465	-33.4481
-460	-43.9396	-460	-88.599	-460	-78.5155	-460	-61.0645	-460	-55.782	-460	-28.7483
-455	-42.5637	-455	-84.9835	-455	-74.361	-455	-56.994	-455	-51.7906	-455	-30.5141
-450	-40.9464	-450	-81.2875	-450	-70	-450	-52.976	-450	-47.9906	-450	-27.8467
-445	-39.6772	-445	-77.567	-445	-65.716	-445	-49.021	-445	-47.895	-445	-24.2651
-440	-40.4657	-440	-73.7275	-440	-61.817	-440	-52.1535	-440	-44.4362	-440	-23.3783
-435	-37.9441	-435	-69.909	-435	-57.9565	-435	-48.398	-435	-43.449	-435	-18.2749
-430	-38.4865	-430	-66.3985	-430	-54.4985	-430	-48.643	-430	-36.498	-430	-19.538
-425	-36.9906	-425	-62.7375	-425	-50.9005	-425	-45.3866	-425	-30.8469	-425	-16.4651
-420	-33.9315	-420	-59.0555	-420	-47.3165	-420	-42.1683	-420	-26.082	-420	-16.5977
-415	-31.1639	-415	-55.426	-415	-43.862	-415	-39.1429	-415	-22.0892	-415	-16.3138
-410	-31.1432	-410	-51.9225	-410	-40.5895	-410	-35.8778	-410	-18.7512	-410	-12.1772
-405	-27.477	-405	-48.475	-405	-37.4185	-405	-37.6754	-405	-15.9845	-405	-7.749
-400	-27.8421	-400	-45.129	-400	-34.4365	-400	-37.6425	-400	-13.7575	-400	-10.032
-395	-26.8541	-395	-41.405	-395	-31.1196	-395	-33.4544	-395	-11.5861	-395	-9.184
-390	-27.2191	-390	-38.325	-390	-28.4533	-390	-29.9733	-390	-10.1647	-390	-4.1321
-385	-25.2006	-385	-35.385	-385	-25.9683	-385	-26.9836	-385	-9.07025	-385	-5.9997
-380	-22.8425	-380	-32.613	-380	-24.0985	-380	-24.4164	-380	-8.25825	-380	-4.33685
-375	-20.5833	-375	-30.0143	-375	-21.876	-375	-22.2131	-375	-7.6706	-375	-6.18695
-370	-20.5444	-370	-27.5951	-370	-20.3956	-370	-20.3245	-370	-7.2744	-370	-1.0682
-365	-18.3367	-365	-25.355	-365	-17.8993	-365	-18.7054	-365	-7.02485	-365	-2.99005
-360	-18.3817	-360	-23.3023	-360	-15.1872	-360	-17.3152	-360	-6.9048	-360	-1.4917
-355	-17.8643	-355	-21.4207	-355	-16.5235	-355	-16.1329	-355	-6.8579	-355	-0.133
-350	-15.6685	-350	-19.6798	-350	-11.8566	-350	-16.1385	-350	-6.83305	-350	-2.39858
-345	-13.065	-345	-17.8843	-345	-9.73945	-345	-12.796	-345	-6.7725	-345	-1.42751
-340	-13.9805	-340	-16.6621	-340	-1.20032	-340	-12.691	-340	-6.81975	-340	-0.32032
-335	-13.5873	-335	-15.371	-335	-8.98345	-335	-9.2071	-335	-5.971	-335	-0.54621
-330	-11.5278	-330	-14.188	-330	-10.1801	-330	-10.0002	-330	-4.123	-330	-1.029
-325	-9.73183	-325	-13.1092	-325	-9.47835	-325	-2.14298	-325	-4.3393	-325	-2.31
-320	-7.98615	-320	-12.1037	-320	-8.82245	-320	-5.348	-320	-6.72665	-320	-3.353
-315	-7.84988	-315	-11.1723	-315	-8.20925	-315	-5.089	-315	-1.79781	-315	-0.48195
-310	-7.41078	-310	-10.1668	-310	-7.49525	-310	-4.6956	-310	-1.75543	-310	-1.33315
-305	-6.83371	-305	-9.42725	-305	-7.0259	-305	-4.5164	-305	-1.89234	-305	-0.8526
-300	-5.77657	-300	-8.736	-300	-6.57825	-300	-4.33195	-300	-1.99154	-300	-0.44933
-295	-5.09471	-295	-7	-295	-6.1509	-295	-4.14085	-295	-2.05401	-295	-0.11609
-290	-4.5654	-290	-7.3535	-290	-4.1685	-290	-4.578	-290	-1.582	-290	-2.184
-285	-4.10778	-285	-5.4061	-285	-5.13695	-285	-4.94375	-285	0	-285	-1.288
-280	-3.86478	-280	-4.6004	-280	-3.85525	-280	-3.171	-280	-2.54835	-280	-1.98835
-275	-3.09587	-275	-4.63715	-275	-3.4874	-275	-2.38945	-275	-1.3419	-275	-0.34685
-270	-2.69601	-270	-4.71135	-270	-3.2179	-270	-1.78115	-270	-0.3934	-270	-2.53995
-265	-2.57178	-265	-5.18823	-265	-0.00595	-265	-1.84835	-265	-0.2247	-265	-2.1392
-260	-2.24271	-260	-2.24784	-260	-0.6852	-260	-0.90608	-260	-2.52679	-260	-4.179
-255	-2.03309	-255	-4.9497	-255	-3.8738	-255	-2.47401	-255	-1.04871	-255	-0.4053
-250	-1.75542	-250	-4.3624	-250	-3.69845	-250	-3.01588	-250	-2.31483	-250	-1.59345
-245	-1.46976	-245	-3.83775	-245	-3.24671	-245	-2.63977	-245	-2.0159	-245	-1.37396
-240	-1.25026	-240	-3.37008	-240	-2.8455	-240	-2.30643	-240	-1.75207	-240	-1.1816
-235	-1.0874	-235	-2.95551	-235	-2.4906	-235	-2.01254	-235	-1.52082	-235	-1.01448
-230	-0.851	-230	-2.58853	-230	-2.17721	-230	-1.75413	-230	-1.31831	-230	-0.86954
-225	-0.68598	-225	-2.26464	-225	-1.90145	-225	-1.5274	-225	-1.14181	-225	-0.74431
-220	-0.53136	-220	-1.97939	-220	-1.65921	-220	-1.32898	-220	-0.9883	-220	-0.63658
-215	-0.38899	-215	-1.72865	-215	-1.44676	-215	-1.1557	-215	-0.85502	-215	-0.54414
-210	-0.35078	-210	-1.50861	-210	-1.26084	-210	-1.00468	-210	-0.73955	-210	-0.46504
-205	-0.1905	-205	-1.31583	-205	-1.09833	-205	-0.87314	-205	-0.63969	-205	-0.39742
-200	-0.0149	-200	-1.14709	-200	-0.95655	-200	-0.7588	-200	-0.55335	-200	-0.33975
-195	0.00186	-195	-0.99953	-195	-0.83282	-195	-0.65936	-195	-0.4788	-195	-0.29064
-190	0.07889	-190	-0.87066	-190	-0.72499	-190	-0.57305	-190	-0.41447	-190	-0.24889
-185	0.20385	-185	-0.75814	-185	-0.63101	-185	-0.49812	-185	-0.35903	-185	-0.21336
-180	0.18117	-180	-2.15758	-180	-0.54922	-180	-0.43309	-180	-0.31118	-180	-0.18316
-175	0.33008	-175	-1.81797	-175	-1.72214	-175	-1.62113	-175	-0.26996	-175	-0.15743
-170	0.48193	-170	-1.5301	-170	-1.44683	-170	-1.35884	-170	-1.26581	-170	-0.13556
-165	0.45959	-165	-1.28646	-165	-1.21426	-165	-1.13771	-165	-1.05648	-165	-0.97013
-160	0.52381	-160	-1.08059	-160	-1.01805	-160	-0.95151	-160	-0.88064	-160	-0.805
-155	0.63874	-155	-0.90689	-155	-0.85281	-155	-0.79502	-155	-0.73325	-155	-0.66696
-150	0.56343	-150	-0.76052	-150	-0.71379	-150	-0.66367	-150	-0.60987	-150	-0.55185
-145	0.72731	-145	-0.63721	-145	-0.59693	-145	-0.55356	-145	-0.5067	-145	-0.45588
-140	0.96746	-140	-0.53351	-140	-0.49882	-140	-0.4613	-140	-0.42056	-140	-0.37607
-135	0.87537	-135	-0.44636	-135	-0.41653	-135	-0.38412	-135	-0.3487	-135	-0.30982
-130	0.90047	-130	-0.37313	-130	-0.34758	-130	-0.31959	-130	-0.28882	-130	-0.25483
-125	0.98257	-125	-0.31171	-125	-0.2898	-125	-0.26569	-125	-0.23902	-125	-0.20933
-120	0.93265	-120	-0.26019	-120	-0.24146	-120	-0.22071	-120	-0.19761	-120	-0.17168
-115	1.11729	-115	-0.21704	-115	-0.20108	-115	-0.18323	-115	-0.16324	-115	-0.14063
-110	1.29467	-110	-0.18091	-110	-0.1673	-110	-0.15204	-110	-0.13475	-110	-0.11505
-105	1.18811	-105	-0.15071	-105	-0.13913	-105	-0.12604	-105	-0.11113	-105	-0.09398
-100	1.25709	-100	-0.1254	-100	-0.1156	-100	-0.10444	-100	-0.09159	-100	-0.07665
-95	1.34003	-95	-0.1043	-95	-0.096	-95	-0.08645	-95	-0.07542	-95	-0.06244
-90	1.30236	-90	-0.08663	-90	-0.07963	-90	-0.07154	-90	-0.06205	-90	-0.05079
-85	1.58183	-85	-0.07192	-85	-0.06601	-85	-0.05915	-85	-0.05099	-85	-0.04123
-80	1.50054	-80	-0.0596	-80	-0.05467	-80	-0.04886	-80	-0.0419	-80	-0.03342
-75	1.57638	-75	-0.04938	-75	-0.04526	-75	-0.04032	-75	-0.0344	-75	-0.02705
-70	1.70916	-70	-0.04084	-70	-0.03741	-70	-0.03328	-70	-0.02821	-70	-0.02188
-65	1.80383	-65	-0.03377	-65	-0.0309	-65	-0.0274	-65	-0.0231	-65	-0.01764
-60	1.77941	-60	-0.02786	-60	-0.02548	-60	-0.02258	-60	-0.01894	-60	-0.01421
-55	2.0689	-55	-0.023	-55	-0.021	-55	-0.01858	-55	-0.01551	-55	-0.01145
-50	2.01468	-50	-0.01894	-50	-0.01729	-50	-0.0153	-50	-0.01267	-50	-0.0092
-45	2.1445	-45	-0.01558	-45	-0.01424	-45	-0.01257	-45	-0.01036	-45	-0.00738
-40	2.24022	-40	-0.01281	-40	-0.01173	-40	-0.01032	-40	-0.0085	-40	-0.00595
-35	2.26371	-35	-0.01054	-35	-0.00962	-35	-0.0085	-35	-0.00696	-35	-0.00479
-30	2.36018	-30	-0.00864	-30	-0.00794	-30	-0.007	-30	-0.00571	-30	-0.00385
-25	2.54428	-25	-0.00714	-25	-0.00654	-25	-0.00577	-25	-0.00469	-25	-0.00313
-20	2.71747	-20	-0.00588	-20	-0.00539	-20	-0.00476	-20	-0.00389	-20	-0.00257
-15	2.86006	-15	-0.00486	-15	-0.00448	-15	-0.00396	-15	-0.00324	-15	-0.00212
-10	2.90978	-10	-0.00402	-10	-0.00375	-10	-0.00332	-10	-0.00272	-10	-0.00178
-5	2.98706	-5	-0.00337	-5	-0.00313	-5	-0.0028	-5	-0.00231	-5	-0.00152
0	3.118	0	-0.00283	0	-0.00264	0	-0.00238	0	-0.00197	0	-0.00131

## Sheet: MLG_10nmhBN_RuCl3_1
		COMSOL simulations
	experiment		k0=0.007 cm/s		k0=0.008 cm/s		k0=0.009 cm/s		k0=0.01 cm/s		k0=0.015 cm/s
E(mV)	I(pA)	E(mV)	I (pA)	E(mV)	I (pA)	E(mV)	I (pA)	E(mV)	I (pA)	E(mV)	I (pA)
-600	-61.6009	-600	-55.5466	-600	-55.614	-600	-55.666	-600	-55.7088	-600	-55.7884
-595	-61.0328	-595	-55.5145	-595	-55.5864	-595	-55.6415	-595	-55.6859	-595	-55.7823
-590	-60.6823	-590	-55.4793	-590	-55.5558	-590	-55.614	-590	-55.6614	-590	-55.767
-585	-60.264	-585	-55.4411	-585	-55.5222	-585	-55.5849	-585	-55.6354	-585	-55.7456
-580	-59.7444	-580	-55.3982	-580	-55.4855	-580	-55.5528	-580	-55.6048	-580	-55.7257
-575	-59.5632	-575	-55.3523	-575	-55.4472	-575	-55.5191	-575	-55.5742	-575	-55.7042
-570	-59.0837	-570	-55.3019	-570	-55.4059	-570	-55.4824	-570	-55.5421	-570	-55.6798
-565	-58.6061	-565	-55.2452	-565	-55.3615	-565	-55.4441	-565	-55.5084	-565	-55.6522
-560	-58.4859	-560	-55.1932	-560	-55.311	-560	-55.4044	-560	-55.4732	-560	-55.6232
-555	-58.1741	-555	-55.1366	-555	-55.2544	-555	-55.3585	-555	-55.435	-555	-55.5926
-550	-57.771	-550	-55.08	-550	-55.2024	-550	-55.2942	-550	-55.3829	-550	-55.5604
-545	-57.7461	-545	-54.9698	-545	-55.1427	-545	-55.2529	-545	-55.3279	-545	-55.5283
-540	-57.3836	-540	-54.9438	-540	-55.0586	-540	-55.1917	-540	-55.2865	-540	-55.4931
-535	-56.993	-535	-54.9469	-535	-55.0066	-535	-55.1167	-535	-55.2315	-535	-55.4549
-530	-57.0923	-530	-54.8826	-530	-55.0264	-530	-55.0678	-530	-55.155	-530	-55.4028
-525	-56.7383	-525	-54.8168	-525	-54.9668	-525	-55.0846	-525	-55.1274	-525	-55.3493
-520	-56.3085	-520	-54.748	-520	-54.9071	-520	-55.0295	-520	-55.129	-520	-55.308
-515	-56.5916	-515	-54.6791	-515	-54.8444	-515	-54.9744	-515	-55.0769	-515	-55.2559
-510	-56.1647	-510	-54.6072	-510	-54.7801	-510	-54.9163	-510	-55.0249	-510	-55.1764
-505	-55.7892	-505	-54.5369	-505	-54.7174	-505	-54.8582	-505	-54.9714	-505	-55.1611
-500	-55.799	-500	-54.4512	-500	-54.6378	-500	-54.7862	-500	-54.9071	-500	-55.1519
-495	-55.2664	-495	-54.3716	-495	-54.5675	-495	-54.7204	-495	-54.8459	-495	-55.0999
-490	-54.7896	-490	-54.2905	-490	-54.494	-490	-54.6531	-490	-54.7816	-490	-55.0463
-485	-55.2548	-485	-54.2033	-485	-54.4145	-485	-54.5812	-485	-54.7174	-485	-54.9943
-480	-54.9351	-480	-54.1146	-480	-54.3334	-480	-54.5078	-480	-54.6485	-480	-54.927
-475	-54.3763	-475	-54.0228	-475	-54.2492	-475	-54.4297	-475	-54.5766	-475	-54.8643
-470	-55.0708	-470	-53.9004	-470	-54.1406	-470	-54.3318	-470	-54.4864	-470	-54.7985
-465	-54.519	-465	-53.804	-465	-54.035	-465	-54.2339	-465	-54.3976	-465	-54.7327
-460	-54.012	-460	-53.7244	-460	-53.9478	-460	-54.1375	-460	-54.2997	-460	-54.6623
-455	-54.6528	-455	-53.6724	-455	-53.8713	-455	-54.0549	-455	-54.2156	-455	-54.5858
-450	-53.7222	-450	-53.654	-450	-53.8208	-450	-53.986	-450	-54.1375	-450	-54.4894
-445	-53.9799	-445	-53.6846	-445	-53.7933	-445	-53.934	-445	-54.0748	-445	-54.3946
-440	-54.1468	-440	-53.7933	-440	-53.8086	-440	-53.9034	-440	-54.0212	-440	-54.2921
-435	-53.2505	-435	-52.9242	-435	-53.8973	-435	-53.9141	-435	-53.9922	-435	-54.2033
-430	-53.5793	-430	-52.7116	-430	-53.0879	-430	-50.8434	-430	-54.0044	-430	-54.1222
-425	-53.8786	-425	-52.5127	-425	-52.8845	-425	-53.195	-425	-52.1424	-425	-54.0488
-420	-52.8888	-420	-52.2908	-420	-52.6917	-420	-53.0038	-420	-53.2608	-420	-53.9845
-415	-53.1291	-415	-52.0368	-415	-52.4668	-415	-52.8049	-415	-53.0742	-415	-53.9432
-410	-53.4264	-410	-51.7538	-410	-52.2128	-410	-52.5754	-410	-52.8676	-410	-53.9447
-405	-51.9916	-405	-51.4401	-405	-51.9282	-405	-52.3168	-405	-52.6305	-405	-52.222
-400	-52.9556	-400	-51.0989	-400	-51.613	-400	-52.0261	-400	-52.3627	-400	-53.1629
-395	-52.2344	-395	-50.7302	-395	-51.2657	-395	-51.7018	-395	-52.0628	-395	-52.9548
-390	-51.236	-390	-50.3324	-390	-50.8878	-390	-51.3468	-390	-51.7278	-390	-52.7131
-385	-52.2627	-385	-49.8933	-385	-50.4732	-385	-50.9551	-385	-51.3575	-385	-52.4346
-380	-51.257	-380	-49.4312	-380	-50.0203	-380	-50.5206	-380	-50.9444	-380	-52.1195
-375	-49.9023	-375	-48.9447	-375	-49.546	-375	-50.057	-375	-50.4961	-375	-51.763
-370	-50.3184	-370	-44.2706	-370	-49.0365	-370	-49.5582	-370	-50.008	-370	-51.3652
-365	-49.2093	-365	-46.9343	-365	-44.7785	-365	-49.0243	-365	-49.4848	-365	-50.9123
-360	-48.1506	-360	-47.2127	-360	-47.2617	-360	-45.3752	-360	-48.9218	-360	-50.415
-355	-48.1446	-355	-46.2029	-355	-47.3306	-355	-47.7651	-355	-46.0515	-355	-49.8673
-350	-46.8163	-350	-45.0004	-350	-46.2305	-350	-47.15	-350	-47.863	-350	-49.2675
-345	-45.9079	-345	-43.8804	-345	-45.1121	-345	-46.1463	-345	-46.9389	-345	-48.6173
-340	-45.7631	-340	-42.7023	-340	-43.9049	-340	-45.0157	-340	-45.9	-340	-47.9089
-335	-43.7379	-335	-41.4538	-335	-42.6855	-335	-43.7519	-335	-44.7311	-335	-44.572
-330	-42.1075	-330	-40.1457	-330	-41.3819	-330	-42.4483	-330	-43.4183	-330	-46.5732
-325	-41.2893	-325	-38.7518	-325	-40.0156	-325	-41.0973	-325	-42.0245	-325	-45.3982
-320	-39.2964	-320	-37.2784	-320	-38.5759	-320	-39.6545	-320	-40.6077	-320	-44.0579
-315	-37.5853	-315	-35.7316	-315	-37.0505	-315	-38.1536	-315	-39.0961	-315	-42.5294
-310	-36.5406	-310	-34.1159	-310	-35.4547	-310	-36.5701	-310	-37.5202	-310	-40.9229
-305	-34.4547	-305	-32.4284	-305	-33.7717	-305	-34.9008	-305	-35.8586	-305	-39.2766
-300	-32.7725	-300	-30.8632	-300	-32.1575	-300	-33.253	-300	-34.1955	-300	-37.5309
-295	-30.4929	-295	-28.9002	-295	-30.216	-295	-31.3313	-295	-32.2891	-295	-35.7362
-290	-28.8837	-290	-27.0932	-290	-28.3754	-290	-29.4678	-290	-30.4088	-290	-33.8497
-285	-27.2081	-285	-25.2741	-285	-26.5103	-285	-27.5675	-285	-28.4825	-285	-31.8745
-280	-24.8085	-280	-23.4549	-280	-24.6376	-280	-25.6504	-280	-26.5302	-280	-29.8289
-275	-23.3081	-275	-21.6526	-275	-22.771	-275	-23.7334	-275	-24.5672	-275	-27.7527
-270	-21.2455	-270	-19.8823	-270	-20.9289	-270	-21.83	-270	-22.6134	-270	-25.6581
-265	-19.2194	-265	-18.1565	-265	-19.1265	-265	-19.9604	-265	-20.6871	-265	-23.5681
-260	-17.8086	-260	-16.5454	-260	-17.419	-260	-18.1733	-260	-18.8328	-260	-21.5072
-255	-15.9046	-255	-14.9649	-255	-15.7575	-255	-16.4429	-255	-17.0411	-255	-19.4998
-250	-14.3086	-250	-13.4614	-250	-14.1741	-250	-14.7904	-250	-15.3291	-250	-17.5644
-245	-13.0816	-245	-12.0429	-245	-12.6777	-245	-13.2261	-245	-13.7045	-245	-15.7544
-240	-11.6959	-240	-10.7155	-240	-11.2755	-240	-11.759	-240	-12.1805	-240	-14.0378
-235	-10.3858	-235	-9.48416	-235	-9.97376	-235	-10.3954	-235	-10.7628	-235	-12.432
-230	-9.35336	-230	-8.35105	-230	-8.77516	-230	-9.13991	-230	-9.45693	-230	-10.9438
-225	-8.53621	-225	-7.31722	-225	-7.68198	-225	-7.99517	-225	-8.2669	-225	-9.57841
-220	-7.6761	-220	-6.23047	-220	-6.53662	-220	-6.79886	-220	-7.02576	-220	-8.33682
-215	-6.76153	-215	-5.51672	-215	-5.77881	-215	-6.0028	-215	-6.19619	-215	-7.21778
-210	-6.48262	-210	-4.78202	-210	-5.00172	-210	-5.18884	-210	-5.3501	-210	-6.21746
-205	-5.76529	-205	-4.11478	-205	-4.29777	-205	-4.45322	-205	-4.58679	-205	-5.24622
-200	-4.98511	-200	-3.52604	-200	-3.67736	-200	-3.80557	-200	-3.91527	-200	-4.51702
-195	-5.0917	-195	-3.00982	-195	-3.13421	-195	-3.23916	-195	-3.32882	-195	-3.86356
-190	-4.45589	-190	-2.56	-190	-2.66159	-190	-2.74712	-190	-2.81994	-190	-3.27053
-185	-3.71701	-185	-2.17	-185	-2.25262	-185	-2.32178	-185	-2.38068	-185	-2.75767
-180	-4.15377	-180	-1.8337	-180	-1.90041	-180	-1.95611	-180	-2.00338	-180	-2.31673
-175	-3.47207	-175	-1.54484	-175	-1.59854	-175	-1.64337	-175	-1.68101	-175	-1.93989
-170	-2.87126	-170	-1.29807	-170	-1.34111	-170	-1.37679	-170	-1.40685	-170	-1.61951
-165	-3.38914	-165	-1.08786	-165	-1.12218	-165	-1.15056	-165	-1.1744	-165	-1.34811
-160	-2.7285	-160	-0.9096	-160	-0.93686	-160	-0.95933	-160	-0.97816	-160	-1.11933
-155	-2.1661	-155	-0.75891	-155	-0.78048	-155	-0.79822	-155	-0.81304	-155	-0.9272
-150	-2.88308	-150	-0.63192	-150	-0.64895	-150	-0.6629	-150	-0.67453	-150	-0.76638
-145	-2.29876	-145	-0.52525	-145	-0.53864	-145	-0.54958	-145	-0.55868	-145	-0.6322
-140	-1.81587	-140	-0.43585	-140	-0.44636	-140	-0.45491	-140	-0.46201	-140	-0.5206
-135	-2.45518	-135	-1.04935	-135	-0.36933	-135	-0.376	-135	-0.38154	-135	-0.42803
-130	-1.93892	-130	-0.86612	-130	-0.3052	-130	-0.31039	-130	-0.31469	-130	-0.35144
-125	-1.44792	-125	-0.71277	-125	-0.25195	-125	-0.25598	-125	-0.2593	-125	-0.28819
-120	-2.06	-120	-0.58486	-120	-0.58847	-120	-0.2109	-120	-0.21347	-120	-0.23608
-115	-1.58628	-115	-0.47849	-115	-0.48132	-115	-0.4836	-115	-0.17557	-115	-0.19324
-110	-1.14013	-110	-0.39032	-110	-0.39254	-110	-0.39431	-110	-0.39577	-110	-0.15805
-105	-1.69542	-105	-0.31746	-105	-0.31917	-105	-0.32057	-105	-0.3217	-105	-0.1292
-100	-0.96822	-100	-0.25738	-100	-0.25872	-100	-0.25979	-100	-0.26067	-100	-0.10555
-95	-1.27191	-95	-0.208	-95	-0.20903	-95	-0.20987	-95	-0.21054	-95	-0.08617
-90	-1.47714	-90	-0.16752	-90	-0.16833	-90	-0.16896	-90	-0.16948	-90	-0.24315
-85	-0.86411	-85	-0.13444	-85	-0.13505	-85	-0.13556	-85	-0.13595	-85	-0.19365
-80	-1.10093	-80	-0.10748	-80	-0.10796	-80	-0.10834	-80	-0.10865	-80	-0.1535
-75	-1.24317	-75	-0.08559	-75	-0.08596	-75	-0.08625	-75	-0.08648	-75	-0.12107
-70	-0.72916	-70	-0.06789	-70	-0.06816	-70	-0.06838	-70	-0.06856	-70	-0.09497
-65	-0.85854	-65	-0.0536	-65	-0.05381	-65	-0.05398	-65	-0.05411	-65	-0.07407
-60	-1.0108	-60	-0.04211	-60	-0.04226	-60	-0.0424	-60	-0.0425	-60	-0.05743
-55	-0.59237	-55	-0.0329	-55	-0.03302	-55	-0.03312	-55	-0.0332	-55	-0.04422
-50	-0.96475	-50	-0.02557	-50	-0.02566	-50	-0.02573	-50	-0.0258	-50	-0.0338
-45	-0.71829	-45	-0.01975	-45	-0.01981	-45	-0.01987	-45	-0.01992	-45	-0.02564
-40	-0.51719	-40	-0.01515	-40	-0.01521	-40	-0.01525	-40	-0.01529	-40	-0.01927
-35	-0.76879	-35	-0.01155	-35	-0.0116	-35	-0.01163	-35	-0.01165	-35	-0.01436
-30	-0.56245	-30	-0.00875	-30	-0.00878	-30	-0.0088	-30	-0.00882	-30	-0.0106
-25	-0.3851	-25	-0.00658	-25	-0.00661	-25	-0.00662	-25	-0.00664	-25	-0.00775
-20	-0.46137	-20	-0.00493	-20	-0.00494	-20	-0.00496	-20	-0.00497	-20	-0.00562
-15	-0.293	-15	-0.00369	-15	-0.0037	-15	-0.00372	-15	-0.00372	-15	-0.00406
-10	-0.14901	-10	-0.00277	-10	-0.00278	-10	-0.0028	-10	-0.0028	-10	-0.00295
-5	-0.15304	-5	-0.00213	-5	-0.00214	-5	-0.00214	-5	-0.00215	-5	-0.0022
0	3.712e-06	0	-0.0017	0	-0.0017	0	-0.00171	0	-0.00171	0	-0.00172

## Sheet: MLG_10nmhBN_RuCl3_2
		COMSOL simulations
	experiment		k0=0.007 cm/s		k0=0.008 cm/s		k0=0.009 cm/s		k0=0.01 cm/s		k0=0.015 cm/s
E(mV)	I(pA)	E(mV)	I (pA)	E(mV)	I (pA)	E(mV)	I (pA)	E(mV)	I (pA)	E(mV)	I (pA)
-600	-68.3674	-600	-61.7185	-600	-61.7933	-600	-61.8511	-600	-61.8987	-600	-61.9871
-595	-67.9052	-595	-61.6828	-595	-61.7627	-595	-61.8239	-595	-61.8732	-595	-61.9803
-590	-67.7679	-590	-61.6437	-590	-61.7287	-590	-61.7933	-590	-61.846	-590	-61.9633
-585	-67.7067	-585	-61.6012	-585	-61.6913	-585	-61.761	-585	-61.8171	-585	-61.9395
-580	-67.1469	-580	-61.5536	-580	-61.6505	-580	-61.7253	-580	-61.7831	-580	-61.9174
-575	-67.5851	-575	-61.5026	-575	-61.608	-575	-61.6879	-575	-61.7491	-575	-61.8936
-570	-66.8683	-570	-61.4465	-570	-61.5621	-570	-61.6471	-570	-61.7134	-570	-61.8664
-565	-66.0331	-565	-61.3836	-565	-61.5128	-565	-61.6046	-565	-61.676	-565	-61.8358
-560	-66.3765	-560	-61.3258	-560	-61.4567	-560	-61.5604	-560	-61.6369	-560	-61.8035
-555	-66.0673	-555	-61.2629	-555	-61.3938	-555	-61.5094	-555	-61.5944	-555	-61.7695
-550	-65.5745	-550	-61.2	-550	-61.336	-550	-61.438	-550	-61.5366	-550	-61.7338
-545	-66.0679	-545	-61.0776	-545	-61.2697	-545	-61.3921	-545	-61.4754	-545	-61.6981
-540	-65.3898	-540	-61.0487	-540	-61.1762	-540	-61.3241	-540	-61.4295	-540	-61.659
-535	-64.7284	-535	-61.0521	-535	-61.1184	-535	-61.2408	-535	-61.3683	-535	-61.6165
-530	-65.29	-530	-60.9807	-530	-61.1405	-530	-61.1864	-530	-61.2833	-530	-61.5587
-525	-64.7129	-525	-60.9076	-525	-61.0742	-525	-61.2051	-525	-61.2527	-525	-61.4992
-520	-64.1393	-520	-60.8311	-520	-61.0079	-520	-61.1439	-520	-61.2544	-520	-61.4533
-515	-64.5814	-515	-60.7546	-515	-60.9382	-515	-61.0827	-515	-61.1966	-515	-61.3955
-510	-64.0448	-510	-60.6747	-510	-60.8668	-510	-61.0181	-510	-61.1388	-510	-61.3071
-505	-63.4954	-505	-60.5965	-505	-60.7971	-505	-60.9535	-505	-61.0793	-505	-61.2901
-500	-64.0843	-500	-60.5013	-500	-60.7087	-500	-60.8736	-500	-61.0079	-500	-61.2799
-495	-62.892	-495	-60.4129	-495	-60.6305	-495	-60.8005	-495	-60.9399	-495	-61.2221
-490	-62.4119	-490	-60.3228	-490	-60.5489	-490	-60.7257	-490	-60.8685	-490	-61.1626
-485	-62.7587	-485	-60.2259	-485	-60.4605	-485	-60.6458	-485	-60.7971	-485	-61.1048
-480	-62.048	-480	-60.1273	-480	-60.3704	-480	-60.5642	-480	-60.7206	-480	-61.03
-475	-61.3024	-475	-60.0253	-475	-60.2769	-475	-60.4775	-475	-60.6407	-475	-60.9603
-470	-62.1874	-470	-59.8893	-470	-60.1562	-470	-60.3687	-470	-60.5404	-470	-60.8872
-465	-61.507	-465	-59.7822	-465	-60.0389	-465	-60.2599	-465	-60.4418	-465	-60.8141
-460	-60.9592	-460	-59.6938	-460	-59.942	-460	-60.1528	-460	-60.333	-460	-60.7359
-455	-61.567	-455	-59.636	-455	-59.857	-455	-60.061	-455	-60.2395	-455	-60.6509
-450	-60.2352	-450	-59.6156	-450	-59.8009	-450	-59.9845	-450	-60.1528	-450	-60.5438
-445	-60.6576	-445	-59.6496	-445	-59.7703	-445	-59.9267	-445	-60.0831	-445	-60.4384
-440	-60.8004	-440	-59.7703	-440	-59.7873	-440	-59.8927	-440	-60.0236	-440	-60.3245
-435	-59.4669	-435	-58.8047	-435	-59.8859	-435	-59.9046	-435	-59.9913	-435	-60.2259
-430	-59.7659	-430	-58.5684	-430	-58.9866	-430	-56.4927	-430	-60.0049	-430	-60.1358
-425	-59.8158	-425	-58.3474	-425	-58.7605	-425	-59.1056	-425	-57.936	-425	-60.0542
-420	-58.742	-420	-58.1009	-420	-58.5463	-420	-58.8931	-420	-59.1787	-420	-59.9828
-415	-58.8501	-415	-57.8187	-415	-58.2964	-415	-58.6721	-415	-58.9713	-415	-59.9369
-410	-58.927	-410	-57.5042	-410	-58.0142	-410	-58.4171	-410	-58.7418	-410	-59.9386
-405	-57.4855	-405	-57.1557	-405	-57.698	-405	-58.1298	-405	-58.4783	-405	-58.0244
-400	-58.0832	-400	-56.7766	-400	-57.3478	-400	-57.8068	-400	-58.1808	-400	-59.0699
-395	-57.2974	-395	-56.3669	-395	-56.9619	-395	-57.4464	-395	-57.8476	-395	-58.8387
-390	-55.9541	-390	-55.9249	-390	-56.542	-390	-57.052	-390	-57.4753	-390	-58.5701
-385	-56.586	-385	-55.437	-385	-56.0813	-385	-56.6168	-385	-57.0639	-385	-58.2607
-380	-55.8046	-380	-54.9236	-380	-55.5781	-380	-56.134	-380	-56.6049	-380	-57.9105
-375	-54.8027	-375	-54.383	-375	-55.0511	-375	-55.6189	-375	-56.1068	-375	-57.5144
-370	-55.3362	-370	-49.1895	-370	-54.485	-370	-55.0647	-370	-55.5645	-370	-57.0724
-365	-53.4212	-365	-52.1492	-365	-49.7539	-365	-54.4714	-365	-54.9831	-365	-56.5692
-360	-52.4862	-360	-52.4586	-360	-52.513	-360	-50.4169	-360	-54.3575	-360	-56.0167
-355	-52.3524	-355	-51.3366	-355	-52.5895	-355	-53.0723	-355	-51.1683	-355	-55.4081
-350	-50.1555	-350	-50.0004	-350	-51.3672	-350	-52.3889	-350	-53.1811	-350	-54.7417
-345	-49.3625	-345	-48.756	-345	-50.1245	-345	-51.2737	-345	-52.1543	-345	-54.0192
-340	-48.5712	-340	-47.447	-340	-48.7832	-340	-50.0174	-340	-51	-340	-53.2321
-335	-47.1056	-335	-46.0598	-335	-47.4283	-335	-48.6132	-335	-49.7012	-335	-49.5244
-330	-45.4834	-330	-44.6063	-330	-45.9799	-330	-47.1648	-330	-48.2426	-330	-51.748
-325	-44.184	-325	-43.0576	-325	-44.4618	-325	-45.6637	-325	-46.6939	-325	-50.4424
-320	-42.89	-320	-41.4205	-320	-42.8621	-320	-44.0606	-320	-45.1197	-320	-48.9532
-315	-41.2324	-315	-39.7018	-315	-41.1672	-315	-42.3929	-315	-43.4401	-315	-47.2549
-310	-40.2206	-310	-37.9066	-310	-39.3941	-310	-40.6334	-310	-41.6891	-310	-45.4699
-305	-38.3509	-305	-36.0315	-305	-37.5241	-305	-38.7787	-305	-39.8429	-305	-43.6407
-300	-35.9448	-300	-34.2924	-300	-35.7306	-300	-36.9478	-300	-37.995	-300	-41.701
-295	-33.7665	-295	-32.1113	-295	-33.5733	-295	-34.8126	-295	-35.8768	-295	-39.7069
-290	-31.9986	-290	-30.1036	-290	-31.5282	-290	-32.742	-290	-33.7875	-290	-37.6108
-285	-30.2102	-285	-28.0823	-285	-29.4559	-285	-30.6306	-285	-31.6472	-285	-35.4161
-280	-28.1186	-280	-26.061	-280	-27.3751	-280	-28.5005	-280	-29.478	-280	-33.1432
-275	-26.138	-275	-24.0584	-275	-25.3011	-275	-26.3704	-275	-27.2969	-275	-30.8363
-270	-23.7899	-270	-22.0915	-270	-23.2543	-270	-24.2556	-270	-25.126	-270	-28.509
-265	-21.926	-265	-20.1739	-265	-21.2517	-265	-22.1782	-265	-22.9857	-265	-26.1868
-260	-20.08	-260	-18.3838	-260	-19.3545	-260	-20.1926	-260	-20.9253	-260	-23.8969
-255	-18.1515	-255	-16.6277	-255	-17.5083	-255	-18.2699	-255	-18.9346	-255	-21.6665
-250	-16.4612	-250	-14.9571	-250	-15.749	-250	-16.4337	-250	-17.0323	-250	-19.516
-245	-14.9747	-245	-13.381	-245	-14.0864	-245	-14.6957	-245	-15.2272	-245	-17.5049
-240	-13.4879	-240	-11.9061	-240	-12.5283	-240	-13.0655	-240	-13.5339	-240	-15.5975
-235	-12.2556	-235	-10.538	-235	-11.082	-235	-11.5505	-235	-11.9587	-235	-13.8133
-230	-10.8083	-230	-9.27894	-230	-9.75018	-230	-10.1555	-230	-10.5077	-230	-12.1598
-225	-10.0375	-225	-8.13025	-225	-8.53553	-225	-8.88352	-225	-9.18544	-225	-10.6427
-220	-8.80737	-220	-6.92274	-220	-7.26291	-220	-7.55429	-220	-7.8064	-220	-9.26313
-215	-7.57964	-215	-6.12969	-215	-6.4209	-215	-6.66978	-215	-6.88466	-215	-8.01975
-210	-7.40491	-210	-5.31335	-210	-5.55747	-210	-5.76538	-210	-5.94456	-210	-6.90829
-205	-6.4177	-205	-4.57198	-205	-4.7753	-205	-4.94802	-205	-5.09643	-205	-5.82913
-200	-5.39256	-200	-3.91782	-200	-4.08595	-200	-4.22841	-200	-4.3503	-200	-5.01891
-195	-5.55251	-195	-3.34424	-195	-3.48245	-195	-3.59907	-195	-3.69869	-195	-4.29284
-190	-4.67865	-190	-2.84444	-190	-2.95732	-190	-3.05235	-190	-3.13327	-190	-3.63392
-185	-3.8091	-185	-2.41111	-185	-2.50291	-185	-2.57975	-185	-2.6452	-185	-3.06408
-180	-4.27512	-180	-2.03745	-180	-2.11157	-180	-2.17345	-180	-2.22598	-180	-2.57414
-175	-3.52829	-175	-1.71649	-175	-1.77616	-175	-1.82597	-175	-1.86779	-175	-2.15543
-170	-2.78448	-170	-1.4423	-170	-1.49012	-170	-1.52976	-170	-1.56317	-170	-1.79945
-165	-3.43226	-165	-1.20873	-165	-1.24687	-165	-1.2784	-165	-1.30489	-165	-1.4979
-160	-2.78338	-160	-1.01067	-160	-1.04096	-160	-1.06592	-160	-1.08684	-160	-1.2437
-155	-2.26973	-155	-0.84323	-155	-0.8672	-155	-0.88691	-155	-0.90338	-155	-1.03022
-150	-2.94008	-150	-0.70213	-150	-0.72106	-150	-0.73656	-150	-0.74948	-150	-0.85153
-145	-2.35708	-145	-0.58361	-145	-0.59848	-145	-0.61064	-145	-0.62075	-145	-0.70244
-140	-1.8309	-140	-0.48428	-140	-0.49596	-140	-0.50546	-140	-0.51335	-140	-0.57844
-135	-2.49737	-135	-1.16595	-135	-0.41036	-135	-0.41778	-135	-0.42393	-135	-0.47559
-130	-2.05291	-130	-0.96235	-130	-0.33912	-130	-0.34488	-130	-0.34966	-130	-0.39049
-125	-1.67457	-125	-0.79196	-125	-0.27994	-125	-0.28443	-125	-0.28812	-125	-0.32021
-120	-2.25595	-120	-0.64984	-120	-0.65385	-120	-0.23433	-120	-0.23718	-120	-0.26231
-115	-1.72321	-115	-0.53166	-115	-0.5348	-115	-0.53734	-115	-0.19508	-115	-0.21471
-110	-1.41873	-110	-0.43369	-110	-0.43615	-110	-0.43812	-110	-0.43974	-110	-0.17561
-105	-1.95002	-105	-0.35273	-105	-0.35464	-105	-0.35618	-105	-0.35744	-105	-0.14356
-100	-1.27909	-100	-0.28597	-100	-0.28747	-100	-0.28866	-100	-0.28963	-100	-0.11727
-95	-1.46566	-95	-0.23111	-95	-0.23225	-95	-0.23319	-95	-0.23394	-95	-0.09574
-90	-1.74022	-90	-0.18613	-90	-0.18703	-90	-0.18773	-90	-0.18831	-90	-0.27016
-85	-1.16477	-85	-0.14938	-85	-0.15006	-85	-0.15062	-85	-0.15106	-85	-0.21517
-80	-1.417	-80	-0.11943	-80	-0.11995	-80	-0.12038	-80	-0.12072	-80	-0.17056
-75	-1.57439	-75	-0.0951	-75	-0.09551	-75	-0.09583	-75	-0.09609	-75	-0.13452
-70	-0.94943	-70	-0.07543	-70	-0.07573	-70	-0.07597	-70	-0.07618	-70	-0.10552
-65	-1.1202	-65	-0.05955	-65	-0.05979	-65	-0.05998	-65	-0.06012	-65	-0.08231
-60	-1.38022	-60	-0.04678	-60	-0.04695	-60	-0.04711	-60	-0.04722	-60	-0.06381
-55	-0.846	-55	-0.03655	-55	-0.03669	-55	-0.0368	-55	-0.03689	-55	-0.04914
-50	-1.13499	-50	-0.02841	-50	-0.02851	-50	-0.02859	-50	-0.02866	-50	-0.03756
-45	-0.8113	-45	-0.02195	-45	-0.02202	-45	-0.02208	-45	-0.02213	-45	-0.02848
-40	-0.50103	-40	-0.01683	-40	-0.0169	-40	-0.01695	-40	-0.01699	-40	-0.02142
-35	-0.75668	-35	-0.01284	-35	-0.01289	-35	-0.01292	-35	-0.01295	-35	-0.01596
-30	-0.52611	-30	-0.00972	-30	-0.00976	-30	-0.00977	-30	-0.0098	-30	-0.01178
-25	-0.36988	-25	-0.00731	-25	-0.00734	-25	-0.00736	-25	-0.00738	-25	-0.00861
-20	-0.52902	-20	-0.00547	-20	-0.00549	-20	-0.00551	-20	-0.00553	-20	-0.00624
-15	-0.29353	-15	-0.0041	-15	-0.00411	-15	-0.00413	-15	-0.00413	-15	-0.00451
-10	-0.09616	-10	-0.00308	-10	-0.00309	-10	-0.00311	-10	-0.00311	-10	-0.00328
-5	-0.11244	-5	-0.00236	-5	-0.00238	-5	-0.00238	-5	-0.00239	-5	-0.00244
0	3.95125e-06	0	-0.00189	0	-0.00189	0	-0.0019	0	-0.0019	0	-0.00191

## Sheet: MLG_10nmhBN_RuCl3_3
		COMSOL simulations
	experiment		k0=0.008 cm/s		k0=0.009 cm/s		k0=0.01 cm/s		k0=0.012 cm/s		k0=0.015 cm/s
E(mV)	I(pA)	E(mV)	I (pA)	E(mV)	I (pA)	E(mV)	I (pA)	E(mV)	I (pA)	E(mV)	I (pA)
-600	-65.3371	-600	-59.2489	-600	-59.3043	-600	-59.3499	-600	-59.3679	-600	-59.4347
-595	-64.7099	-595	-59.2195	-595	-59.2782	-595	-59.3255	-595	-59.3499	-595	-59.4282
-590	-64.6392	-590	-59.1869	-590	-59.2489	-590	-59.2994	-590	-59.3239	-590	-59.4119
-585	-64.7684	-585	-59.1511	-585	-59.2179	-585	-59.2717	-585	-59.2994	-585	-59.389
-580	-64.0304	-580	-59.112	-580	-59.1837	-580	-59.2391	-580	-59.2717	-580	-59.3679
-575	-64.1808	-575	-59.0712	-575	-59.1478	-575	-59.2065	-575	-59.2424	-575	-59.345
-570	-63.7065	-570	-59.0272	-570	-59.1087	-570	-59.1723	-570	-59.2097	-570	-59.319
-565	-63.3038	-565	-58.9799	-565	-59.0679	-565	-59.1364	-565	-59.1739	-565	-59.2896
-560	-63.5783	-560	-58.9261	-560	-59.0256	-560	-59.0989	-560	-59.1364	-560	-59.2587
-555	-63.1352	-555	-58.8658	-555	-58.9767	-555	-59.0582	-555	-59.0973	-555	-59.2261
-550	-62.7112	-550	-58.8104	-550	-58.9082	-550	-59.0027	-550	-59.0549	-550	-59.1918
-545	-62.9738	-545	-58.7468	-545	-58.8642	-545	-58.9441	-545	-59.0093	-545	-59.1576
-540	-62.5195	-540	-58.6572	-540	-58.799	-540	-58.9001	-540	-58.9587	-540	-59.1201
-535	-62.0824	-535	-58.6018	-535	-58.7191	-535	-58.8414	-535	-58.8886	-535	-59.0793
-530	-62.3999	-530	-58.623	-530	-58.667	-530	-58.7599	-530	-58.8414	-530	-59.0239
-525	-62.0395	-525	-58.5594	-525	-58.6849	-525	-58.7305	-525	-58.7762	-525	-58.9669
-520	-61.48	-520	-58.4958	-520	-58.6262	-520	-58.7322	-520	-58.6914	-520	-58.9229
-515	-61.822	-515	-58.429	-515	-58.5675	-515	-58.6767	-515	-58.6376	-515	-58.8674
-510	-61.2711	-510	-58.3605	-510	-58.5056	-510	-58.6213	-510	-58.6539	-510	-58.7827
-505	-60.7214	-505	-58.2937	-505	-58.4436	-505	-58.5643	-505	-58.592	-505	-58.7664
-500	-60.9386	-500	-58.2089	-500	-58.367	-500	-58.4958	-500	-58.5284	-500	-58.7566
-495	-60.404	-495	-58.1339	-495	-58.297	-495	-58.4306	-495	-58.4632	-495	-58.7012
-490	-59.7977	-490	-58.0557	-490	-58.2252	-490	-58.3621	-490	-58.3948	-490	-58.6441
-485	-60.4795	-485	-57.971	-485	-58.1486	-485	-58.2937	-485	-58.3295	-485	-58.5887
-480	-59.9984	-480	-57.8846	-480	-58.0704	-480	-58.2203	-480	-58.2432	-480	-58.517
-475	-59.2375	-475	-57.7949	-475	-57.9873	-475	-58.1437	-475	-58.1649	-475	-58.4502
-470	-59.8841	-470	-57.6792	-470	-57.8829	-470	-58.0476	-470	-58.0851	-470	-58.3801
-465	-59.0943	-465	-57.5667	-465	-57.7786	-465	-57.953	-465	-58.0003	-465	-58.31
-460	-58.7516	-460	-57.4738	-460	-57.6759	-460	-57.8487	-460	-57.9106	-460	-58.235
-455	-59.2906	-455	-57.3923	-455	-57.5879	-455	-57.7591	-455	-57.8161	-455	-58.1535
-450	-58.2166	-450	-57.3385	-450	-57.5145	-450	-57.6759	-450	-57.6922	-450	-58.0508
-445	-58.176	-445	-57.3092	-445	-57.4591	-445	-57.6091	-445	-57.5781	-445	-57.9498
-440	-58.5958	-440	-57.3255	-440	-57.4265	-440	-57.552	-440	-57.4819	-440	-57.8406
-435	-57.5812	-435	-57.42	-435	-57.4379	-435	-57.5211	-435	-57.3972	-435	-57.746
-430	-57.9032	-430	-56.5577	-430	-54.1665	-430	-57.5341	-430	-57.3336	-430	-57.6596
-425	-58.1085	-425	-56.3409	-425	-56.6718	-425	-55.5504	-425	-57.2929	-425	-57.5814
-420	-57.0168	-420	-56.1356	-420	-56.4681	-420	-56.7419	-420	-57.2994	-420	-57.5129
-415	-57.3078	-415	-55.896	-415	-56.2562	-415	-56.5431	-415	-57.3793	-415	-57.4689
-410	-57.4469	-410	-55.6254	-410	-56.0117	-410	-56.323	-410	-56.5023	-410	-57.4705
-405	-56.3231	-405	-55.3222	-405	-55.7362	-405	-56.0704	-405	-56.2839	-405	-55.6352
-400	-56.9729	-400	-54.9864	-400	-55.4265	-400	-55.7851	-400	-56.0508	-400	-56.6376
-395	-56.1268	-395	-54.6164	-395	-55.081	-395	-55.4656	-395	-55.7819	-395	-56.4159
-390	-55.5033	-390	-54.2138	-390	-54.7028	-390	-55.1087	-390	-55.4754	-390	-56.1584
-385	-56.3087	-385	-53.7721	-385	-54.2855	-385	-54.7142	-385	-55.1315	-385	-55.8617
-380	-55.3954	-380	-53.2896	-380	-53.8226	-380	-54.2741	-380	-54.7468	-380	-55.526
-375	-54.5459	-375	-52.7843	-375	-53.3287	-375	-53.7965	-375	-54.323	-375	-55.1462
-370	-55.3312	-370	-52.2415	-370	-52.7973	-370	-53.2766	-370	-53.8552	-370	-54.7224
-365	-54.4419	-365	-47.7052	-365	-52.2285	-365	-52.7191	-365	-53.3271	-365	-54.2399
-360	-53.4962	-360	-50.3507	-360	-48.3409	-360	-52.1193	-360	-52.768	-360	-53.7101
-355	-53.7586	-355	-50.4241	-355	-50.887	-355	-49.0614	-355	-52.1665	-355	-53.1266
-350	-52.3879	-350	-49.2521	-350	-50.2317	-350	-50.9913	-350	-51.5145	-350	-52.4876
-345	-51.3468	-345	-48.0605	-345	-49.1624	-345	-50.0068	-345	-46.5072	-345	-51.7949
-340	-52.0172	-340	-46.7745	-340	-47.9579	-340	-48.9	-340	-49.2227	-340	-51.0402
-335	-50.3981	-335	-45.4754	-335	-46.6115	-335	-47.6547	-335	-49.3287	-335	-47.4852
-330	-48.7105	-330	-44.0866	-330	-45.2227	-330	-46.2561	-330	-47.8878	-330	-49.6172
-325	-48.5622	-325	-42.631	-325	-43.7834	-325	-44.7712	-325	-46.4322	-325	-48.3654
-320	-47.3083	-320	-41.0972	-320	-42.2463	-320	-43.2618	-320	-44.9489	-320	-46.9375
-315	-45.4093	-315	-39.4721	-315	-40.6473	-315	-41.6514	-315	-43.3922	-315	-45.3091
-310	-44.6757	-310	-37.772	-310	-38.9603	-310	-39.9725	-310	-41.7476	-310	-43.5976
-305	-42.4919	-305	-35.979	-305	-37.1819	-305	-38.2023	-305	-40.0247	-305	-41.8437
-300	-40.6108	-300	-34.2593	-300	-35.4264	-300	-36.4305	-300	-38.2056	-300	-39.9839
-295	-39.5794	-295	-32.1909	-295	-33.3791	-295	-34.3995	-295	-36.2936	-295	-38.0719
-290	-36.7655	-290	-30.23	-290	-31.3938	-290	-32.3963	-290	-34.2985	-290	-36.0621
-285	-34.1338	-285	-28.243	-285	-29.3693	-285	-30.3441	-285	-32.2332	-285	-33.9578
-280	-32.4315	-280	-26.2479	-280	-27.327	-280	-28.2642	-280	-30.1191	-280	-31.7785
-275	-30.092	-275	-24.2593	-275	-25.2846	-275	-26.1729	-275	-27.9724	-275	-29.5666
-270	-28.116	-270	-22.2968	-270	-23.2568	-270	-24.0914	-270	-25.8306	-270	-27.3351
-265	-25.522	-265	-20.3766	-265	-21.265	-265	-22.0392	-265	-23.7083	-265	-25.1085
-260	-22.9382	-260	-18.5575	-260	-19.3611	-260	-20.0637	-260	-21.6268	-260	-22.9129
-255	-20.77	-255	-16.7874	-255	-17.5176	-255	-18.1549	-255	-19.604	-255	-20.7743
-250	-19.0219	-250	-15.1005	-250	-15.757	-250	-16.331	-250	-17.6643	-250	-18.7124
-245	-16.7078	-245	-13.5063	-245	-14.0905	-245	-14.6002	-245	-15.8679	-245	-16.7841
-240	-14.9144	-240	-12.0124	-240	-12.5275	-240	-12.9766	-240	-14.1588	-240	-14.9552
-235	-13.4607	-235	-10.6256	-235	-11.0749	-235	-11.4662	-235	-12.5525	-235	-13.2446
-230	-11.7127	-230	-9.3487	-230	-9.73729	-230	-10.075	-230	-11.0641	-230	-11.6591
-225	-10.9696	-225	-8.18407	-225	-8.51773	-225	-8.80722	-225	-9.69768	-225	-10.2044
-220	-9.46601	-220	-6.96385	-220	-7.24323	-220	-7.48496	-220	-8.45416	-220	-8.88171
-215	-7.89785	-215	-6.15651	-215	-6.39514	-215	-6.60117	-215	-7.33207	-215	-7.68952
-210	-7.72568	-210	-5.32863	-210	-5.52798	-210	-5.69978	-210	-6.32701	-210	-6.62383
-205	-6.64521	-205	-4.57867	-205	-4.74428	-205	-4.88658	-205	-5.34933	-205	-5.58911
-200	-5.50384	-200	-3.91771	-200	-4.0543	-200	-4.17117	-200	-4.61225	-200	-4.81225
-195	-5.69936	-195	-3.33906	-195	-3.45087	-195	-3.54639	-195	-3.95389	-195	-4.11608
-190	-4.68151	-190	-2.83555	-190	-2.92666	-190	-3.00425	-190	-3.35324	-190	-3.48429
-185	-3.88325	-185	-2.39985	-185	-2.47353	-185	-2.53628	-185	-2.83294	-185	-2.93791
-180	-4.3207	-180	-2.02462	-180	-2.08396	-180	-2.13432	-180	-2.3842	-180	-2.46815
-175	-3.51093	-175	-1.70302	-175	-1.75078	-175	-1.79088	-175	-2.00001	-175	-2.06668
-170	-2.69112	-170	-1.42876	-170	-1.46677	-170	-1.4988	-170	-1.67254	-170	-1.72536
-165	-3.38267	-165	-1.19552	-165	-1.22576	-165	-1.25116	-165	-1.39463	-165	-1.43623
-160	-2.83882	-160	-0.9981	-160	-1.02203	-160	-1.04209	-160	-1.15981	-160	-1.19249
-155	-2.2259	-155	-0.8315	-155	-0.85039	-155	-0.86618	-155	-0.96221	-155	-0.9878
-150	-2.79578	-150	-0.69136	-150	-0.70623	-150	-0.71862	-150	-0.7965	-150	-0.81647
-145	-2.21238	-145	-0.57384	-145	-0.5855	-145	-0.59519	-145	-0.65797	-145	-0.67352
-140	-1.88073	-140	-0.47554	-140	-0.48465	-140	-0.49221	-140	-0.54256	-140	-0.55462
-135	-2.47532	-135	-0.39347	-135	-0.40057	-135	-0.40647	-135	-0.44667	-135	-0.45601
-130	-1.93894	-130	-0.32515	-130	-0.33068	-130	-0.33526	-130	-0.36719	-130	-0.37441
-125	-1.4003	-125	-0.26841	-125	-0.27272	-125	-0.27625	-125	-0.30145	-125	-0.30703
-120	-2.14828	-120	-0.62693	-120	-0.22468	-120	-0.22742	-120	-0.24722	-120	-0.25151
-115	-1.76969	-115	-0.51278	-115	-0.51521	-115	-0.18704	-115	-0.20256	-115	-0.20587
-110	-1.39682	-110	-0.41819	-110	-0.42008	-110	-0.42163	-110	-0.16585	-110	-0.16838
-105	-1.85044	-105	-0.34003	-105	-0.34152	-105	-0.34272	-105	-0.1357	-105	-0.13765
-100	-1.18008	-100	-0.27563	-100	-0.27677	-100	-0.2777	-100	-0.11095	-100	-0.11244
-95	-1.46415	-95	-0.22269	-95	-0.22359	-95	-0.2243	-95	-0.09066	-95	-0.0918
-90	-1.68614	-90	-0.17933	-90	-0.18	-90	-0.18056	-90	-0.25821	-90	-0.25904
-85	-1.07181	-85	-0.14388	-85	-0.14442	-85	-0.14484	-85	-0.20566	-85	-0.20631
-80	-1.19344	-80	-0.11501	-80	-0.11542	-80	-0.11575	-80	-0.16303	-80	-0.16354
-75	-1.5463	-75	-0.09157	-75	-0.09188	-75	-0.09214	-75	-0.1286	-75	-0.12898
-70	-1.09799	-70	-0.07262	-70	-0.07284	-70	-0.07304	-70	-0.10089	-70	-0.10118
-65	-1.26515	-65	-0.05733	-65	-0.05751	-65	-0.05764	-65	-0.07869	-65	-0.07892
-60	-1.32135	-60	-0.04502	-60	-0.04517	-60	-0.04527	-60	-0.06101	-60	-0.06118
-55	-0.77713	-55	-0.03518	-55	-0.03529	-55	-0.03537	-55	-0.04698	-55	-0.04711
-50	-1.24396	-50	-0.02734	-50	-0.02742	-50	-0.02748	-50	-0.03591	-50	-0.03601
-45	-1.01775	-45	-0.02111	-45	-0.02117	-45	-0.02122	-45	-0.02724	-45	-0.02731
-40	-0.74599	-40	-0.0162	-40	-0.01625	-40	-0.01629	-40	-0.02048	-40	-0.02053
-35	-0.88302	-35	-0.01236	-35	-0.01239	-35	-0.01241	-35	-0.01526	-35	-0.0153
-30	-0.65272	-30	-0.00936	-30	-0.00937	-30	-0.0094	-30	-0.01126	-30	-0.01129
-25	-0.57298	-25	-0.00704	-25	-0.00706	-25	-0.00707	-25	-0.00823	-25	-0.00826
-20	-0.64744	-20	-0.00526	-20	-0.00528	-20	-0.0053	-20	-0.00597	-20	-0.00599
-15	-0.34727	-15	-0.00394	-15	-0.00396	-15	-0.00396	-15	-0.00431	-15	-0.00433
-10	-0.09833	-10	-0.00297	-10	-0.00298	-10	-0.00298	-10	-0.00313	-10	-0.00314
-5	-0.13485	-5	-0.00228	-5	-0.00228	-5	-0.00229	-5	-0.00233	-5	-0.00234
0	-2.0255e-06	0	-0.00181	0	-0.00183	0	-0.00182	0	-0.00183	0	-0.00184

## Sheet: MLG_10nmhBN_RuCl3_4
		COMSOL simulations
	experiment		k0=0.007 cm/s		k0=0.008 cm/s		k0=0.009 cm/s		k0=0.01 cm/s		k0=0.012 cm/s		k0=0.015 cm/s
E(mV)	I(pA)	E(mV)	I (pA)	E(mV)	I (pA)	E(mV)	I (pA)	E(mV)	I (pA)	E(mV)	I (pA)	E(mV)	I (pA)
-500	-65.3995	-500	-59.4336	-500	-59.6374	-500	-59.7994	-500	-59.9313	-500	-59.9647	-500	-60.1985
-495	-64.2805	-495	-59.3468	-495	-59.5605	-495	-59.7276	-495	-59.8645	-495	-59.8979	-495	-60.1417
-490	-63.547	-490	-59.2583	-490	-59.4804	-490	-59.6541	-490	-59.7944	-490	-59.8278	-490	-60.0833
-485	-64.0922	-485	-59.1631	-485	-59.3935	-485	-59.5756	-485	-59.7242	-485	-59.761	-485	-60.0265
-480	-63.6686	-480	-59.0662	-480	-59.305	-480	-59.4954	-480	-59.6491	-480	-59.6724	-480	-59.953
-475	-62.8892	-475	-58.966	-475	-59.2132	-475	-59.4102	-475	-59.5706	-475	-59.5923	-475	-59.8845
-470	-63.6178	-470	-58.8324	-470	-59.0946	-470	-59.3034	-470	-59.472	-470	-59.5104	-470	-59.8127
-465	-62.588	-465	-58.7272	-465	-58.9794	-465	-59.1965	-465	-59.3752	-465	-59.4236	-465	-59.7409
-460	-62.0859	-460	-58.6404	-460	-58.8842	-460	-59.0913	-460	-59.2683	-460	-59.3318	-460	-59.6641
-455	-62.7716	-455	-58.5836	-455	-58.8007	-455	-59.0011	-455	-59.1765	-455	-59.2349	-455	-59.5806
-450	-61.5585	-450	-58.5636	-450	-58.7456	-450	-58.926	-450	-59.0913	-450	-59.108	-450	-59.4754
-445	-61.6427	-445	-58.597	-445	-58.7155	-445	-58.8692	-445	-59.0228	-445	-58.9911	-445	-59.3718
-440	-61.9938	-440	-58.7155	-440	-58.7322	-440	-58.8358	-440	-58.9644	-440	-58.8925	-440	-59.26
-435	-60.7812	-435	-57.767	-435	-58.8291	-435	-58.8475	-435	-58.9326	-435	-58.8057	-435	-59.1631
-430	-60.5307	-430	-57.5348	-430	-57.9457	-430	-55.4958	-430	-58.946	-430	-58.7406	-430	-59.0746
-425	-60.6686	-425	-57.3177	-425	-57.7236	-425	-58.0626	-425	-56.9136	-425	-58.6988	-425	-58.9944
-420	-59.9295	-420	-57.0756	-420	-57.5131	-420	-57.8538	-420	-58.1344	-420	-58.7055	-420	-58.9243
-415	-59.6961	-415	-56.7984	-415	-57.2676	-415	-57.6367	-415	-57.9306	-415	-58.7873	-415	-58.8792
-410	-59.8954	-410	-56.4894	-410	-56.9904	-410	-57.3862	-410	-57.7052	-410	-57.8889	-410	-58.8809
-405	-58.1732	-405	-56.1471	-405	-56.6798	-405	-57.104	-405	-57.4463	-405	-57.6651	-405	-57.0004
-400	-59.4003	-400	-55.7747	-400	-56.3358	-400	-56.7867	-400	-57.1541	-400	-57.4263	-400	-58.0275
-395	-58.1822	-395	-55.3722	-395	-55.9567	-395	-56.4326	-395	-56.8268	-395	-57.1507	-395	-57.8004
-390	-56.9487	-390	-54.938	-390	-55.5442	-390	-56.0452	-390	-56.461	-390	-56.8368	-390	-57.5365
-385	-57.4883	-385	-54.4587	-385	-55.0916	-385	-55.6177	-385	-56.0569	-385	-56.4844	-385	-57.2326
-380	-56.5792	-380	-53.9544	-380	-54.5973	-380	-55.1434	-380	-55.606	-380	-56.0903	-380	-56.8886
-375	-55.3286	-375	-53.4233	-375	-54.0796	-375	-54.6374	-375	-55.1167	-375	-55.6561	-375	-56.4994
-370	-55.4505	-370	-48.3214	-370	-53.5235	-370	-54.093	-370	-54.584	-370	-55.1768	-370	-56.0652
-365	-54.6052	-365	-51.2289	-365	-48.8759	-365	-53.5101	-365	-54.0128	-365	-54.6357	-365	-55.5709
-360	-52.8472	-360	-51.5329	-360	-51.5863	-360	-49.5272	-360	-53.3982	-360	-54.0629	-360	-55.0282
-355	-52.9102	-355	-50.4307	-355	-51.6615	-355	-52.1357	-355	-50.2653	-355	-53.4467	-355	-54.4303
-350	-51.7746	-350	-49.118	-350	-50.4607	-350	-51.4644	-350	-52.2426	-350	-52.7787	-350	-53.7757
-345	-50.6052	-345	-47.8956	-345	-49.24	-345	-50.3689	-345	-51.2339	-345	-47.6484	-345	-53.0659
-340	-50.1155	-340	-46.6097	-340	-47.9223	-340	-49.1347	-340	-50.1	-340	-50.4307	-340	-52.2927
-335	-48.4761	-335	-45.247	-335	-46.5913	-335	-47.7553	-335	-48.8241	-335	-50.5392	-335	-48.6504
-330	-45.9212	-330	-43.8191	-330	-45.1685	-330	-46.3325	-330	-47.3913	-330	-49.0629	-330	-50.8348
-325	-45.9102	-325	-42.2978	-325	-43.6772	-325	-44.8579	-325	-45.8699	-325	-47.5716	-325	-49.5522
-320	-44.2425	-320	-40.6895	-320	-42.1057	-320	-43.2831	-320	-44.3235	-320	-46.0519	-320	-48.0893
-315	-42.0089	-315	-39.0012	-315	-40.4407	-315	-41.6448	-315	-42.6735	-315	-44.4571	-315	-46.421
-310	-41.3339	-310	-37.2377	-310	-38.6989	-310	-39.9163	-310	-40.9534	-310	-42.772	-310	-44.6675
-305	-39.3424	-305	-35.3957	-305	-36.8619	-305	-38.0944	-305	-39.1398	-305	-41.0069	-305	-42.8706
-300	-36.305	-300	-33.6872	-300	-35.1001	-300	-36.2958	-300	-37.3245	-300	-39.1431	-300	-40.9651
-295	-34.7859	-295	-31.5446	-295	-32.9808	-295	-34.1983	-295	-35.2437	-295	-37.1842	-295	-39.0062
-290	-32.1648	-290	-29.5724	-290	-30.9718	-290	-32.1642	-290	-33.1912	-290	-35.1401	-290	-36.9471
-285	-29.7689	-285	-27.5867	-285	-28.9361	-285	-30.0901	-285	-31.0887	-285	-33.0243	-285	-34.7911
-280	-27.3043	-280	-25.6011	-280	-26.892	-280	-27.9976	-280	-28.9578	-280	-30.8583	-280	-32.5583
-275	-25.2391	-275	-23.6338	-275	-24.8546	-275	-25.905	-275	-26.8152	-275	-28.6589	-275	-30.2921
-270	-22.7591	-270	-21.7017	-270	-22.8439	-270	-23.8276	-270	-24.6826	-270	-26.4645	-270	-28.0059
-265	-20.106	-265	-19.8179	-265	-20.8767	-265	-21.7868	-265	-22.5801	-265	-24.2902	-265	-25.7247
-260	-18.1829	-260	-18.0594	-260	-19.013	-260	-19.8363	-260	-20.556	-260	-22.1576	-260	-23.4752
-255	-15.7801	-255	-16.3343	-255	-17.1993	-255	-17.9475	-255	-18.6005	-255	-20.0851	-255	-21.2842
-250	-13.7363	-250	-14.6932	-250	-15.471	-250	-16.1437	-250	-16.7317	-250	-18.0978	-250	-19.1716
-245	-12.6917	-245	-13.1449	-245	-13.8378	-245	-14.4363	-245	-14.9585	-245	-16.2573	-245	-17.196
-240	-11.0219	-240	-11.696	-240	-12.3072	-240	-12.8349	-240	-13.295	-240	-14.5063	-240	-15.3223
-235	-9.60304	-235	-10.352	-235	-10.8864	-235	-11.3467	-235	-11.7476	-235	-12.8605	-235	-13.5696
-230	-8.55076	-230	-9.11519	-230	-9.57812	-230	-9.97625	-230	-10.3223	-230	-11.3356	-230	-11.9452
-225	-7.73157	-225	-7.98677	-225	-8.3849	-225	-8.72675	-225	-9.02334	-225	-9.93566	-225	-10.4549
-220	-6.84637	-220	-6.80057	-220	-7.13474	-220	-7.42098	-220	-7.66864	-220	-8.66162	-220	-9.09966
-215	-5.94857	-215	-6.02152	-215	-6.30759	-215	-6.55208	-215	-6.76317	-215	-7.51199	-215	-7.87823
-210	-5.69786	-210	-5.21959	-210	-5.4594	-210	-5.66364	-210	-5.83966	-210	-6.48227	-210	-6.78638
-205	-4.94552	-205	-4.4913	-205	-4.69103	-205	-4.8607	-205	-5.00649	-205	-5.48061	-205	-5.72626
-200	-4.15292	-200	-3.84868	-200	-4.01384	-200	-4.15379	-200	-4.27353	-200	-4.72543	-200	-4.93034
-195	-4.38174	-195	-3.28522	-195	-3.421	-195	-3.53556	-195	-3.63342	-195	-4.05092	-195	-4.21708
-190	-3.66684	-190	-2.79424	-190	-2.90513	-190	-2.99849	-190	-3.07798	-190	-3.43552	-190	-3.56979
-185	-2.94817	-185	-2.36856	-185	-2.45874	-185	-2.53423	-185	-2.59852	-185	-2.90246	-185	-3.01001
-180	-3.49912	-180	-2.00149	-180	-2.07431	-180	-2.13509	-180	-2.1867	-180	-2.44271	-180	-2.52871
-175	-2.86008	-175	-1.6862	-175	-1.74482	-175	-1.79375	-175	-1.83483	-175	-2.04909	-175	-2.11739
-170	-2.18678	-170	-1.41684	-170	-1.46382	-170	-1.50277	-170	-1.53558	-170	-1.71359	-170	-1.7677
-165	-2.88807	-165	-1.1874	-165	-1.22486	-165	-1.25584	-165	-1.28186	-165	-1.42885	-165	-1.47147
-160	-2.23717	-160	-0.99283	-160	-1.02259	-160	-1.04711	-160	-1.06766	-160	-1.18827	-160	-1.22176
-155	-1.61261	-155	-0.82835	-155	-0.8519	-155	-0.87126	-155	-0.88744	-155	-0.98582	-155	-1.01204
-150	-2.30417	-150	-0.68974	-150	-0.70833	-150	-0.72356	-150	-0.73625	-150	-0.81605	-150	-0.8365
-145	-1.86874	-145	-0.57331	-145	-0.58792	-145	-0.59986	-145	-0.6098	-145	-0.67411	-145	-0.69004
-140	-1.37484	-140	-0.47573	-140	-0.48721	-140	-0.49654	-140	-0.50429	-140	-0.55588	-140	-0.56823
-135	-2.10672	-135	-1.14537	-135	-0.40312	-135	-0.4104	-135	-0.41645	-135	-0.45763	-135	-0.4672
-130	-1.59125	-130	-0.94537	-130	-0.33313	-130	-0.33879	-130	-0.34349	-130	-0.3762	-130	-0.3836
-125	-1.18388	-125	-0.77799	-125	-0.275	-125	-0.27941	-125	-0.28303	-125	-0.30885	-125	-0.31456
-120	-1.75751	-120	-0.63837	-120	-0.64232	-120	-0.23019	-120	-0.233	-120	-0.25329	-120	-0.25768
-115	-1.42607	-115	-0.52228	-115	-0.52537	-115	-0.52785	-115	-0.19163	-115	-0.20753	-115	-0.21092
-110	-1.05452	-110	-0.42603	-110	-0.42846	-110	-0.43039	-110	-0.43198	-110	-0.16992	-110	-0.17251
-105	-1.5582	-105	-0.34651	-105	-0.34838	-105	-0.3499	-105	-0.35113	-105	-0.13903	-105	-0.14103
-100	-0.88878	-100	-0.28093	-100	-0.2824	-100	-0.28357	-100	-0.28452	-100	-0.11368	-100	-0.1152
-95	-1.15749	-95	-0.22704	-95	-0.22816	-95	-0.22907	-95	-0.22981	-95	-0.09288	-95	-0.09405
-90	-1.47061	-90	-0.18285	-90	-0.18373	-90	-0.18442	-90	-0.18499	-90	-0.26454	-90	-0.2654
-85	-0.88992	-85	-0.14674	-85	-0.14741	-85	-0.14796	-85	-0.14839	-85	-0.2107	-85	-0.21137
-80	-1.04698	-80	-0.11732	-80	-0.11784	-80	-0.11825	-80	-0.11859	-80	-0.16703	-80	-0.16755
-75	-1.27831	-75	-0.09342	-75	-0.09382	-75	-0.09414	-75	-0.0944	-75	-0.13176	-75	-0.13215
-70	-0.86475	-70	-0.0741	-70	-0.0744	-70	-0.07463	-70	-0.07483	-70	-0.10336	-70	-0.10366
-65	-1.14664	-65	-0.0585	-65	-0.05873	-65	-0.05892	-65	-0.05906	-65	-0.08062	-65	-0.08085
-60	-1.33658	-60	-0.04596	-60	-0.04613	-60	-0.04628	-60	-0.04639	-60	-0.06251	-60	-0.06268
-55	-0.92856	-55	-0.0359	-55	-0.03604	-55	-0.03616	-55	-0.03624	-55	-0.04814	-55	-0.04827
-50	-1.20654	-50	-0.02791	-50	-0.02801	-50	-0.02809	-50	-0.02816	-50	-0.0368	-50	-0.0369
-45	-0.89578	-45	-0.02156	-45	-0.02163	-45	-0.02169	-45	-0.02174	-45	-0.0279	-45	-0.02798
-40	-0.64893	-40	-0.01653	-40	-0.0166	-40	-0.01665	-40	-0.01669	-40	-0.02098	-40	-0.02104
-35	-1.00178	-35	-0.01261	-35	-0.01266	-35	-0.01269	-35	-0.01272	-35	-0.01563	-35	-0.01567
-30	-0.73997	-30	-0.00955	-30	-0.00959	-30	-0.0096	-30	-0.00963	-30	-0.01153	-30	-0.01157
-25	-0.56392	-25	-0.00718	-25	-0.00721	-25	-0.00723	-25	-0.00725	-25	-0.00843	-25	-0.00846
-20	-0.67462	-20	-0.00538	-20	-0.00539	-20	-0.00541	-20	-0.00543	-20	-0.00612	-20	-0.00613
-15	-0.47784	-15	-0.00402	-15	-0.00404	-15	-0.00406	-15	-0.00406	-15	-0.00442	-15	-0.00443
-10	-0.40364	-10	-0.00302	-10	-0.00304	-10	-0.00306	-10	-0.00306	-10	-0.00321	-10	-0.00322
-5	-0.32989	-5	-0.00232	-5	-0.00234	-5	-0.00234	-5	-0.00235	-5	-0.00239	-5	-0.0024
0	-3.9735e-06	0	-0.00185	0	-0.00185	0	-0.00187	0	-0.00187	0	-0.00187	0	-0.00188
