# Supplementary material for: Electronic origin of reorganization energy in interfacial electron transfer
Source: Nature. 2026 Apr 22;653(8113):98–103. doi: 10.1038/s41586-026-10311-2 (PMC13149326; doi:10.1038/s41586-026-10311-2)
Supplement: Supplementary file 7 — Source Data Extended Data Fig. 4 [file 41586_2026_10311_MOESM7_ESM.zip › ExtendedFig4 data/ExtendedFig4_d.xlsx]

## Sheet: Au1
		COMSOL simulations
	experiment		E0=-270mV		E0=-265mV		E0=-260mV		E0=-255mV		E0=-250mV		E0=-245mV
E(mV)	I (pA)	E(mV)	I (pA)	E(mV)	I (pA)	E(mV)	I (pA)	E(mV)	I (pA)	E(mV)	E(mV)	I (pA)	E(mV)
-500	-28.5439	-500	-28.4594	-500	-28.4607	-500	-28.4621	-500	-28.4647	-500	-28.4647	-500	-28.4661
-495	-28.6472	-495	-28.458	-495	-28.4594	-495	-28.4621	-495	-28.4634	-495	-28.4647	-495	-28.4661
-490	-28.5734	-490	-28.4553	-490	-28.458	-490	-28.4607	-490	-28.4621	-490	-28.4634	-490	-28.4647
-485	-28.5202	-485	-28.4566	-485	-28.458	-485	-28.4594	-485	-28.4607	-485	-28.4621	-485	-28.4647
-480	-28.4827	-480	-28.4566	-480	-28.458	-480	-28.4594	-480	-28.4594	-480	-28.4621	-480	-28.4634
-475	-28.4043	-475	-28.4553	-475	-28.458	-475	-28.4594	-475	-28.4607	-475	-28.4607	-475	-28.4621
-470	-28.3476	-470	-28.4526	-470	-28.4566	-470	-28.4594	-470	-28.4607	-470	-28.4621	-470	-28.4621
-465	-28.2583	-465	-28.4404	-465	-28.4459	-465	-28.4499	-465	-28.4539	-465	-28.4553	-465	-28.458
-460	-28.1787	-460	-28.4108	-460	-28.4202	-460	-28.427	-460	-28.4337	-460	-28.4391	-460	-28.4431
-455	-28.1271	-455	-28.377	-455	-28.3919	-455	-28.4027	-455	-28.4121	-455	-28.4202	-455	-28.4283
-450	-28.1147	-450	-28.3419	-450	-28.3621	-450	-28.3784	-450	-28.3919	-450	-28.4027	-450	-28.4121
-445	-28.063	-445	-28.3122	-445	-28.3351	-445	-28.3527	-445	-28.3689	-445	-28.3851	-445	-28.3986
-440	-27.9761	-440	-28.2704	-440	-28.3014	-440	-28.3284	-440	-28.3514	-440	-28.3689	-440	-28.3851
-435	-28.1047	-435	-28.2258	-435	-28.2649	-435	-28.2987	-435	-28.3257	-435	-28.3486	-435	-28.3676
-430	-28.0068	-430	-28.1826	-430	-28.2298	-430	-28.269	-430	-28.3027	-430	-28.3298	-430	-28.3514
-425	-27.9873	-425	-28.1367	-425	-28.192	-425	-28.2393	-425	-28.2771	-425	-28.296	-425	-28.3217
-420	-27.9718	-420	-28.0827	-420	-28.1488	-420	-28.2042	-420	-28.2461	-420	-28.2609	-420	-28.3027
-415	-27.9731	-415	-28.0206	-415	-28.0975	-415	-28.161	-415	-28.2082	-415	-28.2312	-415	-28.2771
-410	-27.9442	-410	-27.9477	-410	-28.0368	-410	-28.1124	-410	-28.1731	-410	-28.1894	-410	-28.2488
-405	-27.9352	-405	-27.864	-405	-27.9693	-405	-28.0571	-405	-28.1273	-405	-28.1556	-405	-28.2177
-400	-27.92	-400	-27.7641	-400	-27.8856	-400	-27.9869	-400	-28.0706	-400	-28.1394	-400	-28.161
-395	-27.9025	-395	-27.6561	-395	-27.7965	-395	-27.9139	-395	-28.0098	-395	-28.0894	-395	-28.1435
-390	-27.8914	-390	-27.5346	-390	-27.6953	-390	-27.8289	-390	-27.9396	-390	-28.0328	-390	-28.1084
-385	-27.8762	-385	-27.3969	-385	-27.5818	-385	-27.7344	-385	-27.8613	-385	-27.9666	-385	-28.0543
-380	-27.858	-380	-27.2444	-380	-27.4563	-380	-27.6304	-380	-27.7736	-380	-27.8937	-380	-27.9936
-375	-27.8231	-375	-27.0729	-375	-27.3132	-375	-27.513	-375	-27.6777	-375	-27.8141	-375	-27.9261
-370	-27.8069	-370	-26.8812	-370	-27.1539	-370	-27.3807	-370	-27.5683	-370	-27.7222	-370	-27.8505
-365	-27.7598	-365	-26.6639	-365	-26.9744	-365	-27.2281	-365	-27.4387	-365	-27.6142	-365	-27.7587
-360	-27.7305	-360	-26.4235	-360	-26.7746	-360	-27.0648	-360	-27.3051	-360	-27.5036	-360	-27.6683
-355	-27.6548	-355	-26.1522	-355	-26.5491	-355	-26.8772	-355	-27.1499	-355	-27.3753	-355	-27.5616
-350	-27.5916	-350	-25.8471	-350	-26.2953	-350	-26.6666	-350	-26.9744	-350	-27.2309	-350	-27.4414
-345	-27.5482	-345	-25.4975	-345	-26.0078	-345	-26.4276	-345	-26.7759	-345	-27.0648	-345	-27.3051
-340	-27.4643	-340	-25.0979	-340	-25.6757	-340	-26.1549	-340	-26.5491	-340	-26.8758	-340	-27.1471
-335	-27.3634	-335	-24.6591	-335	-25.3044	-335	-25.839	-335	-26.2818	-335	-26.649	-335	-26.9568
-330	-27.2233	-330	-24.169	-330	-24.8967	-330	-25.5015	-330	-26.0023	-330	-26.4182	-330	-26.7597
-325	-27.0682	-325	-23.6182	-325	-24.4391	-325	-25.1195	-325	-25.6865	-325	-26.1562	-325	-26.5464
-320	-26.9187	-320	-23.0013	-320	-23.9206	-320	-24.6901	-320	-25.3287	-320	-25.8592	-320	-26.3007
-315	-26.4607	-315	-22.2993	-315	-23.3307	-315	-24.1933	-315	-24.9169	-315	-25.5177	-315	-26.0172
-310	-26.6721	-310	-21.5271	-310	-22.676	-310	-23.6425	-310	-24.4512	-310	-25.1289	-310	-25.6918
-305	-26.0821	-305	-20.6253	-305	-21.9092	-305	-23.004	-305	-23.9153	-305	-24.678	-305	-25.3179
-300	-25.7216	-300	-19.6654	-300	-21.0816	-300	-22.2858	-300	-23.3064	-300	-24.1637	-300	-24.8846
-295	-25.2643	-295	-18.6003	-295	-20.1487	-295	-21.4853	-295	-22.6233	-295	-23.5872	-295	-24.3986
-290	-24.7711	-290	-17.4825	-290	-19.116	-290	-20.5848	-290	-21.8498	-290	-22.9257	-290	-23.837
-285	-24.1855	-285	-16.2351	-285	-18.0522	-285	-19.6209	-285	-21.0128	-285	-22.2048	-285	-23.22
-280	-23.4825	-280	-15.6317	-280	-16.8777	-280	-18.553	-280	-20.0623	-280	-21.384	-280	-22.5126
-275	-22.6949	-275	-14.3842	-275	-16.5294	-275	-17.5068	-275	-19.0296	-275	-20.4781	-275	-21.7337
-270	-21.5976	-270	-14.1386	-270	-14.8567	-270	-17.3961	-270	-18.0968	-270	-19.4737	-270	-20.8561
-265	-20.548	-265	-12.4585	-265	-14.6354	-265	-16.6171	-265	-18.2331	-265	-18.6691	-265	-19.899
-260	-19.4508	-260	-10.7621	-260	-13.0178	-260	-15.093	-260	-16.987	-260	-18.063	-260	-19.2267
-255	-18.2594	-255	-9.09941	-255	-11.3955	-255	-13.5337	-255	-15.5142	-255	-17.3259	-255	-8.87477
-250	-16.9681	-250	-7.56851	-250	-9.77846	-250	-11.9661	-250	-14.0022	-250	-15.8976	-250	-13.0617
-245	-15.661	-245	-6.19826	-245	-8.28765	-245	-10.3972	-245	-12.4764	-245	-14.4221	-245	-14.0413
-240	-14.2856	-240	-5.01336	-240	-6.94751	-240	-8.93849	-240	-10.9592	-240	-12.9395	-240	-14.8014
-235	-12.8985	-235	-4.02975	-235	-5.78137	-235	-7.62737	-235	-9.52965	-235	-11.4635	-235	-13.3483
-230	-11.5014	-230	-3.25134	-230	-4.81086	-230	-6.48756	-230	-8.25498	-230	-10.0005	-230	-11.8646
-225	-9.92763	-225	-2.58161	-225	-3.94281	-225	-5.43267	-225	-7.03755	-225	-8.73018	-225	-10.4859
-220	-8.70971	-220	-2.15609	-220	-3.32235	-220	-4.62443	-220	-6.05367	-220	-7.59645	-220	-9.22846
-215	-7.53522	-215	-1.86476	-215	-2.85728	-215	-3.97994	-215	-5.23463	-215	-6.61379	-215	-8.10284
-210	-6.45916	-210	-1.60785	-210	-2.42933	-210	-3.38715	-210	-4.44366	-210	-5.69552	-210	-7.08197
-205	-5.50408	-205	-1.18247	-205	-0.3537	-205	-0.34061	-205	-0.32319	-205	-0.42512	-205	-5.75249
-200	-4.64855	-200	-0.70389	-200	-0.26541	-200	-0.25826	-200	-0.24921	-200	-0.64949	-200	-4.0423
-195	-3.8979	-195	-0.32927	-195	-0.23666	-195	-0.23652	-195	-0.23463	-195	-0.23072	-195	-2.63871
-190	-2.9885	-190	-0.15215	-190	-0.15269	-190	-0.15269	-190	-0.15215	-190	-0.32967	-190	-0.7074
-185	-2.78208	-185	-0.73089	-185	-0.74534	-185	-0.76316	-185	-0.78219	-185	-0.71091	-185	-0.30267
-180	-2.11445	-180	-0.24111	-180	-0.25569	-180	-0.27351	-180	-0.2939	-180	-0.57227	-180	3.36049
-175	-1.72781	-175	-0.16943	-175	-0.15579	-175	-1.3824	-175	-1.17059	-175	-0.92705	-175	-0.66312
-170	-1.40144	-170	-0.12056	-170	-0.33872	-170	-0.35829	-170	-0.38165	-170	-0.40959	-170	-3.94781
-165	-1.12448	-165	-0.27662	-165	-2.90817	-165	-3.07935	-165	-0.32846	-165	-3.52985	-165	-3.82253
-160	-0.88272	-160	-0.24584	-160	-0.25799	-160	-0.2727	-160	-0.29025	-160	-0.31131	-160	-0.78354
-155	-0.70975	-155	-0.21006	-155	-0.22046	-155	-2.33186	-155	-2.48427	-155	-0.26676	-155	-2.88644
-150	-0.56557	-150	-0.17793	-150	-0.18698	-150	-0.19791	-150	-0.21101	-150	-2.26719	-150	-2.45633
-145	-0.41181	-145	-1.48919	-145	-0.1566	-145	-0.16578	-145	-1.76918	-145	-1.90323	-145	-2.06415
-140	-0.30605	-140	-1.25334	-140	-0.1319	-140	-1.39793	-140	-1.49297	-140	-1.60731	-140	-1.74515
-135	-0.23246	-135	-0.44631	-135	-0.50288	-135	-0.57119	-135	-0.65353	-135	-0.75316	-135	-0.87332
-130	-0.18758	-130	-0.31644	-130	-0.36383	-130	-0.4212	-130	-0.49073	-130	-0.57456	-130	-0.67581
-125	-0.11628	-125	-0.62397	-125	-0.66299	-125	-0.7101	-125	-0.76721	-125	-0.83605	-125	-0.91935
-120	-0.09263	-120	-0.50031	-120	-0.53298	-120	-0.5724	-120	-0.62033	-120	-0.67824	-120	-0.74831
-115	-0.06153	-115	-0.39731	-115	-0.42431	-115	-0.45711	-115	-0.49667	-115	-0.54459	-115	-0.60264
-110	-0.04979	-110	-0.3078	-110	-0.33021	-110	-0.35735	-110	-0.39015	-110	-0.42998	-110	-0.47817
-105	-0.01797	-105	-0.23612	-105	-0.25461	-105	-0.27702	-105	-0.30416	-105	-0.3371	-105	-0.37706
-100	-0.00592	-100	-0.17969	-100	-0.19494	-100	-0.21344	-100	-0.23585	-100	-0.26298	-100	-0.29592
-95	0.01222	-95	-0.13595	-95	-0.1485	-95	-0.16376	-95	-0.18212	-95	-0.20453	-95	-0.23153
-90	0.01036	-90	-0.10247	-90	-0.11273	-90	-0.12515	-90	-0.14027	-90	-0.15862	-90	-0.1809
-85	0.00808	-85	-0.07695	-85	-0.08532	-85	-0.09545	-85	-0.10787	-85	-0.12285	-85	-0.14108
-80	0.00195	-80	-0.05765	-80	-0.06453	-80	-0.07277	-80	-0.08289	-80	-0.09517	-80	-0.11003
-75	0.00703	-75	-0.0432	-75	-0.04887	-75	-0.05562	-75	-0.06386	-75	-0.07385	-75	-0.086
-70	-0.00126	-70	-0.03254	-70	-0.03713	-70	-0.04266	-70	-0.04941	-70	-0.05751	-70	-0.06737
-65	0.03344	-65	-0.02471	-65	-0.02835	-65	-0.03281	-65	-0.03834	-65	-0.04496	-65	-0.05292
-60	-0.0119	-60	-0.01877	-60	-0.02187	-60	-0.02552	-60	-0.02997	-60	-0.03524	-60	-0.04185
-55	0.00773	-55	-0.01445	-55	-0.01688	-55	-0.01985	-55	-0.02349	-55	-0.02781	-55	-0.03308
-50	-1.61863e-06	-50	-0.01121	-50	-0.0131	-50	-0.01553	-50	-0.0185	-50	-0.02201	-50	-0.02633
-45	-0.00326	-45	-0.00864	-45	-0.01026	-45	-0.01229	-45	-0.01458	-45	-0.01742	-45	-0.02093
-40	-0.00777	-40	-0.03861	-40	-0.03996	-40	-0.04158	-40	-0.04347	-40	-0.04577	-40	-0.04847
-35	-0.00564	-35	-0.02592	-35	-0.02687	-35	-0.02822	-35	-0.0297	-35	-0.03159	-35	-0.03389
-30	0.00216	-30	-0.01688	-30	-0.01769	-30	-0.01877	-30	-0.01998	-30	-0.02147	-30	-0.02322
-25	-0.00692	-25	-0.01067	-25	-0.01134	-25	-0.01215	-25	-0.01323	-25	-0.01431	-25	-0.01593
-20	-0.00911	-20	-0.00648	-20	-0.00716	-20	-0.00783	-20	-0.00851	-20	-0.00959	-20	-0.0108
-15	-0.0033	-15	-0.00392	-15	-0.00432	-15	-0.00486	-15	-0.00554	-15	-0.00635	-15	-0.00729
-10	-0.01043	-10	-0.00243	-10	-0.0027	-10	-0.00311	-10	-0.00365	-10	-0.00432	-10	-0.00513
-5	0.000455894	-5	-0.00149	-5	-0.00176	-5	-0.00216	-5	-0.00257	-5	-0.00311	-5	-0.00365
0	0.01589	0	--	0	--	0	-0.00162	0	-0.00189	0	-0.0023	0	-0.00283

## Sheet: MLG_29nmhBN_1
		COMSOL simulations
	experiment		k0=0.0005 cm/s		k0=0.0004 cm/s		k0=0.0003 cm/s		k0=0.0002 cm/s		k0=0.0001 cm/s
E(mV)	I(pA)	E(mV)	I (pA)	E(mV)	I (pA)	E(mV)	I (pA)	E(mV)	I (pA)	E(mV)	I (pA)
-600	-39.2108	-600	-39.9712	-600	-39.6375	-600	-39.11	-600	-38.1763	-600	-37.4972
-595	-38.9303	-595	-39.8987	-595	-39.5562	-595	-39.0162	-595	-38.0975	-595	-37.2918
-590	-38.6952	-590	-39.8312	-590	-39.4775	-590	-38.9225	-590	-38.05	-590	-36.9889
-585	-38.6579	-585	-39.7612	-585	-39.3975	-585	-38.8312	-585	-38.0575	-585	-36.6587
-580	-38.3871	-580	-39.6887	-580	-39.3137	-580	-38.7475	-580	-38.1613	-580	-36.3194
-575	-38.0419	-575	-39.6163	-575	-39.2287	-575	-38.68	-575	-38.4213	-575	-35.9697
-570	-37.946	-570	-39.5363	-570	-39.1475	-570	-38.6437	-570	-38.995	-570	-35.6291
-565	-37.7687	-565	-39.4425	-565	-39.0588	-565	-38.6475	-565	-37.7125	-565	-35.4172
-560	-37.6098	-560	-39.3663	-560	-39.0063	-560	-38.7687	-560	-37.5075	-560	-35.1221
-555	-37.1669	-555	-39.3025	-555	-38.9937	-555	-39.0463	-555	-37.2762	-555	-34.7828
-550	-37.2076	-550	-39.2575	-550	-39.0412	-550	-38.5025	-550	-37.025	-550	-34.4214
-545	-36.877	-545	-39.2425	-545	-39.195	-545	-38.315	-545	-36.7488	-545	-33.9846
-540	-36.3663	-540	-39.28	-540	-38.8438	-540	-38.1025	-540	-36.4612	-540	-33.4698
-535	-36.1352	-535	-39.4175	-535	-38.775	-535	-37.8937	-535	-36.2125	-535	-32.9628
-530	-35.9931	-530	-38.3088	-530	-38.5925	-530	-37.6388	-530	-35.8912	-530	-32.1776
-525	-35.4116	-525	-38.995	-525	-38.3888	-525	-37.3888	-525	-35.605	-525	-31.5614
-520	-34.8871	-520	-38.8088	-520	-38.1487	-520	-37.0938	-520	-35.2425	-520	-31.057
-515	-34.5582	-515	-38.6112	-515	-37.9087	-515	-36.82	-515	-34.8875	-515	-29.6764
-510	-34.5213	-510	-38.3925	-510	-37.6512	-510	-36.5288	-510	-34.4813	-510	-27.9708
-505	-33.9785	-505	-38.1613	-505	-37.3937	-505	-36.24	-505	-34.025	-505	-26.7761
-500	-32.9459	-500	-37.91	-500	-37.1187	-500	-35.9263	-500	-33.4738	-500	-27.0725
-495	-32.5132	-495	-37.6437	-495	-36.8225	-495	-35.575	-495	-32.79	-495	-24.7949
-490	-31.6976	-490	-37.3687	-490	-36.52	-490	-35.1775	-490	-32.045	-490	-24.7832
-485	-31.1297	-485	-37.0775	-485	-36.1987	-485	-34.7	-485	-31.2587	-485	-25.051
-480	-30.1122	-480	-36.7675	-480	-35.8325	-480	-34.1375	-480	-30.9025	-480	-24.0526
-475	-29.9896	-475	-36.44	-475	-35.4162	-475	-33.355	-475	-29.5175	-475	-23.0152
-470	-29.0018	-470	-36.0812	-470	-35.3088	-470	-31.9887	-470	-27.9325	-470	-21.9258
-465	-28.1207	-465	-35.4813	-465	-34.7075	-465	-30.395	-465	-26.7076	-465	-19.6144
-460	-27.5017	-460	-35.6287	-460	-33.6262	-460	-29.78	-460	-26.9213	-460	-19.4818
-455	-26.8741	-455	-35.2938	-455	-32.1163	-455	-29.3212	-455	-25.95	-455	-18.395
-450	-25.5148	-450	-34.4075	-450	-31.5613	-450	-29.4112	-450	-24.8925	-450	-17.5071
-445	-24.7005	-445	-33.005	-445	-31.0725	-445	-28.0463	-445	-23.78	-445	-15.6156
-440	-24.0892	-440	-32.5737	-440	-30.5775	-440	-27.5938	-440	-22.645	-440	-15.252
-435	-23.6498	-435	-31.6762	-435	-29.665	-435	-26.6013	-435	-21.5237	-435	-15.0848
-430	-22.2944	-430	-30.7387	-430	-28.6913	-430	-25.4237	-430	-20.2575	-430	-13.6418
-425	-21.4135	-425	-29.8588	-425	-27.7087	-425	-24.3287	-425	-19.1025	-425	-12.4692
-420	-21.6026	-420	-29.6975	-420	-26.6725	-420	-23.2112	-420	-17.9425	-420	-11.4288
-415	-20.2048	-415	-28.12	-415	-25.6075	-415	-22.0875	-415	-16.8268	-415	-10.549
-410	-19.3027	-410	-27.2325	-410	-24.565	-410	-20.9375	-410	-16.3412	-410	-9.83684
-405	-18.3525	-405	-25.9962	-405	-23.3575	-405	-19.9075	-405	-15.2344	-405	-8.48588
-400	-17.7477	-400	-24.9312	-400	-22.2725	-400	-18.685	-400	-14.6875	-400	-8.55361
-395	-16.6505	-395	-23.7888	-395	-21.1038	-395	-17.5237	-395	-13.5	-395	-6.74557
-390	-15.488	-390	-23.6163	-390	-20.7638	-390	-17.08	-390	-12.6613	-390	-6.35908
-385	-14.8329	-385	-22.0175	-385	-19.2975	-385	-15.6225	-385	-12.6475	-385	-5.80892
-380	-14.1497	-380	-20.1725	-380	-17.4513	-380	-14.2006	-380	-11.9656	-380	-4.38529
-375	-13.4981	-375	-18.9975	-375	-16.32	-375	-13.5796	-375	-10.5604	-375	-5.0063
-370	-12.2088	-370	-17.9875	-370	-15.385	-370	-12.6958	-370	-9.9065	-370	-3.82733
-365	-11.3555	-365	-16.8612	-365	-14.33	-365	-11.5737	-365	-9.20025	-365	-3.69798
-360	-11.1661	-360	-15.7562	-360	-13.31	-360	-11.0997	-360	-8.55837	-360	-2.29346
-355	-10.8588	-355	-14.6775	-355	-12.327	-355	-10.4775	-355	-7.97562	-355	-2.20857
-350	-9.98003	-350	-13.6337	-350	-11.389	-350	-9.20862	-350	-7.4465	-350	-2.13681
-345	-9.41056	-345	-12.6188	-345	-10.4954	-345	-8.73001	-345	-6.09125	-345	-2.06466
-340	-8.69484	-340	-11.6151	-340	-9.60175	-340	-7.95785	-340	-5.475	-340	-1.95078
-335	-8.293	-335	-10.7172	-335	-8.826	-335	-6.98594	-335	-4.62812	-335	-1.90853
-330	-7.42411	-330	-9.86525	-330	-8.09688	-330	-7.07125	-330	-3.922	-330	-2.5519
-325	-6.90601	-325	-9.0615	-325	-7.416	-325	-5.95187	-325	-3.43	-325	-1.2961
-320	-6.42017	-320	-8.52588	-320	-6.6405	-320	-4.7945	-320	-3.209	-320	-0.67379
-315	-5.75648	-315	-7.52013	-315	-6.56725	-315	-4.5565	-315	-2.95005	-315	-0.67262
-310	-5.32303	-310	-6.42587	-310	-6.20025	-310	-4.85112	-310	-2.51725	-310	-1.28453
-305	-4.88661	-305	-6.14162	-305	-4.8055	-305	-3.56388	-305	-2.36625	-305	-0.69817
-300	-4.45125	-300	-4.85663	-300	-4.17413	-300	-3.6005	-300	-1.815	-300	-0.117
-295	-3.94016	-295	-4.84263	-295	-3.92275	-295	-3.0645	-295	-2.26925	-295	-0.29731
-290	-3.5472	-290	-4.15975	-290	-2.98325	-290	-3.10763	-290	-2.03375	-290	-1.0517
-285	-3.17929	-285	-3.09019	-285	-4.23088	-285	-2.91075	-285	-1.62975	-285	-0.40378
-280	-2.84315	-280	-2.72694	-280	-3.26989	-280	-1.79888	-280	-1.60975	-280	-0.21177
-275	-2.57362	-275	-3.4199	-275	-2.54684	-275	-2.10259	-275	-1.77863	-275	-0.24141
-270	-2.36713	-270	-1.49638	-270	-1.98035	-270	-1.30747	-270	-0.86765	-270	-0.46891
-265	-2.05686	-265	-1.96125	-265	-1.28788	-265	-1.84643	-265	-0.11384	-265	-0.87725
-260	-1.8087	-260	-2.32313	-260	-1.7305	-260	-1.12255	-260	-0.49895	-260	-0.14661
-255	-1.62226	-255	-2.45087	-255	-2.03425	-255	-1.53275	-255	-0.98457	-255	-0.43954
-250	-1.47727	-250	-2.16775	-250	-1.79512	-250	-1.41225	-250	-1.01888	-250	-0.63907
-245	-1.30049	-245	-1.91488	-245	-1.58238	-245	-1.24116	-245	-0.89112	-245	-0.55312
-240	-1.12216	-240	-1.68962	-240	-1.3935	-240	-1.08999	-240	-0.77899	-240	-0.47853
-235	-1.02391	-235	-1.48937	-235	-1.22615	-235	-0.95666	-235	-0.6807	-235	-0.41389
-230	-0.89157	-230	-1.31175	-230	-1.07813	-230	-0.83915	-230	-0.59461	-230	-0.35797
-225	-0.77962	-225	-1.15433	-225	-0.9474	-225	-0.73575	-225	-0.51928	-225	-0.3096
-220	-0.69053	-220	-1.01513	-220	-0.83209	-220	-0.6449	-220	-0.45346	-220	-0.26783
-215	-0.58917	-215	-0.89216	-215	-0.73044	-215	-0.56509	-215	-0.39593	-215	-0.23172
-210	-0.52027	-210	-0.78366	-210	-0.64098	-210	-0.49505	-210	-0.34574	-210	-0.2006
-205	-0.4008	-205	-0.68804	-205	-0.56231	-205	-0.43366	-205	-0.30196	-205	-0.1738
-200	-0.37023	-200	-0.60385	-200	-0.4932	-200	-0.37989	-200	-0.26379	-200	-0.15071
-195	-0.33838	-195	-0.52978	-195	-0.43248	-195	-0.33275	-195	-0.23053	-195	-0.13081
-190	-0.27012	-190	-0.46466	-190	-0.3792	-190	-0.29149	-190	-0.20155	-190	-0.11366
-185	-0.27403	-185	-0.40744	-185	-0.33241	-185	-0.25539	-185	-0.1763	-185	-0.09885
-180	-0.19467	-180	-0.35715	-180	-0.29138	-180	-0.22379	-180	-0.15428	-180	-0.08609
-175	-0.14056	-175	-0.31299	-175	-0.2554	-175	-0.19611	-175	-0.13505	-175	-0.07504
-170	-0.11736	-170	-0.27423	-170	-0.22384	-170	-0.17188	-170	-0.11827	-170	-0.06547
-165	-0.09222	-165	-0.3902	-165	-0.34599	-165	-0.30031	-165	-0.10361	-165	-0.05717
-160	-0.0877	-160	-0.33574	-160	-0.29718	-160	-0.25725	-160	-0.21593	-160	-0.18002
-155	-0.03135	-155	-0.28881	-155	-0.2552	-155	-0.22032	-155	-0.18415	-155	-0.15244
-150	-0.02412	-150	-0.24839	-150	-0.21911	-150	-0.18866	-150	-0.157	-150	-0.12897
-145	0.01378	-145	-0.21356	-145	-0.18808	-145	-0.16151	-145	-0.1338	-145	-0.10903
-140	0.02692	-140	-0.18355	-140	-0.16139	-140	-0.1382	-140	-0.11396	-140	-0.09208
-135	0.02524	-135	-0.15769	-135	-0.13843	-135	-0.11823	-135	-0.09701	-135	-0.07769
-130	0.0535	-130	-0.13541	-130	-0.11869	-130	-0.10109	-130	-0.08254	-130	-0.06547
-125	0.0752	-125	-0.11624	-125	-0.10173	-125	-0.08639	-125	-0.07018	-125	-0.05511
-120	0.08785	-120	-0.09973	-120	-0.08715	-120	-0.07381	-120	-0.05964	-120	-0.04633
-115	0.08669	-115	-0.08552	-115	-0.07462	-115	-0.06302	-115	-0.05065	-115	-0.03892
-110	0.13836	-110	-0.0733	-110	-0.06389	-110	-0.05381	-110	-0.04301	-110	-0.03266
-105	0.12678	-105	-0.0628	-105	-0.05468	-105	-0.04593	-105	-0.0365	-105	-0.02737
-100	0.11838	-100	-0.05379	-100	-0.04678	-100	-0.03919	-100	-0.03097	-100	-0.02293
-95	0.13243	-95	-0.04605	-95	-0.04	-95	-0.03344	-95	-0.02628	-95	-0.01919
-90	0.14329	-90	-0.0394	-90	-0.0342	-90	-0.02853	-90	-0.02229	-90	-0.01606
-85	0.14664	-85	-0.0337	-85	-0.02924	-85	-0.02433	-85	-0.01891	-85	-0.01343
-80	0.13036	-80	-0.02881	-80	-0.02499	-80	-0.02075	-80	-0.01605	-80	-0.01123
-75	0.14439	-75	-0.02464	-75	-0.02136	-75	-0.01771	-75	-0.01363	-75	-0.00939
-70	0.18653	-70	-0.02105	-70	-0.01825	-70	-0.01511	-70	-0.01157	-70	-0.00787
-65	0.211	-65	-0.01799	-65	-0.0156	-65	-0.01291	-65	-0.00985	-65	-0.00658
-60	0.20283	-60	-0.01536	-60	-0.01333	-60	-0.01103	-60	-0.00838	-60	-0.00551
-55	0.21596	-55	-0.01311	-55	-0.01139	-55	-0.00942	-55	-0.00714	-55	-0.00463
-50	0.22516	-50	-0.01119	-50	-0.00974	-50	-0.00805	-50	-0.00609	-50	-0.0039
-45	0.2327	-45	-0.00955	-45	-0.00833	-45	-0.00689	-45	-0.0052	-45	-0.00329
-40	0.25831	-40	-0.00815	-40	-0.00711	-40	-0.0059	-40	-0.00444	-40	-0.00278
-35	0.23736	-35	-0.00695	-35	-0.00609	-35	-0.00505	-35	-0.00381	-35	-0.00235
-30	0.2425	-30	-0.00593	-30	-0.0052	-30	-0.00434	-30	-0.00326	-30	-0.002
-25	0.26234	-25	-0.00506	-25	-0.00445	-25	-0.00373	-25	-0.00281	-25	-0.00172
-20	0.32227	-20	-0.00431	-20	-0.00381	-20	-0.0032	-20	-0.00243	-20	-0.00148
-15	0.29831	-15	-0.00369	-15	-0.00328	-15	-0.00275	-15	-0.0021	-15	-0.00128
-10	0.30257	-10	-0.00315	-10	-0.0028	-10	-0.00237	-10	-0.00181	-10	-0.00111
-5	0.34235	-5	-0.00269	-5	-0.00241	-5	-0.00205	-5	-0.00158	-5	-0.0009763
0	0.33726	0	-0.0023	0	-0.00208	0	-0.00177	0	-0.00138	0	-0.0008606

## Sheet: MLG_29nmhBN_2
		COMSOL simulations
	experiment		k0=0.0005 cm/s		k0=0.0004 cm/s		k0=0.0003 cm/s		k0=0.0002 cm/s		k0=0.0001 cm/s
E(mV)	I(pA)	E(mV)	I (pA)	E(mV)	I (pA)	E(mV)	I (pA)	E(mV)	I (pA)	E(mV)	I (pA)
-600	-38.6513	-600	-39.9712	-600	-39.6375	-600	-39.11	-600	-38.1763	-600	-37.4972
-595	-38.4215	-595	-39.8987	-595	-39.5562	-595	-39.0162	-595	-38.0975	-595	-37.2918
-590	-38.2387	-590	-39.8312	-590	-39.4775	-590	-38.9225	-590	-38.05	-590	-36.9889
-585	-38.1462	-585	-39.7612	-585	-39.3975	-585	-38.8312	-585	-38.0575	-585	-36.6587
-580	-37.8576	-580	-39.6887	-580	-39.3137	-580	-38.7475	-580	-38.1613	-580	-36.3194
-575	-37.4395	-575	-39.6163	-575	-39.2287	-575	-38.68	-575	-38.4213	-575	-35.9697
-570	-37.3517	-570	-39.5363	-570	-39.1475	-570	-38.6437	-570	-38.995	-570	-35.6291
-565	-37.1791	-565	-39.4425	-565	-39.0588	-565	-38.6475	-565	-37.7125	-565	-35.4172
-560	-36.9346	-560	-39.3663	-560	-39.0063	-560	-38.7687	-560	-37.5075	-560	-35.1221
-555	-36.6481	-555	-39.3025	-555	-38.9937	-555	-39.0463	-555	-37.2762	-555	-34.7828
-550	-36.6681	-550	-39.2575	-550	-39.0412	-550	-38.5025	-550	-37.025	-550	-34.4214
-545	-36.1088	-545	-39.2425	-545	-39.195	-545	-38.315	-545	-36.7488	-545	-33.9846
-540	-35.4163	-540	-39.28	-540	-38.8438	-540	-38.1025	-540	-36.4612	-540	-33.4698
-535	-35.3499	-535	-39.4175	-535	-38.775	-535	-37.8937	-535	-36.2125	-535	-32.9628
-530	-35.0118	-530	-38.3088	-530	-38.5925	-530	-37.6388	-530	-35.8912	-530	-32.1776
-525	-34.6981	-525	-38.995	-525	-38.3888	-525	-37.3888	-525	-35.605	-525	-31.5614
-520	-34.3438	-520	-38.8088	-520	-38.1487	-520	-37.0938	-520	-35.2425	-520	-31.057
-515	-33.8626	-515	-38.6112	-515	-37.9087	-515	-36.82	-515	-34.8875	-515	-29.6764
-510	-33.8643	-510	-38.3925	-510	-37.6512	-510	-36.5288	-510	-34.4813	-510	-27.9708
-505	-33.028	-505	-38.1613	-505	-37.3937	-505	-36.24	-505	-34.025	-505	-26.7761
-500	-32.1662	-500	-37.91	-500	-37.1187	-500	-35.9263	-500	-33.4738	-500	-27.0725
-495	-31.9662	-495	-37.6437	-495	-36.8225	-495	-35.575	-495	-32.79	-495	-24.7949
-490	-31.4316	-490	-37.3687	-490	-36.52	-490	-35.1775	-490	-32.045	-490	-24.7832
-485	-30.8343	-485	-37.0775	-485	-36.1987	-485	-34.7	-485	-31.2587	-485	-25.051
-480	-30.2807	-480	-36.7675	-480	-35.8325	-480	-34.1375	-480	-30.9025	-480	-24.0526
-475	-30.0037	-475	-36.44	-475	-35.4162	-475	-33.355	-475	-29.5175	-475	-23.0152
-470	-28.7432	-470	-36.0812	-470	-35.3088	-470	-31.9887	-470	-27.9325	-470	-21.9258
-465	-27.7121	-465	-35.4813	-465	-34.7075	-465	-30.395	-465	-26.7076	-465	-19.6144
-460	-27.4274	-460	-35.6287	-460	-33.6262	-460	-29.78	-460	-26.9213	-460	-19.4818
-455	-26.7135	-455	-35.2938	-455	-32.1163	-455	-29.3212	-455	-25.95	-455	-18.395
-450	-26.013	-450	-34.4075	-450	-31.5613	-450	-29.4112	-450	-24.8925	-450	-17.5071
-445	-25.0605	-445	-33.005	-445	-31.0725	-445	-28.0463	-445	-23.78	-445	-15.6156
-440	-24.3099	-440	-32.5737	-440	-30.5775	-440	-27.5938	-440	-22.645	-440	-15.252
-435	-23.8943	-435	-31.6762	-435	-29.665	-435	-26.6013	-435	-21.5237	-435	-15.0848
-430	-22.4662	-430	-30.7387	-430	-28.6913	-430	-25.4237	-430	-20.2575	-430	-13.6418
-425	-21.2868	-425	-29.8588	-425	-27.7087	-425	-24.3287	-425	-19.1025	-425	-12.4692
-420	-20.6033	-420	-29.6975	-420	-26.6725	-420	-23.2112	-420	-17.9425	-420	-11.4288
-415	-20.0487	-415	-28.12	-415	-25.6075	-415	-22.0875	-415	-16.8268	-415	-10.549
-410	-19.1618	-410	-27.2325	-410	-24.565	-410	-20.9375	-410	-16.3412	-410	-9.83684
-405	-18.2198	-405	-25.9962	-405	-23.3575	-405	-19.9075	-405	-15.2344	-405	-8.48588
-400	-17.6878	-400	-24.9312	-400	-22.2725	-400	-18.685	-400	-14.6875	-400	-8.55361
-395	-16.4489	-395	-23.7888	-395	-21.1038	-395	-17.5237	-395	-13.5	-395	-6.74557
-390	-15.2934	-390	-23.6163	-390	-20.7638	-390	-17.08	-390	-12.6613	-390	-6.35908
-385	-14.6653	-385	-22.0175	-385	-19.2975	-385	-15.6225	-385	-12.6475	-385	-5.80892
-380	-14.1097	-380	-20.1725	-380	-17.4513	-380	-14.2006	-380	-11.9656	-380	-4.38529
-375	-13.3555	-375	-18.9975	-375	-16.32	-375	-13.5796	-375	-10.5604	-375	-5.0063
-370	-12.5659	-370	-17.9875	-370	-15.385	-370	-12.6958	-370	-9.9065	-370	-3.82733
-365	-11.9656	-365	-16.8612	-365	-14.33	-365	-11.5737	-365	-9.20025	-365	-3.69798
-360	-11.4321	-360	-15.7562	-360	-13.31	-360	-11.0997	-360	-8.55837	-360	-2.29346
-355	-10.4382	-355	-14.6775	-355	-12.327	-355	-10.4775	-355	-7.97562	-355	-2.20857
-350	-9.37391	-350	-13.6337	-350	-11.389	-350	-9.20862	-350	-7.4465	-350	-2.13681
-345	-8.95385	-345	-12.6188	-345	-10.4954	-345	-8.73001	-345	-6.09125	-345	-2.06466
-340	-8.41146	-340	-11.6151	-340	-9.60175	-340	-7.95785	-340	-5.475	-340	-1.95078
-335	-7.83099	-335	-10.7172	-335	-8.826	-335	-6.98594	-335	-4.62812	-335	-1.90853
-330	-7.39739	-330	-9.86525	-330	-8.09688	-330	-7.07125	-330	-3.922	-330	-2.5519
-325	-6.96307	-325	-9.0615	-325	-7.416	-325	-5.95187	-325	-3.43	-325	-1.2961
-320	-6.10438	-320	-8.52588	-320	-6.6405	-320	-4.7945	-320	-3.209	-320	-0.67379
-315	-5.58489	-315	-7.52013	-315	-6.56725	-315	-4.5565	-315	-2.95005	-315	-0.67262
-310	-5.16663	-310	-6.42587	-310	-6.20025	-310	-4.85112	-310	-2.51725	-310	-1.28453
-305	-4.75876	-305	-6.14162	-305	-4.8055	-305	-3.56388	-305	-2.36625	-305	-0.69817
-300	-4.36053	-300	-4.85663	-300	-4.17413	-300	-3.6005	-300	-1.815	-300	-0.117
-295	-3.94668	-295	-4.84263	-295	-3.92275	-295	-3.0645	-295	-2.26925	-295	-0.29731
-290	-3.69389	-290	-4.15975	-290	-2.98325	-290	-3.10763	-290	-2.03375	-290	-1.0517
-285	-3.46044	-285	-3.09019	-285	-4.23088	-285	-2.91075	-285	-1.62975	-285	-0.40378
-280	-3.07055	-280	-2.72694	-280	-3.26989	-280	-1.79888	-280	-1.60975	-280	-0.21177
-275	-2.74293	-275	-3.4199	-275	-2.54684	-275	-2.10259	-275	-1.77863	-275	-0.24141
-270	-2.48703	-270	-1.49638	-270	-1.98035	-270	-1.30747	-270	-0.86765	-270	-0.46891
-265	-2.30895	-265	-1.96125	-265	-1.28788	-265	-1.84643	-265	-0.11384	-265	-0.87725
-260	-2.08659	-260	-2.32313	-260	-1.7305	-260	-1.12255	-260	-0.49895	-260	-0.14661
-255	-1.94227	-255	-2.45087	-255	-2.03425	-255	-1.53275	-255	-0.98457	-255	-0.43954
-250	-1.80115	-250	-2.16775	-250	-1.79512	-250	-1.41225	-250	-1.01888	-250	-0.63907
-245	-1.60604	-245	-1.91488	-245	-1.58238	-245	-1.24116	-245	-0.89112	-245	-0.55312
-240	-1.41956	-240	-1.68962	-240	-1.3935	-240	-1.08999	-240	-0.77899	-240	-0.47853
-235	-1.31626	-235	-1.48937	-235	-1.22615	-235	-0.95666	-235	-0.6807	-235	-0.41389
-230	-1.21827	-230	-1.31175	-230	-1.07813	-230	-0.83915	-230	-0.59461	-230	-0.35797
-225	-1.09205	-225	-1.15433	-225	-0.9474	-225	-0.73575	-225	-0.51928	-225	-0.3096
-220	-1.02185	-220	-1.01513	-220	-0.83209	-220	-0.6449	-220	-0.45346	-220	-0.26783
-215	-0.95639	-215	-0.89216	-215	-0.73044	-215	-0.56509	-215	-0.39593	-215	-0.23172
-210	-0.87533	-210	-0.78366	-210	-0.64098	-210	-0.49505	-210	-0.34574	-210	-0.2006
-205	-0.7842	-205	-0.68804	-205	-0.56231	-205	-0.43366	-205	-0.30196	-205	-0.1738
-200	-0.69904	-200	-0.60385	-200	-0.4932	-200	-0.37989	-200	-0.26379	-200	-0.15071
-195	-0.63762	-195	-0.52978	-195	-0.43248	-195	-0.33275	-195	-0.23053	-195	-0.13081
-190	-0.60522	-190	-0.46466	-190	-0.3792	-190	-0.29149	-190	-0.20155	-190	-0.11366
-185	-0.5608	-185	-0.40744	-185	-0.33241	-185	-0.25539	-185	-0.1763	-185	-0.09885
-180	-0.52806	-180	-0.35715	-180	-0.29138	-180	-0.22379	-180	-0.15428	-180	-0.08609
-175	-0.52735	-175	-0.31299	-175	-0.2554	-175	-0.19611	-175	-0.13505	-175	-0.07504
-170	-0.44046	-170	-0.27423	-170	-0.22384	-170	-0.17188	-170	-0.11827	-170	-0.06547
-165	-0.41127	-165	-0.3902	-165	-0.34599	-165	-0.30031	-165	-0.10361	-165	-0.05717
-160	-0.38064	-160	-0.33574	-160	-0.29718	-160	-0.25725	-160	-0.21593	-160	-0.18002
-155	-0.39341	-155	-0.28881	-155	-0.2552	-155	-0.22032	-155	-0.18415	-155	-0.15244
-150	-0.35722	-150	-0.24839	-150	-0.21911	-150	-0.18866	-150	-0.157	-150	-0.12897
-145	-0.3455	-145	-0.21356	-145	-0.18808	-145	-0.16151	-145	-0.1338	-145	-0.10903
-140	-0.31424	-140	-0.18355	-140	-0.16139	-140	-0.1382	-140	-0.11396	-140	-0.09208
-135	-0.32939	-135	-0.15769	-135	-0.13843	-135	-0.11823	-135	-0.09701	-135	-0.07769
-130	-0.28963	-130	-0.13541	-130	-0.11869	-130	-0.10109	-130	-0.08254	-130	-0.06547
-125	-0.25921	-125	-0.11624	-125	-0.10173	-125	-0.08639	-125	-0.07018	-125	-0.05511
-120	-0.28209	-120	-0.09973	-120	-0.08715	-120	-0.07381	-120	-0.05964	-120	-0.04633
-115	-0.23267	-115	-0.08552	-115	-0.07462	-115	-0.06302	-115	-0.05065	-115	-0.03892
-110	-0.25464	-110	-0.0733	-110	-0.06389	-110	-0.05381	-110	-0.04301	-110	-0.03266
-105	-0.24238	-105	-0.0628	-105	-0.05468	-105	-0.04593	-105	-0.0365	-105	-0.02737
-100	-0.24425	-100	-0.05379	-100	-0.04678	-100	-0.03919	-100	-0.03097	-100	-0.02293
-95	-0.229	-95	-0.04605	-95	-0.04	-95	-0.03344	-95	-0.02628	-95	-0.01919
-90	-0.17834	-90	-0.0394	-90	-0.0342	-90	-0.02853	-90	-0.02229	-90	-0.01606
-85	-0.19767	-85	-0.0337	-85	-0.02924	-85	-0.02433	-85	-0.01891	-85	-0.01343
-80	-0.17588	-80	-0.02881	-80	-0.02499	-80	-0.02075	-80	-0.01605	-80	-0.01123
-75	-0.17155	-75	-0.02464	-75	-0.02136	-75	-0.01771	-75	-0.01363	-75	-0.00939
-70	-0.15167	-70	-0.02105	-70	-0.01825	-70	-0.01511	-70	-0.01157	-70	-0.00787
-65	-0.1475	-65	-0.01799	-65	-0.0156	-65	-0.01291	-65	-0.00985	-65	-0.00658
-60	-0.15532	-60	-0.01536	-60	-0.01333	-60	-0.01103	-60	-0.00838	-60	-0.00551
-55	-0.12615	-55	-0.01311	-55	-0.01139	-55	-0.00942	-55	-0.00714	-55	-0.00463
-50	-0.12012	-50	-0.01119	-50	-0.00974	-50	-0.00805	-50	-0.00609	-50	-0.0039
-45	-0.11263	-45	-0.00955	-45	-0.00833	-45	-0.00689	-45	-0.0052	-45	-0.00329
-40	-0.12316	-40	-0.00815	-40	-0.00711	-40	-0.0059	-40	-0.00444	-40	-0.00278
-35	-0.06824	-35	-0.00695	-35	-0.00609	-35	-0.00505	-35	-0.00381	-35	-0.00235
-30	-0.07263	-30	-0.00593	-30	-0.0052	-30	-0.00434	-30	-0.00326	-30	-0.002
-25	-0.06682	-25	-0.00506	-25	-0.00445	-25	-0.00373	-25	-0.00281	-25	-0.00172
-20	-0.04349	-20	-0.00431	-20	-0.00381	-20	-0.0032	-20	-0.00243	-20	-0.00148
-15	-0.02829	-15	-0.00369	-15	-0.00328	-15	-0.00275	-15	-0.0021	-15	-0.00128
-10	-0.01947	-10	-0.00315	-10	-0.0028	-10	-0.00237	-10	-0.00181	-10	-0.00111
-5	-2.76e-06	-5	-0.00269	-5	-0.00241	-5	-0.00205	-5	-0.00158	-5	-0.0009763
0	0.01002	0	-0.0023	0	-0.00208	0	-0.00177	0	-0.00138	0	-0.0008606

## Sheet: MLG_29nmhBN_3
		COMSOL simulations
	experiment		k0=0.0005 cm/s		k0=0.0004 cm/s		k0=0.0003 cm/s		k0=0.0002 cm/s		k0=0.0001 cm/s
E(mV)	I(pA)	E(mV)	I (pA)	E(mV)	I (pA)	E(mV)	I (pA)	E(mV)	I (pA)	E(mV)	I (pA)
-600	-33.5842	-600	-35.1747	-600	-34.881	-600	-34.4168	-600	-33.5951	-600	-33.1706
-595	-33.2935	-595	-35.1109	-595	-34.8095	-595	-34.3343	-595	-33.5258	-595	-32.9889
-590	-33.072	-590	-35.0515	-590	-34.7402	-590	-34.2518	-590	-33.484	-590	-32.721
-585	-32.8449	-585	-34.9899	-585	-34.6698	-585	-34.1715	-585	-33.4906	-585	-32.4288
-580	-32.6701	-580	-34.9261	-580	-34.5961	-580	-34.0978	-580	-33.5819	-580	-32.1287
-575	-32.4475	-575	-34.8623	-575	-34.5213	-575	-34.0384	-575	-33.8107	-575	-31.8194
-570	-32.1949	-570	-34.7919	-570	-34.4498	-570	-34.0065	-570	-34.3156	-570	-31.518
-565	-31.9074	-565	-34.7094	-565	-34.3717	-565	-34.0098	-565	-33.187	-565	-31.3306
-560	-31.5651	-560	-34.6423	-560	-34.3255	-560	-34.1165	-560	-33.0066	-560	-31.0695
-555	-31.3399	-555	-34.5862	-555	-34.3145	-555	-34.3607	-555	-32.8031	-555	-30.7694
-550	-31.0324	-550	-34.5466	-550	-34.3563	-550	-33.8822	-550	-32.582	-550	-30.4497
-545	-30.7823	-545	-34.5334	-545	-34.4916	-545	-33.7172	-545	-32.3389	-545	-30.0633
-540	-30.4132	-540	-34.5664	-540	-34.1825	-540	-33.5302	-540	-32.0859	-540	-29.6079
-535	-29.9535	-535	-34.6874	-535	-34.122	-535	-33.3465	-535	-31.867	-535	-29.1594
-530	-29.7307	-530	-33.7117	-530	-33.9614	-530	-33.1221	-530	-31.5843	-530	-28.4648
-525	-29.2933	-525	-34.3156	-525	-33.7821	-525	-32.9021	-525	-31.3324	-525	-27.9197
-520	-29.0899	-520	-34.1517	-520	-33.5709	-520	-32.6425	-520	-31.0134	-520	-27.4735
-515	-28.7872	-515	-33.9779	-515	-33.3597	-515	-32.4016	-515	-30.701	-515	-26.2522
-510	-28.4217	-510	-33.7854	-510	-33.1331	-510	-32.1453	-510	-30.3435	-510	-24.7434
-505	-28.0003	-505	-33.5819	-505	-32.9065	-505	-31.8912	-505	-29.942	-505	-23.6866
-500	-26.0357	-500	-33.3608	-500	-32.6645	-500	-31.6151	-500	-29.4569	-500	-23.9488
-495	-24.8593	-495	-33.1265	-495	-32.4038	-495	-31.306	-495	-28.8552	-495	-21.9339
-490	-23.5404	-490	-32.8845	-490	-32.1376	-490	-30.9562	-490	-28.1996	-490	-21.9236
-485	-23.7072	-485	-32.6282	-485	-31.8549	-485	-30.536	-485	-27.5077	-485	-22.1605
-480	-23.17	-480	-32.3554	-480	-31.5326	-480	-30.041	-480	-27.1942	-480	-21.2773
-475	-22.565	-475	-32.0672	-475	-31.1663	-475	-29.3524	-475	-25.9754	-475	-20.3596
-470	-22.7799	-470	-31.7515	-470	-31.0717	-470	-28.1501	-470	-24.5806	-470	-19.3959
-465	-20.9731	-465	-31.2235	-465	-30.5426	-465	-26.7476	-465	-23.5027	-465	-17.3512
-460	-20.984	-460	-31.3533	-460	-29.5911	-460	-26.2064	-460	-23.6907	-460	-17.2339
-455	-20.5645	-455	-31.0585	-455	-28.2623	-455	-25.8027	-455	-22.836	-455	-16.2725
-450	-19.9995	-450	-30.2786	-450	-27.7739	-450	-25.8819	-450	-21.9054	-450	-15.487
-445	-19.243	-445	-29.0444	-445	-27.3438	-445	-24.6807	-445	-20.9264	-445	-13.8138
-440	-19.689	-440	-28.6649	-440	-26.9082	-440	-24.2825	-440	-19.9276	-440	-13.4921
-435	-17.6645	-435	-27.8751	-435	-26.1052	-435	-23.4091	-435	-18.9409	-435	-13.3443
-430	-17.9074	-430	-27.0501	-430	-25.2483	-430	-22.3729	-430	-17.8266	-430	-12.0678
-425	-17.3665	-425	-26.2757	-425	-24.3837	-425	-21.4093	-425	-16.8102	-425	-11.0305
-420	-17.174	-420	-26.1338	-420	-23.4718	-420	-20.4259	-420	-15.7894	-420	-10.1101
-415	-16.4886	-415	-24.7456	-415	-22.5346	-415	-19.437	-415	-14.8075	-415	-9.33179
-410	-16.189	-410	-23.9646	-410	-21.6172	-410	-18.425	-410	-14.3803	-410	-8.70182
-405	-14.7983	-405	-22.8767	-405	-20.5546	-405	-17.5186	-405	-13.4062	-405	-7.50674
-400	-15.1909	-400	-21.9395	-400	-19.5998	-400	-16.4428	-400	-12.925	-400	-7.56665
-395	-14.7761	-395	-20.9341	-395	-18.5713	-395	-15.4209	-395	-11.88	-395	-5.96723
-390	-14.2433	-390	-20.7823	-390	-18.2721	-390	-15.0304	-390	-11.1419	-390	-5.62534
-385	-14.4877	-385	-19.3754	-385	-16.9818	-385	-13.7478	-385	-11.1298	-385	-5.13866
-380	-13.2091	-380	-17.7518	-380	-15.3571	-380	-12.4965	-380	-10.5297	-380	-3.87929
-375	-12.2592	-375	-16.7178	-375	-14.3616	-375	-11.9501	-375	-9.29313	-375	-4.42865
-370	-12.3958	-370	-15.829	-370	-13.5388	-370	-11.1723	-370	-8.71772	-370	-3.38571
-365	-11.8789	-365	-14.8379	-365	-12.6104	-365	-10.1849	-365	-8.09622	-365	-3.27129
-360	-11.4716	-360	-13.8655	-360	-11.7128	-360	-9.76777	-360	-7.53137	-360	-2.02883
-355	-11.4964	-355	-12.9162	-355	-10.8478	-355	-9.2202	-355	-7.01855	-355	-1.95374
-350	-10.4363	-350	-11.9977	-350	-10.0223	-350	-8.10359	-350	-6.55292	-350	-1.89025
-345	-9.56474	-345	-11.1045	-345	-9.23593	-345	-7.68241	-345	-5.3603	-345	-1.82643
-340	-9.45213	-340	-10.2213	-340	-8.44954	-340	-7.00291	-340	-4.818	-340	-1.72569
-335	-8.92533	-335	-9.43118	-335	-7.76688	-335	-6.14763	-335	-4.07275	-335	-1.68831
-330	-8.45262	-330	-8.68142	-330	-7.12525	-330	-6.2227	-330	-3.45136	-330	-2.25745
-325	-8.13763	-325	-7.97412	-325	-6.52608	-325	-5.23765	-325	-3.0184	-325	-1.14655
-320	-7.81174	-320	-7.50277	-320	-5.84364	-320	-4.21916	-320	-2.82392	-320	-0.59604
-315	-7.47377	-315	-6.61771	-315	-5.77918	-315	-4.00972	-315	-2.59604	-315	-0.59501
-310	-7.18218	-310	-5.65477	-310	-5.45622	-310	-4.26899	-310	-2.21518	-310	-1.13632
-305	-6.7904	-305	-5.40463	-305	-4.22884	-305	-3.13621	-305	-2.0823	-305	-0.61761
-300	-6.38514	-300	-4.27383	-300	-3.67323	-300	-3.16844	-300	-1.5972	-300	-0.1035
-295	-6.07992	-295	-4.26151	-295	-3.45202	-295	-2.69676	-295	-1.99694	-295	-0.263
-290	-5.46513	-290	-3.66058	-290	-2.62526	-290	-2.73471	-290	-1.7897	-290	-0.93035
-285	-5.87107	-285	-2.71937	-285	-3.72317	-285	-2.56146	-285	-1.43418	-285	-0.35719
-280	-5.23145	-280	-2.39971	-280	-2.8775	-280	-1.58301	-280	-1.41658	-280	-0.18733
-275	-4.80993	-275	-3.00951	-275	-2.24122	-275	-1.85028	-275	-1.56519	-275	-0.21355
-270	-4.39136	-270	-1.31681	-270	-1.74271	-270	-1.15058	-270	-0.76353	-270	-0.4148
-265	-4.0031	-265	-1.7259	-265	-1.13333	-265	-1.62485	-265	-0.10018	-265	-0.77603
-260	-3.9393	-260	-2.04435	-260	-1.52284	-260	-0.98784	-260	-0.43908	-260	-0.1297
-255	-3.5248	-255	-2.15677	-255	-1.79014	-255	-1.34882	-255	-0.86643	-255	-0.38883
-250	-3.09987	-250	-1.90762	-250	-1.57971	-250	-1.24278	-250	-0.89661	-250	-0.56533
-245	-2.74296	-245	-1.68509	-245	-1.39249	-245	-1.09222	-245	-0.78419	-245	-0.4893
-240	-2.42542	-240	-1.48687	-240	-1.22628	-240	-0.95919	-240	-0.68551	-240	-0.42331
-235	-2.14207	-235	-1.31065	-235	-1.07901	-235	-0.84186	-235	-0.59902	-235	-0.36614
-230	-2.03794	-230	-1.15434	-230	-0.94875	-230	-0.73845	-230	-0.52326	-230	-0.31666
-225	-1.74635	-225	-1.01581	-225	-0.83371	-225	-0.64746	-225	-0.45696	-225	-0.27387
-220	-1.50782	-220	-0.89331	-220	-0.73224	-220	-0.56751	-220	-0.39905	-220	-0.23692
-215	-1.31347	-215	-0.7851	-215	-0.64279	-215	-0.49728	-215	-0.34841	-215	-0.20499
-210	-1.13991	-210	-0.68962	-210	-0.56406	-210	-0.43564	-210	-0.30425	-210	-0.17746
-205	-0.98003	-205	-0.60547	-205	-0.49484	-205	-0.38162	-205	-0.26573	-205	-0.15374
-200	-0.79026	-200	-0.53139	-200	-0.43402	-200	-0.3343	-200	-0.23213	-200	-0.13332
-195	-0.686	-195	-0.4662	-195	-0.38058	-195	-0.29282	-195	-0.20286	-195	-0.11571
-190	-0.58541	-190	-0.4089	-190	-0.3337	-190	-0.25651	-190	-0.17736	-190	-0.10054
-185	-0.47386	-185	-0.35855	-185	-0.29252	-185	-0.22474	-185	-0.15514	-185	-0.08745
-180	-0.4362	-180	-0.31429	-180	-0.25641	-180	-0.19693	-180	-0.13576	-180	-0.07615
-175	-0.30956	-175	-0.27543	-175	-0.22475	-175	-0.17258	-175	-0.11884	-175	-0.06638
-170	-0.18522	-170	-0.24132	-170	-0.19698	-170	-0.15125	-170	-0.10408	-170	-0.05791
-165	-0.17503	-165	-0.34338	-165	-0.30447	-165	-0.26428	-165	-0.09118	-165	-0.05058
-160	-0.12661	-160	-0.29545	-160	-0.26151	-160	-0.22638	-160	-0.19001	-160	-0.15925
-155	-0.04902	-155	-0.25416	-155	-0.22458	-155	-0.19389	-155	-0.16205	-155	-0.13485
-150	-0.05059	-150	-0.21858	-150	-0.19282	-150	-0.16602	-150	-0.13816	-150	-0.11409
-145	0.0246	-145	-0.18794	-145	-0.16551	-145	-0.14213	-145	-0.11774	-145	-0.09645
-140	0.08537	-140	-0.16152	-140	-0.14202	-140	-0.12162	-140	-0.10029	-140	-0.08145
-135	0.07884	-135	-0.13877	-135	-0.12181	-135	-0.10404	-135	-0.08537	-135	-0.06872
-130	0.11547	-130	-0.11916	-130	-0.10445	-130	-0.08896	-130	-0.07263	-130	-0.05791
-125	0.13013	-125	-0.10229	-125	-0.08952	-125	-0.07602	-125	-0.06175	-125	-0.04875
-120	0.08832	-120	-0.08776	-120	-0.07669	-120	-0.06495	-120	-0.05248	-120	-0.04099
-115	0.17863	-115	-0.07526	-115	-0.06567	-115	-0.05546	-115	-0.04457	-115	-0.03443
-110	0.18716	-110	-0.0645	-110	-0.05622	-110	-0.04736	-110	-0.03785	-110	-0.02889
-105	0.16745	-105	-0.05526	-105	-0.04811	-105	-0.04041	-105	-0.03212	-105	-0.02421
-100	0.19849	-100	-0.04733	-100	-0.04116	-100	-0.03449	-100	-0.02726	-100	-0.02029
-95	0.1924	-95	-0.04052	-95	-0.0352	-95	-0.02943	-95	-0.02312	-95	-0.01697
-90	0.16625	-90	-0.03467	-90	-0.0301	-90	-0.0251	-90	-0.01961	-90	-0.0142
-85	0.26977	-85	-0.02966	-85	-0.02573	-85	-0.02141	-85	-0.01664	-85	-0.01188
-80	0.22069	-80	-0.02536	-80	-0.02199	-80	-0.01826	-80	-0.01412	-80	-0.00994
-75	0.20759	-75	-0.02168	-75	-0.0188	-75	-0.01559	-75	-0.01199	-75	-0.0083
-70	0.23288	-70	-0.01852	-70	-0.01606	-70	-0.0133	-70	-0.01019	-70	-0.00696
-65	0.2444	-65	-0.01583	-65	-0.01373	-65	-0.01136	-65	-0.00867	-65	-0.00582
-60	0.2021	-60	-0.01352	-60	-0.01173	-60	-0.0097	-60	-0.00737	-60	-0.00488
-55	0.28941	-55	-0.01154	-55	-0.01002	-55	-0.00829	-55	-0.00628	-55	-0.00409
-50	0.25788	-50	-0.00984	-50	-0.00857	-50	-0.00708	-50	-0.00536	-50	-0.00345
-45	0.2653	-45	-0.0084	-45	-0.00733	-45	-0.00606	-45	-0.00458	-45	-0.00291
-40	0.27837	-40	-0.00717	-40	-0.00626	-40	-0.00519	-40	-0.00391	-40	-0.00246
-35	0.22755	-35	-0.00612	-35	-0.00536	-35	-0.00444	-35	-0.00336	-35	-0.00208
-30	0.27817	-30	-0.00521	-30	-0.00458	-30	-0.00382	-30	-0.00287	-30	-0.00177
-25	0.32799	-25	-0.00445	-25	-0.00392	-25	-0.00328	-25	-0.00248	-25	-0.00152
-20	0.30047	-20	-0.0038	-20	-0.00336	-20	-0.00282	-20	-0.00213	-20	-0.00131
-15	0.29985	-15	-0.00325	-15	-0.00288	-15	-0.00242	-15	-0.00185	-15	-0.00113
-10	0.34449	-10	-0.00277	-10	-0.00246	-10	-0.00209	-10	-0.0016	-10	-0.00098555
-5	0.34459	-5	-0.00237	-5	-0.00212	-5	-0.0018	-5	-0.00139	-5	-0.00086365
0	0.37554	0	-0.00202	0	-0.00183	0	-0.00156	0	-0.00121	0	-0.0007613

## Sheet: MLG_29nmhBN_RuCl3_1
		COMSOL simulations
	experiment		k0=0.001 cm/s		k0=0.002 cm/s		k0=0.003 cm/s		k0=0.004 cm/s		k0=0.005 cm/s
E(mV)	I(pA)	E(mV)	I (pA)	E(mV)	I (pA)	E(mV)	I (pA)	E(mV)	I (pA)	E(mV)	I (pA)
-500	-37.5047	-500	-37.0224	-500	-38.5248	-500	-38.8776	-500	-39.0684	-500	-39.1932
-495	-37.4269	-495	-37.8336	-495	-38.4708	-495	-38.838	-495	-39.0384	-495	-39.1644
-490	-37.2672	-490	-37.6788	-490	-38.4204	-490	-38.7936	-490	-39.0024	-490	-39.1332
-485	-37.0075	-485	-37.5036	-485	-38.3772	-485	-38.7444	-485	-38.9616	-485	-39.0996
-480	-36.6872	-480	-37.3116	-480	-38.3568	-480	-38.694	-480	-38.9184	-480	-39.0624
-475	-36.9084	-475	-37.1028	-475	-38.376	-475	-38.6436	-475	-38.8728	-475	-39.0228
-470	-36.2376	-470	-36.876	-470	-38.0436	-470	-38.5968	-470	-38.8248	-470	-38.9808
-465	-35.656	-465	-36.6288	-465	-38.124	-465	-38.5632	-465	-38.7756	-465	-38.9352
-460	-35.7977	-460	-36.3672	-460	-37.9812	-460	-38.5548	-460	-38.7288	-460	-38.8884
-455	-35.4626	-455	-36.09	-455	-37.8216	-455	-38.4444	-455	-38.6892	-455	-38.8428
-450	-35.2111	-450	-35.8044	-450	-37.6416	-450	-38.3292	-450	-37.0248	-450	-38.796
-445	-34.8856	-445	-35.5044	-445	-37.4436	-445	-38.1984	-445	-38.5812	-445	-38.7564
-440	-34.6544	-440	-35.184	-440	-37.2312	-440	-38.0592	-440	-38.4756	-440	-37.974
-435	-34.7951	-435	-33.8604	-435	-37.0008	-435	-37.8948	-435	-38.3496	-435	-38.622
-430	-34.0306	-430	-34.4988	-430	-36.7524	-430	-37.7136	-430	-38.2104	-430	-38.5092
-425	-33.2463	-425	-32.5392	-425	-36.4884	-425	-37.5144	-425	-38.0568	-425	-38.3856
-420	-33.3171	-420	-32.4036	-420	-36.204	-420	-37.2972	-420	-37.8864	-420	-38.2452
-415	-33.0779	-415	-31.7856	-415	-35.904	-415	-37.062	-415	-37.6992	-415	-38.0928
-410	-32.7866	-410	-30.594	-410	-35.5836	-410	-36.8064	-410	-37.494	-410	-37.9236
-405	-32.4598	-405	-28.9308	-405	-33.408	-405	-36.5256	-405	-37.266	-405	-37.734
-400	-32.5177	-400	-29.4504	-400	-34.236	-400	-36.2292	-400	-37.0224	-400	-37.53
-395	-31.7085	-395	-29.6544	-395	-34.8216	-395	-35.9136	-395	-36.7596	-395	-37.3068
-390	-30.7219	-390	-29.2932	-390	-34.296	-390	-34.3872	-390	-36.4692	-390	-37.062
-385	-30.6802	-385	-27.5688	-385	-33.7116	-385	-35.0964	-385	-36.114	-385	-36.7452
-380	-30.3623	-380	-26.5296	-380	-33.2472	-380	-35.1828	-380	-34.9584	-380	-36.462
-375	-29.8502	-375	-25.332	-375	-32.3412	-375	-34.6116	-375	-35.232	-375	-36.1512
-370	-29.3439	-370	-25.506	-370	-31.6032	-370	-34.0752	-370	-35.2224	-370	-35.1756
-365	-28.9809	-365	-23.9496	-365	-31.1928	-365	-33.8376	-365	-35.0904	-365	-35.8536
-360	-28.8605	-360	-22.7952	-360	-30.1128	-360	-35.0316	-360	-36.042	-360	-36.6432
-355	-27.779	-355	-21.7272	-355	-28.9296	-355	-34.1268	-355	-35.6592	-355	-36.3012
-350	-26.8167	-350	-20.5992	-350	-28.71	-350	-32.1468	-350	-34.092	-350	-35.1156
-345	-26.7375	-345	-19.47	-345	-26.7792	-345	-30.4944	-345	-32.3472	-345	-33.4872
-340	-26.1638	-340	-18.3408	-340	-25.9104	-340	-29.6004	-340	-31.6236	-340	-32.8476
-335	-25.6237	-335	-17.2176	-335	-25.0512	-335	-28.6644	-335	-30.8184	-335	-32.1456
-330	-24.9985	-330	-16.0512	-330	-22.9992	-330	-27.6972	-330	-29.9496	-330	-31.38
-325	-24.6331	-325	-15.2269	-325	-22.1616	-325	-26.6916	-325	-29.0244	-325	-30.552
-320	-23.46	-320	-14.263	-320	-21.312	-320	-25.0368	-320	-28.0404	-320	-29.652
-315	-22.3163	-315	-13.0655	-315	-19.3642	-315	-23.0184	-315	-26.9856	-315	-28.6788
-310	-21.8756	-310	-11.631	-310	-18.1278	-310	-21.1404	-310	-25.92	-310	-27.6876
-305	-21.1164	-305	-9.86856	-305	-17.0718	-305	-19.35	-305	-24.8088	-305	-26.6352
-300	-20.3403	-300	-10.8734	-300	-16.2144	-300	-17.5428	-300	-23.6556	-300	-25.5276
-295	-19.5242	-295	-9.61908	-295	-15.5568	-295	-16.032	-295	-22.4688	-295	-24.372
-290	-18.7025	-290	-9.57156	-290	-14.1246	-290	-14.9364	-290	-21.2544	-290	-23.172
-285	-18.2365	-285	-7.57584	-285	-12.1968	-285	-14.1036	-285	-19.8528	-285	-21.9348
-280	-16.7833	-280	-8.278	-280	-11.8148	-280	-12.1056	-280	-18.984	-280	-21.8016
-275	-15.4512	-275	-6.1722	-275	-9.79374	-275	-8.26512	-275	-18.1776	-275	-21.312
-270	-14.5749	-270	-6.82056	-270	-9.16548	-270	-10.2794	-270	-16.6656	-270	-18.7284
-265	-13.708	-265	-4.896	-265	-8.3844	-265	-10.5156	-265	-15.1548	-265	-17.0064
-260	-12.7984	-260	-5.29752	-260	-7.10352	-260	-10.6398	-260	-13.8216	-260	-15.5172
-255	-11.7422	-255	-4.42488	-255	-7.12284	-255	-10.2416	-255	-12.6552	-255	-14.262
-250	-10.9942	-250	-3.47712	-250	-5.98812	-250	-9.687	-250	-11.5327	-250	-13.0452
-245	-9.71867	-245	-3.63828	-245	-6.02964	-245	-8.75172	-245	-10.4609	-245	-11.8704
-240	-8.48788	-240	-3.23172	-240	-5.9448	-240	-7.875	-240	-9.44568	-240	-10.7479
-235	-7.77783	-235	-2.86512	-235	-5.3082	-235	-7.05888	-235	-8.49108	-235	-9.68376
-230	-7.03668	-230	-2.5356	-230	-4.72572	-230	-6.30396	-230	-7.6002	-230	-8.6832
-225	-6.29227	-225	-2.24028	-225	-4.1952	-225	-5.60964	-225	-6.77436	-225	-7.74984
-220	-5.63513	-220	-1.9764	-220	-3.71436	-220	-4.97472	-220	-6.01428	-220	-6.88596
-215	-5.03868	-215	-1.74108	-215	-3.28032	-215	-4.39764	-215	-5.31912	-215	-6.09192
-210	-4.61371	-210	-1.5318	-210	-2.89008	-210	-3.8754	-210	-4.6872	-210	-5.36748
-205	-3.84431	-205	-1.34604	-205	-2.54052	-205	-3.40524	-205	-4.116	-205	-4.71048
-200	-3.15986	-200	-1.18151	-200	-2.2284	-200	-2.9838	-200	-3.60252	-200	-4.11864
-195	-2.91456	-195	-1.03594	-195	-1.9506	-195	-2.60748	-195	-3.14316	-195	-3.58836
-190	-2.55154	-190	-0.90739	-190	-1.70412	-190	-2.2728	-190	-2.73408	-190	-3.1158
-185	-2.25384	-185	-0.79404	-185	-1.48596	-185	-1.97628	-185	-2.37156	-185	-3.531
-180	-1.9836	-180	-0.69419	-180	-1.29336	-180	-1.71444	-180	-2.74452	-180	-3.0186
-175	-1.90254	-175	-0.60638	-175	-1.1238	-175	-1.48392	-175	-2.34468	-175	-2.57556
-170	-1.50825	-170	-0.52924	-170	-0.97481	-170	-1.75824	-170	-2.00016	-170	-2.19348
-165	-1.1486	-165	-0.46153	-165	-1.23828	-165	-1.50096	-165	-1.70388	-165	-1.86492
-160	-1.16242	-160	-0.6108	-160	-1.05846	-160	-1.2798	-160	-1.44936	-160	-1.58304
-155	-1.01876	-155	-0.52453	-155	-0.90404	-155	-1.08997	-155	-1.23108	-155	-1.34172
-150	-0.90743	-150	-0.45023	-150	-0.77148	-150	-0.92725	-150	-1.04428	-150	-1.1353
-145	-0.80995	-145	-0.3862	-145	-0.65771	-145	-0.78781	-145	-0.88456	-145	-0.95918
-140	-0.74032	-140	-0.33104	-140	-0.56011	-140	-0.66847	-140	-0.74813	-140	-0.80914
-135	-0.78413	-135	-0.28354	-135	-0.47645	-135	-0.56642	-135	-0.6318	-135	-0.68144
-130	-0.56874	-130	-0.24263	-130	-0.40475	-130	-0.47923	-130	-0.53274	-130	-0.573
-125	-0.38542	-125	-0.20742	-125	-0.34336	-125	-0.40483	-125	-0.44846	-125	-0.48103
-120	-0.48337	-120	-0.17713	-120	-0.29083	-120	-0.34142	-120	-0.37688	-120	-0.40313
-115	-0.44272	-115	-0.15109	-115	-0.24596	-115	-0.28746	-115	-0.3162	-115	-0.33726
-110	-0.41598	-110	-0.12872	-110	-0.20766	-110	-0.2416	-110	-0.2648	-110	-0.28166
-105	-0.39301	-105	-0.10954	-105	-0.17501	-105	-0.20267	-105	-0.22136	-105	-0.23482
-100	-0.49923	-100	-0.09308	-100	-0.14722	-100	-0.1697	-100	-0.1847	-100	-0.19542
-95	-0.33608	-95	-0.079	-95	-0.12361	-95	-0.14183	-95	-0.15383	-95	-0.16234
-90	-0.24198	-90	-0.06696	-90	-0.1036	-90	-0.11831	-90	-0.12788	-90	-0.1346
-85	-0.32586	-85	-0.05668	-85	-0.08665	-85	-0.0985	-85	-0.10612	-85	-0.11141
-80	-0.32293	-80	-0.0479	-80	-0.07232	-80	-0.08184	-80	-0.08788	-80	-0.09205
-75	-0.26449	-75	-0.04043	-75	-0.06025	-75	-0.06787	-75	-0.07265	-75	-0.07592
-70	-0.2847	-70	-0.03408	-70	-0.0501	-70	-0.05617	-70	-0.05994	-70	-0.06251
-65	-0.26821	-65	-0.02868	-65	-0.04157	-65	-0.0464	-65	-0.04937	-65	-0.05137
-60	-0.34345	-60	-0.02412	-60	-0.03442	-60	-0.03826	-60	-0.04058	-60	-0.04214
-55	-0.25615	-55	-0.02024	-55	-0.02845	-55	-0.03149	-55	-0.03331	-55	-0.03452
-50	-0.17729	-50	-0.01698	-50	-0.02348	-50	-0.02587	-50	-0.02729	-50	-0.02824
-45	-0.21468	-45	-0.01422	-45	-0.01934	-45	-0.02123	-45	-0.02233	-45	-0.02305
-40	-0.19577	-40	-0.01189	-40	-0.01591	-40	-0.01739	-40	-0.01824	-40	-0.0188
-35	-0.1597	-35	-0.00994	-35	-0.01307	-35	-0.01422	-35	-0.01489	-35	-0.01532
-30	-0.15564	-30	-0.0083	-30	-0.01072	-30	-0.01163	-30	-0.01214	-30	-0.01247
-25	-0.18157	-25	-0.00694	-25	-0.0088	-25	-0.00949	-25	-0.00989	-25	-0.01015
-20	-0.12363	-20	-0.00578	-20	-0.00721	-20	-0.00775	-20	-0.00806	-20	-0.00826
-15	-0.05691	-15	-0.00484	-15	-0.00592	-15	-0.00634	-15	-0.00658	-15	-0.00672
-10	-0.07498	-10	-0.00404	-10	-0.00486	-10	-0.00518	-10	-0.00536	-10	-0.00548
-5	-0.00496	-5	-0.00338	-5	-0.00401	-5	-0.00426	-5	-0.00439	-5	-0.00449
0	0	0	-0.00284	0	-0.00331	0	-0.0035	0	-0.00361	0	-0.00368

## Sheet: MLG_29nmhBN_RuCl3_2
		COMSOL simulations
	experiment		k0=0.001 cm/s		k0=0.002 cm/s		k0=0.003 cm/s		k0=0.004 cm/s		k0=0.005 cm/s
E(mV)	I(pA)	E(mV)	I (pA)	E(mV)	I (pA)	E(mV)	I (pA)	E(mV)	I (pA)	E(mV)	I (pA)
-500	-37.3493	-500	-35.4798	-500	-36.9196	-500	-37.2577	-500	-37.4406	-500	-37.5602
-495	-37.3043	-495	-36.2572	-495	-36.8678	-495	-37.2197	-495	-37.4118	-495	-37.5326
-490	-37.05	-490	-36.1088	-490	-36.8195	-490	-37.1772	-490	-37.3773	-490	-37.5027
-485	-36.8369	-485	-35.941	-485	-36.7781	-485	-37.13	-485	-37.3382	-485	-37.4704
-480	-36.5318	-480	-35.757	-480	-36.7586	-480	-37.0817	-480	-37.2968	-480	-37.4348
-475	-36.717	-475	-35.5568	-475	-36.777	-475	-37.0335	-475	-37.2531	-475	-37.3969
-470	-36.0323	-470	-35.3395	-470	-36.4584	-470	-36.9886	-470	-37.2071	-470	-37.3566
-465	-35.2274	-465	-35.1026	-465	-36.5355	-465	-36.9564	-465	-37.16	-465	-37.3129
-460	-35.3639	-460	-34.8519	-460	-36.3987	-460	-36.9483	-460	-37.1151	-460	-37.2681
-455	-35.0356	-455	-34.5862	-455	-36.2457	-455	-36.8426	-455	-37.0772	-455	-37.2244
-450	-34.7	-450	-34.3126	-450	-36.0732	-450	-36.7321	-450	-35.4821	-450	-37.1795
-445	-34.4199	-445	-34.0251	-445	-35.8835	-445	-36.6068	-445	-36.9736	-445	-37.1416
-440	-34.0644	-440	-33.718	-440	-35.6799	-440	-36.4734	-440	-36.8725	-440	-36.3918
-435	-34.2863	-435	-32.4496	-435	-35.4591	-435	-36.3158	-435	-36.7517	-435	-37.0127
-430	-33.4794	-430	-33.0613	-430	-35.221	-430	-36.1422	-430	-36.6183	-430	-36.9046
-425	-32.5979	-425	-31.1834	-425	-34.968	-425	-35.9513	-425	-36.4711	-425	-36.7862
-420	-32.642	-420	-31.0535	-420	-34.6955	-420	-35.7431	-420	-36.3078	-420	-36.6516
-415	-32.3559	-415	-30.4612	-415	-34.408	-415	-35.5177	-415	-36.1284	-415	-36.5056
-410	-32.0215	-410	-29.3193	-410	-34.1009	-410	-35.2728	-410	-35.9318	-410	-36.3434
-405	-31.565	-405	-27.7253	-405	-32.016	-405	-35.0037	-405	-35.7133	-405	-36.1617
-400	-31.5602	-400	-28.2233	-400	-32.8095	-400	-34.7197	-400	-35.4798	-400	-35.9663
-395	-30.7273	-395	-28.4188	-395	-33.3707	-395	-34.4172	-395	-35.2279	-395	-35.7523
-390	-29.817	-390	-28.0726	-390	-32.867	-390	-32.9544	-390	-34.9496	-390	-35.5177
-385	-29.8045	-385	-26.4201	-385	-32.307	-385	-33.6341	-385	-34.6093	-385	-35.2141
-380	-29.3564	-380	-25.4242	-380	-31.8619	-380	-33.7169	-380	-33.5018	-380	-34.9427
-375	-29.0029	-375	-24.2765	-375	-30.9936	-375	-33.1694	-375	-33.764	-375	-34.6449
-370	-28.5229	-370	-24.4432	-370	-30.2864	-370	-32.6554	-370	-33.7548	-370	-33.7099
-365	-28.0953	-365	-22.9517	-365	-29.8931	-365	-32.4277	-365	-33.6283	-365	-34.3597
-360	-27.7998	-360	-21.8454	-360	-28.8581	-360	-33.572	-360	-34.5403	-360	-35.1164
-355	-26.7633	-355	-20.8219	-355	-27.7242	-355	-32.7049	-355	-34.1734	-355	-34.7886
-350	-25.7242	-350	-19.7409	-350	-27.5138	-350	-30.8073	-350	-32.6715	-350	-33.6525
-345	-25.5979	-345	-18.6588	-345	-25.6634	-345	-29.2238	-345	-30.9994	-345	-32.0919
-340	-24.991	-340	-17.5766	-340	-24.8308	-340	-28.367	-340	-30.3059	-340	-31.479
-335	-24.3589	-335	-16.5002	-335	-24.0074	-335	-27.4701	-335	-29.5343	-335	-30.8062
-330	-23.5249	-330	-15.3824	-330	-22.0409	-330	-26.5432	-330	-28.7017	-330	-30.0725
-325	-22.9295	-325	-14.5925	-325	-21.2382	-325	-25.5795	-325	-27.815	-325	-29.279
-320	-21.6654	-320	-13.6687	-320	-20.424	-320	-23.9936	-320	-26.8721	-320	-28.4165
-315	-20.6065	-315	-12.5211	-315	-18.5573	-315	-22.0593	-315	-25.8612	-315	-27.4839
-310	-19.6913	-310	-11.1464	-310	-17.3725	-310	-20.2596	-310	-24.84	-310	-26.534
-305	-19.0433	-305	-9.45737	-305	-16.3605	-305	-18.5437	-305	-23.7751	-305	-25.5254
-300	-17.9828	-300	-10.4204	-300	-15.5388	-300	-16.8118	-300	-22.67	-300	-24.464
-295	-17.287	-295	-9.21828	-295	-14.9086	-295	-15.364	-295	-21.5326	-295	-23.3565
-290	-16.2306	-290	-9.17274	-290	-13.5361	-290	-14.314	-290	-20.3688	-290	-22.2065
-285	-15.4762	-285	-7.26018	-285	-11.6886	-285	-13.516	-285	-19.0256	-285	-21.0208
-280	-14.2524	-280	-7.93308	-280	-11.3225	-280	-11.6012	-280	-18.193	-280	-20.8932
-275	-12.9705	-275	-5.91503	-275	-9.38567	-275	-7.92074	-275	-17.4202	-275	-20.424
-270	-12.3159	-270	-6.53637	-270	-8.78358	-270	-9.85113	-270	-15.9712	-270	-17.948
-265	-11.3939	-265	-4.692	-265	-8.03505	-265	-10.0775	-265	-14.5234	-265	-16.2978
-260	-10.6122	-260	-5.07679	-260	-6.80754	-260	-10.1965	-260	-13.2457	-260	-14.8706
-255	-9.80585	-255	-4.24051	-255	-6.82605	-255	-9.8149	-255	-12.1279	-255	-13.6677
-250	-9.2683	-250	-3.33224	-250	-5.73861	-250	-9.28337	-250	-11.0522	-250	-12.5016
-245	-8.27444	-245	-3.48668	-245	-5.7784	-245	-8.38706	-245	-10.025	-245	-11.3758
-240	-7.23239	-240	-3.09706	-240	-5.6971	-240	-7.54687	-240	-9.05211	-240	-10.3001
-235	-6.67598	-235	-2.74574	-235	-5.08702	-235	-6.76476	-235	-8.13728	-235	-9.28027
-230	-6.12284	-230	-2.42995	-230	-4.52881	-230	-6.04129	-230	-7.28352	-230	-8.3214
-225	-5.48889	-225	-2.14694	-225	-4.0204	-225	-5.3759	-225	-6.49209	-225	-7.42693
-220	-4.96654	-220	-1.89405	-220	-3.55959	-220	-4.76744	-220	-5.76368	-220	-6.59904
-215	-4.43274	-215	-1.66853	-215	-3.14364	-215	-4.2144	-215	-5.09749	-215	-5.83809
-210	-4.09183	-210	-1.46797	-210	-2.76966	-210	-3.71392	-210	-4.4919	-210	-5.14384
-205	-3.43514	-205	-1.28995	-205	-2.43466	-205	-3.26335	-205	-3.9445	-205	-4.51421
-200	-2.83796	-200	-1.13228	-200	-2.13555	-200	-2.85947	-200	-3.45241	-200	-3.94703
-195	-2.6078	-195	-0.99277	-195	-1.86932	-195	-2.49883	-195	-3.01219	-195	-3.43884
-190	-2.33857	-190	-0.86958	-190	-1.63311	-190	-2.1781	-190	-2.62016	-190	-2.98597
-185	-2.04997	-185	-0.76095	-185	-1.42404	-185	-1.89393	-185	-2.27274	-185	-3.38387
-180	-1.80783	-180	-0.66526	-180	-1.23947	-180	-1.64301	-180	-2.63016	-180	-2.89282
-175	-1.71995	-175	-0.58112	-175	-1.07698	-175	-1.42209	-175	-2.24699	-175	-2.46825
-170	-1.34388	-170	-0.50718	-170	-0.93419	-170	-1.68498	-170	-1.91682	-170	-2.10208
-165	-1.01654	-165	-0.4423	-165	-1.18669	-165	-1.43842	-165	-1.63288	-165	-1.78722
-160	-1.01081	-160	-0.58535	-160	-1.01436	-160	-1.22648	-160	-1.38897	-160	-1.51708
-155	-0.89668	-155	-0.50268	-155	-0.86638	-155	-1.04456	-155	-1.17978	-155	-1.28581
-150	-0.80308	-150	-0.43147	-150	-0.73933	-150	-0.88862	-150	-1.00076	-150	-1.08799
-145	-0.71223	-145	-0.3701	-145	-0.6303	-145	-0.75499	-145	-0.8477	-145	-0.91922
-140	-0.65346	-140	-0.31725	-140	-0.53677	-140	-0.64062	-140	-0.71696	-140	-0.77542
-135	-0.6882	-135	-0.27172	-135	-0.4566	-135	-0.54282	-135	-0.60547	-135	-0.65305
-130	-0.50867	-130	-0.23252	-130	-0.38788	-130	-0.45926	-130	-0.51054	-130	-0.54912
-125	-0.3557	-125	-0.19878	-125	-0.32905	-125	-0.38796	-125	-0.42978	-125	-0.46099
-120	-0.43996	-120	-0.16975	-120	-0.27871	-120	-0.3272	-120	-0.36118	-120	-0.38633
-115	-0.39987	-115	-0.1448	-115	-0.23572	-115	-0.27548	-115	-0.30302	-115	-0.32321
-110	-0.39035	-110	-0.12336	-110	-0.19901	-110	-0.23153	-110	-0.25377	-110	-0.26993
-105	-0.35038	-105	-0.10497	-105	-0.16772	-105	-0.19422	-105	-0.21214	-105	-0.22503
-100	-0.42783	-100	-0.08921	-100	-0.14108	-100	-0.16263	-100	-0.17701	-100	-0.18728
-95	-0.3081	-95	-0.0757	-95	-0.11846	-95	-0.13592	-95	-0.14742	-95	-0.15557
-90	-0.21809	-90	-0.06417	-90	-0.09928	-90	-0.11338	-90	-0.12256	-90	-0.129
-85	-0.29205	-85	-0.05431	-85	-0.08304	-85	-0.09439	-85	-0.10169	-85	-0.10677
-80	-0.28213	-80	-0.04591	-80	-0.06931	-80	-0.07843	-80	-0.08421	-80	-0.08822
-75	-0.27804	-75	-0.03874	-75	-0.05774	-75	-0.06504	-75	-0.06962	-75	-0.07276
-70	-0.25406	-70	-0.03266	-70	-0.04801	-70	-0.05383	-70	-0.05744	-70	-0.0599
-65	-0.25432	-65	-0.02748	-65	-0.03984	-65	-0.04447	-65	-0.04731	-65	-0.04923
-60	-0.29398	-60	-0.02311	-60	-0.03298	-60	-0.03666	-60	-0.03889	-60	-0.04039
-55	-0.24433	-55	-0.0194	-55	-0.02727	-55	-0.03018	-55	-0.03192	-55	-0.03309
-50	-0.16107	-50	-0.01627	-50	-0.02251	-50	-0.02479	-50	-0.02615	-50	-0.02706
-45	-0.21557	-45	-0.01363	-45	-0.01854	-45	-0.02034	-45	-0.0214	-45	-0.02209
-40	-0.17718	-40	-0.0114	-40	-0.01525	-40	-0.01666	-40	-0.01748	-40	-0.01802
-35	-0.17399	-35	-0.00952	-35	-0.01252	-35	-0.01363	-35	-0.01427	-35	-0.01469
-30	-0.16311	-30	-0.00796	-30	-0.01027	-30	-0.01114	-30	-0.01164	-30	-0.01195
-25	-0.16935	-25	-0.00665	-25	-0.00843	-25	-0.0091	-25	-0.00948	-25	-0.00973
-20	-0.11175	-20	-0.00554	-20	-0.00691	-20	-0.00743	-20	-0.00773	-20	-0.00791
-15	-0.08827	-15	-0.00463	-15	-0.00567	-15	-0.00607	-15	-0.0063	-15	-0.00644
-10	-0.05582	-10	-0.00388	-10	-0.00466	-10	-0.00497	-10	-0.00514	-10	-0.00526
-5	-0.02842	-5	-0.00324	-5	-0.00384	-5	-0.00408	-5	-0.00421	-5	-0.0043
0	-3.22875e-06	0	-0.00273	0	-0.00317	0	-0.00336	0	-0.00346	0	-0.00353

## Sheet: MLG_29nmhBN_RuCl3_3
		COMSOL simulations
	experiment		k0=0.001 cm/s		k0=0.002 cm/s		k0=0.003 cm/s		k0=0.004 cm/s		k0=0.005 cm/s
E(mV)	I(pA)	E(mV)	I (pA)	E(mV)	I (pA)	E(mV)	I (pA)	E(mV)	I (pA)	E(mV)	I (pA)
-500	-47.0005	-500	-43.8098	-500	-45.5877	-500	-46.0052	-500	-46.2309	-500	-46.3786
-495	-46.8687	-495	-44.7698	-495	-45.5238	-495	-45.9583	-495	-46.1954	-495	-46.3445
-490	-46.4292	-490	-44.5866	-490	-45.4641	-490	-45.9058	-490	-46.1528	-490	-46.3076
-485	-46.7671	-485	-44.3793	-485	-45.413	-485	-45.8475	-485	-46.1046	-485	-46.2679
-480	-46.3384	-480	-44.1521	-480	-45.3889	-480	-45.7879	-480	-46.0534	-480	-46.2238
-475	-45.9711	-475	-43.905	-475	-45.4116	-475	-45.7283	-475	-45.9995	-475	-46.177
-470	-46.7608	-470	-43.6366	-470	-45.0183	-470	-45.6729	-470	-45.9427	-470	-46.1273
-465	-46.0177	-465	-43.3441	-465	-45.1134	-465	-45.6331	-465	-45.8845	-465	-46.0733
-460	-45.3222	-460	-43.0345	-460	-44.9444	-460	-45.6232	-460	-45.8291	-460	-46.0179
-455	-45.6134	-455	-42.7065	-455	-44.7556	-455	-45.4925	-455	-45.7822	-455	-45.964
-450	-44.895	-450	-42.3685	-450	-44.5426	-450	-45.3562	-450	-43.8127	-450	-45.9086
-445	-45.5367	-445	-42.0135	-445	-44.3083	-445	-45.2014	-445	-45.6544	-445	-45.8617
-440	-45.7725	-440	-41.6344	-440	-44.0569	-440	-45.0367	-440	-45.5295	-440	-44.9359
-435	-44.621	-435	-40.0681	-435	-43.7843	-435	-44.8422	-435	-45.3804	-435	-45.7027
-430	-44.5975	-430	-40.8236	-430	-43.4903	-430	-44.6278	-430	-45.2156	-430	-45.5692
-425	-44.1402	-425	-38.5047	-425	-43.1779	-425	-44.392	-425	-45.0339	-425	-45.423
-420	-43.6978	-420	-38.3443	-420	-42.8414	-420	-44.135	-420	-44.8322	-420	-45.2568
-415	-43.877	-415	-37.613	-415	-42.4864	-415	-43.8567	-415	-44.6107	-415	-45.0765
-410	-43.3441	-410	-36.2029	-410	-42.1073	-410	-43.5542	-410	-44.3679	-410	-44.8763
-405	-42.599	-405	-34.2348	-405	-39.5328	-405	-43.222	-405	-44.0981	-405	-44.6519
-400	-42.4331	-400	-34.8496	-400	-40.5126	-400	-42.8712	-400	-43.8098	-400	-44.4105
-395	-41.5354	-395	-35.091	-395	-41.2056	-395	-42.4978	-395	-43.4989	-395	-44.1464
-390	-39.292	-390	-34.6636	-390	-40.5836	-390	-40.6915	-390	-43.1552	-390	-43.8567
-385	-39.1953	-385	-32.6231	-385	-39.8921	-385	-41.5307	-385	-42.7349	-385	-43.4818
-380	-39.4786	-380	-31.3934	-380	-39.3425	-380	-41.633	-380	-41.3674	-380	-43.1467
-375	-38.5011	-375	-29.9762	-375	-38.2704	-375	-40.9571	-375	-41.6912	-375	-42.7789
-370	-36.6124	-370	-30.1821	-370	-37.3971	-370	-40.3223	-370	-41.6798	-370	-41.6245
-365	-34.6746	-365	-28.3404	-365	-36.9115	-365	-40.0412	-365	-41.5236	-365	-42.4268
-360	-34.6684	-360	-26.9743	-360	-35.6335	-360	-41.4541	-360	-42.6497	-360	-43.3611
-355	-34.4492	-355	-25.7105	-355	-34.2334	-355	-40.3834	-355	-42.1967	-355	-42.9564
-350	-33.2055	-350	-24.3757	-350	-33.9735	-350	-38.0404	-350	-40.3422	-350	-41.5535
-345	-33.0242	-345	-23.0395	-345	-31.6887	-345	-36.085	-345	-38.2775	-345	-39.6265
-340	-32.7993	-340	-21.7033	-340	-30.6606	-340	-35.0271	-340	-37.4213	-340	-38.8697
-335	-31.5886	-335	-20.3742	-335	-29.6439	-335	-33.9195	-335	-36.4684	-335	-38.039
-330	-30.5779	-330	-18.9939	-330	-27.2157	-330	-32.775	-330	-35.4404	-330	-37.133
-325	-29.366	-325	-18.0185	-325	-26.2246	-325	-31.5851	-325	-34.3455	-325	-36.1532
-320	-28.9087	-320	-16.8778	-320	-25.2192	-320	-29.6269	-320	-33.1811	-320	-35.0882
-315	-28.1441	-315	-15.4608	-315	-22.9143	-315	-27.2384	-315	-31.933	-315	-33.9366
-310	-26.5931	-310	-13.7634	-310	-21.4512	-310	-25.0161	-310	-30.672	-310	-32.7637
-305	-25.5322	-305	-11.6778	-305	-20.2016	-305	-22.8975	-305	-29.3571	-305	-31.5183
-300	-24.7866	-300	-12.8669	-300	-19.187	-300	-20.759	-300	-27.9925	-300	-30.2077
-295	-22.7838	-295	-11.3826	-295	-18.4089	-295	-18.9712	-295	-26.5881	-295	-28.8402
-290	-21.6435	-290	-11.3263	-290	-16.7141	-290	-17.6747	-290	-25.151	-290	-27.4202
-285	-20.5066	-285	-8.96474	-285	-14.4329	-285	-16.6893	-285	-23.4925	-285	-25.9562
-280	-18.6782	-280	-9.79563	-280	-13.9809	-280	-14.325	-280	-22.4644	-280	-25.7986
-275	-18.4241	-275	-7.30377	-275	-11.5893	-275	-9.78039	-275	-21.5102	-275	-25.2192
-270	-16.7426	-270	-8.071	-270	-10.8458	-270	-12.164	-270	-19.721	-270	-22.1619
-265	-15.0832	-265	-5.7936	-265	-9.92154	-265	-12.4435	-265	-17.9332	-265	-20.1242
-260	-14.5765	-260	-6.26873	-260	-8.40583	-260	-12.5904	-260	-16.3556	-260	-18.362
-255	-12.9771	-255	-5.23611	-255	-8.42869	-255	-12.1193	-255	-14.9753	-255	-16.8767
-250	-11.8108	-250	-4.11459	-250	-7.08594	-250	-11.4629	-250	-13.6471	-250	-15.4368
-245	-11.1944	-245	-4.3053	-245	-7.13507	-245	-10.3562	-245	-12.3787	-245	-14.0466
-240	-9.73656	-240	-3.8242	-240	-7.03468	-240	-9.31875	-240	-11.1774	-240	-12.7184
-235	-8.54275	-235	-3.39039	-235	-6.28137	-235	-8.35301	-235	-10.0478	-235	-11.4591
-230	-7.82868	-230	-3.00046	-230	-5.5921	-230	-7.45969	-230	-8.99357	-230	-10.2751
-225	-6.91362	-225	-2.651	-225	-4.96432	-225	-6.63807	-225	-8.01633	-225	-9.17064
-220	-6.1553	-220	-2.33874	-220	-4.39533	-220	-5.88675	-220	-7.1169	-220	-8.14839
-215	-5.40212	-215	-2.06028	-215	-3.88171	-215	-5.20387	-215	-6.29429	-215	-7.20877
-210	-4.9734	-210	-1.81263	-210	-3.41993	-210	-4.58589	-210	-5.54652	-210	-6.35152
-205	-4.32104	-205	-1.59281	-205	-3.00628	-205	-4.02953	-205	-4.8706	-205	-5.57407
-200	-3.61852	-200	-1.39812	-200	-2.63694	-200	-3.53083	-200	-4.26298	-200	-4.87372
-195	-3.53896	-195	-1.22586	-195	-2.30821	-195	-3.08552	-195	-3.71941	-195	-4.24623
-190	-2.96113	-190	-1.07375	-190	-2.01654	-190	-2.68948	-190	-3.23533	-190	-3.68703
-185	-2.39717	-185	-0.93961	-185	-1.75839	-185	-2.3386	-185	-2.80635	-185	-4.17835
-180	-2.56429	-180	-0.82146	-180	-1.53048	-180	-2.02875	-180	-3.24768	-180	-3.57201
-175	-2.06787	-175	-0.71755	-175	-1.32983	-175	-1.75597	-175	-2.77454	-175	-3.04775
-170	-1.58096	-170	-0.62626	-170	-1.15352	-170	-2.08058	-170	-2.36686	-170	-2.59562
-165	-1.91542	-165	-0.54615	-165	-1.4653	-165	-1.77614	-165	-2.01626	-165	-2.20682
-160	-1.45479	-160	-0.72278	-160	-1.25251	-160	-1.51443	-160	-1.71508	-160	-1.87326
-155	-1.06673	-155	-0.6207	-155	-1.06979	-155	-1.2898	-155	-1.45678	-155	-1.5877
-150	-1.50518	-150	-0.53277	-150	-0.91292	-150	-1.09725	-150	-1.23573	-150	-1.34343
-145	-1.12756	-145	-0.457	-145	-0.77829	-145	-0.93224	-145	-1.04672	-145	-1.13503
-140	-0.74433	-140	-0.39174	-140	-0.6628	-140	-0.79103	-140	-0.88528	-140	-0.95748
-135	-1.19671	-135	-0.33552	-135	-0.5638	-135	-0.67027	-135	-0.74763	-135	-0.80638
-130	-0.89375	-130	-0.28711	-130	-0.47895	-130	-0.56709	-130	-0.63041	-130	-0.67805
-125	-0.63515	-125	-0.24545	-125	-0.4063	-125	-0.47905	-125	-0.53068	-125	-0.56922
-120	-1.01986	-120	-0.20961	-120	-0.34415	-120	-0.40402	-120	-0.44598	-120	-0.47703
-115	-0.76399	-115	-0.17879	-115	-0.29106	-115	-0.34016	-115	-0.37417	-115	-0.39909
-110	-0.56822	-110	-0.15232	-110	-0.24573	-110	-0.28589	-110	-0.31335	-110	-0.3333
-105	-0.89204	-105	-0.12962	-105	-0.20709	-105	-0.23982	-105	-0.26195	-105	-0.27787
-100	-0.48029	-100	-0.11015	-100	-0.17421	-100	-0.20082	-100	-0.21857	-100	-0.23125
-95	-0.62726	-95	-0.09348	-95	-0.14627	-95	-0.16783	-95	-0.18203	-95	-0.1921
-90	-0.73661	-90	-0.07924	-90	-0.12259	-90	-0.14	-90	-0.15133	-90	-0.15928
-85	-0.42535	-85	-0.06707	-85	-0.10254	-85	-0.11655	-85	-0.12557	-85	-0.13183
-80	-0.55269	-80	-0.05669	-80	-0.08558	-80	-0.09684	-80	-0.10399	-80	-0.10893
-75	-0.63418	-75	-0.04784	-75	-0.0713	-75	-0.08032	-75	-0.08597	-75	-0.08984
-70	-0.32277	-70	-0.04033	-70	-0.05928	-70	-0.06647	-70	-0.07093	-70	-0.07397
-65	-0.42072	-65	-0.03394	-65	-0.04919	-65	-0.05491	-65	-0.05842	-65	-0.06079
-60	-0.49526	-60	-0.02854	-60	-0.04073	-60	-0.04527	-60	-0.04802	-60	-0.04987
-55	-0.25213	-55	-0.02396	-55	-0.03367	-55	-0.03726	-55	-0.03942	-55	-0.04085
-50	-0.41181	-50	-0.02009	-50	-0.02779	-50	-0.03062	-50	-0.03229	-50	-0.03341
-45	-0.24506	-45	-0.01683	-45	-0.02289	-45	-0.02512	-45	-0.02643	-45	-0.02728
-40	-0.13754	-40	-0.01407	-40	-0.01883	-40	-0.02058	-40	-0.02158	-40	-0.02225
-35	-0.2688	-35	-0.01176	-35	-0.01546	-35	-0.01683	-35	-0.01762	-35	-0.01813
-30	-0.13103	-30	-0.00983	-30	-0.01268	-30	-0.01376	-30	-0.01437	-30	-0.01475
-25	3.97486e-06	-25	-0.00821	-25	-0.01041	-25	-0.01123	-25	-0.0117	-25	-0.01201
-20	-0.07534	-20	-0.00684	-20	-0.00853	-20	-0.00917	-20	-0.00954	-20	-0.00977
-15	0.05182	-15	-0.00572	-15	-0.007	-15	-0.0075	-15	-0.00778	-15	-0.00795
-10	0.14498	-10	-0.00479	-10	-0.00575	-10	-0.00613	-10	-0.00635	-10	-0.00649
-5	0.18303	-5	-0.004	-5	-0.00474	-5	-0.00504	-5	-0.0052	-5	-0.00531
0	0.31743	0	-0.00337	0	-0.00392	0	-0.00415	0	-0.00427	0	-0.00436

## Sheet: MLG_29nmhBN_RuCl3_4
		COMSOL simulations
	experiment		k0=0.001 cm/s		k0=0.002 cm/s		k0=0.003 cm/s		k0=0.004 cm/s		k0=0.005 cm/s
E(mV)	I(pA)	E(mV)	I (pA)	E(mV)	I (pA)	E(mV)	I (pA)	E(mV)	I (pA)	E(mV)	I (pA)
-600	-41.4421	-600	-37.3336	-600	-37.6499	-600	-37.7993	-600	-37.8683	-600	-37.9086
-595	-41.1174	-595	-37.2933	-595	-37.6096	-595	-37.7798	-595	-37.8557	-595	-37.8982
-590	-40.8146	-590	-37.252	-590	-37.5763	-590	-37.7568	-590	-37.8419	-590	-37.8867
-585	-40.7781	-585	-37.2025	-585	-37.5992	-585	-37.7384	-585	-37.8281	-585	-37.8764
-580	-40.5724	-580	-37.1576	-580	-37.5728	-580	-37.712	-580	-37.8109	-580	-37.8638
-575	-40.426	-575	-37.1163	-575	-37.544	-575	-37.6912	-575	-37.7913	-575	-37.8511
-570	-40.1516	-570	-37.0691	-570	-37.5084	-570	-37.6579	-570	-37.7729	-570	-37.8373
-565	-39.9622	-565	-37.0208	-565	-37.4796	-565	-37.6728	-565	-37.751	-565	-37.8154
-560	-39.8371	-560	-36.9702	-560	-37.4475	-560	-37.651	-560	-37.7234	-560	-37.8028
-555	-39.7122	-555	-36.9058	-555	-37.4141	-555	-37.6268	-555	-37.7304	-555	-37.7856
-550	-39.3441	-550	-36.8471	-550	-37.3785	-550	-37.6027	-550	-37.7154	-550	-37.758
-545	-39.013	-545	-36.7839	-545	-37.3428	-545	-37.5763	-545	-37.6959	-545	-37.7672
-540	-38.8535	-540	-36.7253	-540	-37.291	-540	-37.5314	-540	-37.6648	-540	-37.7453
-535	-38.6701	-535	-36.6654	-535	-37.2565	-535	-37.4946	-535	-37.6292	-535	-37.712
-530	-38.4343	-530	-36.6103	-530	-37.2129	-530	-37.4751	-530	-37.605	-530	-37.6924
-525	-38.2497	-525	-36.5573	-525	-37.1668	-525	-37.4498	-525	-37.5832	-525	-37.6717
-520	-37.9733	-520	-36.5091	-520	-37.1163	-520	-37.4198	-520	-37.5659	-520	-37.651
-515	-37.7838	-515	-36.4791	-515	-37.068	-515	-37.383	-515	-37.544	-515	-37.6349
-510	-37.6346	-510	-36.478	-510	-37.0162	-510	-37.3347	-510	-37.5107	-510	-37.6153
-505	-37.6958	-505	-36.5286	-505	-36.9759	-505	-37.3037	-505	-37.4831	-505	-37.5947
-500	-37.457	-500	-35.4798	-500	-36.9196	-500	-37.2577	-500	-37.4406	-500	-37.5602
-495	-37.3099	-495	-36.2572	-495	-36.8678	-495	-37.2197	-495	-37.4118	-495	-37.5326
-490	-37.139	-490	-36.1088	-490	-36.8195	-490	-37.1772	-490	-37.3773	-490	-37.5027
-485	-37.1299	-485	-35.941	-485	-36.7781	-485	-37.13	-485	-37.3382	-485	-37.4704
-480	-36.9949	-480	-35.757	-480	-36.7586	-480	-37.0817	-480	-37.2968	-480	-37.4348
-475	-37.0129	-475	-35.5568	-475	-36.777	-475	-37.0335	-475	-37.2531	-475	-37.3969
-470	-36.9052	-470	-35.3395	-470	-36.4584	-470	-36.9886	-470	-37.2071	-470	-37.3566
-465	-36.5195	-465	-35.1026	-465	-36.5355	-465	-36.9564	-465	-37.16	-465	-37.3129
-460	-36.0221	-460	-34.8519	-460	-36.3987	-460	-36.9483	-460	-37.1151	-460	-37.2681
-455	-35.8782	-455	-34.5862	-455	-36.2457	-455	-36.8426	-455	-37.0772	-455	-37.2244
-450	-35.4227	-450	-34.3126	-450	-36.0732	-450	-36.7321	-450	-35.4821	-450	-37.1795
-445	-35.2183	-445	-34.0251	-445	-35.8835	-445	-36.6068	-445	-36.9736	-445	-37.1416
-440	-35.1082	-440	-33.718	-440	-35.6799	-440	-36.4734	-440	-36.8725	-440	-36.3918
-435	-34.5737	-435	-32.4496	-435	-35.4591	-435	-36.3158	-435	-36.7517	-435	-37.0127
-430	-34.2452	-430	-33.0613	-430	-35.221	-430	-36.1422	-430	-36.6183	-430	-36.9046
-425	-33.9583	-425	-31.1834	-425	-34.968	-425	-35.9513	-425	-36.4711	-425	-36.7862
-420	-33.6161	-420	-31.0535	-420	-34.6955	-420	-35.7431	-420	-36.3078	-420	-36.6516
-415	-33.2138	-415	-30.4612	-415	-34.408	-415	-35.5177	-415	-36.1284	-415	-36.5056
-410	-32.6974	-410	-29.3193	-410	-34.1009	-410	-35.2728	-410	-35.9318	-410	-36.3434
-405	-32.2937	-405	-27.7253	-405	-32.016	-405	-35.0037	-405	-35.7133	-405	-36.1617
-400	-31.9378	-400	-28.2233	-400	-32.8095	-400	-34.7197	-400	-35.4798	-400	-35.9663
-395	-31.7136	-395	-28.4188	-395	-33.3707	-395	-34.4172	-395	-35.2279	-395	-35.7523
-390	-31.0361	-390	-28.0726	-390	-32.867	-390	-32.9544	-390	-34.9496	-390	-35.5177
-385	-30.5534	-385	-26.4201	-385	-32.307	-385	-33.6341	-385	-34.6093	-385	-35.2141
-380	-30.4143	-380	-25.4242	-380	-31.8619	-380	-33.7169	-380	-33.5018	-380	-34.9427
-375	-29.745	-375	-24.2765	-375	-30.9936	-375	-33.1694	-375	-33.764	-375	-34.6449
-370	-29.0342	-370	-24.4432	-370	-30.2864	-370	-32.6554	-370	-33.7548	-370	-33.7099
-365	-28.2444	-365	-22.9517	-365	-29.8931	-365	-32.4277	-365	-33.6283	-365	-34.3597
-360	-27.8274	-360	-21.8454	-360	-28.8581	-360	-33.572	-360	-34.5403	-360	-35.1164
-355	-27.3029	-355	-20.8219	-355	-27.7242	-355	-32.7049	-355	-34.1734	-355	-34.7886
-350	-26.8378	-350	-19.7409	-350	-27.5138	-350	-30.8073	-350	-32.6715	-350	-33.6525
-345	-25.8293	-345	-18.6588	-345	-25.6634	-345	-29.2238	-345	-30.9994	-345	-32.0919
-340	-24.8947	-340	-17.5766	-340	-24.8308	-340	-28.367	-340	-30.3059	-340	-31.479
-335	-23.9559	-335	-16.5002	-335	-24.0074	-335	-27.4701	-335	-29.5343	-335	-30.8062
-330	-23.4215	-330	-15.3824	-330	-22.0409	-330	-26.5432	-330	-28.7017	-330	-30.0725
-325	-22.9082	-325	-14.5925	-325	-21.2382	-325	-25.5795	-325	-27.815	-325	-29.279
-320	-22.1969	-320	-13.6687	-320	-20.424	-320	-23.9936	-320	-26.8721	-320	-28.4165
-315	-21.2739	-315	-12.5211	-315	-18.5573	-315	-22.0593	-315	-25.8612	-315	-27.4839
-310	-20.4772	-310	-11.1464	-310	-17.3725	-310	-20.2596	-310	-24.84	-310	-26.534
-305	-19.6686	-305	-9.45737	-305	-16.3605	-305	-18.5437	-305	-23.7751	-305	-25.5254
-300	-18.5816	-300	-10.4204	-300	-15.5388	-300	-16.8118	-300	-22.67	-300	-24.464
-295	-17.546	-295	-9.21828	-295	-14.9086	-295	-15.364	-295	-21.5326	-295	-23.3565
-290	-17.1717	-290	-9.17274	-290	-13.5361	-290	-14.314	-290	-20.3688	-290	-22.2065
-285	-16.1844	-285	-7.26018	-285	-11.6886	-285	-13.516	-285	-19.0256	-285	-21.0208
-280	-15.2184	-280	-7.93308	-280	-11.3225	-280	-11.6012	-280	-18.193	-280	-20.8932
-275	-14.1875	-275	-5.91503	-275	-9.38567	-275	-7.92074	-275	-17.4202	-275	-20.424
-270	-13.3798	-270	-6.53637	-270	-8.78358	-270	-9.85113	-270	-15.9712	-270	-17.948
-265	-12.2111	-265	-4.692	-265	-8.03505	-265	-10.0775	-265	-14.5234	-265	-16.2978
-260	-10.9319	-260	-5.07679	-260	-6.80754	-260	-10.1965	-260	-13.2457	-260	-14.8706
-255	-10.2889	-255	-4.24051	-255	-6.82605	-255	-9.8149	-255	-12.1279	-255	-13.6677
-250	-9.46159	-250	-3.33224	-250	-5.73861	-250	-9.28337	-250	-11.0522	-250	-12.5016
-245	-8.71368	-245	-3.48668	-245	-5.7784	-245	-8.38706	-245	-10.025	-245	-11.3758
-240	-8.01414	-240	-3.09706	-240	-5.6971	-240	-7.54687	-240	-9.05211	-240	-10.3001
-235	-7.30036	-235	-2.74574	-235	-5.08702	-235	-6.76476	-235	-8.13728	-235	-9.28027
-230	-6.63601	-230	-2.42995	-230	-4.52881	-230	-6.04129	-230	-7.28352	-230	-8.3214
-225	-5.83291	-225	-2.14694	-225	-4.0204	-225	-5.3759	-225	-6.49209	-225	-7.42693
-220	-5.15903	-220	-1.89405	-220	-3.55959	-220	-4.76744	-220	-5.76368	-220	-6.59904
-215	-4.60808	-215	-1.66853	-215	-3.14364	-215	-4.2144	-215	-5.09749	-215	-5.83809
-210	-4.20483	-210	-1.46797	-210	-2.76966	-210	-3.71392	-210	-4.4919	-210	-5.14384
-205	-3.7822	-205	-1.28995	-205	-2.43466	-205	-3.26335	-205	-3.9445	-205	-4.51421
-200	-3.42301	-200	-1.13228	-200	-2.13555	-200	-2.85947	-200	-3.45241	-200	-3.94703
-195	-3.06352	-195	-0.99277	-195	-1.86932	-195	-2.49883	-195	-3.01219	-195	-3.43884
-190	-2.63179	-190	-0.86958	-190	-1.63311	-190	-2.1781	-190	-2.62016	-190	-2.98597
-185	-2.39977	-185	-0.76095	-185	-1.42404	-185	-1.89393	-185	-2.27274	-185	-3.38387
-180	-2.05506	-180	-0.66526	-180	-1.23947	-180	-1.64301	-180	-2.63016	-180	-2.89282
-175	-1.82381	-175	-0.58112	-175	-1.07698	-175	-1.42209	-175	-2.24699	-175	-2.46825
-170	-1.61861	-170	-0.50718	-170	-0.93419	-170	-1.68498	-170	-1.91682	-170	-2.10208
-165	-1.44582	-165	-0.4423	-165	-1.18669	-165	-1.43842	-165	-1.63288	-165	-1.78722
-160	-1.2892	-160	-0.58535	-160	-1.01436	-160	-1.22648	-160	-1.38897	-160	-1.51708
-155	-1.12905	-155	-0.50268	-155	-0.86638	-155	-1.04456	-155	-1.17978	-155	-1.28581
-150	-0.97733	-150	-0.43147	-150	-0.73933	-150	-0.88862	-150	-1.00076	-150	-1.08799
-145	-0.8381	-145	-0.3701	-145	-0.6303	-145	-0.75499	-145	-0.8477	-145	-0.91922
-140	-0.74519	-140	-0.31725	-140	-0.53677	-140	-0.64062	-140	-0.71696	-140	-0.77542
-135	-0.65891	-135	-0.27172	-135	-0.4566	-135	-0.54282	-135	-0.60547	-135	-0.65305
-130	-0.59698	-130	-0.23252	-130	-0.38788	-130	-0.45926	-130	-0.51054	-130	-0.54912
-125	-0.54362	-125	-0.19878	-125	-0.32905	-125	-0.38796	-125	-0.42978	-125	-0.46099
-120	-0.49904	-120	-0.16975	-120	-0.27871	-120	-0.3272	-120	-0.36118	-120	-0.38633
-115	-0.37692	-115	-0.1448	-115	-0.23572	-115	-0.27548	-115	-0.30302	-115	-0.32321
-110	-0.44758	-110	-0.12336	-110	-0.19901	-110	-0.23153	-110	-0.25377	-110	-0.26993
-105	-0.34562	-105	-0.10497	-105	-0.16772	-105	-0.19422	-105	-0.21214	-105	-0.22503
-100	-0.30686	-100	-0.08921	-100	-0.14108	-100	-0.16263	-100	-0.17701	-100	-0.18728
-95	-0.28328	-95	-0.0757	-95	-0.11846	-95	-0.13592	-95	-0.14742	-95	-0.15557
-90	-0.26461	-90	-0.06417	-90	-0.09928	-90	-0.11338	-90	-0.12256	-90	-0.129
-85	-0.24887	-85	-0.05431	-85	-0.08304	-85	-0.09439	-85	-0.10169	-85	-0.10677
-80	-0.23497	-80	-0.04591	-80	-0.06931	-80	-0.07843	-80	-0.08421	-80	-0.08822
-75	-0.22379	-75	-0.03874	-75	-0.05774	-75	-0.06504	-75	-0.06962	-75	-0.07276
-70	-0.20743	-70	-0.03266	-70	-0.04801	-70	-0.05383	-70	-0.05744	-70	-0.0599
-65	-0.18593	-65	-0.02748	-65	-0.03984	-65	-0.04447	-65	-0.04731	-65	-0.04923
-60	-0.17344	-60	-0.02311	-60	-0.03298	-60	-0.03666	-60	-0.03889	-60	-0.04039
-55	-0.17294	-55	-0.0194	-55	-0.02727	-55	-0.03018	-55	-0.03192	-55	-0.03309
-50	-0.16315	-50	-0.01627	-50	-0.02251	-50	-0.02479	-50	-0.02615	-50	-0.02706
-45	-0.15769	-45	-0.01363	-45	-0.01854	-45	-0.02034	-45	-0.0214	-45	-0.02209
-40	-0.11314	-40	-0.0114	-40	-0.01525	-40	-0.01666	-40	-0.01748	-40	-0.01802
-35	-0.17302	-35	-0.00952	-35	-0.01252	-35	-0.01363	-35	-0.01427	-35	-0.01469
-30	-0.12367	-30	-0.00796	-30	-0.01027	-30	-0.01114	-30	-0.01164	-30	-0.01195
-25	-0.10826	-25	-0.00665	-25	-0.00843	-25	-0.0091	-25	-0.00948	-25	-0.00973
-20	-0.07675	-20	-0.00554	-20	-0.00691	-20	-0.00743	-20	-0.00773	-20	-0.00791
-15	-0.05166	-15	-0.00463	-15	-0.00567	-15	-0.00607	-15	-0.0063	-15	-0.00644
-10	-0.03082	-10	-0.00388	-10	-0.00466	-10	-0.00497	-10	-0.00514	-10	-0.00526
-5	0	-5	-0.00324	-5	-0.00384	-5	-0.00408	-5	-0.00421	-5	-0.0043
0	0.02527	0	-0.00273	0	-0.00317	0	-0.00336	0	-0.00346	0	-0.00353
