# Supplementary material for: Electronic origin of reorganization energy in interfacial electron transfer
Source: Nature. 2026 Apr 22;653(8113):98–103. doi: 10.1038/s41586-026-10311-2 (PMC13149326; doi:10.1038/s41586-026-10311-2)
Supplement: Supplementary file 7 — Source Data Extended Data Fig. 4 [file 41586_2026_10311_MOESM7_ESM.zip › ExtendedFig4 data/ExtendedFig4_e.xlsx]

## Sheet: Au1
		COMSOL simulations
	experiment		E0=-270mV		E0=-265mV		E0=-260mV		E0=-265mV		E0=-250mV		E0=-245mV
E(mV)	I(pA)	E(mV)	I (pA)	E(mV)	I (pA)	E(mV)	I (pA)	E(mV)	I (pA)	E(mV)	E(mV)	I (pA)	E(mV)
-500	-38.5632	-500	-37.9455	-500	-37.9478	-500	-37.9501	-500	-37.9524	-500	-37.9536	-500	-37.9547
-495	-38.4532	-495	-37.9432	-495	-37.9467	-495	-37.949	-495	-37.9513	-495	-37.9524	-495	-37.9547
-490	-38.3551	-490	-37.9409	-490	-37.9444	-490	-37.9478	-490	-37.9501	-490	-37.9513	-490	-37.9536
-485	-38.204	-485	-37.9421	-485	-37.9432	-485	-37.9455	-485	-37.9478	-485	-37.9501	-485	-37.9524
-480	-38.0685	-480	-37.9421	-480	-37.9444	-480	-37.9455	-480	-37.9467	-480	-37.949	-480	-37.9513
-475	-37.9737	-475	-37.9398	-475	-37.9444	-475	-37.9455	-475	-37.9478	-475	-37.9478	-475	-37.9501
-470	-37.8693	-470	-37.9375	-470	-37.9421	-470	-37.9455	-470	-37.9478	-470	-37.949	-470	-37.9501
-465	-37.7687	-465	-37.9203	-465	-37.9272	-465	-37.9329	-465	-37.9387	-465	-37.9409	-465	-37.9444
-460	-37.6866	-460	-37.8801	-460	-37.8927	-460	-37.9031	-460	-37.9111	-460	-37.9191	-460	-37.9249
-455	-37.5929	-455	-37.8365	-455	-37.856	-455	-37.8709	-455	-37.8836	-455	-37.8939	-455	-37.9042
-450	-37.5532	-450	-37.7883	-450	-37.817	-450	-37.8377	-450	-37.856	-450	-37.8709	-450	-37.8836
-445	-37.4628	-445	-37.7493	-445	-37.7803	-445	-37.8032	-445	-37.825	-445	-37.8469	-445	-37.8641
-440	-37.4259	-440	-37.6942	-440	-37.7355	-440	-37.7711	-440	-37.8009	-440	-37.825	-440	-37.8469
-435	-37.3383	-435	-37.6346	-435	-37.6873	-435	-37.7309	-435	-37.7677	-435	-37.7975	-435	-37.8239
-430	-37.3034	-430	-37.576	-430	-37.6392	-430	-37.6919	-430	-37.7367	-430	-37.7734	-430	-37.8009
-425	-37.2542	-425	-37.5152	-425	-37.5898	-425	-37.6518	-425	-37.7034	-425	-37.7287	-425	-37.7631
-420	-37.2184	-420	-37.4441	-420	-37.5324	-420	-37.6047	-420	-37.6609	-420	-37.6805	-420	-37.7378
-415	-37.1539	-415	-37.3603	-415	-37.4636	-415	-37.5485	-415	-37.6116	-415	-37.6414	-415	-37.7034
-410	-37.1229	-410	-37.2628	-410	-37.3832	-410	-37.4831	-410	-37.5634	-410	-37.5852	-410	-37.6655
-405	-37.0911	-405	-37.1526	-405	-37.2926	-405	-37.4085	-405	-37.5037	-405	-37.5416	-405	-37.6242
-400	-37.0699	-400	-37.0183	-400	-37.1813	-400	-37.3156	-400	-37.428	-400	-37.5187	-400	-37.5474
-395	-37.0388	-395	-36.8749	-395	-37.062	-395	-37.218	-395	-37.3465	-395	-37.4532	-395	-37.5244
-390	-37.0123	-390	-36.712	-390	-36.9265	-390	-37.1056	-390	-37.2536	-390	-37.3764	-390	-37.4774
-385	-36.9814	-385	-36.5295	-385	-36.7762	-385	-36.9793	-385	-37.1492	-385	-37.2892	-385	-37.4051
-380	-36.9007	-380	-36.3253	-380	-36.6076	-380	-36.8405	-380	-37.0321	-380	-37.1916	-380	-37.3247
-375	-36.8645	-375	-36.0969	-375	-36.4182	-375	-36.6833	-375	-36.9036	-375	-37.0849	-375	-37.2341
-370	-36.8569	-370	-35.8422	-370	-36.2059	-370	-36.5077	-370	-36.7579	-370	-36.9633	-370	-37.1343
-365	-36.7955	-365	-35.5519	-365	-35.965	-365	-36.3046	-365	-36.5857	-365	-36.8187	-365	-37.0115
-360	-36.7515	-360	-35.2317	-360	-35.6999	-360	-36.0866	-360	-36.4067	-360	-36.6718	-360	-36.891
-355	-36.657	-355	-34.8691	-355	-35.3981	-355	-35.8364	-355	-36.2002	-355	-36.5008	-355	-36.7487
-350	-36.5863	-350	-34.4629	-350	-35.0596	-350	-35.5553	-350	-35.9661	-350	-36.3069	-350	-36.5892
-345	-36.4972	-345	-33.9958	-345	-34.6763	-345	-35.2363	-345	-35.701	-345	-36.0866	-345	-36.4067
-340	-36.3572	-340	-33.4645	-340	-34.2334	-340	-34.8737	-340	-35.3992	-340	-35.8353	-340	-36.1967
-335	-36.2165	-335	-32.8793	-335	-33.7388	-335	-34.4514	-335	-35.0424	-335	-35.5323	-335	-35.942
-330	-36.0451	-330	-32.2252	-330	-33.196	-330	-34.0016	-330	-34.6706	-330	-35.2248	-330	-35.6804
-325	-35.8077	-325	-31.4908	-325	-32.5856	-325	-33.4932	-325	-34.2483	-325	-34.8748	-325	-35.3946
-320	-35.5532	-320	-30.6692	-320	-31.8936	-320	-32.9195	-320	-33.7709	-320	-34.4789	-320	-35.0676
-315	-35.1864	-315	-29.7329	-315	-31.1076	-315	-32.2585	-315	-33.2224	-315	-34.0234	-315	-34.6889
-310	-34.7285	-310	-28.7036	-310	-30.2355	-310	-31.523	-310	-32.6016	-310	-33.5047	-310	-34.2552
-305	-34.2402	-305	-27.4998	-305	-29.2131	-305	-30.6715	-305	-31.8879	-305	-32.9046	-305	-33.7572
-300	-33.6452	-300	-26.2204	-300	-28.108	-300	-29.7145	-300	-31.0743	-300	-32.2184	-300	-33.18
-295	-32.9858	-295	-24.7998	-295	-26.8641	-295	-28.6462	-295	-30.1643	-295	-31.4495	-295	-32.5316
-290	-32.2045	-290	-23.3092	-290	-25.4871	-290	-27.4471	-290	-29.1327	-290	-30.5671	-290	-31.7835
-285	-31.2805	-285	-21.6464	-285	-24.07	-285	-26.1619	-285	-28.0174	-285	-29.6066	-285	-30.9607
-280	-30.2512	-280	-20.842	-280	-22.5036	-280	-24.7378	-280	-26.7494	-280	-28.5119	-280	-30.0175
-275	-29.0514	-275	-19.1793	-275	-22.0389	-275	-23.3424	-275	-25.3724	-275	-27.3048	-275	-28.979
-270	-27.6113	-270	-18.8523	-270	-19.8082	-270	-23.1956	-270	-24.1296	-270	-25.9645	-270	-27.8074
-265	-26.0072	-265	-16.6112	-265	-19.5132	-265	-22.1559	-265	-24.3109	-265	-24.8927	-265	-26.5325
-260	-24.4085	-260	-14.3495	-260	-17.3571	-260	-20.1237	-260	-22.6494	-260	-24.0841	-260	-25.6363
-255	-22.7258	-255	-12.1325	-255	-15.1941	-255	-18.0456	-255	-20.6848	-255	-23.1015	-255	-11.833
-250	-20.9243	-250	-10.0913	-250	-13.0379	-250	-15.9548	-250	-18.6698	-250	-21.1966	-250	-17.4156
-245	-19.1406	-245	-8.26442	-245	-11.0502	-245	-13.8629	-245	-16.6353	-245	-19.2298	-245	-18.7226
-240	-17.2535	-240	-6.68454	-240	-9.26331	-240	-11.9179	-240	-14.6123	-240	-17.2527	-240	-19.7358
-235	-15.4697	-235	-5.37293	-235	-7.70845	-235	-10.1697	-235	-12.7063	-235	-15.2847	-235	-17.7977
-230	-13.5928	-230	-4.33503	-230	-6.41453	-230	-8.65008	-230	-11.0067	-230	-13.3339	-230	-15.8194
-225	-11.7645	-225	-3.44215	-225	-5.25704	-225	-7.24359	-225	-9.38346	-225	-11.6402	-225	-13.9811
-220	-10.1872	-220	-2.87484	-220	-4.42981	-220	-6.16598	-220	-8.07162	-220	-10.1287	-220	-12.3046
-215	-8.77631	-215	-2.4864	-215	-3.8097	-215	-5.30662	-215	-6.97955	-215	-8.81843	-215	-10.8038
-210	-7.56051	-210	-2.14388	-210	-3.23906	-210	-4.51622	-210	-5.92488	-210	-7.59393	-210	-9.44255
-205	-6.44987	-205	-1.57656	-205	-0.47161	-205	-0.4541	-205	-0.43089	-205	-0.56674	-205	-7.66989
-200	-5.44172	-200	-0.9386	-200	-0.35393	-200	-0.34425	-200	-0.33219	-200	-0.86603	-200	-5.38981
-195	-4.56207	-195	-0.43893	-195	-0.31555	-195	-0.31536	-195	-0.31284	-195	-0.30754	-195	-3.51824
-190	-3.77975	-190	-0.20289	-190	-0.20354	-190	-0.20354	-190	-0.20288	-190	-0.43949	-190	-0.94325
-185	-3.12481	-185	-0.97457	-185	-0.99378	-185	-1.01758	-185	-1.043	-185	-0.94783	-185	-0.40358
-180	-2.60525	-180	-0.32154	-180	-0.34092	-180	-0.36465	-180	-0.39188	-180	-0.76309	-180	4.48065
-175	-2.17903	-175	-0.22598	-175	-0.20766	-175	-1.84324	-175	-1.56072	-175	-1.23597	-175	-0.88422
-170	-1.8093	-170	-0.16068	-170	-0.4516	-170	-0.47766	-170	-0.50886	-170	-0.54614	-170	-5.26381
-165	-1.49884	-165	-0.36878	-165	-3.87763	-165	-4.10576	-165	-0.43793	-165	-4.70646	-165	-5.09674
-160	-1.24826	-160	-0.32777	-160	-0.34402	-160	-0.36356	-160	-0.38702	-160	-0.41514	-160	-1.04479
-155	-1.05715	-155	-0.28	-155	-0.29402	-155	-3.10914	-155	-3.31227	-155	-0.35564	-155	-3.84859
-150	-0.89467	-150	-0.23726	-150	-0.24929	-150	-0.2638	-150	-0.28129	-150	-3.02297	-150	-3.27507
-145	-0.72265	-145	-1.98563	-145	-0.20876	-145	-0.22105	-145	-2.35891	-145	-2.53758	-145	-2.75227
-140	-0.61132	-140	-1.6711	-140	-0.17591	-140	-1.86389	-140	-1.99056	-140	-2.14307	-140	-2.32678
-135	-0.51576	-135	-0.59512	-135	-0.67046	-135	-0.76163	-135	-0.87138	-135	-1.00421	-135	-1.16436
-130	-0.42719	-130	-0.42186	-130	-0.48503	-130	-0.56156	-130	-0.65435	-130	-0.76615	-130	-0.90106
-125	-0.35619	-125	-0.83191	-125	-0.88395	-125	-0.9468	-125	-1.02291	-125	-1.1148	-125	-1.22587
-120	-0.30765	-120	-0.66702	-120	-0.71057	-120	-0.76328	-120	-0.82709	-120	-0.90424	-120	-0.99766
-115	-0.2461	-115	-0.52982	-115	-0.56581	-115	-0.60947	-115	-0.66227	-115	-0.72618	-115	-0.80359
-110	-0.22531	-110	-0.41037	-110	-0.44022	-110	-0.4764	-110	-0.52024	-110	-0.5733	-110	-0.63752
-105	-0.17488	-105	-0.31475	-105	-0.33939	-105	-0.36931	-105	-0.40555	-105	-0.44948	-105	-0.50269
-100	-0.1294	-100	-0.23958	-100	-0.25992	-100	-0.28454	-100	-0.31444	-100	-0.35068	-100	-0.39456
-95	-0.10055	-95	-0.18133	-95	-0.19802	-95	-0.21827	-95	-0.24285	-95	-0.27265	-95	-0.30876
-90	-0.028	-90	-0.13659	-90	-0.15028	-90	-0.16689	-90	-0.18704	-90	-0.21149	-90	-0.24114
-85	6.292e-07	-85	-0.10255	-85	-0.11374	-85	-0.12733	-85	-0.14383	-85	-0.16384	-85	-0.18812
-80	-0.00679	-80	-0.07684	-80	-0.086	-80	-0.09709	-80	-0.11057	-80	-0.1269	-80	-0.14673
-75	-0.04874	-75	-0.05766	-75	-0.06511	-75	-0.07417	-75	-0.08514	-75	-0.09848	-75	-0.11467
-70	-0.29678	-70	-0.04342	-70	-0.04949	-70	-0.05686	-70	-0.0658	-70	-0.07667	-70	-0.08984
-65	-0.93943	-65	-0.03286	-65	-0.03781	-65	-0.04379	-65	-0.05107	-65	-0.05991	-65	-0.07063
-60	-1.106	-60	-0.02507	-60	-0.02908	-60	-0.03394	-60	-0.03987	-60	-0.04703	-60	-0.05574
-55	-1.07372	-55	-0.01925	-55	-0.02252	-55	-0.02646	-55	-0.03125	-55	-0.03707	-55	-0.04416
-50	-0.71007	-50	-0.01489	-50	-0.01752	-50	-0.02072	-50	-0.02461	-50	-0.02934	-50	-0.03506
-45	-0.31584	-45	-0.01158	-45	-0.01373	-45	-0.01631	-45	-0.01945	-45	-0.02327	-45	-0.0279
-40	0.06553	-40	-0.05154	-40	-0.05327	-40	-0.05535	-40	-0.05787	-40	-0.06095	-40	-0.06468
-35	0.33789	-35	-0.03447	-35	-0.03586	-35	-0.03754	-35	-0.0396	-35	-0.04208	-35	-0.04509
-30	0.62314	-30	-0.02245	-30	-0.02357	-30	-0.02493	-30	-0.02658	-30	-0.02859	-30	-0.03104
-25	0.90131	-25	-0.01419	-25	-0.01511	-25	-0.0162	-25	-0.01755	-25	-0.01916	-25	-0.02114
-20	1.2271	-20	-0.00872	-20	-0.00945	-20	-0.01034	-20	-0.01142	-20	-0.01273	-20	-0.01432
-15	1.62684	-15	-0.00524	-15	-0.00583	-15	-0.00655	-15	-0.00741	-15	-0.00846	-15	-0.00976
-10	2.10028	-10	-0.00315	-10	-0.00362	-10	-0.0042	-10	-0.0049	-10	-0.00575	-10	-0.00678
-5	2.82987	-5	-0.00198	-5	-0.00236	-5	-0.00283	-5	-0.0034	-5	-0.00409	-5	-0.00491
0	4.75716	0	-0.00143	0	-0.00174	0	-0.00212	0	-0.00257	0	-0.00313	0	-0.00379

## Sheet: Au2
		COMSOL simulations
	experiment		E0=-270mV		E0=-265mV		E0=-260mV		E0=-265mV		E0=-250mV		E0=-245mV
E(mV)	I(pA)	E(mV)	I (pA)	E(mV)	I (pA)	E(mV)	I (pA)	E(mV)	I (pA)	E(mV)	E(mV)	I (pA)	E(mV)
-500	-38.2474	-500	-37.9455	-500	-37.9478	-500	-37.9501	-500	-37.9524	-500	-37.9536	-500	-37.9547
-495	-38.1374	-495	-37.9432	-495	-37.9467	-495	-37.949	-495	-37.9513	-495	-37.9524	-495	-37.9547
-490	-38.0393	-490	-37.9409	-490	-37.9444	-490	-37.9478	-490	-37.9501	-490	-37.9513	-490	-37.9536
-485	-37.8882	-485	-37.9421	-485	-37.9432	-485	-37.9455	-485	-37.9478	-485	-37.9501	-485	-37.9524
-480	-37.7526	-480	-37.9421	-480	-37.9444	-480	-37.9455	-480	-37.9467	-480	-37.949	-480	-37.9513
-475	-37.6579	-475	-37.9398	-475	-37.9444	-475	-37.9455	-475	-37.9478	-475	-37.9478	-475	-37.9501
-470	-37.5535	-470	-37.9375	-470	-37.9421	-470	-37.9455	-470	-37.9478	-470	-37.949	-470	-37.9501
-465	-37.4528	-465	-37.9203	-465	-37.9272	-465	-37.9329	-465	-37.9387	-465	-37.9409	-465	-37.9444
-460	-37.3708	-460	-37.8801	-460	-37.8927	-460	-37.9031	-460	-37.9111	-460	-37.9191	-460	-37.9249
-455	-37.2771	-455	-37.8365	-455	-37.856	-455	-37.8709	-455	-37.8836	-455	-37.8939	-455	-37.9042
-450	-37.2373	-450	-37.7883	-450	-37.817	-450	-37.8377	-450	-37.856	-450	-37.8709	-450	-37.8836
-445	-37.147	-445	-37.7493	-445	-37.7803	-445	-37.8032	-445	-37.825	-445	-37.8469	-445	-37.8641
-440	-37.1101	-440	-37.6942	-440	-37.7355	-440	-37.7711	-440	-37.8009	-440	-37.825	-440	-37.8469
-435	-37.0224	-435	-37.6346	-435	-37.6873	-435	-37.7309	-435	-37.7677	-435	-37.7975	-435	-37.8239
-430	-36.9876	-430	-37.576	-430	-37.6392	-430	-37.6919	-430	-37.7367	-430	-37.7734	-430	-37.8009
-425	-36.9384	-425	-37.5152	-425	-37.5898	-425	-37.6518	-425	-37.7034	-425	-37.7287	-425	-37.7631
-420	-36.9026	-420	-37.4441	-420	-37.5324	-420	-37.6047	-420	-37.6609	-420	-37.6805	-420	-37.7378
-415	-36.8381	-415	-37.3603	-415	-37.4636	-415	-37.5485	-415	-37.6116	-415	-37.6414	-415	-37.7034
-410	-36.8071	-410	-37.2628	-410	-37.3832	-410	-37.4831	-410	-37.5634	-410	-37.5852	-410	-37.6655
-405	-36.7753	-405	-37.1526	-405	-37.2926	-405	-37.4085	-405	-37.5037	-405	-37.5416	-405	-37.6242
-400	-36.7541	-400	-37.0183	-400	-37.1813	-400	-37.3156	-400	-37.428	-400	-37.5187	-400	-37.5474
-395	-36.7229	-395	-36.8749	-395	-37.062	-395	-37.218	-395	-37.3465	-395	-37.4532	-395	-37.5244
-390	-36.6965	-390	-36.712	-390	-36.9265	-390	-37.1056	-390	-37.2536	-390	-37.3764	-390	-37.4774
-385	-36.6656	-385	-36.5295	-385	-36.7762	-385	-36.9793	-385	-37.1492	-385	-37.2892	-385	-37.4051
-380	-36.5849	-380	-36.3253	-380	-36.6076	-380	-36.8405	-380	-37.0321	-380	-37.1916	-380	-37.3247
-375	-36.5487	-375	-36.0969	-375	-36.4182	-375	-36.6833	-375	-36.9036	-375	-37.0849	-375	-37.2341
-370	-36.541	-370	-35.8422	-370	-36.2059	-370	-36.5077	-370	-36.7579	-370	-36.9633	-370	-37.1343
-365	-36.4797	-365	-35.5519	-365	-35.965	-365	-36.3046	-365	-36.5857	-365	-36.8187	-365	-37.0115
-360	-36.4357	-360	-35.2317	-360	-35.6999	-360	-36.0866	-360	-36.4067	-360	-36.6718	-360	-36.891
-355	-36.3411	-355	-34.8691	-355	-35.3981	-355	-35.8364	-355	-36.2002	-355	-36.5008	-355	-36.7487
-350	-36.2704	-350	-34.4629	-350	-35.0596	-350	-35.5553	-350	-35.9661	-350	-36.3069	-350	-36.5892
-345	-36.1814	-345	-33.9958	-345	-34.6763	-345	-35.2363	-345	-35.701	-345	-36.0866	-345	-36.4067
-340	-36.0413	-340	-33.4645	-340	-34.2334	-340	-34.8737	-340	-35.3992	-340	-35.8353	-340	-36.1967
-335	-35.9007	-335	-32.8793	-335	-33.7388	-335	-34.4514	-335	-35.0424	-335	-35.5323	-335	-35.942
-330	-35.7292	-330	-32.2252	-330	-33.196	-330	-34.0016	-330	-34.6706	-330	-35.2248	-330	-35.6804
-325	-35.4919	-325	-31.4908	-325	-32.5856	-325	-33.4932	-325	-34.2483	-325	-34.8748	-325	-35.3946
-320	-35.2374	-320	-30.6692	-320	-31.8936	-320	-32.9195	-320	-33.7709	-320	-34.4789	-320	-35.0676
-315	-34.8706	-315	-29.7329	-315	-31.1076	-315	-32.2585	-315	-33.2224	-315	-34.0234	-315	-34.6889
-310	-34.4126	-310	-28.7036	-310	-30.2355	-310	-31.523	-310	-32.6016	-310	-33.5047	-310	-34.2552
-305	-33.9243	-305	-27.4998	-305	-29.2131	-305	-30.6715	-305	-31.8879	-305	-32.9046	-305	-33.7572
-300	-33.3294	-300	-26.2204	-300	-28.108	-300	-29.7145	-300	-31.0743	-300	-32.2184	-300	-33.18
-295	-32.6699	-295	-24.7998	-295	-26.8641	-295	-28.6462	-295	-30.1643	-295	-31.4495	-295	-32.5316
-290	-31.8887	-290	-23.3092	-290	-25.4871	-290	-27.4471	-290	-29.1327	-290	-30.5671	-290	-31.7835
-285	-30.9646	-285	-21.6464	-285	-24.07	-285	-26.1619	-285	-28.0174	-285	-29.6066	-285	-30.9607
-280	-29.9354	-280	-20.842	-280	-22.5036	-280	-24.7378	-280	-26.7494	-280	-28.5119	-280	-30.0175
-275	-28.7356	-275	-19.1793	-275	-22.0389	-275	-23.3424	-275	-25.3724	-275	-27.3048	-275	-28.979
-270	-27.2954	-270	-18.8523	-270	-19.8082	-270	-23.1956	-270	-24.1296	-270	-25.9645	-270	-27.8074
-265	-25.6914	-265	-16.6112	-265	-19.5132	-265	-22.1559	-265	-24.3109	-265	-24.8927	-265	-26.5325
-260	-24.0927	-260	-14.3495	-260	-17.3571	-260	-20.1237	-260	-22.6494	-260	-24.0841	-260	-25.6363
-255	-22.4099	-255	-12.1325	-255	-15.1941	-255	-18.0456	-255	-20.6848	-255	-23.1015	-255	-11.833
-250	-20.6084	-250	-10.0913	-250	-13.0379	-250	-15.9548	-250	-18.6698	-250	-21.1966	-250	-17.4156
-245	-18.8248	-245	-8.26442	-245	-11.0502	-245	-13.8629	-245	-16.6353	-245	-19.2298	-245	-18.7226
-240	-16.9376	-240	-6.68454	-240	-9.26331	-240	-11.9179	-240	-14.6123	-240	-17.2527	-240	-19.7358
-235	-15.1539	-235	-5.37293	-235	-7.70845	-235	-10.1697	-235	-12.7063	-235	-15.2847	-235	-17.7977
-230	-13.277	-230	-4.33503	-230	-6.41453	-230	-8.65008	-230	-11.0067	-230	-13.3339	-230	-15.8194
-225	-11.4487	-225	-3.44215	-225	-5.25704	-225	-7.24359	-225	-9.38346	-225	-11.6402	-225	-13.9811
-220	-9.87136	-220	-2.87484	-220	-4.42981	-220	-6.16598	-220	-8.07162	-220	-10.1287	-220	-12.3046
-215	-8.46047	-215	-2.4864	-215	-3.8097	-215	-5.30662	-215	-6.97955	-215	-8.81843	-215	-10.8038
-210	-7.24467	-210	-2.14388	-210	-3.23906	-210	-4.51622	-210	-5.92488	-210	-7.59393	-210	-9.44255
-205	-6.13403	-205	-1.57656	-205	-0.47161	-205	-0.4541	-205	-0.43089	-205	-0.56674	-205	-7.66989
-200	-5.12588	-200	-0.9386	-200	-0.35393	-200	-0.34425	-200	-0.33219	-200	-0.86603	-200	-5.38981
-195	-4.24623	-195	-0.43893	-195	-0.31555	-195	-0.31536	-195	-0.31284	-195	-0.30754	-195	-3.51824
-190	-3.46391	-190	-0.20289	-190	-0.20354	-190	-0.20354	-190	-0.20288	-190	-0.43949	-190	-0.94325
-185	-2.80897	-185	-0.97457	-185	-0.99378	-185	-1.01758	-185	-1.043	-185	-0.94783	-185	-0.40358
-180	-2.28941	-180	-0.32154	-180	-0.34092	-180	-0.36465	-180	-0.39188	-180	-0.76309	-180	4.48065
-175	-1.86319	-175	-0.22598	-175	-0.20766	-175	-1.84324	-175	-1.56072	-175	-1.23597	-175	-0.88422
-170	-1.49346	-170	-0.16068	-170	-0.4516	-170	-0.47766	-170	-0.50886	-170	-0.54614	-170	-5.26381
-165	-1.183	-165	-0.36878	-165	-3.87763	-165	-4.10576	-165	-0.43793	-165	-4.70646	-165	-5.09674
-160	-0.93242	-160	-0.32777	-160	-0.34402	-160	-0.36356	-160	-0.38702	-160	-0.41514	-160	-1.04479
-155	-0.74131	-155	-0.28	-155	-0.29402	-155	-3.10914	-155	-3.31227	-155	-0.35564	-155	-3.84859
-150	-0.57883	-150	-0.23726	-150	-0.24929	-150	-0.2638	-150	-0.28129	-150	-3.02297	-150	-3.27507
-145	-0.40681	-145	-1.98563	-145	-0.20876	-145	-0.22105	-145	-2.35891	-145	-2.53758	-145	-2.75227
-140	-0.29548	-140	-1.6711	-140	-0.17591	-140	-1.86389	-140	-1.99056	-140	-2.14307	-140	-2.32678
-135	-0.19992	-135	-0.59512	-135	-0.67046	-135	-0.76163	-135	-0.87138	-135	-1.00421	-135	-1.16436
-130	-0.11135	-130	-0.42186	-130	-0.48503	-130	-0.56156	-130	-0.65435	-130	-0.76615	-130	-0.90106
-125	-0.04035	-125	-0.83191	-125	-0.88395	-125	-0.9468	-125	-1.02291	-125	-1.1148	-125	-1.22587
-120	0.00819	-120	-0.66702	-120	-0.71057	-120	-0.76328	-120	-0.82709	-120	-0.90424	-120	-0.99766
-115	0.06974	-115	-0.52982	-115	-0.56581	-115	-0.60947	-115	-0.66227	-115	-0.72618	-115	-0.80359
-110	0.09053	-110	-0.41037	-110	-0.44022	-110	-0.4764	-110	-0.52024	-110	-0.5733	-110	-0.63752
-105	0.14096	-105	-0.31475	-105	-0.33939	-105	-0.36931	-105	-0.40555	-105	-0.44948	-105	-0.50269
-100	0.18644	-100	-0.23958	-100	-0.25992	-100	-0.28454	-100	-0.31444	-100	-0.35068	-100	-0.39456
-95	0.21529	-95	-0.18133	-95	-0.19802	-95	-0.21827	-95	-0.24285	-95	-0.27265	-95	-0.30876
-90	0.28784	-90	-0.13659	-90	-0.15028	-90	-0.16689	-90	-0.18704	-90	-0.21149	-90	-0.24114
-85	0.31584	-85	-0.10255	-85	-0.11374	-85	-0.12733	-85	-0.14383	-85	-0.16384	-85	-0.18812
-80	0.30905	-80	-0.07684	-80	-0.086	-80	-0.09709	-80	-0.11057	-80	-0.1269	-80	-0.14673
-75	0.2671	-75	-0.05766	-75	-0.06511	-75	-0.07417	-75	-0.08514	-75	-0.09848	-75	-0.11467
-70	0.01906	-70	-0.04342	-70	-0.04949	-70	-0.05686	-70	-0.0658	-70	-0.07667	-70	-0.08984
-65	-0.62359	-65	-0.03286	-65	-0.03781	-65	-0.04379	-65	-0.05107	-65	-0.05991	-65	-0.07063
-60	-0.79016	-60	-0.02507	-60	-0.02908	-60	-0.03394	-60	-0.03987	-60	-0.04703	-60	-0.05574
-55	-0.75788	-55	-0.01925	-55	-0.02252	-55	-0.02646	-55	-0.03125	-55	-0.03707	-55	-0.04416
-50	-0.39423	-50	-0.01489	-50	-0.01752	-50	-0.02072	-50	-0.02461	-50	-0.02934	-50	-0.03506
-45	-1.66533e-16	-45	-0.01158	-45	-0.01373	-45	-0.01631	-45	-0.01945	-45	-0.02327	-45	-0.0279
-40	0.38137	-40	-0.05154	-40	-0.05327	-40	-0.05535	-40	-0.05787	-40	-0.06095	-40	-0.06468
-35	0.65373	-35	-0.03447	-35	-0.03586	-35	-0.03754	-35	-0.0396	-35	-0.04208	-35	-0.04509
-30	0.93898	-30	-0.02245	-30	-0.02357	-30	-0.02493	-30	-0.02658	-30	-0.02859	-30	-0.03104
-25	1.21715	-25	-0.01419	-25	-0.01511	-25	-0.0162	-25	-0.01755	-25	-0.01916	-25	-0.02114
-20	1.54294	-20	-0.00872	-20	-0.00945	-20	-0.01034	-20	-0.01142	-20	-0.01273	-20	-0.01432
-15	1.94268	-15	-0.00524	-15	-0.00583	-15	-0.00655	-15	-0.00741	-15	-0.00846	-15	-0.00976
-10	2.41612	-10	-0.00315	-10	-0.00362	-10	-0.0042	-10	-0.0049	-10	-0.00575	-10	-0.00678
-5	3.14571	-5	-0.00198	-5	-0.00236	-5	-0.00283	-5	-0.0034	-5	-0.00409	-5	-0.00491
0	5.07145	0	-0.00143	0	-0.00174	0	-0.00212	0	-0.00257	0	-0.00313	0	-0.00379

## Sheet: MLG_50nmhBN_1
		COMSOL simulations
	experiment		k0=-0.0006 cm/s		k0=-0.0005 cm/s		k0=-0.0004 cm/s		k0=-0.0003 cm/s		k0=-0.0002 cm/s
E(mV)	I(pA)	E(mV)	I (pA)	E(mV)	I (pA)	E(mV)	I (pA)	E(mV)	I (pA)	E(mV)	I (pA)
-600	-40.4212	-600	-40.6946	-600	-40.433	-600	-40.2717	-600	-39.7358	-600	-38.7871
-595	-40.3531	-595	-40.626	-595	-40.353	-595	-40.1891	-595	-39.6405	-595	-38.7071
-590	-40.2797	-590	-40.5562	-590	-40.273	-590	-40.1091	-590	-39.5453	-590	-38.6588
-585	-40.194	-585	-40.4762	-585	-40.1853	-585	-40.0279	-585	-39.4526	-585	-38.6664
-580	-40.0902	-580	-40.4089	-580	-40.1079	-580	-39.9428	-580	-39.3675	-580	-38.7718
-575	-40.0242	-575	-40.3339	-575	-40.0266	-575	-39.8564	-575	-39.2989	-575	-39.036
-570	-39.9507	-570	-40.2577	-570	-39.9402	-570	-39.7739	-570	-39.2621	-570	-39.6189
-565	-39.7778	-565	-40.1828	-565	-39.8539	-565	-39.6837	-565	-39.2659	-565	-38.3159
-560	-39.8292	-560	-40.1015	-560	-39.77	-560	-39.6303	-560	-39.389	-560	-38.1076
-555	-39.6493	-555	-40.0012	-555	-39.6735	-555	-39.6176	-555	-39.671	-555	-37.8727
-550	-39.5551	-550	-39.9224	-550	-39.6075	-550	-39.6659	-550	-39.1185	-550	-37.6174
-545	-39.4432	-545	-39.8539	-545	-39.5808	-545	-39.8221	-545	-38.928	-545	-37.3367
-540	-39.3268	-540	-39.8069	-540	-39.605	-540	-36.9252	-540	-38.7121	-540	-37.0446
-535	-39.2175	-535	-39.7929	-535	-39.7193	-535	-39.3954	-535	-38.5001	-535	-36.7919
-530	-39.1207	-530	-39.8374	-530	-39.9898	-530	-39.21	-530	-38.241	-530	-36.4655
-525	-38.9423	-525	-39.9847	-525	-39.4195	-525	-39.003	-525	-37.987	-525	-36.1747
-520	-38.7649	-520	-38.5039	-520	-39.2392	-520	-38.7591	-520	-37.6872	-520	-35.8064
-515	-38.6024	-515	-39.5503	-515	-39.036	-515	-38.5153	-515	-37.4091	-515	-35.4457
-510	-38.4353	-510	-39.3624	-510	-38.8188	-510	-38.2537	-510	-37.1132	-510	-35.0329
-505	-38.2651	-505	-39.1427	-505	-38.5534	-505	-37.992	-505	-36.8198	-505	-34.5694
-500	-38.0742	-500	-38.9217	-500	-38.2994	-500	-37.7126	-500	-36.5011	-500	-34.0093
-495	-37.877	-495	-38.6804	-495	-38.0327	-495	-37.4117	-495	-36.1442	-495	-33.3146
-490	-37.3902	-490	-38.4289	-490	-37.7634	-490	-37.1043	-490	-35.7403	-490	-32.5577
-485	-37.5372	-485	-38.1584	-485	-37.4688	-485	-36.7779	-485	-35.2552	-485	-31.7589
-480	-36.937	-480	-37.8752	-480	-37.164	-480	-36.4058	-480	-34.6837	-480	-31.3969
-475	-36.6152	-475	-37.578	-475	-36.844	-475	-35.9829	-475	-33.8887	-475	-29.9898
-470	-36.2779	-470	-37.2681	-470	-36.4909	-470	-34.6037	-470	-32.5006	-470	-28.3794
-465	-35.9148	-465	-36.9329	-465	-36.0845	-465	-35.2628	-465	-30.8813	-465	-28.4049
-460	-35.4613	-460	-36.5646	-460	-36.642	-460	-34.1643	-460	-28.9865	-460	-27.352
-455	-35.0103	-455	-36.1493	-455	-35.0088	-455	-35.8051	-455	-29.7904	-455	-26.3652
-450	-34.3875	-450	-36.4579	-450	-35.2539	-450	-34.6062	-450	-29.8818	-450	-25.2908
-445	-33.6424	-445	-36.0032	-445	-35.1104	-445	-32.8397	-445	-28.495	-445	-24.1605
-440	-32.9997	-440	-35.0037	-440	-33.3439	-440	-31.0667	-440	-28.0353	-440	-23.0073
-435	-32.4359	-435	-34.7637	-435	-32.6809	-435	-30.1396	-435	-27.0269	-435	-21.8681
-430	-31.6786	-430	-33.0289	-430	-31.0744	-430	-29.1503	-430	-25.8305	-430	-20.5816
-425	-30.8677	-425	-32.4155	-425	-29.7091	-425	-28.1521	-425	-24.718	-425	-19.4081
-420	-30.1212	-420	-31.1328	-420	-29.3878	-420	-27.0993	-420	-23.5826	-420	-18.2296
-415	-28.687	-415	-30.2095	-415	-28.415	-415	-26.0172	-415	-22.4409	-415	-17.096
-410	-28.1872	-410	-29.3929	-410	-27.3761	-410	-24.958	-410	-21.2725	-410	-16.6027
-405	-26.7272	-405	-28.3985	-405	-26.3068	-405	-23.7312	-405	-20.226	-405	-15.4781
-400	-25.9035	-400	-27.3444	-400	-25.1904	-400	-22.6289	-400	-18.984	-400	-14.9225
-395	-24.9946	-395	-26.6154	-395	-24.3523	-395	-21.4414	-395	-17.8041	-395	-13.716
-390	-23.9916	-390	-25.146	-390	-22.893	-390	-21.096	-390	-17.3533	-390	-12.8638
-385	-22.7891	-385	-24.0106	-385	-21.7653	-385	-19.6063	-385	-15.8725	-385	-12.8499
-380	-21.8353	-380	-22.8371	-380	-20.5816	-380	-17.7305	-380	-14.4278	-380	-10.8871
-375	-20.4923	-375	-22.7965	-375	-20.5448	-375	-16.5811	-375	-15.0669	-375	-9.45934
-370	-19.1519	-370	-20.828	-370	-18.5966	-370	-15.6312	-370	-12.8989	-370	-8.795
-365	-18.1196	-365	-19.1287	-365	-16.8592	-365	-14.5593	-365	-13.0289	-365	-8.07745
-360	-17.1761	-360	-17.9616	-360	-15.767	-360	-13.523	-360	-12.5473	-360	-7.42531
-355	-16.1855	-355	-16.9481	-355	-14.8196	-355	-12.5242	-355	-10.6451	-355	-6.83323
-350	-15.0763	-350	-15.8331	-350	-13.7744	-350	-11.5712	-350	-9.35596	-350	-6.29564
-345	-14.2072	-345	-14.746	-345	-12.7686	-345	-10.6633	-345	-10.1397	-345	-4.91871
-340	-12.7753	-340	-13.6919	-340	-11.803	-340	-9.75538	-340	-6.81518	-340	-4.2926
-335	-12.2054	-335	-12.6792	-335	-10.885	-335	-8.96722	-335	-9.63771	-335	-4.70218
-330	-10.9215	-330	-11.6957	-330	-9.98347	-330	-8.22643	-330	-8.45439	-330	-2.71475
-325	-10.0334	-325	-10.7396	-325	-9.1454	-325	-7.53466	-325	-6.04711	-325	-4.75488
-320	-9.17889	-320	-9.88619	-320	-8.39546	-320	-6.74675	-320	-4.87121	-320	-1.99034
-315	-8.38896	-315	-9.08012	-315	-7.69277	-315	-5.40233	-315	-4.6294	-315	-1.72725
-310	-7.72	-310	-8.32396	-310	-7.03859	-310	-6.29945	-310	-3.65874	-310	-2.55753
-305	-7.00066	-305	-7.58889	-305	-6.18185	-305	-4.88239	-305	-2.3509	-305	-2.40411
-300	-6.24125	-300	-6.39382	-300	-6.01142	-300	-4.24091	-300	-2.38811	-300	-1.84404
-295	-5.53628	-295	-6.34759	-295	-5.61772	-295	-6.52551	-295	-0.57353	-295	-2.30556
-290	-5.00574	-290	-4.80581	-290	-4.41998	-290	-3.03098	-290	-0.61735	-290	-3.33629
-285	-4.43754	-285	-4.50431	-285	-4.61582	-285	-1.75857	-285	-2.95732	-285	-1.65583
-280	-4.02655	-280	-3.1303	-280	-3.07632	-280	-0.78221	-280	-1.82766	-280	-1.63551
-275	-3.56876	-275	-3.61302	-275	-3.3622	-275	-1.31759	-275	-0.86623	-275	-1.80708
-270	-3.20168	-270	-3.70577	-270	-2.04622	-270	-0.74204	-270	-0.05839	-270	-0.88153
-265	-2.766	-265	-2.80077	-265	-2.30172	-265	-1.30848	-265	-0.60597	-265	-0.11566
-260	-2.52596	-260	-3.05082	-260	-1.436	-260	-1.75819	-260	-1.14051	-260	-0.50693
-255	-2.16749	-255	-2.42768	-255	-1.83175	-255	-2.0668	-255	-1.55727	-255	-1.00033
-250	-1.95957	-250	-1.68529	-250	-1.15947	-250	-1.82385	-250	-1.43485	-250	-1.03518
-245	-1.73022	-245	-2.10287	-245	-1.63805	-245	-1.60769	-245	-1.26102	-245	-0.90538
-240	-1.54805	-240	-2.24815	-240	-1.93624	-240	-1.4158	-240	-1.10743	-240	-0.79145
-235	-1.37698	-235	-1.9845	-235	-1.70612	-235	-1.24577	-235	-0.97197	-235	-0.69159
-230	-1.18661	-230	-1.74955	-230	-1.50178	-230	-1.09538	-230	-0.85258	-230	-0.60413
-225	-0.99826	-225	-1.54051	-225	-1.32055	-225	-0.96256	-225	-0.74752	-225	-0.52758
-220	-0.85294	-220	-1.35509	-220	-1.16009	-220	-0.8454	-220	-0.65522	-220	-0.46072
-215	-0.73223	-215	-1.19097	-215	-1.01839	-215	-0.74212	-215	-0.57413	-215	-0.40226
-210	-0.63705	-210	-1.04579	-210	-0.89337	-210	-0.65123	-210	-0.50297	-210	-0.35127
-205	-0.54799	-205	-0.91765	-205	-0.78321	-205	-0.57131	-205	-0.4406	-205	-0.30679
-200	-0.45179	-200	-0.80463	-200	-0.68623	-200	-0.50109	-200	-0.38597	-200	-0.26801
-195	-0.38791	-195	-0.70508	-195	-0.601	-195	-0.43939	-195	-0.33807	-195	-0.23421
-190	-0.29007	-190	-0.61752	-190	-0.52614	-190	-0.38527	-190	-0.29615	-190	-0.20477
-185	-0.25383	-185	-0.54058	-185	-0.46045	-185	-0.33773	-185	-0.25947	-185	-0.17912
-180	-0.16593	-180	-0.473	-180	-0.40283	-180	-0.29604	-180	-0.22737	-180	-0.15674
-175	-0.13926	-175	-0.41372	-175	-0.35232	-175	-0.25949	-175	-0.19925	-175	-0.13721
-170	-0.06834	-170	-0.3617	-170	-0.30806	-170	-0.22742	-170	-0.17463	-170	-0.12017
-165	-0.03132	-165	-0.31608	-165	-0.2693	-165	-0.35152	-165	-0.30512	-165	-0.10527
-160	0.0216	-160	-0.27611	-160	-0.23538	-160	-0.30193	-160	-0.26137	-160	-0.21938
-155	0.05339	-155	-0.42512	-155	-0.3895	-155	-0.25928	-155	-0.22385	-155	-0.1871
-150	0.08725	-150	-0.36434	-150	-0.33344	-150	-0.22262	-150	-0.19168	-150	-0.15951
-145	0.12801	-145	-0.31213	-145	-0.28534	-145	-0.19108	-145	-0.1641	-145	-0.13594
-140	0.1709	-140	-0.26726	-140	-0.24408	-140	-0.16397	-140	-0.14041	-140	-0.11579
-135	0.18854	-135	-0.22871	-135	-0.20866	-135	-0.14064	-135	-0.12012	-135	-0.09856
-130	0.23389	-130	-0.19558	-130	-0.17827	-130	-0.12059	-130	-0.1027	-130	-0.08386
-125	0.25725	-125	-0.16712	-125	-0.15218	-125	-0.10335	-125	-0.08777	-125	-0.0713
-120	0.2597	-120	-0.14268	-120	-0.12981	-120	-0.08854	-120	-0.07499	-120	-0.06059
-115	0.33209	-115	-0.1217	-115	-0.11063	-115	-0.07582	-115	-0.06403	-115	-0.05146
-110	0.32113	-110	-0.10371	-110	-0.0942	-110	-0.06491	-110	-0.05467	-110	-0.0437
-105	0.39546	-105	-0.08828	-105	-0.08012	-105	-0.05555	-105	-0.04666	-105	-0.03708
-100	0.42088	-100	-0.07508	-100	-0.0681	-100	-0.04752	-100	-0.03981	-100	-0.03147
-95	0.43935	-95	-0.06378	-95	-0.05781	-95	-0.04064	-95	-0.03397	-95	-0.0267
-90	0.46054	-90	-0.05413	-90	-0.04903	-90	-0.03475	-90	-0.02898	-90	-0.02264
-85	0.48755	-85	-0.04589	-85	-0.04155	-85	-0.02971	-85	-0.02471	-85	-0.01922
-80	0.52879	-80	-0.03886	-80	-0.03518	-80	-0.02539	-80	-0.02108	-80	-0.01631
-75	0.5832	-75	-0.03288	-75	-0.02976	-75	-0.0217	-75	-0.018	-75	-0.01384
-70	0.61412	-70	-0.02779	-70	-0.02513	-70	-0.01854	-70	-0.01535	-70	-0.01176
-65	0.64108	-65	-0.02346	-65	-0.02122	-65	-0.01585	-65	-0.01312	-65	-0.01001
-60	0.67838	-60	-0.01979	-60	-0.01791	-60	-0.01354	-60	-0.0112	-60	-0.00851
-55	0.71658	-55	-0.01668	-55	-0.0151	-55	-0.01157	-55	-0.00958	-55	-0.00725
-50	0.74869	-50	-0.01405	-50	-0.01273	-50	-0.00989	-50	-0.00818	-50	-0.00618
-45	0.81224	-45	-0.01182	-45	-0.01072	-45	-0.00846	-45	-0.007	-45	-0.00528
-40	0.90116	-40	-0.00994	-40	-0.00903	-40	-0.00723	-40	-0.00599	-40	-0.00451
-35	0.87818	-35	-0.00836	-35	-0.00759	-35	-0.00618	-35	-0.00513	-35	-0.00387
-30	0.9785	-30	-0.00702	-30	-0.0064	-30	-0.00528	-30	-0.00441	-30	-0.00331
-25	1.07421	-25	-0.00591	-25	-0.00538	-25	-0.00452	-25	-0.00378	-25	-0.00286
-20	1.13862	-20	-0.00497	-20	-0.00453	-20	-0.00387	-20	-0.00325	-20	-0.00246
-15	1.22225	-15	-0.00418	-15	-0.00384	-15	-0.00333	-15	-0.00279	-15	-0.00213
-10	1.32827	-10	-0.00352	-10	-0.00324	-10	-0.00284	-10	-0.00241	-10	-0.00184
-5	1.45439	-5	-0.00297	-5	-0.00274	-5	-0.00245	-5	-0.00208	-5	-0.0016
0	1.94631	0	-0.00253	0	-0.00234	0	-0.00211	0	-0.0018	0	-0.0014

## Sheet: MLG_50nmhBN_2
		COMSOL simulations
	experiment		k0=-0.0005 cm/s		k0=-0.0004 cm/s		k0=-0.0003 cm/s		k0=-0.0002 cm/s		k0=-0.0001 cm/s
E(mV)	I(pA)	E(mV)	I (pA)	E(mV)	I (pA)	E(mV)	I (pA)	E(mV)	I (pA)	E(mV)	I (pA)
-600	-38.7413	-600	-38.2044	-600	-38.052	-600	-37.5456	-600	-36.6492	-600	-37.0128
-595	-38.5378	-595	-38.1288	-595	-37.974	-595	-37.4556	-595	-36.5736	-595	-34.4232
-590	-38.4181	-590	-38.0532	-590	-37.8984	-590	-37.3656	-590	-36.528	-590	-34.1436
-585	-38.2349	-585	-37.9704	-585	-37.8216	-585	-37.278	-585	-36.5352	-585	-33.8388
-580	-38.0075	-580	-37.8972	-580	-37.7412	-580	-37.1976	-580	-36.6348	-580	-33.5256
-575	-37.9091	-575	-37.8204	-575	-37.6596	-575	-37.1328	-575	-36.8844	-575	-33.2028
-570	-37.7238	-570	-37.7388	-570	-37.5816	-570	-37.098	-570	-37.4352	-570	-32.8884
-565	-37.4002	-565	-37.6572	-565	-37.4964	-565	-37.1016	-565	-36.204	-565	-32.6928
-560	-37.387	-560	-37.578	-560	-37.446	-560	-37.218	-560	-36.0072	-560	-32.4204
-555	-36.9801	-555	-37.4868	-555	-37.434	-555	-37.4844	-555	-35.7852	-555	-32.1072
-550	-36.7606	-550	-37.4244	-550	-37.4796	-550	-36.9624	-550	-35.544	-550	-31.7736
-545	-36.4687	-545	-37.3992	-545	-37.6272	-545	-36.7824	-545	-35.2788	-545	-31.3704
-540	-36.0779	-540	-37.422	-540	-34.89	-540	-36.5784	-540	-35.0028	-540	-30.8952
-535	-35.7816	-535	-37.53	-535	-37.224	-535	-36.378	-535	-34.764	-535	-30.4272
-530	-35.4179	-530	-37.7856	-530	-37.0488	-530	-36.1332	-530	-34.4556	-530	-29.7024
-525	-34.9602	-525	-37.2468	-525	-36.8532	-525	-35.8932	-525	-34.1808	-525	-29.1336
-520	-34.4241	-520	-37.0764	-520	-36.6228	-520	-35.61	-520	-33.8328	-520	-28.668
-515	-33.7681	-515	-36.8844	-515	-36.3924	-515	-35.3472	-515	-33.492	-515	-27.3936
-510	-33.1856	-510	-36.6792	-510	-36.1452	-510	-35.0676	-510	-33.102	-510	-24.6192
-505	-32.6598	-505	-36.4284	-505	-35.898	-505	-34.7904	-505	-32.664	-505	-23.5164
-500	-31.9742	-500	-36.1884	-500	-35.634	-500	-34.4892	-500	-32.1348	-500	-24.99
-495	-31.2359	-495	-35.9364	-495	-35.3496	-495	-34.152	-495	-31.4784	-495	-21.6876
-490	-30.0682	-490	-35.682	-490	-35.0592	-490	-33.7704	-490	-30.7632	-490	-22.8768
-485	-29.8727	-485	-35.4036	-485	-34.7508	-485	-33.312	-485	-30.0084	-485	-21.924
-480	-28.5611	-480	-35.1156	-480	-34.3992	-480	-32.772	-480	-29.6664	-480	-21.0024
-475	-27.5953	-475	-34.8132	-475	-33.9996	-475	-32.0208	-475	-28.3368	-475	-20.0448
-470	-26.7255	-470	-34.4796	-470	-32.6964	-470	-30.7092	-470	-26.8152	-470	-19.0392
-465	-25.8494	-465	-34.0956	-465	-33.3192	-465	-29.1792	-465	-26.8393	-465	-18.1056
-460	-25.0995	-460	-34.6224	-460	-32.2812	-460	-27.3888	-460	-25.8444	-460	13.1832
-455	-24.1185	-455	-33.0792	-455	-33.8316	-455	-28.1484	-455	-24.912	-455	-16.98
-450	-22.9383	-450	-33.3108	-450	-32.6988	-450	-28.2348	-450	-23.8968	-450	-14.9604
-445	-21.7181	-445	-33.1752	-445	-31.0296	-445	-26.9244	-445	-22.8288	-445	-13.2144
-440	-20.96	-440	-31.506	-440	-29.3544	-440	-26.49	-440	-21.7392	-440	-11.6788
-435	-19.8495	-435	-30.8796	-435	-28.4784	-435	-25.5372	-435	-20.6628	-435	-10.3244
-430	-19.0067	-430	-29.3616	-430	-27.5436	-430	-24.4068	-430	-19.4472	-430	-8.99244
-425	-18.2836	-425	-28.0716	-425	-26.6004	-425	-23.3556	-425	-18.3384	-425	-7.91004
-420	-17.323	-420	-27.768	-420	-25.6056	-420	-22.2828	-420	-17.2248	-420	-6.94968
-415	-16.0614	-415	-26.8488	-415	-24.5832	-415	-21.204	-415	-16.1537	-415	-6.13752
-410	-15.5137	-410	-25.8672	-410	-23.5824	-410	-20.1	-410	-15.6876	-410	-5.48016
-405	-14.3489	-405	-24.8568	-405	-22.4232	-405	-19.1112	-405	-14.625	-405	-5.43312
-400	-13.53	-400	-23.802	-400	-21.3816	-400	-17.9376	-400	-14.1	-400	-4.29564
-395	-12.7737	-395	-23.01	-395	-20.2596	-395	-16.8228	-395	-12.96	-395	-3.82668
-390	-12.047	-390	-21.6312	-390	-19.9332	-390	-16.3968	-390	-12.1548	-390	-3.46992
-385	-11.3779	-385	-20.5656	-385	-18.5256	-385	-14.9976	-385	-12.1416	-385	-4.16208
-380	-10.6217	-380	-19.4472	-380	-16.7532	-380	-13.6326	-380	-10.287	-380	-2.84796
-375	-9.82087	-375	-19.4124	-375	-15.6672	-375	-14.2364	-375	-8.93796	-375	-3.4212
-370	-9.08833	-370	-17.5716	-370	-14.7696	-370	-12.1879	-370	-8.31024	-370	-2.33292
-365	-8.46068	-365	-15.93	-365	-13.7568	-365	-12.3108	-365	-7.63224	-365	-2.21352
-360	-7.80676	-360	-14.898	-360	-12.7776	-360	-11.8558	-360	-7.01604	-360	-2.11704
-355	-7.28145	-355	-14.0028	-355	-11.8339	-355	-10.0584	-355	-6.4566	-355	-2.03868
-350	-6.79547	-350	-13.0152	-350	-10.9334	-350	-8.84028	-350	-5.94864	-350	-1.97244
-345	-6.34345	-345	-12.0648	-345	-10.0756	-345	-9.58081	-345	-4.6476	-345	-1.90584
-340	-5.72539	-340	-11.1524	-340	-9.21768	-340	-6.43954	-340	-4.056	-340	-1.80072
-335	-5.39237	-335	-10.2851	-335	-8.47296	-335	-9.1065	-335	-4.443	-335	-1.76172
-330	-4.80881	-330	-9.4332	-330	-7.773	-330	-7.9884	-330	-2.56512	-330	-2.3556
-325	-4.38244	-325	-8.64132	-325	-7.11936	-325	-5.7138	-325	-4.4928	-325	-2.3964
-320	-3.94272	-320	-7.93272	-320	-6.37488	-320	-4.60272	-320	-1.88064	-320	-0.62196
-315	-3.60063	-315	-7.26876	-315	-5.10456	-315	-4.37424	-315	-1.63205	-315	-0.62088
-310	-3.25056	-310	-6.65064	-310	-5.95224	-310	-3.45708	-310	-2.41656	-310	-2.38572
-305	-2.96007	-305	-5.84112	-305	-4.61328	-305	-2.22132	-305	-2.2716	-305	-0.64446
-300	-2.64834	-300	-5.68008	-300	-4.00716	-300	-2.25648	-300	-1.7424	-300	-1.308
-295	-2.31946	-295	-5.30808	-295	-6.16584	-295	-0.54192	-295	-2.17848	-295	-2.67444
-290	-2.12282	-290	-4.17636	-290	-2.86392	-290	-0.58332	-290	-3.1524	-290	-2.1708
-285	-1.91586	-285	-4.3614	-285	-1.66164	-285	-2.79432	-285	-1.56456	-285	-0.37272
-280	-1.73065	-280	-2.90676	-280	-0.73909	-280	-1.72692	-280	-1.54536	-280	-0.19548
-275	-1.55372	-275	-3.17688	-275	-1.24496	-275	-0.81848	-275	-1.70748	-275	-2.62284
-270	-1.40402	-270	-1.93344	-270	-0.70114	-270	-0.05518	-270	-0.83294	-270	-1.63284
-265	-1.24839	-265	-2.17486	-265	-1.23636	-265	-0.57257	-265	-0.10928	-265	-0.80977
-260	-1.13131	-260	-1.35685	-260	-1.66128	-260	-1.07765	-260	-0.47899	-260	-0.13534
-255	-0.95914	-255	-1.73078	-255	-1.95288	-255	-1.47144	-255	-0.94519	-255	-0.40573
-250	-0.88897	-250	-1.09556	-250	-1.72332	-250	-1.35576	-250	-0.97812	-250	-0.58991
-245	-0.78949	-245	-1.54776	-245	-1.51908	-245	-1.19152	-245	-0.85548	-245	-0.51058
-240	-0.7068	-240	-1.82952	-240	-1.33776	-240	-1.04639	-240	-0.74783	-240	-0.44172
-235	-0.63998	-235	-1.61208	-235	-1.1771	-235	-0.9184	-235	-0.65347	-235	-0.38206
-230	-0.59711	-230	-1.419	-230	-1.035	-230	-0.80558	-230	-0.57083	-230	-0.33043
-225	-0.49711	-225	-1.24776	-225	-0.9095	-225	-0.70632	-225	-0.4985	-225	-0.28578
-220	-0.43518	-220	-1.09615	-220	-0.7988	-220	-0.6191	-220	-0.43532	-220	-0.24722
-215	-0.38647	-215	-0.96226	-215	-0.70122	-215	-0.54248	-215	-0.38009	-215	-0.2139
-210	-0.35792	-210	-0.84413	-210	-0.61534	-210	-0.47525	-210	-0.33191	-210	-0.18517
-205	-0.30532	-205	-0.74004	-205	-0.53982	-205	-0.41632	-205	-0.28988	-205	-0.16043
-200	-0.2942	-200	-0.64841	-200	-0.47347	-200	-0.36469	-200	-0.25324	-200	-0.13912
-195	-0.26542	-195	-0.56788	-195	-0.41518	-195	-0.31944	-195	-0.2213	-195	-0.12074
-190	-0.20358	-190	-0.49714	-190	-0.36403	-190	-0.27983	-190	-0.19349	-190	-0.10492
-185	-0.1966	-185	-0.43507	-185	-0.31912	-185	-0.24517	-185	-0.16925	-185	-0.09125
-180	-0.16265	-180	-0.38063	-180	-0.27972	-180	-0.21484	-180	-0.1481	-180	-0.07946
-175	-0.13871	-175	-0.3329	-175	-0.24518	-175	-0.18827	-175	-0.12965	-175	-0.06926
-170	-0.13651	-170	-0.29108	-170	-0.21488	-170	-0.165	-170	-0.11354	-170	-0.06043
-165	-0.11094	-165	-0.25446	-165	-0.33215	-165	-0.2883	-165	-0.09947	-165	-0.05278
-160	-0.11413	-160	-0.22241	-160	-0.28529	-160	-0.24696	-160	-0.20729	-160	-0.16618
-155	-0.08083	-155	-0.36803	-155	-0.24499	-155	-0.21151	-155	-0.17678	-155	-0.14071
-150	-0.04975	-150	-0.31506	-150	-0.21035	-150	-0.18112	-150	-0.15072	-150	-0.11905
-145	-0.04993	-145	-0.26962	-145	-0.18055	-145	-0.15505	-145	-0.12845	-145	-0.10064
-140	-0.03364	-140	-0.23063	-140	-0.15493	-140	-0.13267	-140	-0.1094	-140	-0.085
-135	-0.00343	-135	-0.19716	-135	-0.13289	-135	-0.1135	-135	-0.09313	-135	-0.07171
-130	-0.01931	-130	-0.16844	-130	-0.11394	-130	-0.09704	-130	-0.07924	-130	-0.06043
-125	0.00321	-125	-0.1438	-125	-0.09766	-125	-0.08293	-125	-0.06737	-125	-0.05087
-120	0.01785	-120	-0.12265	-120	-0.08366	-120	-0.07086	-120	-0.05725	-120	-0.04277
-115	0.04345	-115	-0.10453	-115	-0.07164	-115	-0.0605	-115	-0.04862	-115	-0.03593
-110	0.04222	-110	-0.089	-110	-0.06133	-110	-0.05166	-110	-0.04129	-110	-0.03014
-105	0.06566	-105	-0.07571	-105	-0.05249	-105	-0.04409	-105	-0.03504	-105	-0.02526
-100	0.08317	-100	-0.06434	-100	-0.0449	-100	-0.03762	-100	-0.02974	-100	-0.02117
-95	0.09862	-95	-0.05462	-95	-0.0384	-95	-0.0321	-95	-0.02522	-95	-0.01771
-90	0.11521	-90	-0.04633	-90	-0.03283	-90	-0.02738	-90	-0.0214	-90	-0.01482
-85	0.12111	-85	-0.03926	-85	-0.02807	-85	-0.02335	-85	-0.01816	-85	-0.0124
-80	0.13875	-80	-0.03324	-80	-0.02399	-80	-0.01992	-80	-0.01541	-80	-0.01037
-75	0.16085	-75	-0.02812	-75	-0.02051	-75	-0.017	-75	-0.01308	-75	-0.00866
-70	0.17751	-70	-0.02375	-70	-0.01752	-70	-0.01451	-70	-0.01111	-70	-0.00726
-65	0.19584	-65	-0.02005	-65	-0.01498	-65	-0.0124	-65	-0.00946	-65	-0.00607
-60	0.22333	-60	-0.01692	-60	-0.01279	-60	-0.01058	-60	-0.00804	-60	-0.00509
-55	0.25656	-55	-0.01427	-55	-0.01093	-55	-0.00905	-55	-0.00685	-55	-0.00427
-50	0.25348	-50	-0.01202	-50	-0.00935	-50	-0.00773	-50	-0.00584	-50	-0.0036
-45	0.27929	-45	-0.01013	-45	-0.00799	-45	-0.00661	-45	-0.00499	-45	-0.00304
-40	0.33321	-40	-0.00853	-40	-0.00683	-40	-0.00566	-40	-0.00426	-40	-0.00257
-35	0.3265	-35	-0.00718	-35	-0.00584	-35	-0.00485	-35	-0.00366	-35	-0.00217
-30	0.37648	-30	-0.00605	-30	-0.00499	-30	-0.00416	-30	-0.00313	-30	-0.00185
-25	0.41714	-25	-0.00509	-25	-0.00427	-25	-0.00358	-25	-0.0027	-25	-0.00158
-20	0.44454	-20	-0.00428	-20	-0.00366	-20	-0.00307	-20	-0.00233	-20	-0.00137
-15	0.50076	-15	-0.00362	-15	-0.00314	-15	-0.00264	-15	-0.00202	-15	-0.00118
-10	0.53351	-10	-0.00306	-10	-0.00269	-10	-0.00228	-10	-0.00174	-10	-0.00103
-5	0.59365	-5	-0.00259	-5	-0.00232	-5	-0.00197	-5	-0.00151	-5	-0.0009012
0	0.77777	0	-0.00221	0	-0.00199	0	-0.0017	0	-0.00132	0	-0.0007944

## Sheet: MLG_50nmhBN_3
		COMSOL simulations
	experiment		k0=-0.0006 cm/s		k0=-0.0005 cm/s		k0=-0.0004 cm/s		k0=-0.0003 cm/s		k0=-0.0002 cm/s
E(mV)	I(pA)	E(mV)	I (pA)	E(mV)	I (pA)	E(mV)	I (pA)	E(mV)	I (pA)	E(mV)	I (pA)
-600	-42.4722	-600	-42.6172	-600	-42.3432	-600	-42.1743	-600	-41.613	-600	-40.6195
-595	-42.4065	-595	-42.5454	-595	-42.2594	-595	-42.0879	-595	-41.5133	-595	-40.5357
-590	-42.3197	-590	-42.4722	-590	-42.1756	-590	-42.0041	-590	-41.4135	-590	-40.4852
-585	-42.2342	-585	-42.3884	-585	-42.0839	-585	-41.9189	-585	-41.3165	-585	-40.4932
-580	-42.1739	-580	-42.3179	-580	-42.0027	-580	-41.8298	-580	-41.2273	-580	-40.6036
-575	-42.0944	-575	-42.2395	-575	-41.9176	-575	-41.7394	-575	-41.1555	-575	-40.8802
-570	-42.0354	-570	-42.1597	-570	-41.8272	-570	-41.6529	-570	-41.117	-570	-41.4907
-565	-41.8735	-565	-42.0812	-565	-41.7367	-565	-41.5585	-565	-41.1209	-565	-40.1261
-560	-41.9269	-560	-41.9961	-560	-41.6489	-560	-41.5027	-560	-41.2499	-560	-39.908
-555	-41.7478	-555	-41.891	-555	-41.5479	-555	-41.4894	-555	-41.5452	-555	-39.6619
-550	-41.6537	-550	-41.8085	-550	-41.4787	-550	-41.5399	-550	-40.9667	-550	-39.3946
-545	-41.5838	-545	-41.7367	-545	-41.4508	-545	-41.7035	-545	-40.7672	-545	-39.1007
-540	-41.4608	-540	-41.6875	-540	-41.4761	-540	-38.6698	-540	-40.5411	-540	-38.7948
-535	-41.361	-535	-41.6729	-535	-41.5958	-535	-41.2566	-535	-40.319	-535	-38.5301
-530	-41.2317	-530	-41.7194	-530	-41.879	-530	-41.0624	-530	-40.0476	-530	-38.1883
-525	-41.1132	-525	-41.8737	-525	-41.2819	-525	-40.8456	-525	-39.7816	-525	-37.8837
-520	-40.9338	-520	-40.3229	-520	-41.093	-520	-40.5903	-520	-39.4678	-520	-37.498
-515	-40.7906	-515	-41.4189	-515	-40.8802	-515	-40.3349	-515	-39.1765	-515	-37.1203
-510	-40.6369	-510	-41.222	-510	-40.6528	-510	-40.0609	-510	-38.8666	-510	-36.688
-505	-40.4396	-505	-40.9919	-505	-40.3748	-505	-39.7869	-505	-38.5594	-505	-36.2026
-500	-40.2346	-500	-40.7605	-500	-40.1088	-500	-39.4943	-500	-38.2255	-500	-35.6161
-495	-40.0101	-495	-40.5078	-495	-39.8295	-495	-39.1791	-495	-37.8518	-495	-34.8886
-490	-39.5072	-490	-40.2445	-490	-39.5476	-490	-38.8573	-490	-37.4289	-490	-34.0959
-485	-39.6303	-485	-39.9612	-485	-39.239	-485	-38.5155	-485	-36.9208	-485	-33.2593
-480	-39.0667	-480	-39.6646	-480	-38.9198	-480	-38.1258	-480	-36.3223	-480	-32.8803
-475	-38.6816	-475	-39.3534	-475	-38.5846	-475	-37.6829	-475	-35.4897	-475	-31.4066
-470	-38.3877	-470	-39.0288	-470	-38.2149	-470	-36.2385	-470	-34.036	-470	-29.7202
-465	-38.0259	-465	-38.6777	-465	-37.7893	-465	-36.9288	-465	-32.3403	-465	-29.7469
-460	-37.5614	-460	-38.292	-460	-38.3732	-460	-35.7783	-460	-30.3559	-460	-28.6442
-455	-36.9981	-455	-37.8571	-455	-36.6628	-455	-37.4967	-455	-31.1978	-455	-27.6108
-450	-36.3805	-450	-38.1803	-450	-36.9195	-450	-36.2412	-450	-31.2936	-450	-26.4856
-445	-35.7714	-445	-37.7042	-445	-36.7692	-445	-34.3911	-445	-29.8412	-445	-25.3019
-440	-35.1056	-440	-36.6575	-440	-34.9192	-440	-32.5345	-440	-29.3597	-440	-24.0943
-435	-34.4034	-435	-36.4061	-435	-34.2249	-435	-31.5636	-435	-28.3037	-435	-22.9013
-430	-33.6056	-430	-34.5893	-430	-32.5424	-430	-30.5275	-430	-27.0509	-430	-21.554
-425	-32.6866	-425	-33.9469	-425	-31.1127	-425	-29.4821	-425	-25.8858	-425	-20.3251
-420	-31.907	-420	-32.6036	-420	-30.7762	-420	-28.3795	-420	-24.6968	-420	-19.0908
-415	-30.3017	-415	-31.6367	-415	-29.7574	-415	-27.2464	-415	-23.5011	-415	-17.9037
-410	-30.1717	-410	-30.7815	-410	-28.6695	-410	-26.1372	-410	-22.2775	-410	-17.3871
-405	-28.5269	-405	-29.7401	-405	-27.5496	-405	-24.8524	-405	-21.1816	-405	-16.2094
-400	-27.52	-400	-28.6362	-400	-26.3805	-400	-23.6979	-400	-19.8808	-400	-15.6275
-395	-26.4266	-395	-27.8728	-395	-25.5027	-395	-22.4544	-395	-18.6453	-395	-14.364
-390	-25.2067	-390	-26.334	-390	-23.9746	-390	-22.0926	-390	-18.1731	-390	-13.4716
-385	-23.9487	-385	-25.145	-385	-22.7935	-385	-20.5325	-385	-16.6223	-385	-13.4569
-380	-22.7968	-380	-23.9161	-380	-21.554	-380	-18.5681	-380	-15.1095	-380	-11.4014
-375	-21.2916	-375	-23.8735	-375	-21.5154	-375	-17.3645	-375	-15.7787	-375	-9.90624
-370	-19.8475	-370	-21.812	-370	-19.4752	-370	-16.3696	-370	-13.5083	-370	-9.21052
-365	-18.8376	-365	-20.0325	-365	-17.6558	-365	-15.2471	-365	-13.6444	-365	-8.45907
-360	-17.5874	-360	-18.8102	-360	-16.5119	-360	-14.1618	-360	-13.1401	-360	-7.77611
-355	-16.6713	-355	-17.7489	-355	-15.5198	-355	-13.1159	-355	-11.1481	-355	-7.15606
-350	-15.4936	-350	-16.5811	-350	-14.4252	-350	-12.1179	-350	-9.79798	-350	-6.59308
-345	-14.3835	-345	-15.4426	-345	-13.3718	-345	-11.1671	-345	-10.6187	-345	-5.15109
-340	-12.9511	-340	-14.3387	-340	-12.3606	-340	-10.2163	-340	-7.13715	-340	-4.4954
-335	-12.2615	-335	-13.2782	-335	-11.3993	-335	-9.39086	-335	-10.093	-335	-4.92433
-330	-10.9938	-330	-12.2482	-330	-10.4551	-330	-8.61508	-330	-8.85381	-330	-2.84301
-325	-10.0666	-325	-11.247	-325	-9.57746	-325	-7.89062	-325	-6.3328	-325	-4.97952
-320	-9.28471	-320	-10.3532	-320	-8.7921	-320	-7.06549	-320	-5.10135	-320	-2.08438
-315	-8.40351	-315	-9.5091	-315	-8.05621	-315	-5.65755	-315	-4.84812	-315	-1.80885
-310	-7.67772	-310	-8.71722	-310	-7.37113	-310	-6.59707	-310	-3.8316	-310	-2.67835
-305	-7.08378	-305	-7.94742	-305	-6.47391	-305	-5.11305	-305	-2.46196	-305	-2.51769
-300	-6.28696	-300	-6.69589	-300	-6.29542	-300	-4.44127	-300	-2.50093	-300	-1.93116
-295	-5.57218	-295	-6.64747	-295	-5.88312	-295	-6.83381	-295	-0.60063	-295	-2.41448
-290	-4.97423	-290	-5.03285	-290	-4.6288	-290	-3.17418	-290	-0.64651	-290	-3.49391
-285	-4.53304	-285	-4.71711	-285	-4.83389	-285	-1.84165	-285	-3.09704	-285	-1.73405
-280	-4.09311	-280	-3.27818	-280	-3.22166	-280	-0.81916	-280	-1.914	-280	-1.71277
-275	-3.59471	-275	-3.78372	-275	-3.52104	-275	-1.37984	-275	-0.90715	-275	-1.89246
-270	-3.24779	-270	-3.88085	-270	-2.1429	-270	-0.77709	-270	-0.06115	-270	-0.92318
-265	-2.82634	-265	-2.93309	-265	-2.41047	-265	-1.3703	-265	-0.6346	-265	-0.12112
-260	-2.5341	-260	-3.19495	-260	-1.50384	-260	-1.84125	-260	-1.19439	-260	-0.53088
-255	-2.19478	-255	-2.54237	-255	-1.91829	-255	-2.16444	-255	-1.63085	-255	-1.04759
-250	-1.95406	-250	-1.76491	-250	-1.21425	-250	-1.91001	-250	-1.50263	-250	-1.08408
-245	-1.73655	-245	-2.20221	-245	-1.71543	-245	-1.68365	-245	-1.3206	-245	-0.94816
-240	-1.53866	-240	-2.35437	-240	-2.02772	-240	-1.48268	-240	-1.15975	-240	-0.82884
-235	-1.37338	-235	-2.07826	-235	-1.78672	-235	-1.30462	-235	-1.01789	-235	-0.72426
-230	-1.21491	-230	-1.83221	-230	-1.57273	-230	-1.14713	-230	-0.89286	-230	-0.63267
-225	-1.00992	-225	-1.61329	-225	-1.38293	-225	-1.00803	-225	-0.78284	-225	-0.55251
-220	-0.86172	-220	-1.41911	-220	-1.2149	-220	-0.88534	-220	-0.68617	-220	-0.48248
-215	-0.7499	-215	-1.24723	-215	-1.0665	-215	-0.77719	-215	-0.60125	-215	-0.42126
-210	-0.64384	-210	-1.0952	-210	-0.93558	-210	-0.682	-210	-0.52673	-210	-0.36786
-205	-0.54497	-205	-0.961	-205	-0.82021	-205	-0.5983	-205	-0.46142	-205	-0.32129
-200	-0.46031	-200	-0.84265	-200	-0.71865	-200	-0.52476	-200	-0.4042	-200	-0.28067
-195	-0.38898	-195	-0.73839	-195	-0.6294	-195	-0.46015	-195	-0.35405	-195	-0.24528
-190	-0.28433	-190	-0.6467	-190	-0.55099	-190	-0.40347	-190	-0.31014	-190	-0.21445
-185	-0.24465	-185	-0.56611	-185	-0.4822	-185	-0.35369	-185	-0.27173	-185	-0.18758
-180	-0.17724	-180	-0.49535	-180	-0.42186	-180	-0.31002	-180	-0.23811	-180	-0.16415
-175	-0.11172	-175	-0.43326	-175	-0.36897	-175	-0.27175	-175	-0.20866	-175	-0.14369
-170	-0.06667	-170	-0.37878	-170	-0.32262	-170	-0.23816	-170	-0.18288	-170	-0.12584
-165	-0.01019	-165	-0.33101	-165	-0.28203	-165	-0.36813	-165	-0.31953	-165	-0.11024
-160	0.02769	-160	-0.28916	-160	-0.2465	-160	-0.31619	-160	-0.27371	-160	-0.22974
-155	0.05499	-155	-0.4452	-155	-0.4079	-155	-0.27153	-155	-0.23443	-155	-0.19594
-150	0.12398	-150	-0.38155	-150	-0.34919	-150	-0.23314	-150	-0.20074	-150	-0.16705
-145	0.15828	-145	-0.32687	-145	-0.29882	-145	-0.20011	-145	-0.17185	-145	-0.14236
-140	0.19286	-140	-0.27989	-140	-0.25561	-140	-0.17172	-140	-0.14704	-140	-0.12126
-135	0.23083	-135	-0.23952	-135	-0.21852	-135	-0.14728	-135	-0.12579	-135	-0.10322
-130	0.25125	-130	-0.20482	-130	-0.18669	-130	-0.12628	-130	-0.10756	-130	-0.08782
-125	0.30485	-125	-0.17501	-125	-0.15937	-125	-0.10824	-125	-0.09192	-125	-0.07467
-120	0.33547	-120	-0.14943	-120	-0.13594	-120	-0.09273	-120	-0.07854	-120	-0.06345
-115	0.40232	-115	-0.12745	-115	-0.11586	-115	-0.0794	-115	-0.06706	-115	-0.05389
-110	0.38081	-110	-0.10861	-110	-0.09865	-110	-0.06798	-110	-0.05726	-110	-0.04577
-105	0.44709	-105	-0.09245	-105	-0.08391	-105	-0.05817	-105	-0.04886	-105	-0.03884
-100	0.47132	-100	-0.07863	-100	-0.07131	-100	-0.04977	-100	-0.0417	-100	-0.03296
-95	0.50302	-95	-0.06679	-95	-0.06054	-95	-0.04256	-95	-0.03558	-95	-0.02796
-90	0.54315	-90	-0.05668	-90	-0.05135	-90	-0.03639	-90	-0.03035	-90	-0.02371
-85	0.57087	-85	-0.04805	-85	-0.04352	-85	-0.03111	-85	-0.02588	-85	-0.02012
-80	0.62106	-80	-0.0407	-80	-0.03684	-80	-0.02659	-80	-0.02208	-80	-0.01708
-75	0.66616	-75	-0.03443	-75	-0.03116	-75	-0.02273	-75	-0.01885	-75	-0.0145
-70	0.70902	-70	-0.0291	-70	-0.02632	-70	-0.01942	-70	-0.01608	-70	-0.01232
-65	0.74782	-65	-0.02457	-65	-0.02222	-65	-0.0166	-65	-0.01374	-65	-0.01048
-60	0.76612	-60	-0.02072	-60	-0.01875	-60	-0.01418	-60	-0.01173	-60	-0.00891
-55	0.82573	-55	-0.01746	-55	-0.01581	-55	-0.01212	-55	-0.01003	-55	-0.00759
-50	0.86744	-50	-0.01471	-50	-0.01333	-50	-0.01036	-50	-0.00857	-50	-0.00648
-45	0.92719	-45	-0.01238	-45	-0.01123	-45	-0.00886	-45	-0.00733	-45	-0.00553
-40	1.01527	-40	-0.01041	-40	-0.00946	-40	-0.00757	-40	-0.00628	-40	-0.00472
-35	0.99703	-35	-0.00875	-35	-0.00795	-35	-0.00648	-35	-0.00537	-35	-0.00406
-30	1.12443	-30	-0.00735	-30	-0.0067	-30	-0.00553	-30	-0.00462	-30	-0.00347
-25	1.20505	-25	-0.00618	-25	-0.00564	-25	-0.00473	-25	-0.00396	-25	-0.00299
-20	1.28243	-20	-0.0052	-20	-0.00475	-20	-0.00406	-20	-0.0034	-20	-0.00258
-15	1.36873	-15	-0.00438	-15	-0.00402	-15	-0.00348	-15	-0.00293	-15	-0.00223
-10	1.49498	-10	-0.00368	-10	-0.00339	-10	-0.00298	-10	-0.00253	-10	-0.00193
-5	1.63643	-5	-0.00311	-5	-0.00287	-5	-0.00257	-5	-0.00218	-5	-0.00168
0	2.12643	0	-0.00265	0	-0.00245	0	-0.00221	0	-0.00189	0	-0.00146

## Sheet: MLG_50nmhBN_RuCl3_1
		COMSOL simulations
	experiment		k0=-0.004 cm/s		k0=-0.003 cm/s		k0=-0.002 cm/s		k0=-0.001 cm/s		k0=-0.0009 cm/s
E(mV)	I(pA)	E(mV)	I (pA)	E(mV)	I (pA)	E(mV)	I (pA)	E(mV)	I (pA)
-600	-30.245	-600	-29.6361	-600	-29.5821	-600	-29.4651	-600	-29.2176	-600	-29.1537
-595	-29.937	-595	-29.6262	-595	-29.5668	-595	-29.4336	-595	-29.1861	-595	-29.1195
-590	-29.8202	-590	-29.6154	-590	-29.5488	-590	-29.4075	-590	-29.1537	-590	-29.0844
-585	-29.7798	-585	-29.6046	-585	-29.5344	-585	-29.4255	-585	-29.115	-585	-29.0403
-580	-29.6992	-580	-29.5911	-580	-29.5137	-580	-29.4048	-580	-29.0799	-580	-29.0043
-575	-29.6244	-575	-29.5758	-575	-29.4975	-575	-29.3823	-575	-29.0475	-575	-28.9683
-570	-29.5799	-570	-29.5614	-570	-29.4714	-570	-29.3544	-570	-29.0106	-570	-28.9278
-565	-29.4838	-565	-29.5443	-565	-29.4831	-565	-29.3319	-565	-28.9728	-565	-28.8864
-560	-29.3904	-560	-29.5227	-560	-29.466	-560	-29.3067	-560	-28.9332	-560	-28.8432
-555	-29.3347	-555	-29.5281	-555	-29.4471	-555	-29.2806	-555	-28.8828	-555	-28.7892
-550	-29.2593	-550	-29.5164	-550	-29.4282	-550	-29.2527	-550	-28.8369	-550	-28.7388
-545	-29.1878	-545	-29.5011	-545	-29.4075	-545	-29.2248	-545	-28.7874	-545	-28.6893
-540	-29.0977	-540	-29.4768	-540	-29.3724	-540	-29.1843	-540	-28.7415	-540	-28.6389
-535	-29.0001	-535	-29.4489	-535	-29.3436	-535	-29.1573	-535	-28.6947	-535	-28.593
-530	-28.9185	-530	-29.43	-530	-29.3283	-530	-29.1231	-530	-28.6515	-530	-28.5498
-525	-28.8035	-525	-29.4129	-525	-29.3085	-525	-29.0871	-525	-28.6101	-525	-28.5129
-520	-28.7223	-520	-29.3994	-520	-29.2851	-520	-29.0475	-520	-28.5723	-520	-28.485
-515	-28.5966	-515	-29.3823	-515	-29.2563	-515	-29.0097	-515	-28.5489	-515	-28.485
-510	-28.498	-510	-29.3562	-510	-29.2185	-510	-28.9692	-510	-28.548	-510	-28.5282
-505	-28.4072	-505	-29.3346	-505	-29.1942	-505	-28.9377	-505	-28.5876	-505	-27.8721
-500	-28.4461	-500	-29.3013	-500	-29.1582	-500	-28.8936	-500	-27.7668	-500	-28.332
-495	-28.2927	-495	-29.2788	-495	-29.1285	-495	-28.8531	-495	-28.3752	-495	-28.215
-490	-28.1302	-490	-29.2518	-490	-29.0952	-490	-28.8153	-490	-28.2591	-490	-28.0854
-485	-28.126	-485	-29.2212	-485	-29.0583	-485	-28.7829	-485	-28.1277	-485	-27.9405
-480	-27.8977	-480	-29.1888	-480	-29.0205	-480	-28.7676	-480	-27.9837	-480	-27.7821
-475	-27.733	-475	-29.1546	-475	-28.9827	-475	-28.782	-475	-27.8271	-475	-27.612
-470	-27.6608	-470	-29.1186	-470	-28.9476	-470	-28.5327	-470	-27.657	-470	-27.4293
-465	-27.4583	-465	-29.0817	-465	-28.9224	-465	-28.593	-465	-27.4716	-465	-27.2331
-460	-27.2405	-460	-29.0466	-460	-28.9161	-460	-28.4859	-460	-27.2754	-460	-27.0261
-455	-27.0383	-455	-29.0169	-455	-28.8333	-455	-28.3662	-455	-27.0675	-455	-26.8083
-450	-26.8881	-450	-27.7686	-450	-28.7469	-450	-28.2312	-450	-26.8533	-450	-26.586
-445	-26.6121	-445	-28.9359	-445	-28.6488	-445	-28.0827	-445	-26.6283	-445	-26.3457
-440	-26.3544	-440	-28.8567	-440	-28.5444	-440	-27.9234	-440	-26.388	-440	-26.0856
-435	-26.211	-435	-28.7622	-435	-28.4211	-435	-27.7506	-435	-25.3953	-435	-25.2423
-430	-25.9114	-430	-28.6578	-430	-28.2852	-430	-27.5643	-430	-25.8741	-430	-25.4655
-425	-25.7121	-425	-28.5426	-425	-28.1358	-425	-27.3663	-425	-24.4044	-425	-24.4701
-420	-25.5136	-420	-28.4148	-420	-27.9729	-420	-27.153	-420	-24.3027	-420	-24.7437
-415	-25.1345	-415	-28.2744	-415	-27.7965	-415	-26.928	-415	-23.8392	-415	-24.687
-410	-25.0439	-410	-28.1205	-410	-27.6048	-410	-26.6877	-410	-22.9455	-410	-24.3027
-405	-24.5727	-405	-27.9495	-405	-27.3942	-405	-25.056	-405	-21.6981	-405	-23.7537
-400	-24.3302	-400	-27.7668	-400	-27.1719	-400	-25.677	-400	-22.0878	-400	-23.157
-395	-23.9968	-395	-27.5697	-395	-26.9352	-395	-26.1162	-395	-22.2408	-395	-23.2938
-390	-23.7279	-390	-27.3519	-390	-25.7904	-390	-25.722	-390	-21.9699	-390	-21.8601
-385	-23.3468	-385	-27.0855	-385	-26.3223	-385	-25.2837	-385	-20.6766	-385	-20.7684
-380	-23.0435	-380	-26.2188	-380	-26.3871	-380	-24.9354	-380	-19.8972	-380	-19.5255
-375	-22.634	-375	-26.424	-375	-25.9587	-375	-24.2559	-375	-18.999	-375	-19.5264
-370	-22.174	-370	-26.4168	-370	-25.5564	-370	-23.7024	-370	-19.1295	-370	-18.2547
-365	-21.7548	-365	-26.3178	-365	-25.3782	-365	-23.3946	-365	-17.9622	-365	-17.0739
-360	-21.3232	-360	-27.0315	-360	-26.2737	-360	-22.5846	-360	-17.0964	-360	-16.2108
-355	-20.8941	-355	-26.7444	-355	-25.5951	-355	-21.6972	-355	-16.2954	-355	-15.4188
-350	-20.4822	-350	-25.569	-350	-24.1101	-350	-21.5325	-350	-15.4494	-350	-14.5782
-345	-20.113	-345	-24.2604	-345	-22.8708	-345	-20.0844	-345	-14.6025	-345	-13.7358
-340	-19.3956	-340	-23.7177	-340	-22.2003	-340	-19.4328	-340	-13.7556	-340	-12.8988
-335	-18.7137	-335	-23.1138	-335	-21.4983	-335	-18.7884	-335	-12.9132	-335	-12.0735
-330	-18.2159	-330	-22.4622	-330	-20.7729	-330	-17.2494	-330	-12.0384	-330	-11.2212
-325	-17.6549	-325	-21.7683	-325	-20.0187	-325	-16.6212	-325	-11.4202	-325	-10.4427
-320	-17.1294	-320	-21.0303	-320	-18.7776	-320	-15.984	-320	-10.6972	-320	-9.6912
-315	-16.4354	-315	-20.2392	-315	-17.2638	-315	-14.5231	-315	-9.79911	-315	-8.87247
-310	-15.5347	-310	-19.44	-310	-15.8553	-310	-13.5959	-310	-8.72325	-310	-8.49798
-305	-15.0573	-305	-18.6066	-305	-14.5125	-305	-12.8039	-305	-7.40142	-305	-7.90569
-300	-14.0979	-300	-17.7417	-300	-13.1571	-300	-12.1608	-300	-8.15506	-300	-7.57278
-295	-13.2119	-295	-16.8516	-295	-12.024	-295	-11.6676	-295	-7.21431	-295	-6.42855
-290	-12.5528	-290	-15.9408	-290	-11.2023	-290	-10.5935	-290	-7.17867	-290	-7.19505
-285	-11.8867	-285	-14.8896	-285	-10.5777	-285	-9.1476	-285	-5.68188	-285	-5.7042
-280	-11.1858	-280	-14.238	-280	-9.0792	-280	-8.86113	-280	-6.2085	-280	-6.0759
-275	-10.5086	-275	-13.6332	-275	-6.19884	-275	-7.34531	-275	-4.62915	-275	-4.8859
-270	-9.71252	-270	-12.4992	-270	-7.70958	-270	-6.87411	-270	-5.11542	-270	-4.55256
-265	-8.9945	-265	-11.3661	-265	-7.8867	-265	-6.2883	-265	-3.672	-265	-4.07628
-260	-8.12418	-260	-10.3662	-260	-7.97985	-260	-5.32764	-260	-3.97314	-260	-3.53574
-255	-7.53819	-255	-9.4914	-255	-7.68123	-255	-5.34213	-255	-3.31866	-255	-2.9322
-250	-6.84427	-250	-8.64954	-250	-7.26525	-250	-4.49109	-250	-2.60784	-250	-2.26557
-245	-6.26361	-245	-7.84566	-245	-6.56379	-245	-4.52223	-245	-2.72871	-245	-2.43873
-240	-5.63146	-240	-7.08426	-240	-5.90625	-240	-4.4586	-240	-2.42379	-240	-2.22381
-235	-5.11662	-235	-6.36831	-235	-5.29416	-235	-3.98115	-235	-2.14884	-235	-1.96992
-230	-4.62062	-230	-5.70015	-230	-4.72797	-230	-3.54429	-230	-1.9017	-230	-1.74204
-225	-4.05497	-225	-5.08077	-225	-4.20723	-225	-3.1464	-225	-1.68021	-225	-1.5381
-220	-3.57315	-220	-4.51071	-220	-3.73104	-220	-2.78577	-220	-1.4823	-220	-1.35621
-215	-3.16687	-215	-3.98934	-215	-3.29823	-215	-2.46024	-215	-1.30581	-215	-1.1943
-210	-2.80448	-210	-3.5154	-210	-2.90655	-210	-2.16756	-210	-1.14885	-210	-1.05039
-205	-2.48372	-205	-3.087	-205	-2.55393	-205	-1.90539	-205	-1.00953	-205	-0.92286
-200	-2.19118	-200	-2.70189	-200	-2.23785	-200	-1.6713	-200	-0.88613	-200	-0.80996
-195	-1.94039	-195	-2.35737	-195	-1.95561	-195	-1.46295	-195	-0.77695	-195	-0.71016
-190	-1.60664	-190	-2.05056	-190	-1.7046	-190	-1.27809	-190	-0.68054	-190	-0.62212
-185	-1.44596	-185	-1.77867	-185	-1.48221	-185	-1.11447	-185	-0.59553	-185	-0.54451
-180	-1.22742	-180	-2.05839	-180	-1.28583	-180	-0.97002	-180	-0.52064	-180	-0.47619
-175	-1.07292	-175	-1.75851	-175	-1.11294	-175	-0.84285	-175	-0.45479	-175	-0.41613
-170	-0.95361	-170	-1.50012	-170	-1.31868	-170	-0.73111	-170	-0.39693	-170	-0.36338
-165	-0.82915	-165	-1.27791	-165	-1.12572	-165	-0.92871	-165	-0.34615	-165	-0.31708
-160	-0.72412	-160	-1.08702	-160	-0.95985	-160	-0.79385	-160	-0.4581	-160	-0.4328
-155	-0.64336	-155	-0.92331	-155	-0.81748	-155	-0.67803	-155	-0.3934	-155	-0.37161
-150	-0.54396	-150	-0.78321	-150	-0.69544	-150	-0.57861	-150	-0.33767	-150	-0.31893
-145	-0.45445	-145	-0.66342	-145	-0.59086	-145	-0.49328	-145	-0.28965	-145	-0.27356
-140	-0.43278	-140	-0.5611	-140	-0.50135	-140	-0.42008	-140	-0.24828	-140	-0.2345
-135	-0.38032	-135	-0.47385	-135	-0.42482	-135	-0.35734	-135	-0.21265	-135	-0.20086
-130	-0.33348	-130	-0.39955	-130	-0.35942	-130	-0.30356	-130	-0.18197	-130	-0.17191
-125	-0.31059	-125	-0.33635	-125	-0.30362	-125	-0.25752	-125	-0.15557	-125	-0.14699
-120	-0.26827	-120	-0.28266	-120	-0.25607	-120	-0.21812	-120	-0.13285	-120	-0.12555
-115	-0.19917	-115	-0.23715	-115	-0.2156	-115	-0.18447	-115	-0.11332	-115	-0.10713
-110	-0.29326	-110	-0.1986	-110	-0.1812	-110	-0.15575	-110	-0.09654	-110	-0.0913
-105	-0.20609	-105	-0.16602	-105	-0.152	-105	-0.13126	-105	-0.08215	-105	-0.07771
-100	-0.19206	-100	-0.13853	-100	-0.12728	-100	-0.11041	-100	-0.06981	-100	-0.06608
-95	-0.1699	-95	-0.11537	-95	-0.10637	-95	-0.09271	-95	-0.05925	-95	-0.05611
-90	-0.16542	-90	-0.09591	-90	-0.08873	-90	-0.0777	-90	-0.05022	-90	-0.04758
-85	-0.14563	-85	-0.07959	-85	-0.07387	-85	-0.06499	-85	-0.04251	-85	-0.0403
-80	-0.13386	-80	-0.06591	-80	-0.06138	-80	-0.05424	-80	-0.03593	-80	-0.03409
-75	-0.10059	-75	-0.05449	-75	-0.0509	-75	-0.04519	-75	-0.03032	-75	-0.02879
-70	-0.08883	-70	-0.04496	-70	-0.04213	-70	-0.03758	-70	-0.02556	-70	-0.02429
-65	-0.08197	-65	-0.03703	-65	-0.0348	-65	-0.03118	-65	-0.02151	-65	-0.02047
-60	-0.06401	-60	-0.03044	-60	-0.02869	-60	-0.02581	-60	-0.01809	-60	-0.01723
-55	-0.02896	-55	-0.02498	-55	-0.02362	-55	-0.02134	-55	-0.01518	-55	-0.01447
-50	2.97588e-06	-50	-0.02047	-50	-0.0194	-50	-0.01761	-50	-0.01274	-50	-0.01215
-45	0.01512	-45	-0.01675	-45	-0.01592	-45	-0.01451	-45	-0.01066	-45	-0.01019
-40	0.08897	-40	-0.01368	-40	-0.01304	-40	-0.01193	-40	-0.00892	-40	-0.00853
-35	0.03616	-35	-0.01117	-35	-0.01066	-35	-0.0098	-35	-0.00745	-35	-0.00715
-30	0.14406	-30	-0.00911	-30	-0.00872	-30	-0.00804	-30	-0.00623	-30	-0.00598
-25	0.18004	-25	-0.00742	-25	-0.00712	-25	-0.0066	-25	-0.0052	-25	-0.005
-20	0.23978	-20	-0.00605	-20	-0.00581	-20	-0.00541	-20	-0.00434	-20	-0.00418
-15	0.29193	-15	-0.00493	-15	-0.00475	-15	-0.00444	-15	-0.00363	-15	-0.00349
-10	0.38575	-10	-0.00402	-10	-0.00389	-10	-0.00364	-10	-0.00303	-10	-0.00293
-5	0.49889	-5	-0.00329	-5	-0.0032	-5	-0.00301	-5	-0.00254	-5	-0.00246
0	0.8722	0	-0.00271	0	-0.00263	0	-0.00248	0	-0.00213	0	-0.00206

## Sheet: MLG_50nmhBN_RuCl3_2
		COMSOL simulations
	experiment		k0=-0.006 cm/s		k0=-0.005 cm/s		k0=-0.004 cm/s		k0=-0.003 cm/s		k0=-0.002 cm/s
E(mV)	I(pA)	E(mV)	I (pA)	E(mV)	I (pA)	E(mV)	I (pA)	E(mV)	I (pA)
-600	-34.7086	-600	-34.6227	-600	-34.6122	-600	-34.5754	-600	-34.5125	-600	-34.376
-595	-34.6763	-595	-34.6143	-595	-34.6028	-595	-34.5639	-595	-34.4946	-595	-34.3392
-590	-34.6046	-590	-34.6048	-590	-34.5922	-590	-34.5513	-590	-34.4736	-590	-34.3088
-585	-34.555	-585	-34.5922	-585	-34.5828	-585	-34.5387	-585	-34.4568	-585	-34.3297
-580	-34.4856	-580	-34.5817	-580	-34.5712	-580	-34.523	-580	-34.4327	-580	-34.3056
-575	-34.4503	-575	-34.5702	-575	-34.5597	-575	-34.5051	-575	-34.4138	-575	-34.2794
-570	-34.395	-570	-34.5576	-570	-34.5471	-570	-34.4883	-570	-34.3833	-570	-34.2468
-565	-34.3186	-565	-34.545	-565	-34.5271	-565	-34.4684	-565	-34.3969	-565	-34.2206
-560	-34.3225	-560	-34.5292	-560	-34.5156	-560	-34.4432	-560	-34.377	-560	-34.1912
-555	-34.2418	-555	-34.5125	-555	-34.4999	-555	-34.4494	-555	-34.355	-555	-34.1607
-550	-34.1819	-550	-34.4925	-550	-34.4746	-550	-34.4358	-550	-34.3329	-550	-34.1281
-545	-34.1373	-545	-34.4736	-545	-34.483	-545	-34.4179	-545	-34.3088	-545	-34.0956
-540	-34.069	-540	-34.4505	-540	-34.4631	-540	-34.3896	-540	-34.2678	-540	-34.0483
-535	-34.0275	-535	-34.4505	-535	-34.4327	-535	-34.3571	-535	-34.2342	-535	-34.0168
-530	-33.9744	-530	-34.441	-530	-34.4148	-530	-34.335	-530	-34.2163	-530	-33.977
-525	-33.9092	-525	-34.4232	-525	-34.3959	-525	-34.315	-525	-34.1932	-525	-33.935
-520	-33.8469	-520	-34.3948	-520	-34.377	-520	-34.2993	-520	-34.166	-520	-33.8888
-515	-33.8038	-515	-34.3623	-515	-34.3623	-515	-34.2794	-515	-34.1324	-515	-33.8447
-510	-33.7497	-510	-34.3392	-510	-34.3445	-510	-34.2489	-510	-34.0883	-510	-33.7974
-505	-33.6789	-505	-34.3182	-505	-34.3255	-505	-34.2237	-505	-34.0599	-505	-33.7606
-500	-33.6377	-500	-34.3025	-500	-34.294	-500	-34.1848	-500	-34.0179	-500	-33.7092
-495	-33.5911	-495	-34.2825	-495	-34.2689	-495	-34.1586	-495	-33.9832	-495	-33.6619
-490	-33.4393	-490	-34.2573	-490	-34.2415	-490	-34.1271	-490	-33.9444	-490	-33.6178
-485	-33.5619	-485	-34.2279	-485	-34.2122	-485	-34.0914	-485	-33.9014	-485	-33.58
-480	-33.3696	-480	-34.1891	-480	-34.1796	-480	-34.0536	-480	-33.8573	-480	-33.5622
-475	-33.2761	-475	-34.1565	-475	-34.145	-475	-34.0137	-475	-33.8132	-475	-33.579
-470	-33.1928	-470	-34.1292	-470	-34.1082	-470	-33.9717	-470	-33.7722	-470	-33.2882
-465	-33.1648	-465	-34.0924	-465	-34.0683	-465	-33.9286	-465	-33.7428	-465	-33.3585
-460	-33.0836	-460	-34.0547	-460	-34.0273	-460	-33.8877	-460	-33.7355	-460	-33.2336
-455	-32.9859	-455	-34.0137	-455	-33.9875	-455	-33.8531	-455	-33.6388	-455	-33.0939
-450	-32.8385	-450	-33.9706	-450	-33.9465	-450	-32.3967	-450	-33.538	-450	-32.9364
-445	-32.7447	-445	-33.9276	-445	-33.9119	-445	-33.7585	-445	-33.4236	-445	-32.7632
-440	-32.5883	-440	-33.8845	-440	-33.2272	-440	-33.6662	-440	-33.3018	-440	-32.5773
-435	-32.5228	-435	-33.8468	-435	-33.7942	-435	-33.5559	-435	-33.1579	-435	-32.3757
-430	-32.4522	-430	-33.8216	-430	-33.6955	-430	-33.4341	-430	-32.9994	-430	-32.1583
-425	-32.3156	-425	-33.3805	-425	-33.5874	-425	-33.2997	-425	-32.8251	-425	-31.9274
-420	-32.1539	-420	-33.6724	-420	-33.4646	-420	-33.1506	-420	-32.635	-420	-31.6785
-415	-31.8695	-415	-33.5601	-415	-33.3312	-415	-32.9868	-415	-32.4293	-415	-31.416
-410	-31.9976	-410	-33.4372	-410	-33.1831	-410	-32.8073	-410	-32.2056	-410	-31.1356
-405	-31.7263	-405	-33.3018	-405	-33.0172	-405	-32.6078	-405	-31.9599	-405	-29.232
-400	-31.5065	-400	-33.1516	-400	-32.8387	-400	-32.3946	-400	-31.7005	-400	-29.9565
-395	-31.2876	-395	-32.9858	-395	-32.6435	-395	-32.1647	-395	-31.4244	-395	-30.4689
-390	-31.121	-390	-32.803	-390	-32.4293	-390	-31.9106	-390	-30.0888	-390	-30.009
-385	-30.8847	-385	-32.5994	-385	-32.1521	-385	-31.5998	-385	-30.7094	-385	-29.4977
-380	-30.659	-380	-32.382	-380	-31.9043	-380	-30.5886	-380	-30.7849	-380	-29.0913
-375	-30.3521	-375	-32.1447	-375	-31.6323	-375	-30.828	-375	-30.2852	-375	-28.2985
-370	-30.1402	-370	-31.8853	-370	-30.7786	-370	-30.8196	-370	-29.8158	-370	-27.6528
-365	-29.8235	-365	-31.5998	-365	-31.3719	-365	-30.7041	-365	-29.6079	-365	-27.2937
-360	-29.4716	-360	-31.2406	-360	-32.0628	-360	-31.5368	-360	-30.6527	-360	-26.3487
-355	-28.9974	-355	-30.597	-355	-31.7635	-355	-31.2018	-355	-29.8609	-355	-25.3134
-350	-28.6047	-350	-30.7818	-350	-30.7262	-350	-29.8305	-350	-28.1285	-350	-25.1212
-345	-28.2093	-345	-30.4742	-345	-29.3013	-345	-28.3038	-345	-26.6826	-345	-23.4318
-340	-27.4854	-340	-30.9582	-340	-28.7416	-340	-27.6706	-340	-25.9003	-340	-22.6716
-335	-27.1043	-335	-31.0012	-335	-28.1274	-335	-26.9661	-335	-25.0814	-335	-21.9198
-330	-26.3219	-330	-30.2411	-330	-27.4575	-330	-26.2059	-330	-24.2351	-330	-20.1243
-325	-25.8361	-325	-28.1558	-325	-26.733	-325	-25.3964	-325	-23.3551	-325	-19.3914
-320	-25.1381	-320	-27.4848	-320	-25.9455	-320	-24.5354	-320	-21.9072	-320	-18.648
-315	-24.3527	-315	-26.7414	-315	-25.0939	-315	-23.6124	-315	-20.1411	-315	-16.9436
-310	-23.5936	-310	-25.9308	-310	-24.2266	-310	-22.68	-310	-18.4978	-310	-15.8618
-305	-22.6524	-305	-25.0656	-305	-23.3058	-305	-21.7077	-305	-16.9312	-305	-14.9378
-300	-21.5889	-300	-24.1489	-300	-22.3366	-300	-20.6987	-300	-15.3499	-300	-14.1876
-295	-20.364	-295	-23.1504	-295	-21.3255	-295	-19.6602	-295	-14.028	-295	-13.6122
-290	-19.4018	-290	-22.1508	-290	-20.2755	-290	-18.5976	-290	-13.0694	-290	-12.359
-285	-18.3826	-285	-21.1103	-285	-19.1929	-285	-17.3712	-285	-12.3407	-285	-10.6722
-280	-17.2331	-280	-20.034	-280	-19.0764	-280	-16.611	-280	-10.5924	-280	-10.338
-275	-16.1946	-275	-18.9283	-275	-18.648	-275	-15.9054	-275	-7.23198	-275	-8.56952
-270	-15.1765	-270	-17.7975	-270	-16.3874	-270	-14.5824	-270	-8.99451	-270	-8.0198
-265	-14.0007	-265	-16.6509	-265	-14.8806	-265	-13.2605	-265	-9.20115	-265	-7.33635
-260	-12.6108	-260	-15.7458	-260	-13.5776	-260	-12.0939	-260	-9.30983	-260	-6.21558
-255	-11.5532	-255	-15.455	-255	-12.4793	-255	-11.0733	-255	-8.96144	-255	-6.23248
-250	-10.47	-250	-13.545	-250	-11.4146	-250	-10.0911	-250	-8.47612	-250	-5.23961
-245	-9.44283	-245	-12.1579	-245	-10.3866	-245	-9.15327	-245	-7.65775	-245	-5.27594
-240	-8.59871	-240	-10.9998	-240	-9.40443	-240	-8.26497	-240	-6.89063	-240	-5.2017
-235	-7.79737	-235	-9.96209	-235	-8.47329	-235	-7.4297	-235	-6.17652	-235	-4.64468
-230	-6.96575	-230	-8.97246	-230	-7.5978	-230	-6.65017	-230	-5.51597	-230	-4.13501
-225	-5.92455	-225	-8.03807	-225	-6.78111	-225	-5.92757	-225	-4.90843	-225	-3.6708
-220	-5.08578	-220	-7.16352	-220	-6.02522	-220	-5.2625	-220	-4.35288	-220	-3.25007
-215	-4.47766	-215	-6.35208	-215	-5.33043	-215	-4.65423	-215	-3.84794	-215	-2.87028
-210	-3.96374	-210	-5.60522	-210	-4.69655	-210	-4.1013	-210	-3.39098	-210	-2.52882
-205	-3.49308	-205	-4.92303	-205	-4.12167	-205	-3.6015	-205	-2.97959	-205	-2.22296
-200	-3.07982	-200	-4.30479	-200	-3.60381	-200	-3.1522	-200	-2.61083	-200	-1.94985
-195	-2.72129	-195	-3.7484	-195	-3.13982	-195	-2.75027	-195	-2.28154	-195	-1.70677
-190	-2.22025	-190	-3.2509	-190	-2.72633	-190	-2.39232	-190	-1.9887	-190	-1.4911
-185	-2.07683	-185	-2.80875	-185	-3.08962	-185	-2.07511	-185	-1.72925	-185	-1.30021
-180	-1.68976	-180	-2.41815	-180	-2.64127	-180	-2.40146	-180	-1.50014	-180	-1.13169
-175	-1.47678	-175	-3.07451	-175	-2.25362	-175	-2.05159	-175	-1.29843	-175	-0.98333
-170	-1.29227	-170	-2.60453	-170	-1.9193	-170	-1.75014	-170	-1.53846	-170	-0.85296
-165	-1.13739	-165	-2.20196	-165	-1.63181	-165	-1.4909	-165	-1.31334	-165	-1.0835
-160	-0.99582	-160	-1.85829	-160	-1.38516	-160	-1.26819	-160	-1.11983	-160	-0.92615
-155	-0.88931	-155	-1.56566	-155	-1.17401	-155	-1.0772	-155	-0.95373	-155	-0.79104
-150	-0.76462	-150	-1.31691	-150	-0.99338	-150	-0.91374	-150	-0.81135	-150	-0.67505
-145	-0.67139	-145	-1.10607	-145	-0.83929	-145	-0.77399	-145	-0.68934	-145	-0.57549
-140	-0.56876	-140	-0.9277	-140	-0.70799	-140	-0.65461	-140	-0.58491	-140	-0.4901
-135	-0.52456	-135	-0.77697	-135	-0.59626	-135	-0.55283	-135	-0.49562	-135	-0.41689
-130	-0.49097	-130	-0.64977	-130	-0.50138	-130	-0.46615	-130	-0.41933	-130	-0.35415
-125	-0.44	-125	-0.54258	-125	-0.4209	-125	-0.39241	-125	-0.35423	-125	-0.30044
-120	-0.37876	-120	-0.45235	-120	-0.35274	-120	-0.32977	-120	-0.29875	-120	-0.25448
-115	-0.27108	-115	-0.37648	-115	-0.2951	-115	-0.27668	-115	-0.25153	-115	-0.21522
-110	-0.41434	-110	-0.31278	-110	-0.24646	-110	-0.2317	-110	-0.2114	-110	-0.1817
-105	-0.28386	-105	-0.25937	-105	-0.20546	-105	-0.19369	-105	-0.17733	-105	-0.15313
-100	-0.24523	-100	-0.21465	-100	-0.17099	-100	-0.16162	-100	-0.14849	-100	-0.12881
-95	-0.23857	-95	-0.17728	-95	-0.14204	-95	-0.1346	-95	-0.1241	-95	-0.10816
-90	-0.22542	-90	-0.14609	-90	-0.11778	-90	-0.1119	-90	-0.10352	-90	-0.09065
-85	-0.18457	-85	-0.12012	-85	-0.09748	-85	-0.09285	-85	-0.08618	-85	-0.07582
-80	-0.16473	-80	-0.09853	-80	-0.08055	-80	-0.07689	-80	-0.07161	-80	-0.06328
-75	-0.1153	-75	-0.08063	-75	-0.06643	-75	-0.06357	-75	-0.05939	-75	-0.05272
-70	-0.1027	-70	-0.06581	-70	-0.05469	-70	-0.05245	-70	-0.04915	-70	-0.04384
-65	-0.06785	-65	-0.05359	-65	-0.04495	-65	-0.0432	-65	-0.0406	-65	-0.03637
-60	-0.05052	-60	-0.04353	-60	-0.03688	-60	-0.03551	-60	-0.03347	-60	-0.03011
-55	-0.03107	-55	-0.03527	-55	-0.03021	-55	-0.02915	-55	-0.02755	-55	-0.0249
-50	-1.78125e-07	-50	-0.02851	-50	-0.02471	-50	-0.02388	-50	-0.02264	-50	-0.02055
-45	0.06093	-45	-0.02298	-45	-0.02017	-45	-0.01954	-45	-0.01857	-45	-0.01693
-40	0.19142	-40	-0.0185	-40	-0.01645	-40	-0.01596	-40	-0.01521	-40	-0.01392
-35	0.07908	-35	-0.01486	-35	-0.01341	-35	-0.01303	-35	-0.01244	-35	-0.01143
-30	0.21071	-30	-0.01192	-30	-0.01091	-30	-0.01063	-30	-0.01017	-30	-0.00938
-25	0.27136	-25	-0.00956	-25	-0.00888	-25	-0.00865	-25	-0.00831	-25	-0.0077
-20	0.37855	-20	-0.00765	-20	-0.00722	-20	-0.00706	-20	-0.00678	-20	-0.00631
-15	0.45972	-15	-0.00614	-15	-0.00588	-15	-0.00575	-15	-0.00554	-15	-0.00518
-10	0.63235	-10	-0.00495	-10	-0.0048	-10	-0.00469	-10	-0.00454	-10	-0.00425
-5	0.82079	-5	-0.004	-5	-0.00393	-5	-0.00384	-5	-0.00373	-5	-0.00351
0	1.51449	0	-0.00327	0	-0.00322	0	-0.00316	0	-0.00307	0	-0.0029

## Sheet: MLG_50nmhBN_RuCl3_3
		COMSOL simulations
	experiment		k0=-0.006 cm/s		k0=-0.005 cm/s		k0=-0.004 cm/s		k0=-0.003 cm/s		k0=-0.002 cm/s
E(mV)	I(pA)	E(mV)	I (pA)	E(mV)	I (pA)	E(mV)	I (pA)	E(mV)	I (pA)
-600	-34.0497	-600	-33.9632	-600	-33.9529	-600	-33.9169	-600	-33.8551	-600	-33.7212
-595	-34.01	-595	-33.955	-595	-33.9436	-595	-33.9055	-595	-33.8376	-595	-33.6851
-590	-33.9508	-590	-33.9457	-590	-33.9333	-590	-33.8932	-590	-33.817	-590	-33.6553
-585	-33.9278	-585	-33.9333	-585	-33.9241	-585	-33.8808	-585	-33.8005	-585	-33.6758
-580	-33.8382	-580	-33.9231	-580	-33.9128	-580	-33.8654	-580	-33.7768	-580	-33.6522
-575	-33.7998	-575	-33.9117	-575	-33.9014	-575	-33.8479	-575	-33.7582	-575	-33.6264
-570	-33.7664	-570	-33.8994	-570	-33.8891	-570	-33.8314	-570	-33.7284	-570	-33.5945
-565	-33.6676	-565	-33.887	-565	-33.8695	-565	-33.8118	-565	-33.7418	-565	-33.5687
-560	-33.7086	-560	-33.8715	-560	-33.8582	-560	-33.7871	-560	-33.7222	-560	-33.5399
-555	-33.6099	-555	-33.8551	-555	-33.8427	-555	-33.7933	-555	-33.7006	-555	-33.51
-550	-33.5749	-550	-33.8355	-550	-33.818	-550	-33.7799	-550	-33.6789	-550	-33.4781
-545	-33.5259	-545	-33.817	-545	-33.8262	-545	-33.7624	-545	-33.6553	-545	-33.4462
-540	-33.459	-540	-33.7943	-540	-33.8067	-540	-33.7346	-540	-33.6151	-540	-33.3998
-535	-33.4417	-535	-33.7943	-535	-33.7768	-535	-33.7026	-535	-33.5821	-535	-33.3689
-530	-33.3816	-530	-33.785	-530	-33.7593	-530	-33.681	-530	-33.5646	-530	-33.3298
-525	-33.3168	-525	-33.7675	-525	-33.7407	-525	-33.6614	-525	-33.5419	-525	-33.2886
-520	-33.2621	-520	-33.7397	-520	-33.7222	-520	-33.646	-520	-33.5152	-520	-33.2433
-515	-33.1942	-515	-33.7078	-515	-33.7078	-515	-33.6264	-515	-33.4822	-515	-33.2
-510	-33.1337	-510	-33.6851	-510	-33.6903	-510	-33.5965	-510	-33.4389	-510	-33.1536
-505	-33.0752	-505	-33.6645	-505	-33.6717	-505	-33.5718	-505	-33.4111	-505	-33.1176
-500	-33.0283	-500	-33.6491	-500	-33.6408	-500	-33.5337	-500	-33.3699	-500	-33.0671
-495	-32.9525	-495	-33.6295	-495	-33.6161	-495	-33.508	-495	-33.3359	-495	-33.0208
-490	-32.7858	-490	-33.6048	-490	-33.5893	-490	-33.4771	-490	-33.2978	-490	-32.9775
-485	-32.9018	-485	-33.5759	-485	-33.5605	-485	-33.442	-485	-33.2556	-485	-32.9404
-480	-32.6887	-480	-33.5378	-480	-33.5286	-480	-33.405	-480	-33.2124	-480	-32.9229
-475	-32.6408	-475	-33.5059	-475	-33.4946	-475	-33.3658	-475	-33.1691	-475	-32.9394
-470	-32.5528	-470	-33.4791	-470	-33.4585	-470	-33.3246	-470	-33.1289	-470	-32.6541
-465	-32.4469	-465	-33.4431	-465	-33.4194	-465	-33.2824	-465	-33.1001	-465	-32.7231
-460	-32.3306	-460	-33.406	-460	-33.3792	-460	-33.2422	-460	-33.0929	-460	-32.6005
-455	-32.2252	-455	-33.3658	-455	-33.3401	-455	-33.2082	-455	-32.9981	-455	-32.4635
-450	-32.109	-450	-33.3236	-450	-33.2999	-450	-31.7796	-450	-32.8992	-450	-32.309
-445	-31.9498	-445	-33.2814	-445	-33.2659	-445	-33.1155	-445	-32.787	-445	-32.1391
-440	-31.8629	-440	-33.2391	-440	-32.5943	-440	-33.0249	-440	-32.6675	-440	-31.9568
-435	-31.6842	-435	-33.202	-435	-33.1506	-435	-32.9167	-435	-32.5264	-435	-31.759
-430	-31.5763	-430	-33.1773	-430	-33.0537	-430	-32.7973	-430	-32.3708	-430	-31.5458
-425	-31.3462	-425	-32.7447	-425	-32.9476	-425	-32.6654	-425	-32.1999	-425	-31.3192
-420	-31.1863	-420	-33.0311	-420	-32.8271	-420	-32.5192	-420	-32.0134	-420	-31.0751
-415	-30.7413	-415	-32.9209	-415	-32.6963	-415	-32.3585	-415	-31.8116	-415	-30.8176
-410	-30.9208	-410	-32.8004	-410	-32.5511	-410	-32.1823	-410	-31.5922	-410	-30.5426
-405	-30.5071	-405	-32.6675	-405	-32.3884	-405	-31.9867	-405	-31.3511	-405	-28.6752
-400	-30.2575	-400	-32.5202	-400	-32.2133	-400	-31.7776	-400	-31.0967	-400	-29.3859
-395	-30.0007	-395	-32.3575	-395	-32.0217	-395	-31.552	-395	-30.8258	-395	-29.8885
-390	-29.7354	-390	-32.1782	-390	-31.8116	-390	-31.3027	-390	-29.5157	-390	-29.4374
-385	-29.5199	-385	-31.9784	-385	-31.5396	-385	-30.9978	-385	-30.1244	-385	-28.9358
-380	-29.1677	-380	-31.7652	-380	-31.2965	-380	-30.006	-380	-30.1986	-380	-28.5372
-375	-28.7284	-375	-31.5324	-375	-31.0298	-375	-30.2408	-375	-29.7083	-375	-27.7595
-370	-28.4176	-370	-31.278	-370	-30.1924	-370	-30.2326	-370	-29.2479	-370	-27.1261
-365	-27.9788	-365	-30.9978	-365	-30.7743	-365	-30.1193	-365	-29.0439	-365	-26.7738
-360	-27.612	-360	-30.6456	-360	-31.4521	-360	-30.9361	-360	-30.0688	-360	-25.8468
-355	-27.0655	-355	-30.0142	-355	-31.1585	-355	-30.6075	-355	-29.2922	-355	-24.8312
-350	-26.7029	-350	-30.1955	-350	-30.1409	-350	-29.2623	-350	-27.5927	-350	-24.6427
-345	-26.2498	-345	-29.8937	-345	-28.7432	-345	-27.7647	-345	-26.1744	-345	-22.9855
-340	-25.3908	-340	-30.3685	-340	-28.1942	-340	-27.1436	-340	-25.407	-340	-22.2398
-335	-25.0761	-335	-30.4108	-335	-27.5916	-335	-26.4525	-335	-24.6036	-335	-21.5023
-330	-24.2594	-330	-29.665	-330	-26.9345	-330	-25.7067	-330	-23.7734	-330	-19.741
-325	-23.4944	-325	-27.6195	-325	-26.2238	-325	-24.9126	-325	-22.9103	-325	-19.022
-320	-22.7815	-320	-26.9613	-320	-25.4513	-320	-24.068	-320	-21.4899	-320	-18.2928
-315	-22.0488	-315	-26.232	-315	-24.616	-315	-23.1626	-315	-19.7575	-315	-16.6209
-310	-21.2005	-310	-25.4369	-310	-23.7652	-310	-22.248	-310	-18.1455	-310	-15.5597
-305	-20.2471	-305	-24.5882	-305	-22.8619	-305	-21.2942	-305	-16.6088	-305	-14.6533
-300	-19.1753	-300	-23.689	-300	-21.9112	-300	-20.3044	-300	-15.0576	-300	-13.9174
-295	-18.0569	-295	-22.7094	-295	-20.9193	-295	-19.2857	-295	-13.7608	-295	-13.3529
-290	-17.0519	-290	-21.7289	-290	-19.8893	-290	-18.2434	-290	-12.8204	-290	-12.1236
-285	-15.8708	-285	-20.7081	-285	-18.8274	-285	-17.0403	-285	-12.1056	-285	-10.4689
-280	-14.9398	-280	-19.6524	-280	-18.713	-280	-16.2946	-280	-10.3906	-280	-10.1411
-275	-14.0466	-275	-18.5678	-275	-18.2928	-275	-15.6024	-275	-7.09423	-275	-8.40629
-270	-13.0337	-270	-17.4585	-270	-16.0752	-270	-14.3046	-270	-8.82319	-270	-7.86704
-265	-11.9462	-265	-16.3337	-265	-14.5972	-265	-13.0079	-265	-9.02589	-265	-7.19661
-260	-11.0684	-260	-15.4459	-260	-13.3189	-260	-11.8635	-260	-9.1325	-260	-6.09719
-255	-9.99935	-255	-15.1606	-255	-12.2416	-255	-10.8624	-255	-8.79074	-255	-6.11377
-250	-9.10036	-250	-13.287	-250	-11.1971	-250	-9.89892	-250	-8.31467	-250	-5.1398
-245	-8.32804	-245	-11.9264	-245	-10.1888	-245	-8.97892	-245	-7.51189	-245	-5.17544
-240	-7.50589	-240	-10.7903	-240	-9.2253	-240	-8.10754	-240	-6.75938	-240	-5.10262
-235	-6.82288	-235	-9.77233	-235	-8.31189	-235	-7.28818	-235	-6.05887	-235	-4.55621
-230	-6.13576	-230	-8.80156	-230	-7.45308	-230	-6.52351	-230	-5.4109	-230	-4.05624
-225	-5.36839	-225	-7.88496	-225	-6.65195	-225	-5.81466	-225	-4.81494	-225	-3.60088
-220	-4.72313	-220	-7.02707	-220	-5.91045	-220	-5.16226	-220	-4.26997	-220	-3.18816
-215	-4.25128	-215	-6.23109	-215	-5.2289	-215	-4.56558	-215	-3.77464	-215	-2.81561
-210	-3.7929	-210	-5.49845	-210	-4.60709	-210	-4.02318	-210	-3.32638	-210	-2.48065
-205	-3.39684	-205	-4.82926	-205	-4.04316	-205	-3.5329	-205	-2.92283	-205	-2.18061
-200	-3.05315	-200	-4.22279	-200	-3.53517	-200	-3.09216	-200	-2.56109	-200	-1.91271
-195	-2.73818	-195	-3.677	-195	-3.08001	-195	-2.69788	-195	-2.23809	-195	-1.67426
-190	-2.31382	-190	-3.18898	-190	-2.6744	-190	-2.34675	-190	-1.95082	-190	-1.4627
-185	-2.18641	-185	-2.75525	-185	-3.03077	-185	-2.03559	-185	-1.69631	-185	-1.27545
-180	-1.85263	-180	-2.37209	-180	-2.59096	-180	-2.35571	-180	-1.47156	-180	-1.11013
-175	-1.66319	-175	-3.01594	-175	-2.21069	-175	-2.01252	-175	-1.2737	-175	-0.96459
-170	-1.49912	-170	-2.55492	-170	-1.88274	-170	-1.7168	-170	-1.50916	-170	-0.83671
-165	-1.35375	-165	-2.16001	-165	-1.60072	-165	-1.4625	-165	-1.28832	-165	-1.06286
-160	-1.23643	-160	-1.82289	-160	-1.35878	-160	-1.24403	-160	-1.0985	-160	-0.90851
-155	-1.12739	-155	-1.53583	-155	-1.15164	-155	-1.05668	-155	-0.93556	-155	-0.77597
-150	-1.01103	-150	-1.29183	-150	-0.97446	-150	-0.89634	-150	-0.79589	-150	-0.66219
-145	-0.89798	-145	-1.085	-145	-0.8233	-145	-0.75924	-145	-0.67621	-145	-0.56453
-140	-0.83827	-140	-0.91003	-140	-0.69451	-140	-0.64214	-140	-0.57377	-140	-0.48076
-135	-0.79368	-135	-0.76217	-135	-0.58491	-135	-0.54229	-135	-0.48618	-135	-0.40895
-130	-0.71372	-130	-0.63739	-130	-0.49183	-130	-0.45727	-130	-0.41134	-130	-0.34741
-125	-0.69355	-125	-0.53224	-125	-0.41289	-125	-0.38493	-125	-0.34748	-125	-0.29471
-120	-0.6585	-120	-0.44373	-120	-0.34602	-120	-0.32349	-120	-0.29306	-120	-0.24963
-115	-0.54909	-115	-0.36931	-115	-0.28948	-115	-0.27141	-115	-0.24674	-115	-0.21112
-110	-0.63868	-110	-0.30683	-110	-0.24176	-110	-0.22729	-110	-0.20737	-110	-0.17824
-105	-0.53928	-105	-0.25443	-105	-0.20155	-105	-0.19	-105	-0.17396	-105	-0.15022
-100	-0.51389	-100	-0.21056	-100	-0.16774	-100	-0.15854	-100	-0.14566	-100	-0.12636
-95	-0.4909	-95	-0.17391	-95	-0.13934	-95	-0.13204	-95	-0.12174	-95	-0.1061
-90	-0.47854	-90	-0.1433	-90	-0.11554	-90	-0.10977	-90	-0.10155	-90	-0.08892
-85	-0.4306	-85	-0.11783	-85	-0.09563	-85	-0.09108	-85	-0.08454	-85	-0.07438
-80	-0.41266	-80	-0.09666	-80	-0.07901	-80	-0.07543	-80	-0.07025	-80	-0.06208
-75	-0.38222	-75	-0.07909	-75	-0.06517	-75	-0.06236	-75	-0.05826	-75	-0.05172
-70	-0.3515	-70	-0.06456	-70	-0.05365	-70	-0.05145	-70	-0.04821	-70	-0.043
-65	-0.27983	-65	-0.05257	-65	-0.04409	-65	-0.04237	-65	-0.03983	-65	-0.03568
-60	-0.24578	-60	-0.0427	-60	-0.03617	-60	-0.03483	-60	-0.03284	-60	-0.02954
-55	-0.19058	-55	-0.0346	-55	-0.02963	-55	-0.02859	-55	-0.02703	-55	-0.02442
-50	-0.13168	-50	-0.02796	-50	-0.02424	-50	-0.02342	-50	-0.02221	-50	-0.02016
-45	-0.12225	-45	-0.02255	-45	-0.01979	-45	-0.01917	-45	-0.01822	-45	-0.0166
-40	-0.00379	-40	-0.01815	-40	-0.01614	-40	-0.01566	-40	-0.01492	-40	-0.01366
-35	-0.07622	-35	-0.01457	-35	-0.01315	-35	-0.01278	-35	-0.01221	-35	-0.01122
-30	0.01059	-30	-0.01169	-30	-0.0107	-30	-0.01042	-30	-0.00998	-30	-0.0092
-25	0.09478	-25	-0.00937	-25	-0.00871	-25	-0.00849	-25	-0.00815	-25	-0.00755
-20	0.17303	-20	-0.00751	-20	-0.00709	-20	-0.00692	-20	-0.00665	-20	-0.00619
-15	0.26684	-15	-0.00603	-15	-0.00577	-15	-0.00564	-15	-0.00544	-15	-0.00508
-10	0.37693	-10	-0.00485	-10	-0.00471	-10	-0.0046	-10	-0.00445	-10	-0.00417
-5	0.50628	-5	-0.00392	-5	-0.00385	-5	-0.00377	-5	-0.00366	-5	-0.00344
0	1.02126	0	-0.0032	0	-0.00316	0	-0.0031	0	-0.00301	0	-0.00284

## Sheet: MLG_50nmhBN_RuCl3_4
		COMSOL simulations
	experiment		k0=-0.005 cm/s		k0=-0.004 cm/s		k0=-0.003 cm/s		k0=-0.002 cm/s		k0=-0.001 cm/s
E(mV)	I(pA)	E(mV)	I (pA)	E(mV)	I (pA)	E(mV)	I (pA)	E(mV)	I (pA)
-600	-45.7666	-600	-46.1496	-600	-46.1006	-600	-46.0166	-600	-45.8346	-600	-45.4496
-595	-45.7586	-595	-46.137	-595	-46.0852	-595	-45.9928	-595	-45.7856	-595	-45.4006
-590	-45.7202	-590	-46.123	-590	-46.0684	-590	-45.9648	-590	-45.745	-590	-45.3502
-585	-45.6812	-585	-46.1104	-585	-46.0516	-585	-45.9424	-585	-45.773	-585	-45.29
-580	-45.6698	-580	-46.095	-580	-46.0306	-580	-45.9102	-580	-45.7408	-580	-45.2354
-575	-45.6453	-575	-46.0796	-575	-46.0068	-575	-45.885	-575	-45.7058	-575	-45.185
-570	-45.5853	-570	-46.0628	-570	-45.9844	-570	-45.8444	-570	-45.6624	-570	-45.1276
-565	-45.5669	-565	-46.0362	-565	-45.9578	-565	-45.8626	-565	-45.6274	-565	-45.0688
-560	-45.5283	-560	-46.0208	-560	-45.9242	-560	-45.836	-560	-45.5882	-560	-45.0072
-555	-45.5106	-555	-45.9998	-555	-45.9326	-555	-45.8066	-555	-45.5476	-555	-44.9288
-550	-45.472	-550	-45.9662	-550	-45.9144	-550	-45.7772	-550	-45.5042	-550	-44.8574
-545	-45.432	-545	-45.9774	-545	-45.8906	-545	-45.745	-545	-45.4608	-545	-44.7804
-540	-45.4102	-540	-45.9508	-540	-45.8528	-540	-45.6904	-540	-45.3978	-540	-44.709
-535	-45.3713	-535	-45.9102	-535	-45.8094	-535	-45.6456	-535	-45.3558	-535	-44.6362
-530	-45.3604	-530	-45.8864	-530	-45.78	-530	-45.6218	-530	-45.3026	-530	-44.569
-525	-45.2942	-525	-45.8612	-525	-45.7534	-525	-45.591	-525	-45.2466	-525	-44.5046
-520	-45.2517	-520	-45.836	-520	-45.7324	-520	-45.5546	-520	-45.185	-520	-44.4458
-515	-45.2342	-515	-45.8164	-515	-45.7058	-515	-45.5098	-515	-45.1262	-515	-44.4094
-510	-45.1662	-510	-45.7926	-510	-45.6652	-510	-45.451	-510	-45.0632	-510	-44.408
-505	-45.1616	-505	-45.7674	-505	-45.6316	-505	-45.4132	-505	-45.0142	-505	-44.4696
-500	-45.1253	-500	-45.7254	-500	-45.5798	-500	-45.3572	-500	-44.9456	-500	-43.1928
-495	-45.056	-495	-45.6918	-495	-45.5448	-495	-45.311	-495	-44.8826	-495	-44.1392
-490	-44.9167	-490	-45.6554	-490	-45.5028	-490	-45.2592	-490	-44.8238	-490	-43.9586
-485	-45.0315	-485	-45.6162	-485	-45.4552	-485	-45.2018	-485	-44.7734	-485	-43.7542
-480	-44.8847	-480	-45.5728	-480	-45.4048	-480	-45.143	-480	-44.7496	-480	-43.5302
-475	-44.8468	-475	-45.5266	-475	-45.3516	-475	-45.0842	-475	-44.772	-475	-43.2866
-470	-44.764	-470	-45.4776	-470	-45.2956	-470	-45.0296	-470	-44.3842	-470	-43.022
-465	-44.6759	-465	-45.4244	-465	-45.2382	-465	-44.9904	-465	-44.478	-465	-42.7336
-460	-44.6067	-460	-45.3698	-460	-45.1836	-460	-44.9806	-460	-44.3114	-460	-42.4284
-455	-44.5501	-455	-45.3166	-455	-45.1374	-455	-44.8518	-455	-44.1252	-455	-42.105
-450	-44.4174	-450	-45.262	-450	-43.1956	-450	-44.7174	-450	-43.9152	-450	-41.7718
-445	-44.319	-445	-45.2158	-445	-45.0114	-445	-44.5648	-445	-43.6842	-445	-41.4218
-440	-44.191	-440	-44.303	-440	-44.8882	-440	-44.4024	-440	-43.4364	-440	-41.048
-435	-44.0626	-435	-45.059	-435	-44.7412	-435	-44.2106	-435	-43.1676	-435	-39.5038
-430	-43.917	-430	-44.9274	-430	-44.5788	-430	-43.9992	-430	-42.8778	-430	-40.2486
-425	-43.7641	-425	-44.7832	-425	-44.3996	-425	-43.7668	-425	-42.5698	-425	-37.9624
-420	-43.6059	-420	-44.6194	-420	-44.2008	-420	-43.5134	-420	-42.238	-420	-37.8042
-415	-43.1305	-415	-44.4416	-415	-43.9824	-415	-43.239	-415	-41.888	-415	-37.0832
-410	-43.4884	-410	-44.2442	-410	-43.743	-410	-42.9408	-410	-41.5142	-410	-35.693
-405	-42.8489	-405	-44.023	-405	-43.477	-405	-42.6132	-405	-38.976	-405	-33.7526
-400	-42.5713	-400	-43.785	-400	-43.1928	-400	-42.2674	-400	-39.942	-400	-34.3588
-395	-42.3142	-395	-43.5246	-395	-42.8862	-395	-41.8992	-395	-40.6252	-395	-34.5968
-390	-41.9887	-390	-43.239	-390	-42.5474	-390	-40.1184	-390	-40.012	-390	-34.1754
-385	-41.5459	-385	-42.8694	-385	-42.133	-385	-40.9458	-385	-39.3302	-385	-32.1636
-380	-41.0431	-380	-42.539	-380	-40.7848	-380	-41.0466	-380	-38.7884	-380	-30.9512
-375	-40.4839	-375	-42.1764	-375	-41.104	-375	-40.3802	-375	-37.7314	-375	-29.554
-370	-39.6568	-370	-41.0382	-370	-41.0928	-370	-39.7544	-370	-36.8704	-370	-29.757
-365	-38.9217	-365	-41.8292	-365	-40.9388	-365	-39.4772	-365	-36.3916	-365	-27.9412
-360	-38.1842	-360	-42.7504	-360	-42.049	-360	-40.8702	-360	-35.1316	-360	-26.5944
-355	-37.2437	-355	-42.3514	-355	-41.6024	-355	-39.8146	-355	-33.7512	-355	-25.3484
-350	-36.151	-350	-40.9682	-350	-39.774	-350	-37.5046	-350	-33.495	-350	-24.0324
-345	-34.942	-345	-39.0684	-345	-37.7384	-345	-35.5768	-345	-31.2424	-345	-22.715
-340	-32.9946	-340	-38.3222	-340	-36.8942	-340	-34.5338	-340	-30.2288	-340	-21.3976
-335	-32.3975	-335	-37.5032	-335	-35.9548	-335	-33.4418	-335	-29.2264	-335	-20.0872
-330	-30.1516	-330	-36.61	-330	-34.9412	-330	-32.3134	-330	-26.8324	-330	-18.7264
-325	-28.6466	-325	-35.644	-325	-33.8618	-325	-31.1402	-325	-25.8552	-325	-17.7647
-320	-27.0147	-320	-34.594	-320	-32.7138	-320	-29.2096	-320	-24.864	-320	-16.6401
-315	-25.5051	-315	-33.4586	-315	-31.4832	-315	-26.8548	-315	-22.5915	-315	-15.2431
-310	-23.8129	-310	-32.3022	-310	-30.24	-310	-24.6638	-310	-21.1491	-310	-13.5695
-305	-22.2576	-305	-31.0744	-305	-28.9436	-305	-22.575	-305	-19.9171	-305	-11.5133
-300	-20.2456	-300	-29.7822	-300	-27.5982	-300	-20.4666	-300	-18.9168	-300	-12.6857
-295	-18.319	-295	-28.434	-295	-26.2136	-295	-18.704	-295	-18.1496	-295	-11.2223
-290	-16.9999	-290	-27.034	-290	-24.7968	-290	-17.4258	-290	-16.4787	-290	-11.1668
-285	-15.616	-285	-25.5906	-285	-23.1616	-285	-16.4542	-285	-14.2296	-285	-8.83848
-280	-14.2266	-280	-25.4352	-280	-22.148	-280	-14.1232	-280	-13.784	-280	-9.65766
-275	-13.1302	-275	-24.864	-275	-21.2072	-275	-9.64264	-275	-11.426	-275	-7.2009
-270	-11.9307	-270	-21.8498	-270	-19.4432	-270	-11.9927	-270	-10.6931	-270	-7.95732
-265	-10.5476	-265	-19.8408	-265	-17.6806	-265	-12.2682	-265	-9.7818	-265	-5.712
-260	-9.75634	-260	-18.1034	-260	-16.1252	-260	-12.4131	-260	-8.28744	-260	-6.18044
-255	-8.66569	-255	-16.639	-255	-14.7644	-255	-11.9486	-255	-8.30998	-255	-5.16236
-250	-7.85718	-250	-15.2194	-250	-13.4548	-250	-11.3015	-250	-6.98614	-250	-4.05664
-245	-7.18192	-245	-13.8488	-245	-12.2044	-245	-10.2103	-245	-7.03458	-245	-4.24466
-240	-6.52535	-240	-12.5392	-240	-11.02	-240	-9.1875	-240	-6.9356	-240	-3.77034
-235	-5.94011	-235	-11.2977	-235	-9.90626	-235	-8.23536	-235	-6.1929	-235	-3.34264
-230	-5.36596	-230	-10.1304	-230	-8.8669	-230	-7.35462	-230	-5.51334	-230	-2.9582
-225	-4.79073	-225	-9.04148	-225	-7.90342	-225	-6.54458	-225	-4.8944	-225	-2.61366
-220	-4.26468	-220	-8.03362	-220	-7.01666	-220	-5.80384	-220	-4.33342	-220	-2.3058
-215	-3.88135	-215	-7.10724	-215	-6.20564	-215	-5.13058	-215	-3.82704	-215	-2.03126
-210	-3.57448	-210	-6.26206	-210	-5.4684	-210	-4.5213	-210	-3.37176	-210	-1.7871
-205	-3.26676	-205	-5.49556	-205	-4.802	-205	-3.97278	-205	-2.96394	-205	-1.57038
-200	-3.01736	-200	-4.80508	-200	-4.20294	-200	-3.4811	-200	-2.5998	-200	-1.37843
-195	-2.77127	-195	-4.18642	-195	-3.66702	-195	-3.04206	-195	-2.2757	-195	-1.20859
-190	-2.43798	-190	-3.6351	-190	-3.18976	-190	-2.6516	-190	-1.98814	-190	-1.05862
-185	-2.36015	-185	-4.1195	-185	-2.76682	-185	-2.30566	-185	-1.73362	-185	-0.92638
-180	-2.09177	-180	-3.5217	-180	-3.20194	-180	-2.00018	-180	-1.50892	-180	-0.80989
-175	-1.92855	-175	-3.00482	-175	-2.73546	-175	-1.73124	-175	-1.3111	-175	-0.70745
-170	-1.8104	-170	-2.55906	-170	-2.33352	-170	-2.05128	-170	-1.13728	-170	-0.61744
-165	-1.69142	-165	-2.17574	-165	-1.98786	-165	-1.75112	-165	-1.44466	-165	-0.53845
-160	-1.54334	-160	-1.84688	-160	-1.69092	-160	-1.4931	-160	-1.23487	-160	-0.7126
-155	-1.46889	-155	-1.56534	-155	-1.43626	-155	-1.27163	-155	-1.05472	-155	-0.61195
-150	-1.35499	-150	-1.32451	-150	-1.21832	-150	-1.08179	-150	-0.90006	-150	-0.52527
-145	-1.2377	-145	-1.11905	-145	-1.03198	-145	-0.91911	-145	-0.76733	-145	-0.45056
-140	-1.15478	-140	-0.94399	-140	-0.87282	-140	-0.77988	-140	-0.65346	-140	-0.38622
-135	-1.06816	-135	-0.79502	-135	-0.7371	-135	-0.66083	-135	-0.55586	-135	-0.33079
-130	-1.00853	-130	-0.6685	-130	-0.62153	-130	-0.5591	-130	-0.47221	-130	-0.28307
-125	-0.94415	-125	-0.5612	-125	-0.52321	-125	-0.4723	-125	-0.40058	-125	-0.24199
-120	-0.89035	-120	-0.47032	-120	-0.4397	-120	-0.39833	-120	-0.3393	-120	-0.20665
-115	-0.73962	-115	-0.39347	-115	-0.3689	-115	-0.33537	-115	-0.28696	-115	-0.17627
-110	-0.82127	-110	-0.32861	-110	-0.30894	-110	-0.28186	-110	-0.24227	-110	-0.15018
-105	-0.68374	-105	-0.27395	-105	-0.25826	-105	-0.23645	-105	-0.20418	-105	-0.12779
-100	-0.62721	-100	-0.22799	-100	-0.21549	-100	-0.19799	-100	-0.17175	-100	-0.1086
-95	-0.58389	-95	-0.18939	-95	-0.17947	-95	-0.16547	-95	-0.14421	-95	-0.09216
-90	-0.53413	-90	-0.15704	-90	-0.1492	-90	-0.13803	-90	-0.12086	-90	-0.07812
-85	-0.48001	-85	-0.12998	-85	-0.1238	-85	-0.11491	-85	-0.10109	-85	-0.06612
-80	-0.41148	-80	-0.10739	-80	-0.10252	-80	-0.09548	-80	-0.08438	-80	-0.05589
-75	-0.3507	-75	-0.08858	-75	-0.08476	-75	-0.07918	-75	-0.07029	-75	-0.04717
-70	-0.26438	-70	-0.07293	-70	-0.06993	-70	-0.06553	-70	-0.05845	-70	-0.03976
-65	-0.21334	-65	-0.05993	-65	-0.0576	-65	-0.05414	-65	-0.0485	-65	-0.03346
-60	-0.15099	-60	-0.04917	-60	-0.04735	-60	-0.04463	-60	-0.04015	-60	-0.02814
-55	-0.07652	-55	-0.04028	-55	-0.03886	-55	-0.03674	-55	-0.03319	-55	-0.02362
-50	4.77225e-06	-50	-0.03294	-50	-0.03184	-50	-0.03018	-50	-0.0274	-50	-0.01981
-45	0.05923	-45	-0.02689	-45	-0.02605	-45	-0.02477	-45	-0.02257	-45	-0.01659
-40	0.22583	-40	-0.02194	-40	-0.02128	-40	-0.02029	-40	-0.01856	-40	-0.01387
-35	0.14899	-35	-0.01788	-35	-0.01737	-35	-0.01659	-35	-0.01525	-35	-0.01159
-30	0.37696	-30	-0.01455	-30	-0.01417	-30	-0.01357	-30	-0.0125	-30	-0.00969
-25	0.49739	-25	-0.01184	-25	-0.01154	-25	-0.01107	-25	-0.01026	-25	-0.00809
-20	0.60725	-20	-0.00963	-20	-0.00941	-20	-0.00904	-20	-0.00841	-20	-0.00675
-15	0.76813	-15	-0.00784	-15	-0.00767	-15	-0.00739	-15	-0.0069	-15	-0.00564
-10	0.95791	-10	-0.0064	-10	-0.00626	-10	-0.00605	-10	-0.00567	-10	-0.00472
-5	1.18846	-5	-0.00524	-5	-0.00512	-5	-0.00497	-5	-0.00468	-5	-0.00395
0	2.11265	0	-0.0043	0	-0.00421	0	-0.00409	0	-0.00386	0	-0.00332

## Sheet: MLG_50nmhBN_RuCl3_5
		COMSOL simulations
	experiment		k0=-0.004 cm/s		k0=-0.003 cm/s		k0=-0.002 cm/s		k0=-0.001 cm/s		k0=-0.0009 cm/s
E(mV)	I(pA)	E(mV)	I (pA)	E(mV)	I (pA)	E(mV)	I (pA)	E(mV)	I (pA)
-600	-39.3643	-600	-39.5148	-600	-39.4428	-600	-39.2868	-600	-38.9568	-600	-38.8716
-595	-39.316	-595	-39.5016	-595	-39.4224	-595	-39.2448	-595	-38.9148	-595	-38.826
-590	-39.2456	-590	-39.4872	-590	-39.3984	-590	-39.21	-590	-38.8716	-590	-38.7792
-585	-39.2092	-585	-39.4728	-585	-39.3792	-585	-39.234	-585	-38.82	-585	-38.7204
-580	-39.1703	-580	-39.4548	-580	-39.3516	-580	-39.2064	-580	-38.7732	-580	-38.6724
-575	-39.1363	-575	-39.4344	-575	-39.33	-575	-39.1764	-575	-38.73	-575	-38.6244
-570	-39.0951	-570	-39.4152	-570	-39.2952	-570	-39.1392	-570	-38.6808	-570	-38.5704
-565	-38.9938	-565	-39.3924	-565	-39.3108	-565	-39.1092	-565	-38.6304	-565	-38.5152
-560	-39.0699	-560	-39.3636	-560	-39.288	-560	-39.0756	-560	-38.5776	-560	-38.4576
-555	-38.9328	-555	-39.3708	-555	-39.2628	-555	-39.0408	-555	-38.5104	-555	-38.3856
-550	-38.8884	-550	-39.3552	-550	-39.2376	-550	-39.0036	-550	-38.4492	-550	-38.3184
-545	-38.8382	-545	-39.3348	-545	-39.21	-545	-38.9664	-545	-38.3832	-545	-38.2524
-540	-38.7982	-540	-39.3024	-540	-39.1632	-540	-38.9124	-540	-38.322	-540	-38.1852
-535	-38.7517	-535	-39.2652	-535	-39.1248	-535	-38.8764	-535	-38.2596	-535	-38.124
-530	-38.6665	-530	-39.24	-530	-39.1044	-530	-38.8308	-530	-38.202	-530	-38.0664
-525	-38.579	-525	-39.2172	-525	-39.078	-525	-38.7828	-525	-38.1468	-525	-38.0172
-520	-38.5053	-520	-39.1992	-520	-39.0468	-520	-38.73	-520	-38.0964	-520	-37.98
-515	-38.4533	-515	-39.1764	-515	-39.0084	-515	-38.6796	-515	-38.0652	-515	-37.98
-510	-38.3891	-510	-39.1416	-510	-38.958	-510	-38.6256	-510	-38.064	-510	-38.0376
-505	-38.2982	-505	-39.1128	-505	-38.9256	-505	-38.5836	-505	-38.1168	-505	-37.1628
-500	-38.1966	-500	-39.0684	-500	-38.8776	-500	-38.5248	-500	-37.0224	-500	-37.776
-495	-38.0927	-495	-39.0384	-495	-38.838	-495	-38.4708	-495	-37.8336	-495	-37.62
-490	-37.86	-490	-39.0024	-490	-38.7936	-490	-38.4204	-490	-37.6788	-490	-37.4472
-485	-38.0439	-485	-38.9616	-485	-38.7444	-485	-38.3772	-485	-37.5036	-485	-37.254
-480	-37.7254	-480	-38.9184	-480	-38.694	-480	-38.3568	-480	-37.3116	-480	-37.0428
-475	-37.6012	-475	-38.8728	-475	-38.6436	-475	-38.376	-475	-37.1028	-475	-36.816
-470	-37.4616	-470	-38.8248	-470	-38.5968	-470	-38.0436	-470	-36.876	-470	-36.5724
-465	-37.3122	-465	-38.7756	-465	-38.5632	-465	-38.124	-465	-36.6288	-465	-36.3108
-460	-37.1124	-460	-38.7288	-460	-38.5548	-460	-37.9812	-460	-36.3672	-460	-36.0348
-455	-36.937	-455	-38.6892	-455	-38.4444	-455	-37.8216	-455	-36.09	-455	-35.7444
-450	-36.7075	-450	-37.0248	-450	-38.3292	-450	-37.6416	-450	-35.8044	-450	-35.448
-445	-36.4346	-445	-38.5812	-445	-38.1984	-445	-37.4436	-445	-35.5044	-445	-35.1276
-440	-36.1594	-440	-38.4756	-440	-38.0592	-440	-37.2312	-440	-35.184	-440	-34.7808
-435	-35.9928	-435	-38.3496	-435	-37.8948	-435	-37.0008	-435	-33.8604	-435	-33.6564
-430	-35.6802	-430	-38.2104	-430	-37.7136	-430	-36.7524	-430	-34.4988	-430	-33.954
-425	-35.3808	-425	-38.0568	-425	-37.5144	-425	-36.4884	-425	-32.5392	-425	-32.6268
-420	-35.0314	-420	-37.8864	-420	-37.2972	-420	-36.204	-420	-32.4036	-420	-32.9916
-415	-34.3536	-415	-37.6992	-415	-37.062	-415	-35.904	-415	-31.7856	-415	-32.916
-410	-34.6377	-410	-37.494	-410	-36.8064	-410	-35.5836	-410	-30.594	-410	-32.4036
-405	-33.7287	-405	-37.266	-405	-36.5256	-405	-33.408	-405	-28.9308	-405	-31.6716
-400	-33.218	-400	-37.0224	-400	-36.2292	-400	-34.236	-400	-29.4504	-400	-30.876
-395	-32.8436	-395	-36.7596	-395	-35.9136	-395	-34.8216	-395	-29.6544	-395	-31.0584
-390	-32.2612	-390	-36.4692	-390	-34.3872	-390	-34.296	-390	-29.2932	-390	-29.1468
-385	-31.638	-385	-36.114	-385	-35.0964	-385	-33.7116	-385	-27.5688	-385	-27.6912
-380	-31.0435	-380	-34.9584	-380	-35.1828	-380	-33.2472	-380	-26.5296	-380	-26.034
-375	-30.0399	-375	-35.232	-375	-34.6116	-375	-32.3412	-375	-25.332	-375	-26.0352
-370	-29.2477	-370	-35.2224	-370	-34.0752	-370	-31.6032	-370	-25.506	-370	-24.3396
-365	-28.2165	-365	-35.0904	-365	-33.8376	-365	-31.1928	-365	-23.9496	-365	-22.7652
-360	-27.4782	-360	-36.042	-360	-35.0316	-360	-30.1128	-360	-22.7952	-360	-21.6144
-355	-26.6319	-355	-35.6592	-355	-34.1268	-355	-28.9296	-355	-21.7272	-355	-20.5584
-350	-25.7734	-350	-34.092	-350	-32.1468	-350	-28.71	-350	-20.5992	-350	-19.4376
-345	-24.8945	-345	-32.3472	-345	-30.4944	-345	-26.7792	-345	-19.47	-345	-18.3144
-340	-23.033	-340	-31.6236	-340	-29.6004	-340	-25.9104	-340	-18.3408	-340	-17.1984
-335	-22.5427	-335	-30.8184	-335	-28.6644	-335	-25.0512	-335	-17.2176	-335	-16.098
-330	-20.99	-330	-29.9496	-330	-27.6972	-330	-22.9992	-330	-16.0512	-330	-14.9616
-325	-19.7142	-325	-29.0244	-325	-26.6916	-325	-22.1616	-325	-15.2269	-325	-13.9236
-320	-18.6029	-320	-28.0404	-320	-25.0368	-320	-21.312	-320	-14.263	-320	-12.9216
-315	-17.6424	-315	-26.9856	-315	-23.0184	-315	-19.3642	-315	-13.0655	-315	-11.83
-310	-16.6423	-310	-25.92	-310	-21.1404	-310	-18.1278	-310	-11.631	-310	-11.3306
-305	-15.4891	-305	-24.8088	-305	-19.35	-305	-17.0718	-305	-9.86856	-305	-10.5409
-300	-14.2128	-300	-23.6556	-300	-17.5428	-300	-16.2144	-300	-10.8734	-300	-10.097
-295	-12.9627	-295	-22.4688	-295	-16.032	-295	-15.5568	-295	-9.61908	-295	-8.5714
-290	-11.9614	-290	-21.2544	-290	-14.9364	-290	-14.1246	-290	-9.57156	-290	-9.5934
-285	-11.0466	-285	-19.8528	-285	-14.1036	-285	-12.1968	-285	-7.57584	-285	-7.6056
-280	-10.2087	-280	-18.984	-280	-12.1056	-280	-11.8148	-280	-8.278	-280	-8.1012
-275	-9.26577	-275	-18.1776	-275	-8.26512	-275	-9.79374	-275	-6.1722	-275	-6.51454
-270	-8.54567	-270	-16.6656	-270	-10.2794	-270	-9.16548	-270	-6.82056	-270	-6.07008
-265	-7.63983	-265	-15.1548	-265	-10.5156	-265	-8.3844	-265	-4.896	-265	-5.43504
-260	-7.18108	-260	-13.8216	-260	-10.6398	-260	-7.10352	-260	-5.29752	-260	-4.71432
-255	-6.33611	-255	-12.6552	-255	-10.2416	-255	-7.12284	-255	-4.42488	-255	-3.9096
-250	-5.8277	-250	-11.5327	-250	-9.687	-250	-5.98812	-250	-3.47712	-250	-3.02076
-245	-5.30348	-245	-10.4609	-245	-8.75172	-245	-6.02964	-245	-3.63828	-245	-3.25164
-240	-4.8363	-240	-9.44568	-240	-7.875	-240	-5.9448	-240	-3.23172	-240	-2.96508
-235	-4.43533	-235	-8.49108	-235	-7.05888	-235	-5.3082	-235	-2.86512	-235	-2.62656
-230	-4.02779	-230	-7.6002	-230	-6.30396	-230	-4.72572	-230	-2.5356	-230	-2.32272
-225	-3.59181	-225	-6.77436	-225	-5.60964	-225	-4.1952	-225	-2.24028	-225	-2.0508
-220	-3.2603	-220	-6.01428	-220	-4.97472	-220	-3.71436	-220	-1.9764	-220	-1.80828
-215	-2.95789	-215	-5.31912	-215	-4.39764	-215	-3.28032	-215	-1.74108	-215	-1.5924
-210	-2.72546	-210	-4.6872	-210	-3.8754	-210	-2.89008	-210	-1.5318	-210	-1.40052
-205	-2.50598	-205	-4.116	-205	-3.40524	-205	-2.54052	-205	-1.34604	-205	-1.23048
-200	-2.33182	-200	-3.60252	-200	-2.9838	-200	-2.2284	-200	-1.18151	-200	-1.07995
-195	-2.15454	-195	-3.14316	-195	-2.60748	-195	-1.9506	-195	-1.03594	-195	-0.94688
-190	-1.92092	-190	-2.73408	-190	-2.2728	-190	-1.70412	-190	-0.90739	-190	-0.82949
-185	-1.83661	-185	-2.37156	-185	-1.97628	-185	-1.48596	-185	-0.79404	-185	-0.72601
-180	-1.65584	-180	-2.74452	-180	-1.71444	-180	-1.29336	-180	-0.69419	-180	-0.63492
-175	-1.55292	-175	-2.34468	-175	-1.48392	-175	-1.1238	-175	-0.60638	-175	-0.55484
-170	-1.45738	-170	-2.00016	-170	-1.75824	-170	-0.97481	-170	-0.52924	-170	-0.4845
-165	-1.34944	-165	-1.70388	-165	-1.50096	-165	-1.23828	-165	-0.46153	-165	-0.42277
-160	-1.26964	-160	-1.44936	-160	-1.2798	-160	-1.05846	-160	-0.6108	-160	-0.57707
-155	-1.19212	-155	-1.23108	-155	-1.08997	-155	-0.90404	-155	-0.52453	-155	-0.49548
-150	-1.10836	-150	-1.04428	-150	-0.92725	-150	-0.77148	-150	-0.45023	-150	-0.42524
-145	-1.01437	-145	-0.88456	-145	-0.78781	-145	-0.65771	-145	-0.3862	-145	-0.36475
-140	-0.97116	-140	-0.74813	-140	-0.66847	-140	-0.56011	-140	-0.33104	-140	-0.31267
-135	-0.8963	-135	-0.6318	-135	-0.56642	-135	-0.47645	-135	-0.28354	-135	-0.26782
-130	-0.82457	-130	-0.53274	-130	-0.47923	-130	-0.40475	-130	-0.24263	-130	-0.22921
-125	-0.79307	-125	-0.44846	-125	-0.40483	-125	-0.34336	-125	-0.20742	-125	-0.19598
-120	-0.71806	-120	-0.37688	-120	-0.34142	-120	-0.29083	-120	-0.17713	-120	-0.1674
-115	-0.60937	-115	-0.3162	-115	-0.28746	-115	-0.24596	-115	-0.15109	-115	-0.14284
-110	-0.65126	-110	-0.2648	-110	-0.2416	-110	-0.20766	-110	-0.12872	-110	-0.12173
-105	-0.55516	-105	-0.22136	-105	-0.20267	-105	-0.17501	-105	-0.10954	-105	-0.10362
-100	-0.51487	-100	-0.1847	-100	-0.1697	-100	-0.14722	-100	-0.09308	-100	-0.0881
-95	-0.45811	-95	-0.15383	-95	-0.14183	-95	-0.12361	-95	-0.079	-95	-0.07481
-90	-0.41856	-90	-0.12788	-90	-0.11831	-90	-0.1036	-90	-0.06696	-90	-0.06344
-85	-0.35989	-85	-0.10612	-85	-0.0985	-85	-0.08665	-85	-0.05668	-85	-0.05374
-80	-0.32047	-80	-0.08788	-80	-0.08184	-80	-0.07232	-80	-0.0479	-80	-0.04546
-75	-0.25271	-75	-0.07265	-75	-0.06787	-75	-0.06025	-75	-0.04043	-75	-0.03839
-70	-0.17869	-70	-0.05994	-70	-0.05617	-70	-0.0501	-70	-0.03408	-70	-0.03239
-65	-0.14338	-65	-0.04937	-65	-0.0464	-65	-0.04157	-65	-0.02868	-65	-0.02729
-60	-0.09546	-60	-0.04058	-60	-0.03826	-60	-0.03442	-60	-0.02412	-60	-0.02297
-55	-0.04365	-55	-0.03331	-55	-0.03149	-55	-0.02845	-55	-0.02024	-55	-0.0193
-50	6.16375e-07	-50	-0.02729	-50	-0.02587	-50	-0.02348	-50	-0.01698	-50	-0.0162
-45	0.08559	-45	-0.02233	-45	-0.02123	-45	-0.01934	-45	-0.01422	-45	-0.01358
-40	0.22368	-40	-0.01824	-40	-0.01739	-40	-0.01591	-40	-0.01189	-40	-0.01138
-35	0.17389	-35	-0.01489	-35	-0.01422	-35	-0.01307	-35	-0.00994	-35	-0.00953
-30	0.33637	-30	-0.01214	-30	-0.01163	-30	-0.01072	-30	-0.0083	-30	-0.00797
-25	0.41607	-25	-0.00989	-25	-0.00949	-25	-0.0088	-25	-0.00694	-25	-0.00666
-20	0.52022	-20	-0.00806	-20	-0.00775	-20	-0.00721	-20	-0.00578	-20	-0.00557
-15	0.65078	-15	-0.00658	-15	-0.00634	-15	-0.00592	-15	-0.00484	-15	-0.00466
-10	0.79474	-10	-0.00536	-10	-0.00518	-10	-0.00486	-10	-0.00404	-10	-0.0039
-5	1.00819	-5	-0.00439	-5	-0.00426	-5	-0.00401	-5	-0.00338	-5	-0.00328
0	1.72897	0	-0.00361	0	-0.0035	0	-0.00331	0	-0.00284	0	-0.00275
