# Supplementary material for: Electronic origin of reorganization energy in interfacial electron transfer
Source: Nature. 2026 Apr 22;653(8113):98–103. doi: 10.1038/s41586-026-10311-2 (PMC13149326; doi:10.1038/s41586-026-10311-2)
Supplement: Supplementary file 7 — Source Data Extended Data Fig. 4 [file 41586_2026_10311_MOESM7_ESM.zip › ExtendedFig4 data/ExtendedFig4_f.xlsx]

## Sheet: Au1
		COMSOL simulations
	experiment		E0=-270mV		E0=-265mV		E0=-260mV		E0=-265mV		E0=-250mV		E0=-245mV
E(mV)	I(pA)	E(mV)	I (pA)	E(mV)	I (pA)	E(mV)	I (pA)	E(mV)	I (pA)	E(mV)	E(mV)	I (pA)	E(mV)
-500	-22.0781	-500	-21.081	-500	-21.082	-500	-21.083	-500	-21.085	-500	-21.085	-500	-21.086
-495	-22.0933	-495	-21.08	-495	-21.081	-495	-21.083	-495	-21.084	-495	-21.085	-495	-21.086
-490	-21.9765	-490	-21.078	-490	-21.08	-490	-21.082	-490	-21.083	-490	-21.084	-490	-21.085
-485	-21.8598	-485	-21.079	-485	-21.08	-485	-21.081	-485	-21.082	-485	-21.083	-485	-21.085
-480	-21.7425	-480	-21.079	-480	-21.08	-480	-21.081	-480	-21.081	-480	-21.083	-480	-21.084
-475	-21.6502	-475	-21.078	-475	-21.08	-475	-21.081	-475	-21.082	-475	-21.082	-475	-21.083
-470	-21.5711	-470	-21.076	-470	-21.079	-470	-21.081	-470	-21.082	-470	-21.083	-470	-21.083
-465	-21.4987	-465	-21.067	-465	-21.071	-465	-21.074	-465	-21.077	-465	-21.078	-465	-21.08
-460	-21.429	-460	-21.045	-460	-21.052	-460	-21.057	-460	-21.062	-460	-21.066	-460	-21.069
-455	-21.3722	-455	-21.02	-455	-21.031	-455	-21.039	-455	-21.046	-455	-21.052	-455	-21.058
-450	-21.3031	-450	-20.994	-450	-21.009	-450	-21.021	-450	-21.031	-450	-21.039	-450	-21.046
-445	-21.2482	-445	-20.972	-445	-20.989	-445	-21.002	-445	-21.014	-445	-21.026	-445	-21.036
-440	-21.2107	-440	-20.941	-440	-20.964	-440	-20.984	-440	-21.001	-440	-21.014	-440	-21.026
-435	-21.1449	-435	-20.908	-435	-20.937	-435	-20.962	-435	-20.982	-435	-20.999	-435	-21.013
-430	-21.1055	-430	-20.876	-430	-20.911	-430	-20.94	-430	-20.965	-430	-20.985	-430	-21.001
-425	-21.0754	-425	-20.842	-425	-20.883	-425	-20.918	-425	-20.946	-425	-20.96	-425	-20.979
-420	-21.0483	-420	-20.802	-420	-20.851	-420	-20.892	-420	-20.923	-420	-20.934	-420	-20.965
-415	-20.9862	-415	-20.756	-415	-20.813	-415	-20.86	-415	-20.895	-415	-20.912	-415	-20.946
-410	-20.9955	-410	-20.702	-410	-20.768	-410	-20.824	-410	-20.869	-410	-20.881	-410	-20.925
-405	-20.9595	-405	-20.64	-405	-20.718	-405	-20.783	-405	-20.835	-405	-20.856	-405	-20.902
-400	-20.9442	-400	-20.566	-400	-20.656	-400	-20.731	-400	-20.793	-400	-20.844	-400	-20.86
-395	-20.9124	-395	-20.486	-395	-20.59	-395	-20.677	-395	-20.748	-395	-20.807	-395	-20.847
-390	-20.8837	-390	-20.396	-390	-20.515	-390	-20.614	-390	-20.696	-390	-20.765	-390	-20.821
-385	-20.8708	-385	-20.294	-385	-20.431	-385	-20.544	-385	-20.638	-385	-20.716	-385	-20.781
-380	-20.826	-380	-20.181	-380	-20.338	-380	-20.467	-380	-20.573	-380	-20.662	-380	-20.736
-375	-20.8338	-375	-20.054	-375	-20.232	-375	-20.38	-375	-20.502	-375	-20.603	-375	-20.686
-370	-20.7901	-370	-19.912	-370	-20.114	-370	-20.282	-370	-20.421	-370	-20.535	-370	-20.63
-365	-20.7706	-365	-19.751	-365	-19.981	-365	-20.169	-365	-20.325	-365	-20.455	-365	-20.562
-360	-20.7336	-360	-19.573	-360	-19.833	-360	-20.048	-360	-20.226	-360	-20.373	-360	-20.495
-355	-20.6868	-355	-19.372	-355	-19.666	-355	-19.909	-355	-20.111	-355	-20.278	-355	-20.416
-350	-20.6443	-350	-19.146	-350	-19.478	-350	-19.753	-350	-19.981	-350	-20.171	-350	-20.327
-345	-20.5628	-345	-18.887	-345	-19.265	-345	-19.576	-345	-19.834	-345	-20.048	-345	-20.226
-340	-20.5263	-340	-18.591	-340	-19.019	-340	-19.374	-340	-19.666	-340	-19.908	-340	-20.109
-335	-20.3757	-335	-18.266	-335	-18.744	-335	-19.14	-335	-19.468	-335	-19.74	-335	-19.968
-330	-20.3137	-330	-17.903	-330	-18.442	-330	-18.89	-330	-19.261	-330	-19.569	-330	-19.822
-325	-20.214	-325	-17.495	-325	-18.103	-325	-18.607	-325	-19.027	-325	-19.375	-325	-19.664
-320	-20.0889	-320	-17.038	-320	-17.719	-320	-18.289	-320	-18.762	-320	-19.155	-320	-19.482
-315	-19.8887	-315	-16.518	-315	-17.282	-315	-17.921	-315	-18.457	-315	-18.902	-315	-19.272
-310	-19.6863	-310	-15.946	-310	-16.797	-310	-17.513	-310	-18.112	-310	-18.614	-310	-19.031
-305	-19.4364	-305	-15.278	-305	-16.229	-305	-17.04	-305	-17.715	-305	-18.28	-305	-18.754
-300	-19.1706	-300	-14.567	-300	-15.616	-300	-16.508	-300	-17.264	-300	-17.899	-300	-18.433
-295	-18.778	-295	-13.778	-295	-14.925	-295	-15.915	-295	-16.758	-295	-17.472	-295	-18.073
-290	-18.3877	-290	-12.95	-290	-14.16	-290	-15.248	-290	-16.185	-290	-16.982	-290	-17.657
-285	-17.9275	-285	-12.026	-285	-13.372	-285	-14.534	-285	-15.565	-285	-16.448	-285	-17.2
-280	-17.4039	-280	-11.579	-280	-12.502	-280	-13.743	-280	-14.861	-280	-15.84	-280	-16.676
-275	-16.7688	-275	-10.655	-275	-12.244	-275	-12.968	-275	-14.096	-275	-15.169	-275	-16.099
-270	-16.0129	-270	-10.473	-270	-11.005	-270	-12.886	-270	-13.405	-270	-14.425	-270	-15.449
-265	-15.1505	-265	-9.2285	-265	-10.841	-265	-12.309	-265	-13.506	-265	-13.829	-265	-14.74
-260	-14.3035	-260	-7.9719	-260	-9.6428	-260	-11.18	-260	-12.583	-260	-13.38	-260	-14.242
-255	-13.3826	-255	-6.7403	-255	-8.4411	-255	-10.025	-255	-11.492	-255	-12.834	-255	-6.5739
-250	-12.3989	-250	-5.6063	-250	-7.2433	-250	-8.8638	-250	-10.372	-250	-11.776	-250	-9.6753
-245	-11.3674	-245	-4.5913	-245	-6.139	-245	-7.7016	-245	-9.2418	-245	-10.683	-245	-10.401
-240	-10.362	-240	-3.7136	-240	-5.1463	-240	-6.6211	-240	-8.1179	-240	-9.5848	-240	-10.964
-235	-9.32955	-235	-2.985	-235	-4.2825	-235	-5.6499	-235	-7.059	-235	-8.4915	-235	-9.8876
-230	-8.20819	-230	-2.4084	-230	-3.5636	-230	-4.8056	-230	-6.1148	-230	-7.4078	-230	-8.7886
-225	-7.12807	-225	-1.9123	-225	-2.9206	-225	-4.0242	-225	-5.213	-225	-6.4668	-225	-7.7673
-220	-6.24688	-220	-1.5971	-220	-2.461	-220	-3.4255	-220	-4.4842	-220	-5.627	-220	-6.8359
-215	-5.39778	-215	-1.3813	-215	-2.1165	-215	-2.9481	-215	-3.8775	-215	-4.8991	-215	-6.0021
-210	-4.68813	-210	-1.191	-210	-1.7995	-210	-2.509	-210	-3.2916	-210	-4.2189	-210	-5.2459
-205	-3.98366	-205	-0.8759	-205	-0.262	-205	-0.2523	-205	-0.2394	-205	-0.3149	-205	-4.2611
-200	-3.3682	-200	-0.5214	-200	-0.1966	-200	-0.1913	-200	-0.1846	-200	-0.4811	-200	-2.9943
-195	-2.87369	-195	-0.2439	-195	-0.1753	-195	-0.1752	-195	-0.1738	-195	-0.1709	-195	-1.9546
-190	-2.38017	-190	-0.1127	-190	-0.1131	-190	-0.1131	-190	-0.1127	-190	-0.2442	-190	-0.524
-185	-1.95848	-185	-0.5414	-185	-0.5521	-185	-0.5653	-185	-0.5794	-185	-0.5266	-185	-0.2242
-180	-1.61967	-180	-0.1786	-180	-0.1894	-180	-0.2026	-180	-0.2177	-180	-0.4239	-180	2.48925
-175	-1.36331	-175	-0.1255	-175	-0.1154	-175	-1.024	-175	-0.8671	-175	-0.6867	-175	-0.4912
-170	-1.13773	-170	-0.0893	-170	-0.2509	-170	-0.2654	-170	-0.2827	-170	-0.3034	-170	-2.9243
-165	-0.95578	-165	-0.2049	-165	-2.1542	-165	-2.281	-165	-0.2433	-165	-2.6147	-165	-2.8315
-160	-0.79597	-160	-0.1821	-160	-0.1911	-160	-0.202	-160	-0.215	-160	-0.2306	-160	-0.5804
-155	-0.65221	-155	-0.1556	-155	-0.1633	-155	-1.7273	-155	-1.8402	-155	-0.1976	-155	-2.1381
-150	-0.53532	-150	-0.1318	-150	-0.1385	-150	-0.1466	-150	-0.1563	-150	-1.6794	-150	-1.8195
-145	-0.45338	-145	-1.1031	-145	-0.116	-145	-0.1228	-145	-1.3105	-145	-1.4098	-145	-1.529
-140	-0.3961	-140	-0.9284	-140	-0.0977	-140	-1.0355	-140	-1.1059	-140	-1.1906	-140	-1.2927
-135	-0.36176	-135	-0.3306	-135	-0.3725	-135	-0.4231	-135	-0.4841	-135	-0.5579	-135	-0.6469
-130	-0.31025	-130	-0.2344	-130	-0.2695	-130	-0.312	-130	-0.3635	-130	-0.4256	-130	-0.5006
-125	-0.26939	-125	-0.4622	-125	-0.4911	-125	-0.526	-125	-0.5683	-125	-0.6193	-125	-0.681
-120	-0.23857	-120	-0.3706	-120	-0.3948	-120	-0.424	-120	-0.4595	-120	-0.5024	-120	-0.5543
-115	-0.23706	-115	-0.2943	-115	-0.3143	-115	-0.3386	-115	-0.3679	-115	-0.4034	-115	-0.4464
-110	-0.21739	-110	-0.228	-110	-0.2446	-110	-0.2647	-110	-0.289	-110	-0.3185	-110	-0.3542
-105	-0.21519	-105	-0.1749	-105	-0.1886	-105	-0.2052	-105	-0.2253	-105	-0.2497	-105	-0.2793
-100	-0.17957	-100	-0.1331	-100	-0.1444	-100	-0.1581	-100	-0.1747	-100	-0.1948	-100	-0.2192
-95	-0.18248	-95	-0.1007	-95	-0.11	-95	-0.1213	-95	-0.1349	-95	-0.1515	-95	-0.1715
-90	-0.1863	-90	-0.0759	-90	-0.0835	-90	-0.0927	-90	-0.1039	-90	-0.1175	-90	-0.134
-85	-0.19478	-85	-0.057	-85	-0.0632	-85	-0.0707	-85	-0.0799	-85	-0.091	-85	-0.1045
-80	-0.16817	-80	-0.0427	-80	-0.0478	-80	-0.0539	-80	-0.0614	-80	-0.0705	-80	-0.0815
-75	-0.17538	-75	-0.032	-75	-0.0362	-75	-0.0412	-75	-0.0473	-75	-0.0547	-75	-0.0637
-70	-0.18739	-70	-0.0241	-70	-0.0275	-70	-0.0316	-70	-0.0366	-70	-0.0426	-70	-0.0499
-65	-0.19515	-65	-0.0183	-65	-0.021	-65	-0.0243	-65	-0.0284	-65	-0.0333	-65	-0.0392
-60	-0.15717	-60	-0.0139	-60	-0.0162	-60	-0.0189	-60	-0.0222	-60	-0.0261	-60	-0.031
-55	-0.17685	-55	-0.0107	-55	-0.0125	-55	-0.0147	-55	-0.0174	-55	-0.0206	-55	-0.0245
-50	-0.17371	-50	-0.0083	-50	-0.0097	-50	-0.0115	-50	-0.0137	-50	-0.0163	-50	-0.0195
-45	-0.15776	-45	-0.0064	-45	-0.0076	-45	-0.0091	-45	-0.0108	-45	-0.0129	-45	-0.0155
-40	-0.18385	-40	-0.0286	-40	-0.0296	-40	-0.0308	-40	-0.0322	-40	-0.0339	-40	-0.0359
-35	-0.13176	-35	-0.0192	-35	-0.0199	-35	-0.0209	-35	-0.022	-35	-0.0234	-35	-0.0251
-30	-0.11535	-30	-0.0125	-30	-0.0131	-30	-0.0139	-30	-0.0148	-30	-0.0159	-30	-0.0172
-25	-0.12707	-25	-0.0079	-25	-0.0084	-25	-0.009	-25	-0.0098	-25	-0.0106	-25	-0.0118
-20	-0.11256	-20	-0.0048	-20	-0.0053	-20	-0.0058	-20	-0.0063	-20	-0.0071	-20	-0.008
-15	-0.07953	-15	-0.0029	-15	-0.0032	-15	-0.0036	-15	-0.0041	-15	-0.0047	-15	-0.0054
-10	-0.06117	-10	-0.0018	-10	-0.002	-10	-0.0023	-10	-0.0027	-10	-0.0032	-10	-0.0038
-5	-0.03232	-5	-0.0011	-5	-0.0013	-5	-0.0016	-5	-0.0019	-5	-0.0023	-5	-0.0027
0	-3.9974e-06	0	#######	0	#######	0	-0.0012	0	-0.0014	0	-0.0017	0	-0.0021

## Sheet: Au2
		COMSOL simulations
	experiment		E0=-270mV		E0=-265mV		E0=-260mV		E0=-265mV		E0=-250mV		E0=-245mV
E(mV)	I(pA)	E(mV)	I (pA)	E(mV)	I (pA)	E(mV)	I (pA)	E(mV)	I (pA)	E(mV)	E(mV)	I (pA)	E(mV)
-500	-22.0128	-500	-21.081	-500	-21.082	-500	-21.083	-500	-21.085	-500	-21.085	-500	-21.086
-495	-21.9811	-495	-21.08	-495	-21.081	-495	-21.083	-495	-21.084	-495	-21.085	-495	-21.086
-490	-21.8642	-490	-21.078	-490	-21.08	-490	-21.082	-490	-21.083	-490	-21.084	-490	-21.085
-485	-21.7432	-485	-21.079	-485	-21.08	-485	-21.081	-485	-21.082	-485	-21.083	-485	-21.085
-480	-21.6453	-480	-21.079	-480	-21.08	-480	-21.081	-480	-21.081	-480	-21.083	-480	-21.084
-475	-21.5459	-475	-21.078	-475	-21.08	-475	-21.081	-475	-21.082	-475	-21.082	-475	-21.083
-470	-21.4405	-470	-21.076	-470	-21.079	-470	-21.081	-470	-21.082	-470	-21.083	-470	-21.083
-465	-21.3717	-465	-21.067	-465	-21.071	-465	-21.074	-465	-21.077	-465	-21.078	-465	-21.08
-460	-21.3199	-460	-21.045	-460	-21.052	-460	-21.057	-460	-21.062	-460	-21.066	-460	-21.069
-455	-21.2366	-455	-21.02	-455	-21.031	-455	-21.039	-455	-21.046	-455	-21.052	-455	-21.058
-450	-21.1704	-450	-20.994	-450	-21.009	-450	-21.021	-450	-21.031	-450	-21.039	-450	-21.046
-445	-21.1467	-445	-20.972	-445	-20.989	-445	-21.002	-445	-21.014	-445	-21.026	-445	-21.036
-440	-21.0406	-440	-20.941	-440	-20.964	-440	-20.984	-440	-21.001	-440	-21.014	-440	-21.026
-435	-21.0649	-435	-20.908	-435	-20.937	-435	-20.962	-435	-20.982	-435	-20.999	-435	-21.013
-430	-21.0007	-430	-20.876	-430	-20.911	-430	-20.94	-430	-20.965	-430	-20.985	-430	-21.001
-425	-20.9706	-425	-20.842	-425	-20.883	-425	-20.918	-425	-20.946	-425	-20.96	-425	-20.979
-420	-20.9292	-420	-20.802	-420	-20.851	-420	-20.892	-420	-20.923	-420	-20.934	-420	-20.965
-415	-20.8965	-415	-20.756	-415	-20.813	-415	-20.86	-415	-20.895	-415	-20.912	-415	-20.946
-410	-20.8612	-410	-20.702	-410	-20.768	-410	-20.824	-410	-20.869	-410	-20.881	-410	-20.925
-405	-20.836	-405	-20.64	-405	-20.718	-405	-20.783	-405	-20.835	-405	-20.856	-405	-20.902
-400	-20.8189	-400	-20.566	-400	-20.656	-400	-20.731	-400	-20.793	-400	-20.844	-400	-20.86
-395	-20.8065	-395	-20.486	-395	-20.59	-395	-20.677	-395	-20.748	-395	-20.807	-395	-20.847
-390	-20.7581	-390	-20.396	-390	-20.515	-390	-20.614	-390	-20.696	-390	-20.765	-390	-20.821
-385	-20.7426	-385	-20.294	-385	-20.431	-385	-20.544	-385	-20.638	-385	-20.716	-385	-20.781
-380	-20.7452	-380	-20.181	-380	-20.338	-380	-20.467	-380	-20.573	-380	-20.662	-380	-20.736
-375	-20.7109	-375	-20.054	-375	-20.232	-375	-20.38	-375	-20.502	-375	-20.603	-375	-20.686
-370	-20.6957	-370	-19.912	-370	-20.114	-370	-20.282	-370	-20.421	-370	-20.535	-370	-20.63
-365	-20.651	-365	-19.751	-365	-19.981	-365	-20.169	-365	-20.325	-365	-20.455	-365	-20.562
-360	-20.6425	-360	-19.573	-360	-19.833	-360	-20.048	-360	-20.226	-360	-20.373	-360	-20.495
-355	-20.5879	-355	-19.372	-355	-19.666	-355	-19.909	-355	-20.111	-355	-20.278	-355	-20.416
-350	-20.5333	-350	-19.146	-350	-19.478	-350	-19.753	-350	-19.981	-350	-20.171	-350	-20.327
-345	-20.487	-345	-18.887	-345	-19.265	-345	-19.576	-345	-19.834	-345	-20.048	-345	-20.226
-340	-20.4143	-340	-18.591	-340	-19.019	-340	-19.374	-340	-19.666	-340	-19.908	-340	-20.109
-335	-20.3341	-335	-18.266	-335	-18.744	-335	-19.14	-335	-19.468	-335	-19.74	-335	-19.968
-330	-20.2485	-330	-17.903	-330	-18.442	-330	-18.89	-330	-19.261	-330	-19.569	-330	-19.822
-325	-20.1118	-325	-17.495	-325	-18.103	-325	-18.607	-325	-19.027	-325	-19.375	-325	-19.664
-320	-19.9702	-320	-17.038	-320	-17.719	-320	-18.289	-320	-18.762	-320	-19.155	-320	-19.482
-315	-19.6958	-315	-16.518	-315	-17.282	-315	-17.921	-315	-18.457	-315	-18.902	-315	-19.272
-310	-19.7145	-310	-15.946	-310	-16.797	-310	-17.513	-310	-18.112	-310	-18.614	-310	-19.031
-305	-19.3279	-305	-15.278	-305	-16.229	-305	-17.04	-305	-17.715	-305	-18.28	-305	-18.754
-300	-19.0283	-300	-14.567	-300	-15.616	-300	-16.508	-300	-17.264	-300	-17.899	-300	-18.433
-295	-18.6814	-295	-13.778	-295	-14.925	-295	-15.915	-295	-16.758	-295	-17.472	-295	-18.073
-290	-18.2854	-290	-12.95	-290	-14.16	-290	-15.248	-290	-16.185	-290	-16.982	-290	-17.657
-285	-17.8347	-285	-12.026	-285	-13.372	-285	-14.534	-285	-15.565	-285	-16.448	-285	-17.2
-280	-17.2882	-280	-11.579	-280	-12.502	-280	-13.743	-280	-14.861	-280	-15.84	-280	-16.676
-275	-16.6847	-275	-10.655	-275	-12.244	-275	-12.968	-275	-14.096	-275	-15.169	-275	-16.099
-270	-15.8268	-270	-10.473	-270	-11.005	-270	-12.886	-270	-13.405	-270	-14.425	-270	-15.449
-265	-15.0605	-265	-9.2285	-265	-10.841	-265	-12.309	-265	-13.506	-265	-13.829	-265	-14.74
-260	-14.1929	-260	-7.9719	-260	-9.6428	-260	-11.18	-260	-12.583	-260	-13.38	-260	-14.242
-255	-13.267	-255	-6.7403	-255	-8.4411	-255	-10.025	-255	-11.492	-255	-12.834	-255	-6.5739
-250	-12.2852	-250	-5.6063	-250	-7.2433	-250	-8.8638	-250	-10.372	-250	-11.776	-250	-9.6753
-245	-11.2828	-245	-4.5913	-245	-6.139	-245	-7.7016	-245	-9.2418	-245	-10.683	-245	-10.401
-240	-10.2739	-240	-3.7136	-240	-5.1463	-240	-6.6211	-240	-8.1179	-240	-9.5848	-240	-10.964
-235	-9.24794	-235	-2.985	-235	-4.2825	-235	-5.6499	-235	-7.059	-235	-8.4915	-235	-9.8876
-230	-8.23868	-230	-2.4084	-230	-3.5636	-230	-4.8056	-230	-6.1148	-230	-7.4078	-230	-8.7886
-225	-7.06611	-225	-1.9123	-225	-2.9206	-225	-4.0242	-225	-5.213	-225	-6.4668	-225	-7.7673
-220	-6.17587	-220	-1.5971	-220	-2.461	-220	-3.4255	-220	-4.4842	-220	-5.627	-220	-6.8359
-215	-5.35556	-215	-1.3813	-215	-2.1165	-215	-2.9481	-215	-3.8775	-215	-4.8991	-215	-6.0021
-210	-4.61337	-210	-1.191	-210	-1.7995	-210	-2.509	-210	-3.2916	-210	-4.2189	-210	-5.2459
-205	-3.91404	-205	-0.8759	-205	-0.262	-205	-0.2523	-205	-0.2394	-205	-0.3149	-205	-4.2611
-200	-3.33963	-200	-0.5214	-200	-0.1966	-200	-0.1913	-200	-0.1846	-200	-0.4811	-200	-2.9943
-195	-2.82005	-195	-0.2439	-195	-0.1753	-195	-0.1752	-195	-0.1738	-195	-0.1709	-195	-1.9546
-190	-2.19635	-190	-0.1127	-190	-0.1131	-190	-0.1131	-190	-0.1127	-190	-0.2442	-190	-0.524
-185	-2.07307	-185	-0.5414	-185	-0.5521	-185	-0.5653	-185	-0.5794	-185	-0.5266	-185	-0.2242
-180	-1.57133	-180	-0.1786	-180	-0.1894	-180	-0.2026	-180	-0.2177	-180	-0.4239	-180	2.48925
-175	-1.3067	-175	-0.1255	-175	-0.1154	-175	-1.024	-175	-0.8671	-175	-0.6867	-175	-0.4912
-170	-1.08381	-170	-0.0893	-170	-0.2509	-170	-0.2654	-170	-0.2827	-170	-0.3034	-170	-2.9243
-165	-0.90852	-165	-0.2049	-165	-2.1542	-165	-2.281	-165	-0.2433	-165	-2.6147	-165	-2.8315
-160	-0.72117	-160	-0.1821	-160	-0.1911	-160	-0.202	-160	-0.215	-160	-0.2306	-160	-0.5804
-155	-0.6136	-155	-0.1556	-155	-0.1633	-155	-1.7273	-155	-1.8402	-155	-0.1976	-155	-2.1381
-150	-0.51922	-150	-0.1318	-150	-0.1385	-150	-0.1466	-150	-0.1563	-150	-1.6794	-150	-1.8195
-145	-0.41801	-145	-1.1031	-145	-0.116	-145	-0.1228	-145	-1.3105	-145	-1.4098	-145	-1.529
-140	-0.34966	-140	-0.9284	-140	-0.0977	-140	-1.0355	-140	-1.1059	-140	-1.1906	-140	-1.2927
-135	-0.29859	-135	-0.3306	-135	-0.3725	-135	-0.4231	-135	-0.4841	-135	-0.5579	-135	-0.6469
-130	-0.26486	-130	-0.2344	-130	-0.2695	-130	-0.312	-130	-0.3635	-130	-0.4256	-130	-0.5006
-125	-0.23025	-125	-0.4622	-125	-0.4911	-125	-0.526	-125	-0.5683	-125	-0.6193	-125	-0.681
-120	-0.20594	-120	-0.3706	-120	-0.3948	-120	-0.424	-120	-0.4595	-120	-0.5024	-120	-0.5543
-115	-0.20063	-115	-0.2943	-115	-0.3143	-115	-0.3386	-115	-0.3679	-115	-0.4034	-115	-0.4464
-110	-0.174	-110	-0.228	-110	-0.2446	-110	-0.2647	-110	-0.289	-110	-0.3185	-110	-0.3542
-105	-0.17877	-105	-0.1749	-105	-0.1886	-105	-0.2052	-105	-0.2253	-105	-0.2497	-105	-0.2793
-100	-0.16641	-100	-0.1331	-100	-0.1444	-100	-0.1581	-100	-0.1747	-100	-0.1948	-100	-0.2192
-95	-0.14773	-95	-0.1007	-95	-0.11	-95	-0.1213	-95	-0.1349	-95	-0.1515	-95	-0.1715
-90	-0.153	-90	-0.0759	-90	-0.0835	-90	-0.0927	-90	-0.1039	-90	-0.1175	-90	-0.134
-85	-0.15156	-85	-0.057	-85	-0.0632	-85	-0.0707	-85	-0.0799	-85	-0.091	-85	-0.1045
-80	-0.13742	-80	-0.0427	-80	-0.0478	-80	-0.0539	-80	-0.0614	-80	-0.0705	-80	-0.0815
-75	-0.13913	-75	-0.032	-75	-0.0362	-75	-0.0412	-75	-0.0473	-75	-0.0547	-75	-0.0637
-70	-0.14219	-70	-0.0241	-70	-0.0275	-70	-0.0316	-70	-0.0366	-70	-0.0426	-70	-0.0499
-65	-0.12505	-65	-0.0183	-65	-0.021	-65	-0.0243	-65	-0.0284	-65	-0.0333	-65	-0.0392
-60	-0.16829	-60	-0.0139	-60	-0.0162	-60	-0.0189	-60	-0.0222	-60	-0.0261	-60	-0.031
-55	-0.13472	-55	-0.0107	-55	-0.0125	-55	-0.0147	-55	-0.0174	-55	-0.0206	-55	-0.0245
-50	-0.14719	-50	-0.0083	-50	-0.0097	-50	-0.0115	-50	-0.0137	-50	-0.0163	-50	-0.0195
-45	-0.13283	-45	-0.0064	-45	-0.0076	-45	-0.0091	-45	-0.0108	-45	-0.0129	-45	-0.0155
-40	-0.12466	-40	-0.0286	-40	-0.0296	-40	-0.0308	-40	-0.0322	-40	-0.0339	-40	-0.0359
-35	-0.1186	-35	-0.0192	-35	-0.0199	-35	-0.0209	-35	-0.022	-35	-0.0234	-35	-0.0251
-30	-0.12502	-30	-0.0125	-30	-0.0131	-30	-0.0139	-30	-0.0148	-30	-0.0159	-30	-0.0172
-25	-0.08881	-25	-0.0079	-25	-0.0084	-25	-0.009	-25	-0.0098	-25	-0.0106	-25	-0.0118
-20	-0.09384	-20	-0.0048	-20	-0.0053	-20	-0.0058	-20	-0.0063	-20	-0.0071	-20	-0.008
-15	-0.06345	-15	-0.0029	-15	-0.0032	-15	-0.0036	-15	-0.0041	-15	-0.0047	-15	-0.0054
-10	-0.0397	-10	-0.0018	-10	-0.002	-10	-0.0023	-10	-0.0027	-10	-0.0032	-10	-0.0038
-5	-0.01813	-5	-0.0011	-5	-0.0013	-5	-0.0016	-5	-0.0019	-5	-0.0023	-5	-0.0027
0	-5.23e-08	0	#######	0	#######	0	-0.0012	0	-0.0014	0	-0.0017	0	-0.0021

## Sheet: MLG_77nmhBN_RuCl3_1
		COMSOL simulations
	experiment		k0=0.0006 cm/s		k0=0.0005 cm/s		k0=0.0004 cm/s		k0=0.0003 cm/s		k0=0.0002 cm/s
E(mV)	I(pA)	E(mV)	I (pA)	E(mV)	I (pA)	E(mV)	I (pA)	E(mV)	I (pA)	E(mV)	I (pA)
-700	-37.8697	-700	-38.6159	-700	-38.6182	-700	-38.5971	-700	-38.5398	-700	-38.3971
-695	-37.8225	-695	-38.6077	-695	-38.6088	-695	-38.4392	-695	-38.3421	-695	-38.0929
-690	-37.7734	-690	-38.5796	-690	-38.5819	-690	-38.3584	-690	-38.2216	-690	-37.9209
-685	-37.7468	-685	-38.479	-685	-38.4825	-685	-38.2684	-685	-38.1022	-685	-37.7617
-680	-37.7123	-680	-38.39	-680	-38.3935	-680	-38.1865	-680	-37.9969	-680	-37.6026
-675	-37.6493	-675	-38.3011	-675	-38.307	-675	-38.1069	-675	-37.894	-675	-37.4587
-670	-37.6256	-670	-38.2075	-670	-38.2145	-670	-38.0367	-670	-37.8015	-670	-37.3265
-665	-37.5855	-665	-38.1268	-665	-38.135	-665	-37.977	-665	-37.7208	-665	-37.2072
-660	-37.668	-660	-38.0484	-660	-38.0566	-660	-37.9232	-660	-37.6494	-660	-37.1019
-655	-37.4211	-655	-37.9805	-655	-37.9899	-655	-37.8659	-655	-37.5734	-655	-36.9907
-650	-37.5097	-650	-37.9232	-650	-37.9337	-650	-37.805	-650	-37.4926	-650	-36.8749
-645	-37.4524	-645	-37.8659	-645	-37.8764	-645	-37.7407	-645	-37.4084	-645	-36.7532
-640	-37.4258	-640	-37.8062	-640	-37.8167	-640	-37.6717	-640	-37.3113	-640	-36.6151
-635	-37.3732	-635	-37.7407	-635	-37.7524	-635	-37.5979	-635	-37.2224	-635	-36.4958
-630	-37.5516	-630	-37.6728	-630	-37.6857	-630	-37.5301	-630	-37.1358	-630	-36.3788
-625	-37.0828	-625	-37.5933	-625	-37.6073	-625	-37.4587	-625	-37.0457	-625	-36.2618
-620	-37.2212	-620	-37.5242	-620	-37.5383	-620	-37.3885	-620	-36.9556	-620	-36.1472
-615	-37.1601	-615	-37.4517	-615	-37.4669	-615	-37.3171	-615	-36.8667	-615	-36.0372
-610	-37.0819	-610	-37.3792	-610	-37.3955	-610	-37.2458	-610	-36.779	-610	-35.9284
-605	-37.031	-605	-37.3043	-605	-37.3207	-605	-37.1732	-605	-36.6912	-605	-35.8254
-600	-37.5581	-600	-37.2317	-600	-37.2493	-600	-37.1007	-600	-36.607	-600	-35.733
-595	-37.1675	-595	-37.1569	-595	-37.1756	-595	-37.0247	-595	-36.5192	-595	-35.6593
-590	-37.2509	-590	-37.0832	-590	-37.1019	-590	-36.9509	-590	-36.4315	-590	-35.6148
-585	-37.1729	-585	-37.0024	-585	-37.0211	-585	-36.8761	-585	-36.346	-585	-35.6218
-580	-37.0676	-580	-36.9299	-580	-36.9498	-580	-36.7977	-580	-36.2677	-580	-35.7189
-575	-36.9613	-575	-36.8538	-575	-36.8749	-575	-36.7181	-575	-36.2045	-575	-35.9623
-570	-37.1764	-570	-36.7743	-570	-36.7953	-570	-36.6421	-570	-36.1705	-570	-36.4993
-565	-36.5018	-565	-36.6947	-565	-36.7158	-565	-36.559	-565	-36.1741	-565	-35.2989
-560	-36.7121	-560	-36.6163	-560	-36.6386	-560	-36.5099	-560	-36.2876	-560	-35.107
-555	-36.5749	-555	-36.5297	-555	-36.5496	-555	-36.4982	-555	-36.5473	-555	-34.8906
-550	-36.4237	-550	-36.4712	-550	-36.4888	-550	-36.5426	-550	-36.0383	-550	-34.6554
-545	-36.2533	-545	-36.4502	-545	-36.4642	-545	-36.6865	-545	-35.8628	-545	-34.3968
-540	-36.5875	-540	-36.4794	-540	-36.4864	-540	-34.0177	-540	-35.6639	-540	-34.1277
-535	-35.4628	-535	-36.5976	-535	-36.5917	-535	-36.2934	-535	-35.4686	-535	-33.8949
-530	-35.7645	-530	-36.8714	-530	-36.841	-530	-36.1226	-530	-35.2299	-530	-33.5942
-525	-35.5891	-525	-36.2852	-525	-36.3156	-525	-35.9319	-525	-34.9959	-525	-33.3263
-520	-35.337	-520	-36.1167	-520	-36.1495	-520	-35.7072	-520	-34.7197	-520	-32.987
-515	-35.0992	-515	-35.926	-515	-35.9623	-515	-35.4826	-515	-34.4635	-515	-32.6547
-510	-34.8136	-510	-35.7248	-510	-35.7622	-510	-35.2416	-510	-34.1909	-510	-32.2745
-505	-34.5191	-505	-35.4767	-505	-35.5177	-505	-35.0005	-505	-33.9206	-505	-31.8474
-500	-34.2032	-500	-35.2416	-500	-35.2837	-500	-34.7431	-500	-33.627	-500	-31.3314
-495	-33.8873	-495	-34.9959	-495	-35.038	-495	-34.4659	-495	-33.2982	-495	-30.6914
-490	-33.3968	-490	-34.7455	-490	-34.7899	-490	-34.1827	-490	-32.9261	-490	-29.9941
-485	-33.9301	-485	-34.4729	-485	-34.5185	-485	-33.882	-485	-32.4792	-485	-29.2582
-480	-31.7033	-480	-34.1897	-480	-34.2377	-480	-33.5392	-480	-31.9527	-480	-32.4347
-475	-32.234	-475	-33.8926	-475	-33.9429	-475	-33.1496	-475	-31.2203	-475	-27.6284
-470	-31.7845	-470	-33.5638	-470	-33.6176	-470	-31.879	-470	-29.9415	-470	-26.1448
-465	-31.2068	-465	-33.1824	-465	-33.2432	-465	-32.4862	-465	-28.4497	-465	-24.9983
-460	-30.514	-460	-32.4031	-460	-32.5868	-460	-31.4742	-460	-26.7041	-460	-25.1983
-455	-31.1255	-455	-32.0065	-455	-32.2522	-455	-33.5708	-455	-27.4447	-455	-24.2892
-450	-28.4014	-450	-31.0027	-450	-34.818	-450	-31.8813	-450	-27.5289	-450	-23.2994
-445	-28.7983	-445	-30.8248	-445	-33.5158	-445	-30.2539	-445	-26.2513	-445	-22.2581
-440	-27.7581	-440	-31.5128	-440	-31.8883	-440	-28.6205	-440	-25.8278	-440	-21.1957
-435	-26.8671	-435	-29.725	-435	-30.1076	-435	-27.7664	-435	-24.8988	-435	-20.1462
-430	-25.9086	-430	-28.2578	-430	-28.6276	-430	-26.855	-430	-23.7966	-430	-18.961
-425	-26.3963	-425	-27.8764	-425	-29.7098	-425	-25.9354	-425	-22.7717	-425	-17.8799
-420	-23.1063	-420	-26.9498	-420	-27.0738	-420	-24.9655	-420	-21.7257	-420	-16.7942
-415	-23.4389	-415	-26.0442	-415	-26.1776	-415	-23.9686	-415	-20.6739	-415	-15.7498
-410	-22.4242	-410	-25.0813	-410	-25.2205	-410	-22.9928	-410	-19.5975	-410	-14.1254
-405	-21.5302	-405	-24.0915	-405	-24.2354	-405	-21.8626	-405	-18.6334	-405	-14.2594
-400	-20.4663	-400	-23.0584	-400	-23.2069	-400	-20.8471	-400	-17.4892	-400	-13.7475
-395	-20.4041	-395	-22.2803	-395	-22.4348	-395	-19.7531	-395	-16.4022	-395	-12.636
-390	-17.2859	-390	-20.936	-390	-21.06	-390	-19.4349	-390	-15.9869	-390	-11.8509
-385	-17.4614	-385	-19.8958	-385	-20.0515	-385	-18.0625	-385	-14.6227	-385	-11.8381
-380	-16.6915	-380	-18.8042	-380	-18.961	-380	-16.3344	-380	-13.2918	-380	-10.0298
-375	-15.8986	-375	-18.7691	-375	-18.9271	-375	-15.2755	-375	-13.8805	-375	-8.71451
-370	-14.7598	-370	-16.9767	-370	-17.1323	-370	-14.4004	-370	-11.8832	-370	-8.10248
-365	-14.6666	-365	-15.3738	-365	-15.5318	-365	-13.4129	-365	-12.003	-365	-7.44143
-360	-12.4831	-360	-14.3699	-360	-14.5256	-360	-12.4582	-360	-11.5594	-360	-6.84064
-355	-12.5034	-355	-13.5018	-355	-13.6527	-355	-11.5381	-355	-9.80694	-355	-6.29518
-350	-11.4913	-350	-12.5424	-350	-12.6898	-350	-10.6601	-350	-8.61927	-350	-5.79992
-345	-10.4793	-345	-11.6209	-345	-11.7632	-345	-9.82367	-345	-9.34129	-345	-4.53141
-340	-9.42034	-340	-10.7364	-340	-10.8736	-340	-8.98724	-340	-6.27855	-340	-3.9546
-335	-8.94471	-335	-9.88287	-335	-10.028	-335	-8.26114	-335	-8.87884	-335	-3.16193
-330	-8.38172	-330	-8.86848	-330	-9.19737	-330	-7.57867	-330	-7.78869	-330	-2.50099
-325	-7.67204	-325	-8.30571	-325	-8.42529	-325	-6.94138	-325	-5.57095	-325	-4.38048
-320	-7.00248	-320	-7.62103	-320	-7.7344	-320	-6.21551	-320	-4.48765	-320	-1.83362
-315	-6.339	-315	-6.9801	-315	-7.08704	-315	-4.97695	-315	-4.26488	-315	-0.42125
-310	-6.03633	-310	-6.38375	-310	-6.48437	-310	-5.80343	-310	-3.37065	-310	-2.35615
-305	-5.02788	-305	-4.68117	-305	-5.69509	-305	-4.49795	-305	-2.16579	-305	-2.21481
-300	-4.93509	-300	-5.68725	-300	-5.53808	-300	-3.90698	-300	-2.20007	-300	-1.69884
-295	-4.33028	-295	-4.12741	-295	-4.00538	-295	-6.01169	-295	-0.52837	-295	-0.95402
-290	-3.9749	-290	-4.09383	-290	-4.07195	-290	-2.79232	-290	-0.56874	-290	-3.07359
-285	-3.58531	-285	-3.13969	-285	-4.25237	-285	-1.6201	-285	-2.72446	-285	-3.86545
-280	-3.46877	-280	-6.39721	-280	-4.00409	-280	-0.72061	-280	-1.68375	-280	-2.67673
-275	-2.96246	-275	-3.13759	-275	-3.09746	-275	-1.21384	-275	-0.79802	-275	-1.66479
-270	-2.85472	-270	-1.90488	-270	-1.8851	-270	-0.68361	-270	-0.0538	-270	-0.81212
-265	-2.56041	-265	-0.95625	-265	-0.95048	-265	-1.20545	-265	-0.55825	-265	-0.10655
-260	-2.29333	-260	-0.14565	-260	-0.15293	-260	-1.61975	-260	-1.05071	-260	-0.46702
-255	-2.12974	-255	-0.53684	-255	-0.51751	-255	-1.90406	-255	-1.43465	-255	-0.92156
-250	-2.00671	-250	-1.09847	-250	-1.06817	-250	-1.68024	-250	-1.32187	-250	-0.95367
-245	-1.70205	-245	-1.54896	-245	-1.50907	-245	-1.4811	-245	-1.16173	-245	-0.83409
-240	-1.58288	-240	-1.74751	-240	-1.78378	-240	-1.30432	-240	-1.02023	-240	-0.72913
-235	-1.46273	-235	-1.5382	-235	-1.57178	-235	-1.14768	-235	-0.89544	-235	-0.63714
-230	-1.31712	-230	-1.3524	-230	-1.38353	-230	-1.00913	-230	-0.78544	-230	-0.55656
-225	-1.21968	-225	-1.18767	-225	-1.21657	-225	-0.88677	-225	-0.68866	-225	-0.48604
-220	-1.18999	-220	-1.0421	-220	-1.06875	-220	-0.77883	-220	-0.60363	-220	-0.42444
-215	-1.04403	-215	-0.91357	-215	-0.9382	-215	-0.68369	-215	-0.52892	-215	-0.37059
-210	-0.99239	-210	-0.80024	-210	-0.82302	-210	-0.59995	-210	-0.46337	-210	-0.32361
-205	-0.9143	-205	-0.70049	-205	-0.72154	-205	-0.52632	-205	-0.40591	-205	-0.28264
-200	-0.86479	-200	-0.61275	-200	-0.6322	-200	-0.46164	-200	-0.35557	-200	-0.24691
-195	-0.7891	-195	-0.53571	-195	-0.55368	-195	-0.4048	-195	-0.31145	-195	-0.21577
-190	-0.77907	-190	-0.46812	-190	-0.48471	-190	-0.35493	-190	-0.27283	-190	-0.18865
-185	-0.69744	-185	-0.40887	-185	-0.4242	-185	-0.31114	-185	-0.23904	-185	-0.16502
-180	-0.69693	-180	-0.35696	-180	-0.37111	-180	-0.27273	-180	-0.20947	-180	-0.1444
-175	-0.64758	-175	-0.3115	-175	-0.32458	-175	-0.23905	-175	-0.18356	-175	-0.12641
-170	-0.61751	-170	-0.27173	-170	-0.28381	-170	-0.20951	-170	-0.16087	-170	-0.11071
-165	-0.589	-165	-0.23696	-165	-0.2481	-165	-0.32384	-165	-0.28109	-165	-0.09698
-160	-0.56316	-160	-0.20656	-160	-0.21685	-160	-0.27816	-160	-0.24079	-160	-0.20211
-155	-0.54451	-155	-0.34927	-155	-0.35883	-155	-0.23887	-155	-0.20622	-155	-0.17236
-150	-0.51981	-150	-0.29839	-150	-0.30718	-150	-0.20509	-150	-0.17659	-150	-0.14695
-145	-0.50274	-145	-0.25478	-145	-0.26288	-145	-0.17604	-145	-0.15118	-145	-0.12524
-140	-0.47166	-140	-0.2174	-140	-0.22486	-140	-0.15106	-140	-0.12936	-140	-0.10667
-135	-0.46404	-135	-0.18536	-135	-0.19223	-135	-0.12957	-135	-0.11066	-135	-0.0908
-130	-0.4202	-130	-0.15791	-130	-0.16423	-130	-0.11109	-130	-0.09462	-130	-0.07726
-125	-0.42799	-125	-0.13439	-125	-0.1402	-125	-0.09521	-125	-0.08086	-125	-0.06568
-120	-0.403	-120	-0.11425	-120	-0.11959	-120	-0.08157	-120	-0.06909	-120	-0.05582
-115	-0.38576	-115	-0.09702	-115	-0.10192	-115	-0.06985	-115	-0.05899	-115	-0.04741
-110	-0.36453	-110	-0.08227	-110	-0.08678	-110	-0.0598	-110	-0.05037	-110	-0.04026
-105	-0.35666	-105	-0.06969	-105	-0.07382	-105	-0.05118	-105	-0.04299	-105	-0.03416
-100	-0.30755	-100	-0.05894	-100	-0.06273	-100	-0.04378	-100	-0.03668	-100	-0.02899
-95	-0.32497	-95	-0.0498	-95	-0.05326	-95	-0.03744	-95	-0.0313	-95	-0.02459
-90	-0.30746	-90	-0.042	-90	-0.04517	-90	-0.03201	-90	-0.0267	-90	-0.02086
-85	-0.2903	-85	-0.03538	-85	-0.03828	-85	-0.02737	-85	-0.02277	-85	-0.0177
-80	-0.27056	-80	-0.02976	-80	-0.03241	-80	-0.02339	-80	-0.01942	-80	-0.01502
-75	-0.2933	-75	-0.025	-75	-0.02741	-75	-0.02	-75	-0.01658	-75	-0.01275
-70	-0.23984	-70	-0.02098	-70	-0.02316	-70	-0.01708	-70	-0.01415	-70	-0.01083
-65	-0.23083	-65	-0.01757	-65	-0.01956	-65	-0.0146	-65	-0.01209	-65	-0.00922
-60	-0.22433	-60	-0.01471	-60	-0.0165	-60	-0.01247	-60	-0.01032	-60	-0.00784
-55	-0.1959	-55	-0.0123	-55	-0.01391	-55	-0.01066	-55	-0.00882	-55	-0.00668
-50	-0.1879	-50	-0.01026	-50	-0.01173	-50	-0.00911	-50	-0.00753	-50	-0.0057
-45	-0.19036	-45	-0.00856	-45	-0.00988	-45	-0.00779	-45	-0.00645	-45	-0.00487
-40	-0.13834	-40	-0.00714	-40	-0.00832	-40	-0.00666	-40	-0.00552	-40	-0.00415
-35	-0.13829	-35	-0.00594	-35	-0.007	-35	-0.0057	-35	-0.00473	-35	-0.00357
-30	-0.14149	-30	-0.00495	-30	-0.00589	-30	-0.00487	-30	-0.00406	-30	-0.00305
-25	-0.12846	-25	-0.00412	-25	-0.00496	-25	-0.00417	-25	-0.00349	-25	-0.00263
-20	-0.08344	-20	-0.00343	-20	-0.00418	-20	-0.00357	-20	-0.003	-20	-0.00227
-15	-0.09009	-15	-0.00287	-15	-0.00353	-15	-0.00307	-15	-0.00257	-15	-0.00197
-10	-0.0513	-10	-0.0024	-10	-0.00298	-10	-0.00262	-10	-0.00222	-10	-0.0017
-5	-0.03268	-5	-0.00201	-5	-0.00253	-5	-0.00226	-5	-0.00192	-5	-0.00147
0	-4.475e-07	0	-0.0017	0	-0.00215	0	-0.00194	0	-0.00166	0	-0.00129
					--
					--
					--
					--
					--
					--
					--
					--
					--
					--
					--
					--
					--
					--
					--
					--
					--
					--
					--
					--
					--
					--
					--
					--
					--
					--
					--
					--
					--
					--
					--
					--
					--
					--
					--
					--
					--
					--
					--
					--
					--
					--
					--
					--
					--
					--
					--
					--
					--
					--
					--
					--
					--
					--
					--
					--
					--
					--
					--
					--
					--
					--
					--
					--
					--
					--
					--
					--
					--
					--
					--
					--
					--
					--
					--
					--
					--
					--
					--
					--
					--
					--
					--
					--
					--
					--
					--
					--
					--
					--
					--
					--
					--
					--
					--
					--
					--
					--
					--
					--
					--
					--
					--
					--
					--
					--
					--
					--
					--
					--
					--
					--
					--
					--
					--
					--
					--
					--
					--
					--
					--
					--
					--
					--
					--
					--
					--
					--
					--
					--
					--
					--
					--
					--
					--
					--
					--
					--
					--
					--
					--
					--
					--
					--
					--
					--
					--
					--
					--
					--
					--
					--
					--
					--
					--
					--
					--
					--
					--
					--
					--
					--
					--
					--
					--
					--
					--
					--
					--
					--
					--
					--
					--
					--
					--
					--
					--
					--
					--
					--
					--
					--
					--
					--
					--
					--
					--
					--
					--
					--
					--
					--
					--
					--
					--
					--
					--
					--
					--
					--
					--
					--
					--
					--
					--
					--
					--
					--
					--
					--
					--
					--
					--
					--
					--
					--
					--
					--
					--
					--
					--
					--
					--
					--
					--
					--
					--
					--
					--
					--
					--
					--
					--
					--
					--
					--
					--
					--
					--
					--
					--
					--
					--
					--
					--
					--
					--
					--
					--
					--
					--
					--
					--
					--
					--
					--
					--
					--
					--
					--
					--
					--
					--
					--
					--
					--
					--
					--
					--
					--
					--
					--
					--
					--
					--
					--
					--
					--
					--
					--
					--
					--
					--
					--
					--
					--
					--
					--
					--
					--
					--
					--
					--
					--
					--
					--
					--
					--
					--
					--
					--
					--
					--
					--
					--
					--
					--
					--
					--
					--
					--
					--
					--
					--
					--
					--
					--
					--
					--
					--
					--
					--
					--
					--
					--
					--
					--
					--
					--
					--
					--
					--
					--
					--
					--
					--
					--
					--
					--
					--
					--
					--
					--
					--
					--
					--
					--
					--
					--
					--
					--
					--
					--
					--
					--
					--
					--
					--
					--
					--
					--
					--
					--
					--
					--
					--
					--
					--
					--
					--
					--
					--
					--
					--
					--
					--
					--
					--
					--
					--
					--
					--
					--
					--
					--
					--
					--
					--
					--
					--
					--
					--
					--
					--
					--
					--
					--
					--
					--
					--
					--
					--
					--
					--
					--
					--
					--
					--
					--
					--
					--
					--
					--
					--
					--
					--
					--
					--
					--
					--
					--
					--
					--
					--
					--
					--
					--
					--
					--
					--
					--
					--
					--
					--
					--
					--
					--
					--
					--
					--
					--
					--
					--
					--
					--
					--
					--
					--
					--
					--
					--
					--
					--
					--
					--
					--
					--
					--
					--
					--
					--
					--
					--
					--
					--
					--
					--
					--
					--
					--
					--
					--
					--
					--
					--
					--
					--
					--
					--
					--
					--
					--
					--
					--
					--
					--
					--
					--
					--
					--
					--
					--
					--
					--
					--
					--
					--
					--
					--
					--
					--
					--
					--
					--
					--
					--
					--
					--
					--
					--
					--
					--
					--
					--
					--
					--
					--
					--
					--
					--
					--
					--
					--
					--
					--
					--
					--
					--
					--
					--
					--
					--
					--
					--
					--
					--
					--
					--
					--
					--
					--
					--
					--
					--
					--
					--
					--
					--
					--
					--
					--
					--
					--
					--
					--
					--
					--
					--
					--
					--
					--
					--
					--
					--
					--
					--
					--
					--
					--
					--
					--
					--
					--
					--
					--
					--
					--
					--
					--
					--
					--
					--
					--
					--
					--
					--
					--
					--
					--
					--
					--
					--
					--
					--
					--
					--
					--
					--
					--
					--
					--
					--
					--
					--
					--
					--
					--
					--
					--
					--
					--
					--
					--
					--
					--
					--
					--
					--
					--
					--
					--
					--
					--
					--
					--
					--
					--
					--
					--
					--
					--
					--
					--
					--
					--
					--
					--
					--
					--
					--
					--
					--
					--
					--
					--
					--
					--
					--
					--
					--
					--
					--
					--
					--
					--
					--
					--
					--
					--
					--
					--
					--
					--
					--
					--
					--
					--
					--
					--
					--
					--
					--
					--
					--
					--
					--
					--
					--
					--
					--
					--
					--
					--
					--
					--
					--
					--
					--
					--
					--
					--
					--
					--
					--
					--
					--
					--
					--
					--
					--
					--
					--
					--
					--
					--
					--
					--
					--
					--
					--
					--
					--
					--
					--
					--
					--
					--
					--
					--
					--
					--
					--
					--
					--
					--
					--
					--
					--
					--
					--
					--
					--
					--
					--
					--
					--
					--
					--
					--
					--
					--
					--
					--
					--
					--
					--
					--
					--
					--
					--
					--
					--
					--
					--
					--
					--
					--
					--
					--
					--
					--
					--
					--
					--
					--
					--
					--
					--
					--
					--
					--
					--
					--
					--
					--
					--
					--
					--
					--
					--
					--
					--
					--
					--
					--
					--
					--
					--
					--
					--
					--
					--
					--
					--
					--
					--
					--
					--
					--
					--
					--
					--
					--
					--
					--
					--
					--
					--
					--
					--
					--
					--
					--
					--
					--
					--
					--
					--
					--
					--
					--
					--
					--
					--
					--
					--
					--
					--
					--
					--
					--
					--
					--
					--
					--
					--
					--
					--
					--
					--
					--
					--
					--
					--
					--
					--
					--
					--
					--
					--
					--
					--
					--
					--
					--
					--
					--

## Sheet: MLG_77nmhBN_RuCl3_2
		COMSOL simulations
	experiment		k0=0.0006 cm/s		k0=0.0005 cm/s		k0=0.0004 cm/s		k0=0.0003 cm/s		k0=0.0002 cm/s
E(mV)	I(pA)	E(mV)	I (pA)	E(mV)	I (pA)	E(mV)	I (pA)	E(mV)	I (pA)	E(mV)	I (pA)
-700	-36.122	-700	-36.3055	-700	-36.3077	-700	-36.2879	-700	-36.234	-700	-36.0998
-695	-36.0693	-695	-36.2978	-695	-36.2989	-695	-36.1394	-695	-36.0481	-695	-35.8138
-690	-36.0082	-690	-36.2714	-690	-36.2736	-690	-36.0635	-690	-35.9348	-690	-35.6521
-685	-35.935	-685	-36.1768	-685	-36.1801	-685	-35.9788	-685	-35.8226	-685	-35.5025
-680	-35.8952	-680	-36.0932	-680	-36.0965	-680	-35.9018	-680	-35.7236	-680	-35.3529
-675	-35.8594	-675	-36.0096	-675	-36.0151	-675	-35.827	-675	-35.6268	-675	-35.2176
-670	-35.7375	-670	-35.9216	-670	-35.9282	-670	-35.761	-670	-35.5399	-670	-35.0933
-665	-35.7326	-665	-35.8457	-665	-35.8534	-665	-35.7049	-665	-35.464	-665	-34.9811
-660	-35.7318	-660	-35.772	-660	-35.7797	-660	-35.6543	-660	-35.3969	-660	-34.8821
-655	-35.5432	-655	-35.7082	-655	-35.717	-655	-35.6004	-655	-35.3254	-655	-34.7776
-650	-35.4919	-650	-35.6543	-650	-35.6642	-650	-35.5432	-650	-35.2495	-650	-34.6687
-645	-35.4963	-645	-35.6004	-645	-35.6103	-645	-35.4827	-645	-35.1703	-645	-34.5543
-640	-35.2324	-640	-35.5443	-640	-35.5542	-640	-35.4178	-640	-35.079	-640	-34.4245
-635	-35.277	-635	-35.4827	-635	-35.4937	-635	-35.3485	-635	-34.9954	-635	-34.3123
-630	-35.2696	-630	-35.4189	-630	-35.431	-630	-35.2847	-630	-34.914	-630	-34.2023
-625	-34.9397	-625	-35.3441	-625	-35.3573	-625	-35.2176	-625	-34.8293	-625	-34.0923
-620	-35.0138	-620	-35.2792	-620	-35.2924	-620	-35.1516	-620	-34.7446	-620	-33.9845
-615	-35.0219	-615	-35.211	-615	-35.2253	-615	-35.0845	-615	-34.661	-615	-33.8811
-610	-34.662	-610	-35.1428	-610	-35.1582	-610	-35.0174	-610	-34.5785	-610	-33.7788
-605	-34.6776	-605	-35.0724	-605	-35.0878	-605	-34.9492	-605	-34.496	-605	-33.682
-600	-34.9953	-600	-35.0042	-600	-35.0207	-600	-34.881	-600	-34.4168	-600	-33.5951
-595	-34.8456	-595	-34.9338	-595	-34.9514	-595	-34.8095	-595	-34.3343	-595	-33.5258
-590	-34.8028	-590	-34.8645	-590	-34.8821	-590	-34.7402	-590	-34.2518	-590	-33.484
-585	-34.8684	-585	-34.7886	-585	-34.8062	-585	-34.6698	-585	-34.1715	-585	-33.4906
-580	-34.4708	-580	-34.7204	-580	-34.7391	-580	-34.5961	-580	-34.0978	-580	-33.5819
-575	-34.4427	-575	-34.6489	-575	-34.6687	-575	-34.5213	-575	-34.0384	-575	-33.8107
-570	-34.3918	-570	-34.5741	-570	-34.5939	-570	-34.4498	-570	-34.0065	-570	-34.3156
-565	-34.0056	-565	-34.4993	-565	-34.5191	-565	-34.3717	-565	-34.0098	-565	-33.187
-560	-33.961	-560	-34.4256	-560	-34.4465	-560	-34.3255	-560	-34.1165	-560	-33.0066
-555	-33.8848	-555	-34.3442	-555	-34.3629	-555	-34.3145	-555	-34.3607	-555	-32.8031
-550	-33.4268	-550	-34.2892	-550	-34.3057	-550	-34.3563	-550	-33.8822	-550	-32.582
-545	-33.2935	-545	-34.2694	-545	-34.2826	-545	-34.4916	-545	-33.7172	-545	-32.3389
-540	-33.1273	-540	-34.2969	-540	-34.3035	-540	-31.9825	-540	-33.5302	-540	-32.0859
-535	-32.4393	-535	-34.408	-535	-34.4025	-535	-34.122	-535	-33.3465	-535	-31.867
-530	-32.3292	-530	-34.6654	-530	-34.6368	-530	-33.9614	-530	-33.1221	-530	-31.5843
-525	-32.0419	-525	-34.1143	-525	-34.1429	-525	-33.7821	-525	-32.9021	-525	-31.3324
-520	-31.8963	-520	-33.9559	-520	-33.9867	-520	-33.5709	-520	-32.6425	-520	-31.0134
-515	-31.2611	-515	-33.7766	-515	-33.8107	-515	-33.3597	-515	-32.4016	-515	-30.701
-510	-30.8757	-510	-33.5874	-510	-33.6226	-510	-33.1331	-510	-32.1453	-510	-30.3435
-505	-30.3071	-505	-33.3542	-505	-33.3927	-505	-32.9065	-505	-31.8912	-505	-29.942
-500	-30.0686	-500	-33.1331	-500	-33.1727	-500	-32.6645	-500	-31.6151	-500	-29.4569
-495	-28.3298	-495	-32.9021	-495	-32.9417	-495	-32.4038	-495	-31.306	-495	-28.8552
-490	-28.5301	-490	-32.6667	-490	-32.7085	-490	-32.1376	-490	-30.9562	-490	-28.1996
-485	-28.0251	-485	-32.4104	-485	-32.4533	-485	-31.8549	-485	-30.536	-485	-27.5077
-480	-26.8971	-480	-32.1442	-480	-32.1893	-480	-31.5326	-480	-30.041	-480	-30.4942
-475	-26.4506	-475	-31.8648	-475	-31.9121	-475	-31.1663	-475	-29.3524	-475	-25.9754
-470	-25.6193	-470	-31.5557	-470	-31.6063	-470	-29.9717	-470	-28.1501	-470	-24.5806
-465	-25.0213	-465	-31.1971	-465	-31.2543	-465	-30.5426	-465	-26.7476	-465	-23.5027
-460	-24.2392	-460	-30.4645	-460	-30.6372	-460	-29.5911	-460	-25.1064	-460	-23.6907
-455	-23.4452	-455	-30.0916	-455	-30.3226	-455	-31.5623	-455	-25.8027	-455	-22.836
-450	-22.7927	-450	-29.1478	-450	-32.7349	-450	-29.9739	-450	-25.8819	-450	-21.9054
-445	-22.8654	-445	-28.9806	-445	-31.5106	-445	-28.4438	-445	-24.6807	-445	-20.9264
-440	-22.5639	-440	-29.6274	-440	-29.9805	-440	-26.9082	-440	-24.2825	-440	-19.9276
-435	-20.9862	-435	-27.9466	-435	-28.3063	-435	-26.1052	-435	-23.4091	-435	-18.9409
-430	-19.9664	-430	-26.5672	-430	-26.9148	-430	-25.2483	-430	-22.3729	-430	-17.8266
-425	-19.6087	-425	-26.2086	-425	-27.9323	-425	-24.3837	-425	-21.4093	-425	-16.8102
-420	-18.0792	-420	-25.3374	-420	-25.454	-420	-23.4718	-420	-20.4259	-420	-15.7894
-415	-17.4011	-415	-24.486	-415	-24.6114	-415	-22.5346	-415	-19.437	-415	-14.8075
-410	-16.5353	-410	-23.5807	-410	-23.7116	-410	-21.6172	-410	-18.425	-410	-13.2803
-405	-15.5126	-405	-22.6501	-405	-22.7854	-405	-20.5546	-405	-17.5186	-405	-13.4062
-400	-14.8923	-400	-21.6788	-400	-21.8185	-400	-19.5998	-400	-16.4428	-400	-12.925
-395	-14.5489	-395	-20.9473	-395	-21.0925	-395	-18.5713	-395	-15.4209	-395	-11.88
-390	-13.423	-390	-19.6834	-390	-19.8	-390	-18.2721	-390	-15.0304	-390	-11.1419
-385	-13.0413	-385	-18.7055	-385	-18.8518	-385	-16.9818	-385	-13.7478	-385	-11.1298
-380	-12.9628	-380	-17.6792	-380	-17.8266	-380	-15.3571	-380	-12.4965	-380	-9.42975
-375	-11.5852	-375	-17.6462	-375	-17.7947	-375	-14.3616	-375	-13.0501	-375	-8.19313
-370	-11.2642	-370	-15.961	-370	-16.1073	-370	-13.5388	-370	-11.1723	-370	-7.61772
-365	-10.6886	-365	-14.454	-365	-14.6025	-365	-12.6104	-365	-11.2849	-365	-6.99622
-360	-9.5014	-360	-13.5102	-360	-13.6565	-360	-11.7128	-360	-10.8678	-360	-6.43137
-355	-8.72857	-355	-12.694	-355	-12.8359	-355	-10.8478	-355	-9.2202	-355	-5.91855
-350	-8.46761	-350	-11.792	-350	-11.9306	-350	-10.0223	-350	-8.10359	-350	-5.45292
-345	-8.08606	-345	-10.9256	-345	-11.0594	-345	-9.23593	-345	-8.78241	-345	-4.2603
-340	-7.41583	-340	-10.094	-340	-10.2231	-340	-8.44954	-340	-5.90291	-340	-3.718
-335	-6.67411	-335	-9.29159	-335	-9.42799	-335	-7.76688	-335	-8.34763	-335	-2.97275
-330	-6.00501	-330	-8.33789	-330	-8.6471	-330	-7.12525	-330	-7.3227	-330	-2.35136
-325	-5.91061	-325	-7.80879	-325	-7.92121	-325	-6.52608	-325	-5.23765	-325	-4.1184
-320	-5.19982	-320	-7.16507	-320	-7.27166	-320	-5.84364	-320	-4.21916	-320	-1.72392
-315	-4.82014	-315	-6.56249	-315	-6.66303	-315	-4.67918	-315	-4.00972	-315	-0.39604
-310	-4.42637	-310	-6.00182	-310	-6.09642	-310	-5.45622	-310	-3.16899	-310	-2.21518
-305	-3.87893	-305	-4.4011	-305	-5.35436	-305	-4.22884	-305	-2.03621	-305	-2.0823
-300	-3.54874	-300	-5.34699	-300	-5.20674	-300	-3.67323	-300	-2.06844	-300	-1.5972
-295	-3.22377	-295	-3.88047	-295	-3.76574	-295	-5.65202	-295	-0.49676	-295	-0.89694
-290	-2.78351	-290	-3.8489	-290	-3.82833	-290	-2.62526	-290	-0.53471	-290	-2.8897
-285	-2.64308	-285	-2.95185	-285	-3.99795	-285	-1.52317	-285	-2.56146	-285	-3.63418
-280	-2.46699	-280	-6.01447	-280	-3.76453	-280	-0.6775	-280	-1.58301	-280	-2.51658
-275	-2.18505	-275	-2.94987	-275	-2.91214	-275	-1.14122	-275	-0.75028	-275	-1.56519
-270	-2.0377	-270	-1.79091	-270	-1.77232	-270	-0.64271	-270	-0.05058	-270	-0.76353
-265	-1.81328	-265	-0.89904	-265	-0.89362	-265	-1.13333	-265	-0.52485	-265	-0.10018
-260	-1.65232	-260	-0.13694	-260	-0.14378	-260	-1.52284	-260	-0.98784	-260	-0.43908
-255	-1.52609	-255	-0.50472	-255	-0.48655	-255	-1.79014	-255	-1.34882	-255	-0.86643
-250	-1.38398	-250	-1.03275	-250	-1.00427	-250	-1.57971	-250	-1.24278	-250	-0.89661
-245	-1.23318	-245	-1.45629	-245	-1.41878	-245	-1.39249	-245	-1.09222	-245	-0.78419
-240	-1.19482	-240	-1.64296	-240	-1.67706	-240	-1.22628	-240	-0.95919	-240	-0.68551
-235	-1.08518	-235	-1.44617	-235	-1.47774	-235	-1.07901	-235	-0.84186	-235	-0.59902
-230	-1.0216	-230	-1.27149	-230	-1.30075	-230	-0.94875	-230	-0.73845	-230	-0.52326
-225	-0.94359	-225	-1.11661	-225	-1.14378	-225	-0.83371	-225	-0.64746	-225	-0.45696
-220	-0.88225	-220	-0.97975	-220	-1.00481	-220	-0.73224	-220	-0.56751	-220	-0.39905
-215	-0.82706	-215	-0.85891	-215	-0.88207	-215	-0.64279	-215	-0.49728	-215	-0.34841
-210	-0.79731	-210	-0.75237	-210	-0.77378	-210	-0.56406	-210	-0.43564	-210	-0.30425
-205	-0.73096	-205	-0.65858	-205	-0.67837	-205	-0.49484	-205	-0.38162	-205	-0.26573
-200	-0.69036	-200	-0.57609	-200	-0.59437	-200	-0.43402	-200	-0.3343	-200	-0.23213
-195	-0.65474	-195	-0.50366	-195	-0.52055	-195	-0.38058	-195	-0.29282	-195	-0.20286
-190	-0.63543	-190	-0.44011	-190	-0.45571	-190	-0.3337	-190	-0.25651	-190	-0.17736
-185	-0.61317	-185	-0.38441	-185	-0.39882	-185	-0.29252	-185	-0.22474	-185	-0.15514
-180	-0.57787	-180	-0.3356	-180	-0.34891	-180	-0.25641	-180	-0.19693	-180	-0.13576
-175	-0.5546	-175	-0.29286	-175	-0.30516	-175	-0.22475	-175	-0.17258	-175	-0.11884
-170	-0.51553	-170	-0.25548	-170	-0.26683	-170	-0.19698	-170	-0.15125	-170	-0.10408
-165	-0.50458	-165	-0.22278	-165	-0.23326	-165	-0.30447	-165	-0.26428	-165	-0.09118
-160	-0.48717	-160	-0.19421	-160	-0.20387	-160	-0.26151	-160	-0.22638	-160	-0.19001
-155	-0.46165	-155	-0.32837	-155	-0.33736	-155	-0.22458	-155	-0.19389	-155	-0.16205
-150	-0.46994	-150	-0.28053	-150	-0.28881	-150	-0.19282	-150	-0.16602	-150	-0.13816
-145	-0.43277	-145	-0.23954	-145	-0.24715	-145	-0.16551	-145	-0.14213	-145	-0.11774
-140	-0.39594	-140	-0.20439	-140	-0.21141	-140	-0.14202	-140	-0.12162	-140	-0.10029
-135	-0.39012	-135	-0.17427	-135	-0.18073	-135	-0.12181	-135	-0.10404	-135	-0.08537
-130	-0.36463	-130	-0.14847	-130	-0.15441	-130	-0.10445	-130	-0.08896	-130	-0.07263
-125	-0.35603	-125	-0.12635	-125	-0.13181	-125	-0.08952	-125	-0.07602	-125	-0.06175
-120	-0.34333	-120	-0.10742	-120	-0.11243	-120	-0.07669	-120	-0.06495	-120	-0.05248
-115	-0.34714	-115	-0.09121	-115	-0.09582	-115	-0.06567	-115	-0.05546	-115	-0.04457
-110	-0.33726	-110	-0.07735	-110	-0.08159	-110	-0.05622	-110	-0.04736	-110	-0.03785
-105	-0.31088	-105	-0.06552	-105	-0.0694	-105	-0.04811	-105	-0.04041	-105	-0.03212
-100	-0.28084	-100	-0.05542	-100	-0.05898	-100	-0.04116	-100	-0.03449	-100	-0.02726
-95	-0.27907	-95	-0.04682	-95	-0.05007	-95	-0.0352	-95	-0.02943	-95	-0.02312
-90	-0.27956	-90	-0.03949	-90	-0.04247	-90	-0.0301	-90	-0.0251	-90	-0.01961
-85	-0.2566	-85	-0.03326	-85	-0.03599	-85	-0.02573	-85	-0.02141	-85	-0.01664
-80	-0.22581	-80	-0.02798	-80	-0.03047	-80	-0.02199	-80	-0.01826	-80	-0.01412
-75	-0.23235	-75	-0.02351	-75	-0.02577	-75	-0.0188	-75	-0.01559	-75	-0.01199
-70	-0.21135	-70	-0.01972	-70	-0.02177	-70	-0.01606	-70	-0.0133	-70	-0.01019
-65	-0.21011	-65	-0.01652	-65	-0.01839	-65	-0.01373	-65	-0.01136	-65	-0.00867
-60	-0.19645	-60	-0.01383	-60	-0.01551	-60	-0.01173	-60	-0.0097	-60	-0.00737
-55	-0.15756	-55	-0.01156	-55	-0.01308	-55	-0.01002	-55	-0.00829	-55	-0.00628
-50	-0.17223	-50	-0.00965	-50	-0.01102	-50	-0.00857	-50	-0.00708	-50	-0.00536
-45	-0.15323	-45	-0.00805	-45	-0.00929	-45	-0.00733	-45	-0.00606	-45	-0.00458
-40	-0.12556	-40	-0.00671	-40	-0.00782	-40	-0.00626	-40	-0.00519	-40	-0.00391
-35	-0.12623	-35	-0.00559	-35	-0.00658	-35	-0.00536	-35	-0.00444	-35	-0.00336
-30	-0.14309	-30	-0.00465	-30	-0.00554	-30	-0.00458	-30	-0.00382	-30	-0.00287
-25	-0.10857	-25	-0.00387	-25	-0.00467	-25	-0.00392	-25	-0.00328	-25	-0.00248
-20	-0.10835	-20	-0.00322	-20	-0.00393	-20	-0.00336	-20	-0.00282	-20	-0.00213
-15	-0.06182	-15	-0.0027	-15	-0.00332	-15	-0.00288	-15	-0.00242	-15	-0.00185
-10	-0.03899	-10	-0.00226	-10	-0.0028	-10	-0.00246	-10	-0.00209	-10	-0.0016
-5	-0.04271	-5	-0.00189	-5	-0.00238	-5	-0.00212	-5	-0.0018	-5	-0.00139
0	-4.56e-06	0	-0.0016	0	-0.00202	0	-0.00183	0	-0.00156	0	-0.00121

## Sheet: MLG_77nmhBN_RuCl3_3
		COMSOL simulations
	experiment		k0=0.0006 cm/s		k0=0.0005 cm/s		k0=0.0004 cm/s		k0=0.0003 cm/s		k0=0.0002 cm/s
E(mV)	I(pA)	E(mV)	I (pA)	E(mV)	I (pA)	E(mV)	I (pA)	E(mV)	I (pA)
-700	-39.6627	-700	-41.2587	-700	-41.2563	-700	-41.2362	-700	-41.175	-700	-41.0225
-695	-39.6246	-695	-41.2488	-695	-41.2475	-695	-41.0675	-695	-40.9637	-695	-40.6975
-690	-39.554	-690	-41.22	-690	-41.2175	-690	-40.9813	-690	-40.835	-690	-40.5138
-685	-39.5288	-685	-41.1138	-685	-41.11	-685	-40.885	-685	-40.7075	-685	-40.3438
-680	-39.493	-680	-41.0187	-680	-41.015	-680	-40.7975	-680	-40.595	-680	-40.1737
-675	-39.4734	-675	-40.9263	-675	-40.92	-675	-40.7125	-675	-40.485	-675	-40.02
-670	-39.3952	-670	-40.8275	-670	-40.82	-670	-40.6375	-670	-40.3862	-670	-39.8787
-665	-39.3613	-665	-40.7425	-665	-40.7338	-665	-40.5737	-665	-40.3	-665	-39.7512
-660	-39.4717	-660	-40.6587	-660	-40.65	-660	-40.5162	-660	-40.2238	-660	-39.6388
-655	-39.1855	-655	-40.5875	-655	-40.5775	-655	-40.455	-655	-40.1425	-655	-39.52
-650	-39.2422	-650	-40.5275	-650	-40.5162	-650	-40.39	-650	-40.0562	-650	-39.3963
-645	-39.2084	-645	-40.4663	-645	-40.455	-645	-40.3212	-645	-39.9663	-645	-39.2662
-640	-39.1545	-640	-40.4025	-640	-40.3912	-640	-40.2475	-640	-39.8625	-640	-39.1187
-635	-39.1188	-635	-40.3338	-635	-40.3212	-635	-40.1688	-635	-39.7675	-635	-38.9913
-630	-39.2556	-630	-40.2625	-630	-40.2488	-630	-40.0962	-630	-39.675	-630	-38.8663
-625	-38.8051	-625	-40.1788	-625	-40.1638	-625	-40.02	-625	-39.5787	-625	-38.7413
-620	-38.9716	-620	-40.105	-620	-40.09	-620	-39.945	-620	-39.4825	-620	-38.6187
-615	-38.9271	-615	-40.0288	-615	-40.0125	-615	-39.8687	-615	-39.3875	-615	-38.5012
-610	-38.8483	-610	-39.9525	-610	-39.935	-610	-39.7925	-610	-39.2938	-610	-38.385
-605	-38.7623	-605	-39.8725	-605	-39.855	-605	-39.715	-605	-39.2	-605	-38.275
-600	-39.9282	-600	-39.7963	-600	-39.7775	-600	-39.6375	-600	-39.11	-600	-38.1763
-595	-40.1386	-595	-39.7175	-595	-39.6975	-595	-39.5562	-595	-39.0162	-595	-38.0975
-590	-39.9259	-590	-39.6388	-590	-39.6187	-590	-39.4775	-590	-38.9225	-590	-38.05
-585	-39.7869	-585	-39.5525	-585	-39.5325	-585	-39.3975	-585	-38.8312	-585	-38.0575
-580	-39.6681	-580	-39.4763	-580	-39.455	-580	-39.3137	-580	-38.7475	-580	-38.1613
-575	-39.5438	-575	-39.3963	-575	-39.3738	-575	-39.2287	-575	-38.68	-575	-38.4213
-570	-39.4678	-570	-39.3113	-570	-39.2888	-570	-39.1475	-570	-38.6437	-570	-38.995
-565	-39.2913	-565	-39.2263	-565	-39.2037	-565	-39.0588	-565	-38.6475	-565	-37.7125
-560	-39.19	-560	-39.1437	-560	-39.12	-560	-39.0063	-560	-38.7687	-560	-37.5075
-555	-38.9856	-555	-39.0487	-555	-39.0275	-555	-38.9937	-555	-39.0463	-555	-37.2762
-550	-38.8147	-550	-38.9838	-550	-38.965	-550	-39.0412	-550	-38.5025	-550	-37.025
-545	-38.6074	-545	-38.9575	-545	-38.9425	-545	-39.195	-545	-38.315	-545	-36.7488
-540	-38.6923	-540	-38.9813	-540	-38.9738	-540	-36.3438	-540	-38.1025	-540	-36.4612
-535	-38.0422	-535	-39.0938	-535	-39.1	-535	-38.775	-535	-37.8937	-535	-36.2125
-530	-38.0098	-530	-39.36	-530	-39.3925	-530	-38.5925	-530	-37.6388	-530	-35.8912
-525	-37.7391	-525	-38.7987	-525	-38.7662	-525	-38.3888	-525	-37.3888	-525	-35.605
-520	-37.404	-520	-38.6213	-520	-38.5862	-520	-38.1487	-520	-37.0938	-520	-35.2425
-515	-37.0944	-515	-38.4213	-515	-38.3825	-515	-37.9087	-515	-36.82	-515	-34.8875
-510	-36.6972	-510	-38.2075	-510	-38.1675	-510	-37.6512	-510	-36.5288	-510	-34.4813
-505	-36.5119	-505	-37.9462	-505	-37.9025	-505	-37.3937	-505	-36.24	-505	-34.025
-500	-36.0459	-500	-37.6962	-500	-37.6512	-500	-37.1187	-500	-35.9263	-500	-33.4738
-495	-35.5223	-495	-37.4338	-495	-37.3888	-495	-36.8225	-495	-35.575	-495	-32.79
-490	-34.9802	-490	-37.1688	-490	-37.1213	-490	-36.52	-490	-35.1775	-490	-32.045
-485	-35.1476	-485	-36.8787	-485	-36.83	-485	-36.1987	-485	-34.7	-485	-31.2587
-480	-32.9571	-480	-36.5787	-480	-36.5275	-480	-35.8325	-480	-34.1375	-480	-30.9025
-475	-33.2568	-475	-36.2638	-475	-36.21	-475	-35.4162	-475	-33.355	-475	-29.5175
-470	-32.628	-470	-35.9162	-470	-35.8588	-470	-34.0588	-470	-31.9887	-470	-27.9325
-465	-31.9297	-465	-35.5162	-465	-35.4513	-465	-34.7075	-465	-30.395	-465	-27.9576
-460	-30.8186	-460	-36.065	-460	-34.6187	-460	-33.6262	-460	-28.53	-460	-26.9213
-455	-31.0587	-455	-34.4575	-455	-34.195	-455	-35.2413	-455	-29.3212	-455	-25.95
-450	-28.2251	-450	-37.1987	-450	-33.1225	-450	-34.0613	-450	-29.4112	-450	-24.8925
-445	-28.4692	-445	-34.5575	-445	-32.9325	-445	-32.3225	-445	-28.0463	-445	-23.78
-440	-27.5127	-440	-34.0688	-440	-33.6675	-440	-30.5775	-440	-27.5938	-440	-22.645
-435	-26.2952	-435	-32.1662	-435	-31.7575	-435	-29.665	-435	-26.6013	-435	-21.5237
-430	-25.1952	-430	-30.585	-430	-30.19	-430	-28.6913	-430	-25.4237	-430	-20.2575
-425	-25.2291	-425	-31.7413	-425	-29.7825	-425	-27.7087	-425	-24.3287	-425	-19.1025
-420	-22.4172	-420	-28.925	-420	-28.7925	-420	-26.6725	-420	-23.2112	-420	-17.9425
-415	-22.5338	-415	-27.9675	-415	-27.825	-415	-25.6075	-415	-22.0875	-415	-16.8268
-410	-21.4065	-410	-26.945	-410	-26.7963	-410	-24.565	-410	-20.9375	-410	-16.3412
-405	-20.4752	-405	-25.8925	-405	-25.7387	-405	-23.3575	-405	-19.9075	-405	-15.2344
-400	-19.1792	-400	-24.7937	-400	-24.635	-400	-22.2725	-400	-18.685	-400	-14.6875
-395	-19.2212	-395	-23.9688	-395	-23.8038	-395	-21.1038	-395	-17.5237	-395	-13.5
-390	-16.5796	-390	-22.5	-390	-22.3675	-390	-20.7638	-390	-17.08	-390	-12.6613
-385	-16.6337	-385	-21.4225	-385	-21.2563	-385	-19.2975	-385	-15.6225	-385	-12.6475
-380	-15.5001	-380	-20.2575	-380	-20.09	-380	-17.4513	-380	-14.2006	-380	-10.7156
-375	-14.3726	-375	-20.2213	-375	-20.0525	-375	-16.32	-375	-14.8296	-375	-9.31038
-370	-13.0878	-370	-18.3038	-370	-18.1375	-370	-15.385	-370	-12.6958	-370	-8.6565
-365	-12.9338	-365	-16.5938	-365	-16.425	-365	-14.33	-365	-12.8237	-365	-7.95025
-360	-10.6766	-360	-15.5188	-360	-15.3525	-360	-13.31	-360	-12.3497	-360	-7.30837
-355	-10.75	-355	-14.5862	-355	-14.425	-355	-12.327	-355	-10.4775	-355	-6.72562
-350	-9.97641	-350	-13.5575	-350	-13.4	-350	-11.389	-350	-9.20862	-350	-6.1965
-345	-9.212	-345	-12.5675	-345	-12.4155	-345	-10.4954	-345	-9.98001	-345	-4.84125
-340	-8.64572	-340	-11.6171	-340	-11.4705	-340	-9.60175	-340	-6.70785	-340	-4.225
-335	-8.00424	-335	-10.7136	-335	-10.5586	-335	-8.826	-335	-9.48594	-335	-4.62812
-330	-7.37246	-330	-9.82625	-330	-9.47488	-330	-8.09688	-330	-8.32125	-330	-2.672
-325	-6.52922	-325	-9.00137	-325	-8.87363	-325	-7.416	-325	-5.95187	-325	-4.68
-320	-5.79414	-320	-8.26325	-320	-8.14213	-320	-6.6405	-320	-4.7945	-320	-1.959
-315	-5.32552	-315	-7.57162	-315	-7.45738	-315	-5.31725	-315	-4.5565	-315	-1.70005
-310	-5.14343	-310	-6.92775	-310	-6.82025	-310	-6.20025	-310	-3.60113	-310	-2.51725
-305	-4.37986	-305	-6.0845	-305	-5.00125	-305	-4.8055	-305	-2.31387	-305	-2.36625
-300	-4.24653	-300	-5.91675	-300	-6.07613	-300	-4.17413	-300	-2.3505	-300	-1.815
-295	-3.89507	-295	-6.77925	-295	-4.40963	-295	-6.42275	-295	-0.5645	-295	-2.26925
-290	-3.65279	-290	-4.35038	-290	-4.37375	-290	-2.98325	-290	-0.60762	-290	-3.28375
-285	-3.2323	-285	-4.54312	-285	-3.35438	-285	-1.73088	-285	-2.91075	-285	-1.62975
-280	-3.08575	-280	-3.02787	-280	-6.83463	-280	-0.76989	-280	-1.79888	-280	-1.60975
-275	-2.61031	-275	-3.30925	-275	-3.35213	-275	-1.29684	-275	-0.85259	-275	-1.77863
-270	-2.49732	-270	-2.014	-270	-2.03513	-270	-0.73035	-270	-0.05747	-270	-0.86765
-265	-2.26827	-265	-3.51548	-265	-1.02164	-265	-1.28788	-265	-0.59642	-265	-0.11384
-260	-2.04775	-260	-0.16339	-260	-0.15561	-260	-1.7305	-260	-1.12255	-260	-0.49895
-255	-1.83836	-255	-0.5529	-255	-0.57355	-255	-2.03425	-255	-1.53275	-255	-0.98457
-250	-1.78413	-250	-1.14121	-250	-1.17358	-250	-1.79512	-250	-1.41225	-250	-1.01888
-245	-1.56894	-245	-1.61225	-245	-1.65488	-245	-1.58238	-245	-1.24116	-245	-0.89112
-240	-1.48236	-240	-1.90575	-240	-1.867	-240	-1.3935	-240	-1.08999	-240	-0.77899
-235	-1.35872	-235	-1.67925	-235	-1.64338	-235	-1.22615	-235	-0.95666	-235	-0.6807
-230	-1.23813	-230	-1.47813	-230	-1.44487	-230	-1.07813	-230	-0.83915	-230	-0.59461
-225	-1.13703	-225	-1.29975	-225	-1.26888	-225	-0.9474	-225	-0.73575	-225	-0.51928
-220	-1.09308	-220	-1.14183	-220	-1.11335	-220	-0.83209	-220	-0.6449	-220	-0.45346
-215	-0.95974	-215	-1.00235	-215	-0.97604	-215	-0.73044	-215	-0.56509	-215	-0.39593
-210	-0.92617	-210	-0.8793	-210	-0.85496	-210	-0.64098	-210	-0.49505	-210	-0.34574
-205	-0.8414	-205	-0.77087	-205	-0.74839	-205	-0.56231	-205	-0.43366	-205	-0.30196
-200	-0.79669	-200	-0.67543	-200	-0.65465	-200	-0.4932	-200	-0.37989	-200	-0.26379
-195	-0.74065	-195	-0.59154	-195	-0.57234	-195	-0.43248	-195	-0.33275	-195	-0.23053
-190	-0.72467	-190	-0.51785	-190	-0.50013	-190	-0.3792	-190	-0.29149	-190	-0.20155
-185	-0.66309	-185	-0.4532	-185	-0.43683	-185	-0.33241	-185	-0.25539	-185	-0.1763
-180	-0.64477	-180	-0.39649	-180	-0.38136	-180	-0.29138	-180	-0.22379	-180	-0.15428
-175	-0.60648	-175	-0.34678	-175	-0.3328	-175	-0.2554	-175	-0.19611	-175	-0.13505
-170	-0.58551	-170	-0.30321	-170	-0.29031	-170	-0.22384	-170	-0.17188	-170	-0.11827
-165	-0.55295	-165	-0.26506	-165	-0.25316	-165	-0.34599	-165	-0.30031	-165	-0.10361
-160	-0.53911	-160	-0.23168	-160	-0.22069	-160	-0.29718	-160	-0.25725	-160	-0.21593
-155	-0.50656	-155	-0.38336	-155	-0.37315	-155	-0.2552	-155	-0.22032	-155	-0.18415
-150	-0.48798	-150	-0.32819	-150	-0.31879	-150	-0.21911	-150	-0.18866	-150	-0.157
-145	-0.47981	-145	-0.28085	-145	-0.2722	-145	-0.18808	-145	-0.16151	-145	-0.1338
-140	-0.44153	-140	-0.24024	-140	-0.23226	-140	-0.16139	-140	-0.1382	-140	-0.11396
-135	-0.45661	-135	-0.20538	-135	-0.19804	-135	-0.13843	-135	-0.11823	-135	-0.09701
-130	-0.40259	-130	-0.17546	-130	-0.16871	-130	-0.11869	-130	-0.10109	-130	-0.08254
-125	-0.41139	-125	-0.14979	-125	-0.14358	-125	-0.10173	-125	-0.08639	-125	-0.07018
-120	-0.38403	-120	-0.12776	-120	-0.12206	-120	-0.08715	-120	-0.07381	-120	-0.05964
-115	-0.36955	-115	-0.10889	-115	-0.10365	-115	-0.07462	-115	-0.06302	-115	-0.05065
-110	-0.35058	-110	-0.09271	-110	-0.0879	-110	-0.06389	-110	-0.05381	-110	-0.04301
-105	-0.36979	-105	-0.07887	-105	-0.07445	-105	-0.05468	-105	-0.04593	-105	-0.0365
-100	-0.29314	-100	-0.06702	-100	-0.06298	-100	-0.04678	-100	-0.03919	-100	-0.03097
-95	-0.31883	-95	-0.0569	-95	-0.0532	-95	-0.04	-95	-0.03344	-95	-0.02628
-90	-0.28603	-90	-0.04826	-90	-0.04487	-90	-0.0342	-90	-0.02853	-90	-0.02229
-85	-0.27147	-85	-0.0409	-85	-0.0378	-85	-0.02924	-85	-0.02433	-85	-0.01891
-80	-0.23848	-80	-0.03462	-80	-0.0318	-80	-0.02499	-80	-0.02075	-80	-0.01605
-75	-0.27217	-75	-0.02928	-75	-0.02671	-75	-0.02136	-75	-0.01771	-75	-0.01363
-70	-0.20367	-70	-0.02474	-70	-0.02241	-70	-0.01825	-70	-0.01511	-70	-0.01157
-65	-0.20598	-65	-0.02089	-65	-0.01878	-65	-0.0156	-65	-0.01291	-65	-0.00985
-60	-0.18656	-60	-0.01763	-60	-0.01571	-60	-0.01333	-60	-0.01103	-60	-0.00838
-55	-0.17579	-55	-0.01487	-55	-0.01314	-55	-0.01139	-55	-0.00942	-55	-0.00714
-50	-0.1568	-50	-0.01253	-50	-0.01096	-50	-0.00974	-50	-0.00805	-50	-0.00609
-45	-0.15592	-45	-0.01055	-45	-0.00915	-45	-0.00833	-45	-0.00689	-45	-0.0052
-40	-0.11031	-40	-0.00888	-40	-0.00763	-40	-0.00711	-40	-0.0059	-40	-0.00444
-35	-0.10578	-35	-0.00748	-35	-0.00635	-35	-0.00609	-35	-0.00505	-35	-0.00381
-30	-0.10092	-30	-0.0063	-30	-0.00529	-30	-0.0052	-30	-0.00434	-30	-0.00326
-25	-0.07675	-25	-0.0053	-25	-0.0044	-25	-0.00445	-25	-0.00373	-25	-0.00281
-20	-0.05714	-20	-0.00447	-20	-0.00366	-20	-0.00381	-20	-0.0032	-20	-0.00243
-15	-0.04576	-15	-0.00377	-15	-0.00306	-15	-0.00328	-15	-0.00275	-15	-0.0021
-10	0.000955071	-10	-0.00319	-10	-0.00256	-10	-0.0028	-10	-0.00237	-10	-0.00181
-5	0.00342	-5	-0.0027	-5	-0.00215	-5	-0.00241	-5	-0.00205	-5	-0.00158
0	-1.86325e-06	0	-0.0023	0	-0.00181	0	-0.00208	0	-0.00177	0	-0.00138

## Sheet: MLG_77nmhBN_RuCl3_4
		COMSOL simulations
	experiment		k0=0.0006 cm/s		k0=0.0005 cm/s		k0=0.0004 cm/s		k0=0.0003 cm/s		k0=0.0002 cm/s
E(mV)	I(pA)	E(mV)	I (pA)	E(mV)	I (pA)	E(mV)	I (pA)	E(mV)	I (pA)
-700	-45.1384	-700	-46.2098	-700	-46.207	-700	-46.1846	-700	-46.116	-700	-45.9452
-695	-45.1043	-695	-46.1986	-695	-46.1972	-695	-45.9956	-695	-45.8794	-695	-45.5812
-690	-45.0513	-690	-46.1664	-690	-46.1636	-690	-45.899	-690	-45.7352	-690	-45.3754
-685	-45.053	-685	-46.0474	-685	-46.0432	-685	-45.7912	-685	-45.5924	-685	-45.185
-680	-45.0022	-680	-45.941	-680	-45.9368	-680	-45.6932	-680	-45.4664	-680	-44.9946
-675	-44.9744	-675	-45.8374	-675	-45.8304	-675	-45.598	-675	-45.3432	-675	-44.8224
-670	-44.9311	-670	-45.7268	-670	-45.7184	-670	-45.514	-670	-45.2326	-670	-44.6642
-665	-44.9062	-665	-45.6316	-665	-45.6218	-665	-45.4426	-665	-45.136	-665	-44.5214
-660	-45.0202	-660	-45.5378	-660	-45.528	-660	-45.3782	-660	-45.0506	-660	-44.3954
-655	-44.7343	-655	-45.458	-655	-45.4468	-655	-45.3096	-655	-44.9596	-655	-44.2624
-650	-44.8326	-650	-45.3908	-650	-45.3782	-650	-45.2368	-650	-44.863	-650	-44.1238
-645	-44.7963	-645	-45.3222	-645	-45.3096	-645	-45.1598	-645	-44.7622	-645	-43.9782
-640	-44.7604	-640	-45.2508	-640	-45.2382	-640	-45.0772	-640	-44.646	-640	-43.813
-635	-44.7281	-635	-45.1738	-635	-45.1598	-635	-44.989	-635	-44.5396	-635	-43.6702
-630	-44.8867	-630	-45.094	-630	-45.0786	-630	-44.9078	-630	-44.436	-630	-43.5302
-625	-44.4522	-625	-45.0002	-625	-44.9834	-625	-44.8224	-625	-44.3282	-625	-43.3902
-620	-44.6294	-620	-44.9176	-620	-44.9008	-620	-44.7384	-620	-44.2204	-620	-43.253
-615	-44.599	-615	-44.8322	-615	-44.814	-615	-44.653	-615	-44.114	-615	-43.1214
-610	-44.5401	-610	-44.7468	-610	-44.7272	-610	-44.5676	-610	-44.009	-610	-42.9912
-605	-44.4951	-605	-44.6572	-605	-44.6376	-605	-44.4808	-605	-43.904	-605	-42.868
-600	-45.1466	-600	-44.5718	-600	-44.5508	-600	-44.394	-600	-43.8032	-600	-42.7574
-595	-44.7954	-595	-44.4836	-595	-44.4612	-595	-44.303	-595	-43.6982	-595	-42.6692
-590	-44.896	-590	-44.3954	-590	-44.373	-590	-44.2148	-590	-43.5932	-590	-42.616
-585	-44.8003	-585	-44.2988	-585	-44.2764	-585	-44.1252	-585	-43.491	-585	-42.6244
-580	-44.7244	-580	-44.2134	-580	-44.1896	-580	-44.0314	-580	-43.3972	-580	-42.7406
-575	-44.6287	-575	-44.1238	-575	-44.0986	-575	-43.9362	-575	-43.3216	-575	-43.0318
-570	-44.877	-570	-44.0286	-570	-44.0034	-570	-43.8452	-570	-43.281	-570	-43.6744
-565	-44.1452	-565	-43.9334	-565	-43.9082	-565	-43.7458	-565	-43.2852	-565	-42.238
-560	-44.3926	-560	-43.841	-560	-43.8144	-560	-43.687	-560	-43.421	-560	-42.0084
-555	-44.29	-555	-43.7346	-555	-43.7108	-555	-43.673	-555	-43.7318	-555	-41.7494
-550	-44.1483	-550	-43.6618	-550	-43.6408	-550	-43.7262	-550	-43.1228	-550	-41.468
-545	-44.0011	-545	-43.6324	-545	-43.6156	-545	-43.8984	-545	-42.9128	-545	-41.1586
-540	-44.3847	-540	-43.659	-540	-43.6506	-540	-40.705	-540	-42.6748	-540	-40.8366
-535	-43.1461	-535	-43.785	-535	-43.792	-535	-43.428	-535	-42.441	-535	-40.558
-530	-43.4727	-530	-44.0832	-530	-44.1196	-530	-43.2236	-530	-42.1554	-530	-40.1982
-525	-43.288	-525	-43.4546	-525	-43.4182	-525	-42.9954	-525	-41.8754	-525	-39.8776
-520	-43.0336	-520	-43.2558	-520	-43.2166	-520	-42.7266	-520	-41.545	-520	-39.4716
-515	-42.7591	-515	-43.0318	-515	-42.9884	-515	-42.4578	-515	-41.2384	-515	-39.074
-510	-42.5008	-510	-42.7924	-510	-42.7476	-510	-42.1694	-510	-40.9122	-510	-38.619
-505	-42.2011	-505	-42.4998	-505	-42.4508	-505	-41.881	-505	-40.5888	-505	-38.108
-500	-41.8772	-500	-42.2198	-500	-42.1694	-500	-41.573	-500	-40.2374	-500	-37.4906
-495	-41.2449	-495	-41.9258	-495	-41.8754	-495	-41.2412	-495	-39.844	-495	-36.7248
-490	-40.721	-490	-41.629	-490	-41.5758	-490	-40.9024	-490	-39.3988	-490	-35.8904
-485	-41.3985	-485	-41.3042	-485	-41.2496	-485	-40.5426	-485	-38.864	-485	-35.0098
-480	-38.518	-480	-40.9682	-480	-40.9108	-480	-40.1324	-480	-38.234	-480	-34.6108
-475	-39.0329	-475	-40.6154	-475	-40.5552	-475	-39.6662	-475	-37.3576	-475	-33.0596
-470	-38.4626	-470	-40.2262	-470	-40.1618	-470	-38.1458	-470	-35.8274	-470	-31.2844
-465	-37.797	-465	-39.7782	-465	-39.7054	-465	-38.8724	-465	-34.0424	-465	-31.3125
-460	-36.7528	-460	-40.3928	-460	-38.773	-460	-37.6614	-460	-31.9536	-460	-30.1518
-455	-37.2559	-455	-38.5924	-455	-38.2984	-455	-39.4702	-455	-32.8398	-455	-29.064
-450	-33.2968	-450	-41.6626	-450	-37.0972	-450	-38.1486	-450	-32.9406	-450	-27.8796
-445	-34.2107	-445	-38.7044	-445	-36.8844	-445	-36.2012	-445	-31.4118	-445	-26.6336
-440	-32.6476	-440	-38.157	-440	-37.7076	-440	-34.2468	-440	-30.905	-440	-25.3624
-435	-31.5866	-435	-36.0262	-435	-35.5684	-435	-33.2248	-435	-29.7934	-435	-24.1066
-430	-30.272	-430	-34.2552	-430	-33.8128	-430	-32.1342	-430	-28.4746	-430	-22.6884
-425	-30.7304	-425	-35.5502	-425	-33.3564	-425	-31.0338	-425	-27.2482	-425	-21.3948
-420	-26.8053	-420	-32.396	-420	-32.2476	-420	-29.8732	-420	-25.9966	-420	-20.0956
-415	-27.066	-415	-31.3236	-415	-31.164	-415	-28.6804	-415	-24.738	-415	-18.846
-410	-25.6999	-410	-30.1784	-410	-30.0118	-410	-27.5128	-410	-23.45	-410	-18.3022
-405	-24.4931	-405	-28.9996	-405	-28.8274	-405	-26.1604	-405	-22.2964	-405	-17.0625
-400	-22.9061	-400	-27.769	-400	-27.5912	-400	-24.9452	-400	-20.9272	-400	-16.45
-395	-22.7294	-395	-26.845	-395	-26.6602	-395	-23.6362	-395	-19.6266	-395	-15.12
-390	-19.7812	-390	-25.2	-390	-25.0516	-390	-23.2554	-390	-19.1296	-390	-14.1806
-385	-19.7227	-385	-23.9932	-385	-23.807	-385	-21.6132	-385	-17.4972	-385	-14.1652
-380	-18.2464	-380	-22.6884	-380	-22.5008	-380	-19.5454	-380	-15.9047	-380	-12.0015
-375	-16.724	-375	-22.6478	-375	-22.4588	-375	-18.2784	-375	-16.6092	-375	-10.4276
-370	-15.7798	-370	-20.5002	-370	-20.314	-370	-17.2312	-370	-14.2192	-370	-9.69528
-365	-15.1625	-365	-18.585	-365	-18.396	-365	-16.0496	-365	-14.3626	-365	-8.90428
-360	-12.904	-360	-17.381	-360	-17.1948	-360	-14.9072	-360	-13.8317	-360	-8.18538
-355	-12.5634	-355	-16.3366	-355	-16.156	-355	-13.8062	-355	-11.7348	-355	-7.5327
-350	-11.5614	-350	-15.1844	-350	-15.008	-350	-12.7557	-350	-10.3137	-350	-6.94008
-345	-10.8688	-345	-14.0756	-345	-13.9054	-345	-11.7548	-345	-11.1776	-345	-5.4222
-340	-9.86069	-340	-13.0112	-340	-12.847	-340	-10.754	-340	-7.51279	-340	-4.732
-335	-9.20708	-335	-11.9993	-335	-11.8257	-335	-9.88512	-335	-10.6242	-335	-5.1835
-330	-8.58668	-330	-11.0054	-330	-10.6119	-330	-9.0685	-330	-9.3198	-330	-2.99264
-325	-7.73141	-325	-10.0815	-325	-9.93846	-325	-8.30592	-325	-6.6661	-325	-5.2416
-320	-6.95176	-320	-9.25484	-320	-9.11918	-320	-7.43736	-320	-5.36984	-320	-2.19408
-315	-6.37179	-315	-8.48022	-315	-8.35226	-315	-5.95532	-315	-5.10328	-315	-1.90406
-310	-6.15739	-310	-7.75908	-310	-7.63868	-310	-6.94428	-310	-4.03326	-310	-2.81932
-305	-5.25489	-305	-6.81464	-305	-5.6014	-305	-5.38216	-305	-2.59154	-305	-2.6502
-300	-4.97361	-300	-6.62676	-300	-6.80526	-300	-4.67502	-300	-2.63256	-300	-2.0328
-295	-4.40101	-295	-7.59276	-295	-4.93878	-295	-7.19348	-295	-0.63224	-295	-2.54156
-290	-4.08425	-290	-4.87242	-290	-4.8986	-290	-3.34124	-290	-0.68054	-290	-3.6778
-285	-3.68851	-285	-5.0883	-285	-3.7569	-285	-1.93858	-285	-3.26004	-285	-1.82532
-280	-3.57797	-280	-3.39122	-280	-7.65478	-280	-0.86227	-280	-2.01474	-280	-1.80292
-275	-3.08372	-275	-3.70636	-275	-3.75438	-275	-1.45246	-275	-0.9549	-275	-1.99206
-270	-2.94129	-270	-2.25568	-270	-2.27934	-270	-0.81799	-270	-0.06437	-270	-0.97177
-265	-2.70632	-265	-3.93733	-265	-1.14423	-265	-1.44242	-265	-0.668	-265	-0.1275
-260	-2.45256	-260	-0.18299	-260	-0.17429	-260	-1.93816	-260	-1.25726	-260	-0.55882
-255	-2.26115	-255	-0.61925	-255	-0.64238	-255	-2.27836	-255	-1.71668	-255	-1.10272
-250	-2.10615	-250	-1.27816	-250	-1.3144	-250	-2.01054	-250	-1.58172	-250	-1.14114
-245	-1.85234	-245	-1.80572	-245	-1.85346	-245	-1.77226	-245	-1.3901	-245	-0.99806
-240	-1.75716	-240	-2.13444	-240	-2.09104	-240	-1.56072	-240	-1.22079	-240	-0.87247
-235	-1.61583	-235	-1.88076	-235	-1.84058	-235	-1.37329	-235	-1.07146	-235	-0.76238
-230	-1.5257	-230	-1.6555	-230	-1.61826	-230	-1.2075	-230	-0.93985	-230	-0.66597
-225	-1.41023	-225	-1.45572	-225	-1.42114	-225	-1.06109	-225	-0.82404	-225	-0.58159
-220	-1.36689	-220	-1.27884	-220	-1.24695	-220	-0.93194	-220	-0.72229	-220	-0.50788
-215	-1.22386	-215	-1.12263	-215	-1.09316	-215	-0.81809	-215	-0.6329	-215	-0.44344
-210	-1.17717	-210	-0.98482	-210	-0.95756	-210	-0.71789	-210	-0.55446	-210	-0.38723
-205	-1.10941	-205	-0.86338	-205	-0.83819	-205	-0.62979	-205	-0.4857	-205	-0.3382
-200	-1.02923	-200	-0.75648	-200	-0.73321	-200	-0.55238	-200	-0.42547	-200	-0.29544
-195	-0.97826	-195	-0.66252	-195	-0.64102	-195	-0.48437	-195	-0.37268	-195	-0.25819
-190	-0.97001	-190	-0.57999	-190	-0.56014	-190	-0.4247	-190	-0.32647	-190	-0.22574
-185	-0.86328	-185	-0.50758	-185	-0.48924	-185	-0.3723	-185	-0.28603	-185	-0.19746
-180	-0.86129	-180	-0.44407	-180	-0.42713	-180	-0.32634	-180	-0.25064	-180	-0.17279
-175	-0.80596	-175	-0.38839	-175	-0.37274	-175	-0.28605	-175	-0.21965	-175	-0.15126
-170	-0.76722	-170	-0.3396	-170	-0.32515	-170	-0.2507	-170	-0.1925	-170	-0.13247
-165	-0.74238	-165	-0.29687	-165	-0.28354	-165	-0.38751	-165	-0.33635	-165	-0.11605
-160	-0.70488	-160	-0.25948	-160	-0.24717	-160	-0.33284	-160	-0.28812	-160	-0.24184
-155	-0.69209	-155	-0.42937	-155	-0.41793	-155	-0.28582	-155	-0.24676	-155	-0.20625
-150	-0.63996	-150	-0.36757	-150	-0.35704	-150	-0.24541	-150	-0.2113	-150	-0.17584
-145	-0.62186	-145	-0.31455	-145	-0.30486	-145	-0.21064	-145	-0.18089	-145	-0.14986
-140	-0.59273	-140	-0.26907	-140	-0.26013	-140	-0.18075	-140	-0.15478	-140	-0.12764
-135	-0.60499	-135	-0.23002	-135	-0.2218	-135	-0.15504	-135	-0.13241	-135	-0.10865
-130	-0.53676	-130	-0.19652	-130	-0.18896	-130	-0.13293	-130	-0.11322	-130	-0.09244
-125	-0.52982	-125	-0.16776	-125	-0.1608	-125	-0.11393	-125	-0.09675	-125	-0.0786
-120	-0.53153	-120	-0.14309	-120	-0.13671	-120	-0.09761	-120	-0.08267	-120	-0.06679
-115	-0.49332	-115	-0.12196	-115	-0.11609	-115	-0.08358	-115	-0.07059	-115	-0.05673
-110	-0.48559	-110	-0.10384	-110	-0.09845	-110	-0.07155	-110	-0.06027	-110	-0.04817
-105	-0.48393	-105	-0.08833	-105	-0.08338	-105	-0.06124	-105	-0.05144	-105	-0.04088
-100	-0.42669	-100	-0.07507	-100	-0.07053	-100	-0.05239	-100	-0.04389	-100	-0.03469
-95	-0.43881	-95	-0.06373	-95	-0.05958	-95	-0.0448	-95	-0.03745	-95	-0.02943
-90	-0.4063	-90	-0.05405	-90	-0.05026	-90	-0.0383	-90	-0.03195	-90	-0.02496
-85	-0.39639	-85	-0.0458	-85	-0.04234	-85	-0.03275	-85	-0.02724	-85	-0.02118
-80	-0.37042	-80	-0.03878	-80	-0.03562	-80	-0.02799	-80	-0.02324	-80	-0.01798
-75	-0.34817	-75	-0.0328	-75	-0.02992	-75	-0.02393	-75	-0.01984	-75	-0.01526
-70	-0.29132	-70	-0.02771	-70	-0.0251	-70	-0.02044	-70	-0.01693	-70	-0.01296
-65	-0.31543	-65	-0.0234	-65	-0.02103	-65	-0.01747	-65	-0.01446	-65	-0.01103
-60	-0.2867	-60	-0.01975	-60	-0.0176	-60	-0.01492	-60	-0.01235	-60	-0.00938
-55	-0.26817	-55	-0.01665	-55	-0.01471	-55	-0.01275	-55	-0.01056	-55	-0.00799
-50	-0.24968	-50	-0.01403	-50	-0.01228	-50	-0.01091	-50	-0.00902	-50	-0.00682
-45	-0.26406	-45	-0.01182	-45	-0.01025	-45	-0.00932	-45	-0.00771	-45	-0.00582
-40	-0.214	-40	-0.00995	-40	-0.00854	-40	-0.00797	-40	-0.00661	-40	-0.00497
-35	-0.20851	-35	-0.00838	-35	-0.00711	-35	-0.00682	-35	-0.00566	-35	-0.00427
-30	-0.18206	-30	-0.00705	-30	-0.00592	-30	-0.00582	-30	-0.00486	-30	-0.00365
-25	-0.13807	-25	-0.00594	-25	-0.00493	-25	-0.00498	-25	-0.00417	-25	-0.00315
-20	-0.11783	-20	-0.005	-20	-0.0041	-20	-0.00427	-20	-0.00358	-20	-0.00272
-15	-0.10635	-15	-0.00422	-15	-0.00343	-15	-0.00367	-15	-0.00308	-15	-0.00235
-10	-0.04501	-10	-0.00357	-10	-0.00287	-10	-0.00314	-10	-0.00266	-10	-0.00203
-5	-0.0318	-5	-0.00303	-5	-0.00241	-5	-0.0027	-5	-0.0023	-5	-0.00176
0	0	0	-0.00258	0	-0.00203	0	-0.00232	0	-0.00199	0	-0.00154

## Sheet: MLG_77nmhBN_1
		COMSOL simulations
	experiment		k0=0.0005 cm/s		k0=0.0004 cm/s		k0=0.0003 cm/s		k0=0.0002 cm/s		k0=0.0001 cm/s
E(mV)	I(pA)	E(mV)	I (pA)	E(mV)	I (pA)	E(mV)	I (pA)	E(mV)	I (pA)	E(mV)	I (pA)
-700	-35.7867	-700	-36.3055	-700	-36.2879	-700	-36.234	-700	-36.0998	-700	-35.9689
-695	-35.7341	-695	-36.2978	-695	-36.1394	-695	-36.0481	-695	-35.8138	-695	-35.0218
-690	-35.6729	-690	-36.2714	-690	-36.0635	-690	-35.9348	-690	-35.6521	-690	-34.7336
-685	-35.5997	-685	-36.1768	-685	-35.9788	-685	-35.8226	-685	-35.5025	-685	-34.4564
-680	-35.5599	-680	-36.0932	-680	-35.9018	-680	-35.7236	-680	-35.3529	-680	-34.2067
-675	-35.5241	-675	-36.0096	-675	-35.827	-675	-35.6268	-675	-35.2176	-675	-33.9801
-670	-35.4023	-670	-35.9216	-670	-35.761	-670	-35.5399	-670	-35.0933	-670	-33.7711
-665	-35.3973	-665	-35.8457	-665	-35.7049	-665	-35.464	-665	-34.9811	-665	-33.583
-660	-35.3965	-660	-35.772	-660	-35.6543	-660	-35.3969	-660	-34.8821	-660	-33.4114
-655	-35.2079	-655	-35.7082	-655	-35.6004	-655	-35.3254	-655	-34.7776	-655	-33.2354
-650	-35.1566	-650	-35.6543	-650	-35.5432	-650	-35.2495	-650	-34.6687	-650	-33.0627
-645	-35.161	-645	-35.6004	-645	-35.4827	-645	-35.1703	-645	-34.5543	-645	-32.8999
-640	-34.8971	-640	-35.5443	-640	-35.4178	-640	-35.079	-640	-34.4245	-640	-32.7217
-635	-34.9417	-635	-35.4827	-635	-35.3485	-635	-34.9954	-635	-34.3123	-635	-32.5809
-630	-34.9343	-630	-35.4189	-630	-35.2847	-630	-34.914	-630	-34.2023	-630	-32.4665
-625	-34.6044	-625	-35.3441	-625	-35.2176	-625	-34.8293	-625	-34.0923	-625	-32.384
-620	-34.6785	-620	-35.2792	-620	-35.1516	-620	-34.7446	-620	-33.9845	-620	-32.3532
-615	-34.6867	-615	-35.211	-615	-35.0845	-615	-34.661	-615	-33.8811	-615	-32.4148
-610	-34.3267	-610	-35.1428	-610	-35.0174	-610	-34.5785	-610	-33.7788	-610	-32.6172
-605	-34.3423	-605	-35.0724	-605	-34.9492	-605	-34.496	-605	-33.682	-605	-33.0638
-600	-34.66	-600	-35.0042	-600	-34.881	-600	-34.4168	-600	-33.5951	-600	-33.9284
-595	-34.5103	-595	-34.9338	-595	-34.8095	-595	-34.3343	-595	-33.5258	-595	-31.5546
-590	-34.4675	-590	-34.8645	-590	-34.7402	-590	-34.2518	-590	-33.484	-590	-31.2983
-585	-34.5331	-585	-34.7886	-585	-34.6698	-585	-34.1715	-585	-33.4906	-585	-31.0189
-580	-34.1356	-580	-34.7204	-580	-34.5961	-580	-34.0978	-580	-33.5819	-580	-30.7318
-575	-34.1074	-575	-34.6489	-575	-34.5213	-575	-34.0384	-575	-33.8107	-575	-30.4359
-570	-34.0565	-570	-34.5741	-570	-34.4498	-570	-34.0065	-570	-34.3156	-570	-30.1477
-565	-33.6703	-565	-34.4993	-565	-34.3717	-565	-34.0098	-565	-33.187	-565	-29.9684
-560	-33.6257	-560	-34.4256	-560	-34.3255	-560	-34.1165	-560	-33.0066	-560	-29.7187
-555	-33.5495	-555	-34.3442	-555	-34.3145	-555	-34.3607	-555	-32.8031	-555	-29.4316
-550	-33.0915	-550	-34.2892	-550	-34.3563	-550	-33.8822	-550	-32.582	-550	-29.1258
-545	-32.9582	-545	-34.2694	-545	-34.4916	-545	-33.7172	-545	-32.3389	-545	-28.7562
-540	-32.792	-540	-34.2969	-540	-31.9825	-540	-33.5302	-540	-32.0859	-540	-28.3206
-535	-32.104	-535	-34.408	-535	-34.122	-535	-33.3465	-535	-31.867	-535	-27.8916
-530	-31.9939	-530	-34.6654	-530	-33.9614	-530	-33.1221	-530	-31.5843	-530	-27.2272
-525	-31.7066	-525	-34.1143	-525	-33.7821	-525	-32.9021	-525	-31.3324	-525	-26.7058
-520	-31.561	-520	-33.9559	-520	-33.5709	-520	-32.6425	-520	-31.0134	-520	-26.279
-515	-30.9258	-515	-33.7766	-515	-33.3597	-515	-32.4016	-515	-30.701	-515	-25.1108
-510	-30.5404	-510	-33.5874	-510	-33.1331	-510	-32.1453	-510	-30.3435	-510	-22.5676
-505	-29.9718	-505	-33.3542	-505	-32.9065	-505	-31.8912	-505	-29.942	-505	-21.5567
-500	-29.7333	-500	-33.1331	-500	-32.6645	-500	-31.6151	-500	-29.4569	-500	-22.9075
-495	-27.9945	-495	-32.9021	-495	-32.4038	-495	-31.306	-495	-28.8552	-495	-19.8803
-490	-28.1948	-490	-32.6667	-490	-32.1376	-490	-30.9562	-490	-28.1996	-490	-20.9704
-485	-27.6898	-485	-32.4104	-485	-31.8549	-485	-30.536	-485	-27.5077	-485	-20.097
-480	-26.5618	-480	-32.1442	-480	-31.5326	-480	-30.041	-480	-27.1942	-480	-19.2522
-475	-26.1153	-475	-31.8648	-475	-31.1663	-475	-29.3524	-475	-25.9754	-475	-18.3744
-470	-25.284	-470	-31.5557	-470	-29.9717	-470	-28.1501	-470	-24.5806	-470	-17.4526
-465	-24.686	-465	-31.1971	-465	-30.5426	-465	-26.7476	-465	-24.6027	-465	-16.5968
-460	-23.9039	-460	-30.4645	-460	-29.5911	-460	-25.1064	-460	-23.6907	-460	12.0846
-455	-23.1099	-455	-30.0916	-455	-31.0123	-455	-25.8027	-455	-22.836	-455	-15.565
-450	-22.4574	-450	-29.1478	-450	-29.9739	-450	-25.8819	-450	-21.9054	-450	-13.7137
-445	-22.5301	-445	-28.9806	-445	-28.4438	-445	-24.6807	-445	-20.9264	-445	-12.1132
-440	-22.2286	-440	-29.6274	-440	-26.9082	-440	-24.2825	-440	-19.9276	-440	-10.7055
-435	-20.651	-435	-27.9466	-435	-26.1052	-435	-23.4091	-435	-18.9409	-435	-9.46407
-430	-19.6312	-430	-26.5672	-430	-25.2483	-430	-22.3729	-430	-17.8266	-430	-8.24307
-425	-19.2734	-425	-26.2086	-425	-24.3837	-425	-21.4093	-425	-16.8102	-425	-7.25087
-420	-17.7439	-420	-25.3374	-420	-23.4718	-420	-20.4259	-420	-15.7894	-420	-6.37054
-415	-17.0658	-415	-24.486	-415	-22.5346	-415	-19.437	-415	-14.8075	-415	-5.62606
-410	-16.2	-410	-23.5807	-410	-21.6172	-410	-18.425	-410	-14.3803	-410	-5.02348
-405	-15.1774	-405	-22.6501	-405	-20.5546	-405	-17.5186	-405	-13.4062	-405	-4.98036
-400	-14.557	-400	-21.6788	-400	-19.5998	-400	-16.4428	-400	-12.925	-400	-3.93767
-395	-14.2136	-395	-20.9473	-395	-18.5713	-395	-15.4209	-395	-11.88	-395	-3.50779
-390	-13.0877	-390	-19.6834	-390	-18.2721	-390	-15.0304	-390	-11.1419	-390	-3.18076
-385	-12.706	-385	-18.7055	-385	-16.9818	-385	-13.7478	-385	-11.1298	-385	-3.81524
-380	-12.6275	-380	-17.6792	-380	-15.3571	-380	-12.4965	-380	-9.42975	-380	-2.61063
-375	-11.2499	-375	-17.6462	-375	-14.3616	-375	-13.0501	-375	-8.19313	-375	-3.1361
-370	-10.929	-370	-15.961	-370	-13.5388	-370	-11.1723	-370	-7.61772	-370	-2.13851
-365	-10.3533	-365	-14.454	-365	-12.6104	-365	-11.2849	-365	-6.99622	-365	-2.02906
-360	-9.16611	-360	-13.5102	-360	-11.7128	-360	-10.8678	-360	-6.43137	-360	-1.94062
-355	-8.39328	-355	-12.694	-355	-10.8478	-355	-9.2202	-355	-5.91855	-355	-1.86879
-350	-8.13232	-350	-11.792	-350	-10.0223	-350	-8.10359	-350	-5.45292	-350	-1.80807
-345	-7.75077	-345	-10.9256	-345	-9.23593	-345	-8.78241	-345	-4.2603	-345	-1.74702
-340	-7.08054	-340	-10.094	-340	-8.44954	-340	-5.90291	-340	-3.718	-340	-1.65066
-335	-6.33882	-335	-9.29159	-335	-7.76688	-335	-8.34763	-335	-4.07275	-335	-1.61491
-330	-5.66972	-330	-8.33789	-330	-7.12525	-330	-7.3227	-330	-2.35136	-330	-2.1593
-325	-5.57532	-325	-7.80879	-325	-6.52608	-325	-5.23765	-325	-4.1184	-325	-2.1967
-320	-4.86453	-320	-7.16507	-320	-5.84364	-320	-4.21916	-320	-1.72392	-320	-0.57013
-315	-4.48485	-315	-6.56249	-315	-4.67918	-315	-4.00972	-315	-1.49604	-315	-0.56914
-310	-4.09108	-310	-6.00182	-310	-5.45622	-310	-3.16899	-310	-2.21518	-310	-2.18691
-305	-3.54364	-305	-4.4011	-305	-4.22884	-305	-2.03621	-305	-2.0823	-305	-0.59076
-300	-3.21345	-300	-5.34699	-300	-3.67323	-300	-2.06844	-300	-1.5972	-300	-1.199
-295	-2.88848	-295	-3.88047	-295	-5.65202	-295	-0.49676	-295	-1.99694	-295	-2.45157
-290	-2.44822	-290	-3.8489	-290	-2.62526	-290	-0.53471	-290	-2.8897	-290	-1.9899
-285	-2.30779	-285	-2.95185	-285	-1.52317	-285	-2.56146	-285	-1.43418	-285	-0.34166
-280	-2.1317	-280	-6.01447	-280	-0.6775	-280	-1.58301	-280	-1.41658	-280	-0.17919
-275	-1.84976	-275	-2.94987	-275	-1.14122	-275	-0.75028	-275	-1.56519	-275	-2.40427
-270	-1.70241	-270	-1.79091	-270	-0.64271	-270	-0.05058	-270	-0.76353	-270	-1.49677
-265	-1.47799	-265	-0.89904	-265	-1.13333	-265	-0.52485	-265	-0.10018	-265	-0.74229
-260	-1.31703	-260	-0.13694	-260	-1.52284	-260	-0.98784	-260	-0.43908	-260	-0.12406
-255	-1.1908	-255	-0.50472	-255	-1.79014	-255	-1.34882	-255	-0.86643	-255	-0.37192
-250	-1.04869	-250	-1.03275	-250	-1.57971	-250	-1.24278	-250	-0.89661	-250	-0.54075
-245	-0.89789	-245	-1.45629	-245	-1.39249	-245	-1.09222	-245	-0.78419	-245	-0.46803
-240	-0.85953	-240	-1.64296	-240	-1.22628	-240	-0.95919	-240	-0.68551	-240	-0.40491
-235	-0.74989	-235	-1.44617	-235	-1.07901	-235	-0.84186	-235	-0.59902	-235	-0.35022
-230	-0.68631	-230	-1.27149	-230	-0.94875	-230	-0.73845	-230	-0.52326	-230	-0.3029
-225	-0.6083	-225	-1.11661	-225	-0.83371	-225	-0.64746	-225	-0.45696	-225	-0.26197
-220	-0.54696	-220	-0.97975	-220	-0.73224	-220	-0.56751	-220	-0.39905	-220	-0.22662
-215	-0.49177	-215	-0.85891	-215	-0.64279	-215	-0.49728	-215	-0.34841	-215	-0.19608
-210	-0.46202	-210	-0.75237	-210	-0.56406	-210	-0.43564	-210	-0.30425	-210	-0.16974
-205	-0.39567	-205	-0.65858	-205	-0.49484	-205	-0.38162	-205	-0.26573	-205	-0.14706
-200	-0.35507	-200	-0.57609	-200	-0.43402	-200	-0.3343	-200	-0.23213	-200	-0.12752
-195	-0.31945	-195	-0.50366	-195	-0.38058	-195	-0.29282	-195	-0.20286	-195	-0.11068
-190	-0.30014	-190	-0.44011	-190	-0.3337	-190	-0.25651	-190	-0.17736	-190	-0.09617
-185	-0.27788	-185	-0.38441	-185	-0.29252	-185	-0.22474	-185	-0.15514	-185	-0.08364
-180	-0.24258	-180	-0.3356	-180	-0.25641	-180	-0.19693	-180	-0.13576	-180	-0.07284
-175	-0.21931	-175	-0.29286	-175	-0.22475	-175	-0.17258	-175	-0.11884	-175	-0.06349
-170	-0.18024	-170	-0.25548	-170	-0.19698	-170	-0.15125	-170	-0.10408	-170	-0.0554
-165	-0.16929	-165	-0.22278	-165	-0.30447	-165	-0.26428	-165	-0.09118	-165	-0.04838
-160	-0.15188	-160	-0.19421	-160	-0.26151	-160	-0.22638	-160	-0.19001	-160	-0.15233
-155	-0.12636	-155	-0.32837	-155	-0.22458	-155	-0.19389	-155	-0.16205	-155	-0.12899
-150	-0.13465	-150	-0.28053	-150	-0.19282	-150	-0.16602	-150	-0.13816	-150	-0.10913
-145	-0.09748	-145	-0.23954	-145	-0.16551	-145	-0.14213	-145	-0.11774	-145	-0.09226
-140	-0.06065	-140	-0.20439	-140	-0.14202	-140	-0.12162	-140	-0.10029	-140	-0.07791
-135	-0.05483	-135	-0.17427	-135	-0.12181	-135	-0.10404	-135	-0.08537	-135	-0.06574
-130	-0.02934	-130	-0.14847	-130	-0.10445	-130	-0.08896	-130	-0.07263	-130	-0.0554
-125	-0.02074	-125	-0.12635	-125	-0.08952	-125	-0.07602	-125	-0.06175	-125	-0.04663
-120	-0.00804	-120	-0.10742	-120	-0.07669	-120	-0.06495	-120	-0.05248	-120	-0.0392
-115	-0.01185	-115	-0.09121	-115	-0.06567	-115	-0.05546	-115	-0.04457	-115	-0.03293
-110	-0.00197	-110	-0.07735	-110	-0.05622	-110	-0.04736	-110	-0.03785	-110	-0.02763
-105	0.02441	-105	-0.06552	-105	-0.04811	-105	-0.04041	-105	-0.03212	-105	-0.02316
-100	0.05445	-100	-0.05542	-100	-0.04116	-100	-0.03449	-100	-0.02726	-100	-0.0194
-95	0.05622	-95	-0.04682	-95	-0.0352	-95	-0.02943	-95	-0.02312	-95	-0.01624
-90	0.05573	-90	-0.03949	-90	-0.0301	-90	-0.0251	-90	-0.01961	-90	-0.01359
-85	0.07869	-85	-0.03326	-85	-0.02573	-85	-0.02141	-85	-0.01664	-85	-0.01136
-80	0.10948	-80	-0.02798	-80	-0.02199	-80	-0.01826	-80	-0.01412	-80	-0.0095
-75	0.10294	-75	-0.02351	-75	-0.0188	-75	-0.01559	-75	-0.01199	-75	-0.00794
-70	0.12394	-70	-0.01972	-70	-0.01606	-70	-0.0133	-70	-0.01019	-70	-0.00666
-65	0.12518	-65	-0.01652	-65	-0.01373	-65	-0.01136	-65	-0.00867	-65	-0.00557
-60	0.13884	-60	-0.01383	-60	-0.01173	-60	-0.0097	-60	-0.00737	-60	-0.00466
-55	0.17773	-55	-0.01156	-55	-0.01002	-55	-0.00829	-55	-0.00628	-55	-0.00392
-50	0.16306	-50	-0.00965	-50	-0.00857	-50	-0.00708	-50	-0.00536	-50	-0.0033
-45	0.18206	-45	-0.00805	-45	-0.00733	-45	-0.00606	-45	-0.00458	-45	-0.00278
-40	0.20973	-40	-0.00671	-40	-0.00626	-40	-0.00519	-40	-0.00391	-40	-0.00235
-35	0.20906	-35	-0.00559	-35	-0.00536	-35	-0.00444	-35	-0.00336	-35	-0.00199
-30	0.1922	-30	-0.00465	-30	-0.00458	-30	-0.00382	-30	-0.00287	-30	-0.00169
-25	0.22672	-25	-0.00387	-25	-0.00392	-25	-0.00328	-25	-0.00248	-25	-0.00145
-20	0.22694	-20	-0.00322	-20	-0.00336	-20	-0.00282	-20	-0.00213	-20	-0.00125
-15	0.27347	-15	-0.0027	-15	-0.00288	-15	-0.00242	-15	-0.00185	-15	-0.00108
-10	0.2963	-10	-0.00226	-10	-0.00246	-10	-0.00209	-10	-0.0016	-10	-0.0009427
-5	0.29258	-5	-0.00189	-5	-0.00212	-5	-0.0018	-5	-0.00139	-5	-0.0008261
0	0.33529	0	-0.0016	0	-0.00183	0	-0.00156	0	-0.00121	0	-0.0007282

## Sheet: MLG_77nmhBN_2
		COMSOL simulations
	experiment		k0=0.0006 cm/s		k0=0.0005 cm/s		k0=0.0004 cm/s		k0=0.0003 cm/s		k0=0.0002 cm/s		k0=0.0001 cm/s
E(mV)	I(pA)	E(mV)	I (pA)	E(mV)	I (pA)	E(mV)	I (pA)	E(mV)	I (pA)
-700	-42.4563	-700	-47.2	-700	-45.6825	-700	-47.1743	-700	-47.1042	-700	-46.9297	-700	-42.5087
-695	-42.4239	-695	-47.1886	-695	-45.6729	-695	-46.9812	-695	-46.8625	-695	-46.5579	-695	-41.3894
-690	-42.362	-690	-47.1557	-690	-45.6397	-690	-46.8826	-690	-46.7152	-690	-46.3477	-690	-41.0488
-685	-42.3567	-685	-47.0341	-685	-45.5206	-685	-46.7724	-685	-46.5694	-685	-46.1532	-685	-40.7212
-680	-42.3101	-680	-46.9254	-680	-45.4154	-680	-46.6723	-680	-46.4407	-680	-45.9588	-680	-40.4261
-675	-42.287	-675	-46.8196	-675	-45.3102	-675	-46.5751	-675	-46.3148	-675	-45.7829	-675	-40.1583
-670	-42.2589	-670	-46.7067	-670	-45.1995	-670	-46.4893	-670	-46.2019	-670	-45.6213	-670	-39.9113
-665	-42.2169	-665	-46.6094	-665	-45.104	-665	-46.4164	-665	-46.1032	-665	-45.4754	-665	-39.689
-660	-42.3709	-660	-46.5136	-660	-45.0112	-660	-46.3506	-660	-46.016	-660	-45.3467	-660	-39.4862
-655	-41.9831	-655	-46.4321	-655	-44.931	-655	-46.2805	-655	-45.923	-655	-45.2109	-655	-39.2782
-650	-42.1068	-650	-46.3635	-650	-44.8632	-650	-46.2062	-650	-45.8244	-650	-45.0693	-650	-39.0741
-645	-42.086	-645	-46.2934	-645	-44.7953	-645	-46.1275	-645	-45.7214	-645	-44.9206	-645	-38.8817
-640	-42.0644	-640	-46.2205	-640	-44.7247	-640	-46.0431	-640	-45.6027	-640	-44.7518	-640	-38.6711
-635	-42.0195	-635	-46.1418	-635	-44.6472	-635	-45.953	-635	-45.494	-635	-44.606	-635	-38.5047
-630	-42.281	-630	-46.0603	-630	-44.567	-630	-45.8701	-630	-45.3882	-630	-44.463	-630	-38.3695
-625	-41.6503	-625	-45.9645	-625	-44.4728	-625	-45.7829	-625	-45.2781	-625	-44.32	-625	-38.272
-620	-41.8859	-620	-45.8801	-620	-44.3912	-620	-45.6971	-620	-45.168	-620	-44.1799	-620	-38.2356
-615	-41.849	-615	-45.7929	-615	-44.3054	-615	-45.6099	-615	-45.0593	-615	-44.0454	-615	-38.3084
-610	-41.8021	-610	-45.7057	-610	-44.2195	-610	-45.5226	-610	-44.952	-610	-43.9124	-610	-38.5476
-605	-41.7382	-605	-45.6141	-605	-44.131	-605	-45.434	-605	-44.8448	-605	-43.7866	-605	-39.0754
-600	-43.0153	-600	-45.5269	-600	-44.0451	-600	-45.3453	-600	-44.7418	-600	-43.6736	-600	-40.0972
-595	-43.0065	-595	-45.4368	-595	-43.9566	-595	-45.2523	-595	-44.6346	-595	-43.5835	-595	-37.2918
-590	-42.8828	-590	-45.3467	-590	-43.8694	-590	-45.1623	-590	-44.5273	-590	-43.5292	-590	-36.9889
-585	-42.8075	-585	-45.2481	-585	-43.7739	-585	-45.0707	-585	-44.423	-585	-43.5378	-585	-36.6587
-580	-42.684	-580	-45.1608	-580	-43.688	-580	-44.9749	-580	-44.3271	-580	-43.6565	-580	-36.3194
-575	-42.6031	-575	-45.0693	-575	-43.5981	-575	-44.8777	-575	-44.2499	-575	-43.9539	-575	-35.9697
-570	-42.646	-570	-44.9721	-570	-43.504	-570	-44.7847	-570	-44.2084	-570	-44.6103	-570	-35.6291
-565	-42.1959	-565	-44.8748	-565	-43.4098	-565	-44.6832	-565	-44.2127	-565	-43.1431	-565	-35.4172
-560	-42.2361	-560	-44.7805	-560	-43.3171	-560	-44.6232	-560	-44.3514	-560	-42.9086	-560	-35.1221
-555	-42.0684	-555	-44.6718	-555	-43.2147	-555	-44.6088	-555	-44.6689	-555	-42.644	-555	-34.7828
-550	-41.8902	-550	-44.5974	-550	-43.1455	-550	-44.6632	-550	-44.0469	-550	-42.3566	-550	-34.4214
-545	-41.6356	-545	-44.5674	-545	-43.1206	-545	-44.8391	-545	-43.8324	-545	-42.0406	-545	-33.9846
-540	-41.9583	-540	-44.5945	-540	-43.1552	-540	-41.5772	-540	-43.5893	-540	-41.7117	-540	-33.4698
-535	-40.7508	-535	-44.7233	-535	-43.295	-535	-44.3586	-535	-43.3505	-535	-41.4271	-535	-32.9628
-530	-40.9745	-530	-45.0278	-530	-43.6189	-530	-44.1498	-530	-43.0587	-530	-41.0596	-530	-32.1776
-525	-40.6889	-525	-44.3858	-525	-42.9254	-525	-43.9167	-525	-42.7727	-525	-40.7321	-525	-31.5614
-520	-39.5958	-520	-44.1827	-520	-42.7261	-520	-43.6422	-520	-42.4353	-520	-40.3174	-520	-31.057
-515	-39.1365	-515	-43.9539	-515	-42.5005	-515	-43.3676	-515	-42.1221	-515	-39.9113	-515	-29.6764
-510	-38.7015	-510	-43.7094	-510	-42.2624	-510	-43.073	-510	-41.7889	-510	-39.4466	-510	-26.6708
-505	-38.3892	-505	-43.4105	-505	-41.969	-505	-42.7784	-505	-41.4586	-505	-38.9246	-505	-25.4761
-500	-37.7891	-500	-43.1245	-500	-41.6908	-500	-42.4639	-500	-41.0996	-500	-38.294	-500	-27.0725
-495	-37.1846	-495	-42.8242	-495	-41.4001	-495	-42.1249	-495	-40.6978	-495	-37.5118	-495	-23.4949
-490	-36.3137	-490	-42.5211	-490	-41.1039	-490	-41.7789	-490	-40.2431	-490	-36.6595	-490	-24.7832
-485	-36.6596	-485	-42.1893	-485	-40.7814	-485	-41.4114	-485	-39.6968	-485	-35.76	-485	-23.751
-480	-34.2662	-480	-41.8461	-480	-40.4465	-480	-40.9924	-480	-39.0533	-480	-39.6425	-480	-22.7526
-475	-34.3623	-475	-41.4857	-475	-40.0949	-475	-40.5162	-475	-38.1581	-475	-33.768	-475	-21.7152
-470	-33.4659	-470	-41.0882	-470	-39.706	-470	-38.9632	-470	-36.5951	-470	-31.9548	-470	-20.6258
-465	-32.2557	-465	-40.6306	-465	-39.2548	-465	-39.7054	-465	-34.7719	-465	-30.5535	-465	-19.6144
-460	-31.0808	-460	-39.8284	-460	-38.3329	-460	-38.4684	-460	-32.6383	-460	-30.7979	-460	14.2818
-455	-31.2689	-455	-39.4194	-455	-37.8637	-455	-41.031	-455	-33.5435	-455	-29.6868	-455	-18.395
-450	-28.0822	-450	-42.5554	-450	-36.6761	-450	-38.9661	-450	-33.6465	-450	-28.477	-450	-16.2071
-445	-28.173	-445	-40.9638	-445	-36.4658	-445	-36.9769	-445	-32.0849	-445	-27.2043	-445	-14.3156
-440	-26.9732	-440	-38.9746	-440	-37.2796	-440	-34.9807	-440	-31.5673	-440	-25.9059	-440	-12.652
-435	-25.4735	-435	-36.7982	-435	-35.1647	-435	-33.9368	-435	-30.4318	-435	-24.6232	-435	-11.1848
-430	-24.3121	-430	-34.9892	-430	-33.429	-430	-32.8228	-430	-29.0848	-430	-23.1746	-430	-9.74181
-425	-24.4185	-425	-36.312	-425	-32.9778	-425	-31.6988	-425	-27.8321	-425	-21.8533	-425	-8.56921
-420	-21.3282	-420	-33.0902	-420	-31.8816	-420	-30.5133	-420	-26.5537	-420	-20.5262	-420	-7.52882
-415	-21.2154	-415	-31.9948	-415	-30.8103	-415	-29.295	-415	-25.2681	-415	-19.2498	-415	-6.64898
-410	-20.0296	-410	-30.8251	-410	-29.6712	-410	-28.1024	-410	-23.9525	-410	-17.2644	-410	-5.93684
-405	-18.3002	-405	-29.621	-405	-28.5002	-405	-26.721	-405	-22.7742	-405	-17.4281	-405	-5.88588
-400	-16.9882	-400	-28.364	-400	-27.278	-400	-25.4797	-400	-21.3756	-400	-16.8025	-400	-4.65361
-395	-16.9919	-395	-27.4202	-395	-26.3576	-395	-24.1427	-395	-20.0472	-395	-15.444	-395	-4.14557
-390	-14.6639	-390	-25.74	-390	-24.7673	-390	-23.7537	-390	-19.5395	-390	-14.4845	-390	-3.75908
-385	-14.3376	-385	-24.5073	-385	-23.5368	-385	-22.0763	-385	-17.8721	-385	-14.4687	-385	-4.50892
-380	-13.2999	-380	-23.1746	-380	-22.2454	-380	-19.9642	-380	-16.2455	-380	-12.2587	-380	-3.08529
-375	-12.5405	-375	-23.1331	-375	-22.2039	-375	-18.6701	-375	-16.9651	-375	-10.6511	-375	-3.7063
-370	-11.4885	-370	-20.9395	-370	-20.0834	-370	-17.6004	-370	-14.5239	-370	-9.90304	-370	-2.52733
-365	-11.3375	-365	-18.9833	-365	-18.1872	-365	-16.3935	-365	-14.6703	-365	-9.09509	-365	-2.39798
-360	-9.61902	-360	-17.7535	-360	-16.9996	-360	-15.2266	-360	-14.1281	-360	-8.36078	-360	-2.29346
-355	-9.47794	-355	-16.6867	-355	-15.9726	-355	-14.1021	-355	-11.9863	-355	-7.69412	-355	-2.20857
-350	-8.39586	-350	-15.5098	-350	-14.8377	-350	-13.029	-350	-10.5347	-350	-7.0888	-350	-2.13681
-345	-7.86006	-345	-14.3772	-345	-13.7475	-345	-12.0067	-345	-11.4171	-345	-5.53839	-345	-2.06466
-340	-7.28119	-340	-13.29	-340	-12.7011	-340	-10.9844	-340	-7.67378	-340	-4.8334	-340	-1.95078
-335	-6.94126	-335	-12.2564	-335	-11.6914	-335	-10.0969	-335	-10.8519	-335	-3.86458	-335	-1.90853
-330	-6.37597	-330	-11.2412	-330	-10.4914	-330	-9.26283	-330	-9.51951	-330	-3.05677	-330	-2.5519
-325	-5.58104	-325	-10.2976	-325	-9.82566	-325	-8.4839	-325	-6.80895	-325	-5.35392	-325	-2.5961
-320	-5.17218	-320	-9.45316	-320	-9.01568	-320	-7.59673	-320	-5.48491	-320	-2.2411	-320	-0.67379
-315	-4.5648	-315	-8.66194	-315	-8.25746	-315	-6.08293	-315	-5.21264	-315	-0.51485	-315	-0.67262
-310	-4.24386	-310	-7.92535	-310	-7.55197	-310	-7.09309	-310	-4.11969	-310	-2.87973	-310	-2.58453
-305	-3.53775	-305	-6.96067	-305	-5.53782	-305	-5.49749	-305	-2.64707	-305	-2.70699	-305	-0.69817
-300	-3.34593	-300	-6.76876	-300	-6.72802	-300	-4.7752	-300	-2.68897	-300	-2.07636	-300	-1.417
-295	-3.05129	-295	-4.89546	-295	-4.88272	-295	-7.34763	-295	-0.64579	-295	-1.16602	-295	-2.89731
-290	-2.71135	-290	-4.97683	-290	-4.84301	-290	-3.41284	-290	-0.69512	-290	-3.75661	-290	-2.3517
-285	-2.40516	-285	-5.19733	-285	-3.71426	-285	-1.98012	-285	-3.3299	-285	-4.72443	-285	-0.40378
-280	-2.29768	-280	-4.89389	-280	-7.5679	-280	-0.88075	-280	-2.05791	-280	-3.27155	-280	-0.21177
-275	-1.9468	-275	-3.78578	-275	-3.71177	-275	-1.48359	-275	-0.97536	-275	-2.03475	-275	-2.84141
-270	-1.78109	-270	-2.30402	-270	-2.25347	-270	-0.83552	-270	-0.06575	-270	-0.99259	-270	-1.76891
-265	-1.58949	-265	-1.16171	-265	-1.13125	-265	-1.47333	-265	-0.68231	-265	-0.13023	-265	-0.87725
-260	-1.42129	-260	-0.18691	-260	-0.1723	-260	-1.97969	-260	-1.28419	-260	-0.5708	-260	-0.14661
-255	-1.27716	-255	-0.63252	-255	-0.63508	-255	-2.32718	-255	-1.75347	-255	-1.12636	-255	-0.43954
-250	-1.20443	-250	-1.30555	-250	-1.29949	-250	-2.05362	-250	-1.61561	-250	-1.16559	-250	-0.63907
-245	-1.00218	-245	-1.84441	-245	-1.83242	-245	-1.81024	-245	-1.41989	-245	-1.01945	-245	-0.55312
-240	-0.94217	-240	-2.18018	-240	-2.0673	-240	-1.59416	-240	-1.24695	-240	-0.89116	-240	-0.47853
-235	-0.84905	-235	-1.92106	-235	-1.81969	-235	-1.40271	-235	-1.09442	-235	-0.77873	-235	-0.41389
-230	-0.75369	-230	-1.69098	-230	-1.59988	-230	-1.23338	-230	-0.95999	-230	-0.68024	-230	-0.35797
-225	-0.65673	-225	-1.48691	-225	-1.40501	-225	-1.08382	-225	-0.8417	-225	-0.59405	-225	-0.3096
-220	-0.61285	-220	-1.30625	-220	-1.2328	-220	-0.95191	-220	-0.73776	-220	-0.51877	-220	-0.26783
-215	-0.51632	-215	-1.14669	-215	-1.08076	-215	-0.83563	-215	-0.64646	-215	-0.45293	-215	-0.23172
-210	-0.49679	-210	-1.00591	-210	-0.94669	-210	-0.73328	-210	-0.56633	-210	-0.39553	-210	-0.2006
-205	-0.46241	-205	-0.88188	-205	-0.82869	-205	-0.64329	-205	-0.49611	-205	-0.34545	-205	-0.1738
-200	-0.39896	-200	-0.77268	-200	-0.72488	-200	-0.56423	-200	-0.43459	-200	-0.30177	-200	-0.15071
-195	-0.34732	-195	-0.67671	-195	-0.63375	-195	-0.49475	-195	-0.38067	-195	-0.26372	-195	-0.13081
-190	-0.33486	-190	-0.59242	-190	-0.55379	-190	-0.43381	-190	-0.33346	-190	-0.23057	-190	-0.11366
-185	-0.27416	-185	-0.51847	-185	-0.48369	-185	-0.38028	-185	-0.29216	-185	-0.20168	-185	-0.09885
-180	-0.26772	-180	-0.45358	-180	-0.42228	-180	-0.33333	-180	-0.25601	-180	-0.17649	-180	-0.08609
-175	-0.22591	-175	-0.39671	-175	-0.36851	-175	-0.29218	-175	-0.22435	-175	-0.15449	-175	-0.07504
-170	-0.1899	-170	-0.34688	-170	-0.32145	-170	-0.25607	-170	-0.19662	-170	-0.1353	-170	-0.06547
-165	-0.16334	-165	-0.30324	-165	-0.28032	-165	-0.39581	-165	-0.34356	-165	-0.11853	-165	-0.05717
-160	-0.14758	-160	-0.26503	-160	-0.24436	-160	-0.33996	-160	-0.29429	-160	-0.24701	-160	-0.18002
-155	-0.13084	-155	-0.43857	-155	-0.41319	-155	-0.29195	-155	-0.25206	-155	-0.21067	-155	-0.15244
-150	-0.05905	-150	-0.37545	-150	-0.35299	-150	-0.25067	-150	-0.21583	-150	-0.17961	-150	-0.12897
-145	-0.093	-145	-0.3213	-145	-0.30141	-145	-0.21516	-145	-0.18477	-145	-0.15306	-145	-0.10903
-140	-0.07582	-140	-0.27483	-140	-0.25718	-140	-0.18463	-140	-0.15811	-140	-0.13038	-140	-0.09208
-135	-0.09047	-135	-0.23495	-135	-0.21928	-135	-0.15835	-135	-0.13525	-135	-0.11098	-135	-0.07769
-130	-0.02746	-130	-0.20073	-130	-0.18681	-130	-0.13579	-130	-0.11565	-130	-0.09442	-130	-0.06547
-125	-0.03239	-125	-0.17135	-125	-0.15898	-125	-0.11638	-125	-0.09883	-125	-0.08027	-125	-0.05511
-120	-0.03146	-120	-0.14616	-120	-0.13516	-120	-0.0997	-120	-0.08443	-120	-0.06822	-120	-0.04633
-115	-0.01528	-115	-0.12457	-115	-0.11478	-115	-0.08537	-115	-0.0721	-115	-0.05794	-115	-0.03892
-110	0.01633	-110	-0.10607	-110	-0.09733	-110	-0.07309	-110	-0.06157	-110	-0.04921	-110	-0.03266
-105	-5.74315e-05	-105	-0.09022	-105	-0.08245	-105	-0.06254	-105	-0.05253	-105	-0.04176	-105	-0.02737
-100	0.05318	-100	-0.07667	-100	-0.06973	-100	-0.05351	-100	-0.04484	-100	-0.03544	-100	-0.02293
-95	0.0509	-95	-0.06509	-95	-0.05892	-95	-0.04576	-95	-0.03826	-95	-0.03006	-95	-0.01919
-90	0.06752	-90	-0.05521	-90	-0.04969	-90	-0.03913	-90	-0.03263	-90	-0.02549	-90	-0.01606
-85	0.08693	-85	-0.04679	-85	-0.04186	-85	-0.03345	-85	-0.02783	-85	-0.02163	-85	-0.01343
-80	0.10325	-80	-0.03961	-80	-0.0352	-80	-0.02859	-80	-0.02374	-80	-0.01836	-80	-0.01123
-75	0.09079	-75	-0.0335	-75	-0.02958	-75	-0.02444	-75	-0.02027	-75	-0.01559	-75	-0.00939
-70	0.15572	-70	-0.0283	-70	-0.02482	-70	-0.02088	-70	-0.01729	-70	-0.01325	-70	-0.00787
-65	0.13062	-65	-0.02391	-65	-0.02079	-65	-0.01785	-65	-0.01477	-65	-0.01127	-65	-0.00658
-60	0.15987	-60	-0.02016	-60	-0.01741	-60	-0.01525	-60	-0.01261	-60	-0.00958	-60	-0.00551
-55	0.16124	-55	-0.017	-55	-0.01455	-55	-0.01303	-55	-0.01078	-55	-0.00816	-55	-0.00463
-50	0.19457	-50	-0.01433	-50	-0.01214	-50	-0.01114	-50	-0.0092	-50	-0.00697	-50	-0.0039
-45	0.17387	-45	-0.01208	-45	-0.01013	-45	-0.00953	-45	-0.00788	-45	-0.00595	-45	-0.00329
-40	0.22493	-40	-0.01017	-40	-0.00845	-40	-0.00814	-40	-0.00675	-40	-0.00508	-40	-0.00278
-35	0.22463	-35	-0.00855	-35	-0.00703	-35	-0.00697	-35	-0.00577	-35	-0.00437	-35	-0.00235
-30	0.23191	-30	-0.0072	-30	-0.00585	-30	-0.00595	-30	-0.00497	-30	-0.00373	-30	-0.002
-25	0.24171	-25	-0.00607	-25	-0.00488	-25	-0.0051	-25	-0.00426	-25	-0.00322	-25	-0.00172
-20	0.24774	-20	-0.00511	-20	-0.00406	-20	-0.00437	-20	-0.00367	-20	-0.00277	-20	-0.00148
-15	0.29115	-15	-0.00432	-15	-0.00339	-15	-0.00374	-15	-0.00315	-15	-0.00241	-15	-0.00128
-10	0.33177	-10	-0.00364	-10	-0.00283	-10	-0.0032	-10	-0.00272	-10	-0.00208	-10	-0.00111
-5	0.32675	-5	-0.00309	-5	-0.00238	-5	-0.00276	-5	-0.00234	-5	-0.00181	-5	-0.0009763
0	0.34377	0	-0.00263	0	-0.00201	0	-0.00238	0	-0.00203	0	-0.00157	0	-0.0008606

## Sheet: MLG_77nmhBN_3
		COMSOL simulations
	experiment		k0=0.0005 cm/s		k0=0.0004 cm/s		k0=0.0003 cm/s		k0=0.0002 cm/s		k0=0.0001 cm/s
E(mV)	I(pA)	E(mV)	I (pA)	E(mV)	I (pA)	E(mV)	I (pA)	E(mV)	I (pA)	E(mV)	I (pA)
-700	-21.0086	-700	-21.4533	-700	-21.4428	-700	-21.411	-700	-21.3317	-700	-21.2543
-695	-20.9523	-695	-21.4487	-695	-21.3551	-695	-21.3011	-695	-21.1627	-695	-20.6947
-690	-20.8401	-690	-21.4331	-690	-21.3102	-690	-21.2342	-690	-21.0672	-690	-20.5244
-685	-20.7677	-685	-21.3772	-685	-21.2602	-685	-21.1679	-685	-20.9788	-685	-20.3606
-680	-20.7507	-680	-21.3278	-680	-21.2147	-680	-21.1094	-680	-20.8904	-680	-20.213
-675	-20.701	-675	-21.2784	-675	-21.1705	-675	-21.0522	-675	-20.8104	-675	-20.0791
-670	-20.6369	-670	-21.2264	-670	-21.1315	-670	-21.0008	-670	-20.737	-670	-19.9556
-665	-20.5415	-665	-21.1816	-665	-21.0983	-665	-20.956	-665	-20.6706	-665	-19.8445
-660	-20.5667	-660	-21.138	-660	-21.0684	-660	-20.9164	-660	-20.6121	-660	-19.7431
-655	-20.3157	-655	-21.1003	-655	-21.0366	-655	-20.8741	-655	-20.5504	-655	-19.6391
-650	-20.3442	-650	-21.0684	-650	-21.0028	-650	-20.8292	-650	-20.486	-650	-19.5371
-645	-20.2727	-645	-21.0366	-645	-20.9671	-645	-20.7825	-645	-20.4184	-645	-19.4409
-640	-20.1721	-640	-21.0035	-640	-20.9287	-640	-20.7285	-640	-20.3418	-640	-19.3356
-635	-20.1065	-635	-20.9671	-635	-20.8878	-635	-20.6791	-635	-20.2754	-635	-19.2523
-630	-20.1598	-630	-20.9293	-630	-20.85	-630	-20.631	-630	-20.2105	-630	-19.1848
-625	-19.8322	-625	-20.8851	-625	-20.8104	-625	-20.581	-625	-20.1455	-625	-19.136
-620	-19.8492	-620	-20.8468	-620	-20.7714	-620	-20.5309	-620	-20.0817	-620	-19.1178
-615	-19.79	-615	-20.8065	-615	-20.7318	-615	-20.4815	-615	-20.0206	-615	-19.1542
-610	-19.676	-610	-20.7662	-610	-20.6921	-610	-20.4327	-610	-19.9602	-610	-19.2738
-605	-19.572	-605	-20.7246	-605	-20.6518	-605	-20.384	-605	-19.903	-605	-19.5377
-600	-19.7314	-600	-20.6843	-600	-20.6115	-600	-20.3372	-600	-19.8516	-600	-20.0486
-595	-19.3564	-595	-20.6427	-595	-20.5693	-595	-20.2885	-595	-19.8107	-595	-18.6459
-590	-19.3954	-590	-20.6017	-590	-20.5283	-590	-20.2397	-590	-19.786	-590	-18.4945
-585	-19.2295	-585	-20.5569	-585	-20.4867	-585	-20.1923	-585	-19.7899	-585	-18.3294
-580	-19.0738	-580	-20.5166	-580	-20.4431	-580	-20.1487	-580	-19.8438	-580	-18.1597
-575	-18.9616	-575	-20.4744	-575	-20.3989	-575	-20.1136	-575	-19.9791	-575	-17.9849
-570	-19.0102	-570	-20.4302	-570	-20.3567	-570	-20.0948	-570	-20.2774	-570	-17.8146
-565	-18.5568	-565	-20.386	-565	-20.3105	-565	-20.0967	-565	-19.6105	-565	-17.7086
-560	-18.5632	-560	-20.3424	-560	-20.2832	-560	-20.1597	-560	-19.5039	-560	-17.5611
-555	-18.3765	-555	-20.2943	-555	-20.2767	-555	-20.3041	-555	-19.3836	-555	-17.3914
-550	-18.1996	-550	-20.2618	-550	-20.3014	-550	-20.0213	-550	-19.253	-550	-17.2107
-545	-18.0752	-545	-20.2501	-545	-20.3814	-545	-19.9238	-545	-19.1093	-545	-16.9923
-540	-18.1153	-540	-20.2663	-540	-18.8987	-540	-19.8133	-540	-18.9598	-540	-16.7349
-535	-17.4929	-535	-20.332	-535	-20.163	-535	-19.7048	-535	-18.8305	-535	-16.4814
-530	-17.5669	-530	-20.4841	-530	-20.0681	-530	-19.5722	-530	-18.6635	-530	-16.0888
-525	-17.3932	-525	-20.1584	-525	-19.9622	-525	-19.4422	-525	-18.5146	-525	-15.7807
-520	-17.1928	-520	-20.0648	-520	-19.8374	-520	-19.2888	-520	-18.3261	-520	-15.5285
-515	-16.9667	-515	-19.9589	-515	-19.7126	-515	-19.1464	-515	-18.1415	-515	-14.8382
-510	-16.7049	-510	-19.8471	-510	-19.5786	-510	-18.9949	-510	-17.9303	-510	-13.3354
-505	-16.5498	-505	-19.7093	-505	-19.4447	-505	-18.8448	-505	-17.693	-505	-12.738
-500	-16.3169	-500	-19.5786	-500	-19.3017	-500	-18.6817	-500	-17.4063	-500	-13.5363
-495	-16.1078	-495	-19.4422	-495	-19.1477	-495	-18.499	-495	-17.0508	-495	-11.7475
-490	-15.8035	-490	-19.303	-490	-18.9904	-490	-18.2923	-490	-16.6634	-490	-12.3916
-485	-15.8278	-485	-19.1516	-485	-18.8234	-485	-18.044	-485	-16.2545	-485	-11.8755
-480	-15.0936	-480	-18.9943	-480	-18.6329	-480	-17.7515	-480	-16.0693	-480	-11.3763
-475	-15.1055	-475	-18.8292	-475	-18.4165	-475	-17.3446	-475	-15.3491	-475	-10.8576
-470	-14.7519	-470	-18.6466	-470	-17.7106	-470	-16.6342	-470	-14.5249	-470	-10.3129
-465	-14.4999	-465	-18.4347	-465	-18.0479	-465	-15.8054	-465	-14.538	-465	-9.8072
-460	-14.1159	-460	-18.0018	-460	-17.4856	-460	-14.8356	-460	-13.9991	-460	7.1409
-455	-14.069	-455	-17.7814	-455	-18.3255	-455	-15.247	-455	-13.494	-455	-9.1975
-450	-13.1887	-450	-17.2237	-450	-17.7118	-450	-15.2939	-450	-12.9441	-450	-8.10355
-445	-13.0212	-445	-17.1249	-445	-16.8077	-445	-14.584	-445	-12.3656	-445	-7.1578
-440	-12.6131	-440	-17.5071	-440	-15.9003	-440	-14.3488	-440	-11.7754	-440	-6.326
-435	-12.1982	-435	-16.5139	-435	-15.4258	-435	-13.8326	-435	-11.1923	-435	-5.59241
-430	-11.8263	-430	-15.6988	-430	-14.9194	-430	-13.2203	-430	-10.5339	-430	-4.8709
-425	-11.7279	-425	-15.4869	-425	-14.4085	-425	-12.6509	-425	-9.9333	-425	-4.28461
-420	-10.8674	-420	-14.9721	-420	-13.8697	-420	-12.0699	-420	-9.3301	-420	-3.76441
-415	-10.7053	-415	-14.469	-415	-13.3159	-415	-11.4855	-415	-8.74991	-415	-3.32449
-410	-10.1229	-410	-13.934	-410	-12.7738	-410	-10.8875	-410	-8.49745	-410	-2.96842
-405	-9.64327	-405	-13.3841	-405	-12.1459	-405	-10.3519	-405	-7.92188	-405	-2.94294
-400	-9.17978	-400	-12.8102	-400	-11.5817	-400	-9.7162	-400	-7.6375	-400	-2.3268
-395	-9.04235	-395	-12.378	-395	-10.974	-395	-9.11235	-395	-7.02	-395	-2.07279
-390	-8.10871	-390	-11.6311	-390	-10.7972	-390	-8.8816	-390	-6.58385	-390	-1.87954
-385	-7.90798	-385	-11.0533	-385	-10.0347	-385	-8.1237	-385	-6.5767	-385	-2.25446
-380	-7.5021	-380	-10.4468	-380	-9.07465	-380	-7.38433	-380	-5.57212	-380	-1.54265
-375	-7.12205	-375	-10.4273	-375	-8.4864	-375	-7.71141	-375	-4.8414	-375	-1.85315
-370	-6.65549	-370	-9.4315	-370	-8.0002	-370	-6.60179	-370	-4.50138	-370	-1.26367
-365	-6.4263	-365	-8.541	-365	-7.4516	-365	-6.66833	-365	-4.13413	-365	-1.19899
-360	-5.70396	-360	-7.9833	-360	-6.9212	-360	-6.42186	-360	-3.80036	-360	-1.14673
-355	-5.47515	-355	-7.501	-355	-6.41004	-355	-5.4483	-355	-3.49733	-355	-1.10429
-350	-5.08826	-350	-6.968	-350	-5.92228	-350	-4.78849	-350	-3.22218	-350	-1.06841
-345	-4.65741	-345	-6.45606	-345	-5.4576	-345	-5.18961	-345	-2.51745	-345	-1.03233
-340	-4.24371	-340	-5.96466	-340	-4.99291	-340	-3.48808	-340	-2.197	-340	-0.97539
-335	-3.92675	-335	-5.49048	-335	-4.58952	-335	-4.93269	-335	-2.40663	-335	-0.95427
-330	-3.68424	-330	-4.92694	-330	-4.21038	-330	-4.32705	-330	-1.38944	-330	-1.27595
-325	-3.37197	-325	-4.61429	-325	-3.85632	-325	-3.09497	-325	-2.4336	-325	-1.29805
-320	-3.17249	-320	-4.23391	-320	-3.45306	-320	-2.49314	-320	-1.01868	-320	-0.3369
-315	-2.87689	-315	-3.87784	-315	-2.76497	-315	-2.36938	-315	-0.88403	-315	-0.33631
-310	-2.66095	-310	-3.54653	-310	-3.22413	-310	-1.87259	-310	-1.30897	-310	-1.29227
-305	-2.47331	-305	-2.60065	-305	-2.49886	-305	-1.20321	-305	-1.23045	-305	-0.34908
-300	-2.21393	-300	-3.15959	-300	-2.17055	-300	-1.22226	-300	-0.9438	-300	-0.7085
-295	-2.02867	-295	-2.29301	-295	-3.33983	-295	-0.29354	-295	-1.18001	-295	-1.44866
-290	-1.8206	-290	-2.27435	-290	-1.55129	-290	-0.31597	-290	-1.70755	-290	-1.17585
-285	-1.647	-285	-1.74428	-285	-0.90006	-285	-1.51359	-285	-0.84747	-285	-0.20189
-280	-1.52539	-280	-3.55401	-280	-0.40034	-280	-0.93542	-280	-0.83707	-280	-0.10588
-275	-1.34366	-275	-1.74311	-275	-0.67436	-275	-0.44335	-275	-0.92489	-275	-1.42071
-270	-1.26059	-270	-1.05827	-270	-0.37978	-270	-0.02989	-270	-0.45118	-270	-0.88445
-265	-1.12781	-265	-0.53125	-265	-0.6697	-265	-0.31014	-265	-0.0592	-265	-0.43863
-260	-0.99955	-260	-0.08092	-260	-0.89986	-260	-0.58373	-260	-0.25945	-260	-0.07331
-255	-0.83601	-255	-0.29825	-255	-1.05781	-255	-0.79703	-255	-0.51198	-255	-0.21977
-250	-0.78121	-250	-0.61026	-250	-0.93346	-250	-0.73437	-250	-0.52982	-250	-0.31953
-245	-0.67596	-245	-0.86054	-245	-0.82284	-245	-0.6454	-245	-0.46338	-245	-0.27656
-240	-0.668	-240	-0.97084	-240	-0.72462	-240	-0.56679	-240	-0.40507	-240	-0.23927
-235	-0.5758	-235	-0.85456	-235	-0.6376	-235	-0.49746	-235	-0.35396	-235	-0.20695
-230	-0.49341	-230	-0.75133	-230	-0.56063	-230	-0.43636	-230	-0.3092	-230	-0.17898
-225	-0.44802	-225	-0.65981	-225	-0.49265	-225	-0.38259	-225	-0.27002	-225	-0.1548
-220	-0.42005	-220	-0.57894	-220	-0.43269	-220	-0.33535	-220	-0.2358	-220	-0.13391
-215	-0.37389	-215	-0.50754	-215	-0.37983	-215	-0.29385	-215	-0.20588	-215	-0.11586
-210	-0.33831	-210	-0.44458	-210	-0.33331	-210	-0.25743	-210	-0.17978	-210	-0.1003
-205	-0.30204	-205	-0.38916	-205	-0.2924	-205	-0.2255	-205	-0.15702	-205	-0.0869
-200	-0.25147	-200	-0.34042	-200	-0.25646	-200	-0.19754	-200	-0.13717	-200	-0.07535
-195	-0.21558	-195	-0.29762	-195	-0.22489	-195	-0.17303	-195	-0.11987	-195	-0.0654
-190	-0.22457	-190	-0.26006	-190	-0.19718	-190	-0.15157	-190	-0.10481	-190	-0.05683
-185	-0.16861	-185	-0.22715	-185	-0.17285	-185	-0.1328	-185	-0.09168	-185	-0.04943
-180	-0.15647	-180	-0.19831	-180	-0.15152	-180	-0.11637	-180	-0.08022	-180	-0.04304
-175	-0.1363	-175	-0.17306	-175	-0.13281	-175	-0.10198	-175	-0.07023	-175	-0.03752
-170	-0.13281	-170	-0.15096	-170	-0.1164	-170	-0.08938	-170	-0.0615	-170	-0.03273
-165	-0.11535	-165	-0.13164	-165	-0.17991	-165	-0.15616	-165	-0.05388	-165	-0.02859
-160	-0.08264	-160	-0.11476	-160	-0.15453	-160	-0.13377	-160	-0.11228	-160	-0.09001
-155	-0.09818	-155	-0.19404	-155	-0.1327	-155	-0.11457	-155	-0.09576	-155	-0.07622
-150	-0.08478	-150	-0.16577	-150	-0.11394	-150	-0.0981	-150	-0.08164	-150	-0.06449
-145	-0.0784	-145	-0.14154	-145	-0.0978	-145	-0.08399	-145	-0.06958	-145	-0.05452
-140	-0.08092	-140	-0.12078	-140	-0.08392	-140	-0.07186	-140	-0.05926	-140	-0.04604
-135	-0.06065	-135	-0.10298	-135	-0.07198	-135	-0.06148	-135	-0.05045	-135	-0.03884
-130	-0.04874	-130	-0.08773	-130	-0.06172	-130	-0.05257	-130	-0.04292	-130	-0.03273
-125	-0.03178	-125	-0.07466	-125	-0.0529	-125	-0.04492	-125	-0.03649	-125	-0.02755
-120	-0.03173	-120	-0.06347	-120	-0.04532	-120	-0.03838	-120	-0.03101	-120	-0.02317
-115	-0.03744	-115	-0.0539	-115	-0.03881	-115	-0.03277	-115	-0.02634	-115	-0.01946
-110	-0.03272	-110	-0.04571	-110	-0.03322	-110	-0.02798	-110	-0.02237	-110	-0.01633
-105	-0.04098	-105	-0.03871	-105	-0.02843	-105	-0.02388	-105	-0.01898	-105	-0.01368
-100	0.00116	-100	-0.03275	-100	-0.02432	-100	-0.02038	-100	-0.01611	-100	-0.01147
-95	-0.01979	-95	-0.02766	-95	-0.0208	-95	-0.01739	-95	-0.01366	-95	-0.00959
-90	-0.01537	-90	-0.02334	-90	-0.01778	-90	-0.01483	-90	-0.01159	-90	-0.00803
-85	-0.00797	-85	-0.01966	-85	-0.0152	-85	-0.01265	-85	-0.00983	-85	-0.00671
-80	-0.00348	-80	-0.01654	-80	-0.01299	-80	-0.01079	-80	-0.00835	-80	-0.00562
-75	0.000301128	-75	-0.01389	-75	-0.01111	-75	-0.00921	-75	-0.00709	-75	-0.00469
-70	0.00901	-70	-0.01165	-70	-0.00949	-70	-0.00786	-70	-0.00602	-70	-0.00393
-65	0.01629	-65	-0.00976	-65	-0.00811	-65	-0.00671	-65	-0.00512	-65	-0.00329
-60	0.01812	-60	-0.00817	-60	-0.00693	-60	-0.00573	-60	-0.00436	-60	-0.00276
-55	0.04391	-55	-0.00683	-55	-0.00592	-55	-0.0049	-55	-0.00371	-55	-0.00231
-50	0.02991	-50	-0.0057	-50	-0.00506	-50	-0.00419	-50	-0.00317	-50	-0.00195
-45	0.02942	-45	-0.00476	-45	-0.00433	-45	-0.00358	-45	-0.0027	-45	-0.00164
-40	0.05125	-40	-0.00397	-40	-0.0037	-40	-0.00307	-40	-0.00231	-40	-0.00139
-35	0.03811	-35	-0.0033	-35	-0.00317	-35	-0.00263	-35	-0.00198	-35	-0.00118
-30	0.06453	-30	-0.00275	-30	-0.0027	-30	-0.00226	-30	-0.0017	-30	-0.001
-25	0.06474	-25	-0.00229	-25	-0.00231	-25	-0.00194	-25	-0.00146	-25	-0.000858
-20	0.07091	-20	-0.0019	-20	-0.00198	-20	-0.00166	-20	-0.00126	-20	-0.000741
-15	0.08744	-15	-0.00159	-15	-0.0017	-15	-0.00143	-15	-0.00109	-15	-0.0006396
-10	0.08155	-10	-0.00133	-10	-0.00146	-10	-0.00124	-10	-0.0009425	-10	-0.00055705
-5	0.09921	-5	-0.00112	-5	-0.00125	-5	-0.00107	-5	-0.000819	-5	-0.00048815
0	0.10996	0	-0.0009425	0	-0.00108	0	-0.000923	0	-0.000715	0	-0.0004303

## Sheet: MLG_77nmhBN_4
		COMSOL simulations
	experiment		k0=0.0005 cm/s		k0=0.0004 cm/s		k0=0.0003 cm/s		k0=0.0002 cm/s		k0=0.0001 cm/s
E(mV)	I(pA)	E(mV)	I (pA)	E(mV)	I (pA)	E(mV)	I (pA)	E(mV)	I (pA)	E(mV)	I (pA)
-600	-19.6452	-600	-20.6843	-600	-20.6115	-600	-20.3372	-600	-19.8516	-600	-20.0486
-595	-19.8509	-595	-20.6427	-595	-20.5693	-595	-20.2885	-595	-19.8107	-595	-18.6459
-590	-19.7009	-590	-20.6017	-590	-20.5283	-590	-20.2397	-590	-19.786	-590	-18.4945
-585	-19.6041	-585	-20.5569	-585	-20.4867	-585	-20.1923	-585	-19.7899	-585	-18.3294
-580	-19.4879	-580	-20.5166	-580	-20.4431	-580	-20.1487	-580	-19.8438	-580	-18.1597
-575	-19.321	-575	-20.4744	-575	-20.3989	-575	-20.1136	-575	-19.9791	-575	-17.9849
-570	-19.2236	-570	-20.4302	-570	-20.3567	-570	-20.0948	-570	-20.2774	-570	-17.8146
-565	-18.9968	-565	-20.386	-565	-20.3105	-565	-20.0967	-565	-19.6105	-565	-17.7086
-560	-18.8996	-560	-20.3424	-560	-20.2832	-560	-20.1597	-560	-19.5039	-560	-17.5611
-555	-18.7145	-555	-20.2943	-555	-20.2767	-555	-20.3041	-555	-19.3836	-555	-17.3914
-550	-18.5059	-550	-20.2618	-550	-20.3014	-550	-20.0213	-550	-19.253	-550	-17.2107
-545	-18.3003	-545	-20.2501	-545	-20.3814	-545	-19.9238	-545	-19.1093	-545	-16.9923
-540	-18.0458	-540	-20.2663	-540	-18.8987	-540	-19.8133	-540	-18.9598	-540	-16.7349
-535	-17.9121	-535	-20.332	-535	-20.163	-535	-19.7048	-535	-18.8305	-535	-16.4814
-530	-17.7956	-530	-20.4841	-530	-20.0681	-530	-19.5722	-530	-18.6635	-530	-16.0888
-525	-17.6221	-525	-20.1584	-525	-19.9622	-525	-19.4422	-525	-18.5146	-525	-15.7807
-520	-17.3158	-520	-20.0648	-520	-19.8374	-520	-19.2888	-520	-18.3261	-520	-15.5285
-515	-17.1235	-515	-19.9589	-515	-19.7126	-515	-19.1464	-515	-18.1415	-515	-14.8382
-510	-17.0611	-510	-19.8471	-510	-19.5786	-510	-18.9949	-510	-17.9303	-510	-13.3354
-505	-16.7078	-505	-19.7093	-505	-19.4447	-505	-18.8448	-505	-17.693	-505	-12.738
-500	-16.4824	-500	-19.5786	-500	-19.3017	-500	-18.6817	-500	-17.4063	-500	-13.5363
-495	-16.0253	-495	-19.4422	-495	-19.1477	-495	-18.499	-495	-17.0508	-495	-11.7475
-490	-15.7859	-490	-19.303	-490	-18.9904	-490	-18.2923	-490	-16.6634	-490	-12.3916
-485	-15.4569	-485	-19.1516	-485	-18.8234	-485	-18.044	-485	-16.2545	-485	-11.8755
-480	-15.2574	-480	-18.9943	-480	-18.6329	-480	-17.7515	-480	-16.0693	-480	-11.3763
-475	-15.1119	-475	-18.8292	-475	-18.4165	-475	-17.3446	-475	-15.3491	-475	-10.8576
-470	-14.7052	-470	-18.6466	-470	-17.7106	-470	-16.6342	-470	-14.5249	-470	-10.3129
-465	-14.3934	-465	-18.4347	-465	-18.0479	-465	-15.8054	-465	-14.538	-465	-9.8072
-460	-14.0962	-460	-18.0018	-460	-17.4856	-460	-14.8356	-460	-13.9991	-460	7.1409
-455	-13.7293	-455	-17.7814	-455	-18.3255	-455	-15.247	-455	-13.494	-455	-9.1975
-450	-13.454	-450	-17.2237	-450	-17.7118	-450	-15.2939	-450	-12.9441	-450	-8.10355
-445	-13.066	-445	-17.1249	-445	-16.8077	-445	-14.584	-445	-12.3656	-445	-7.1578
-440	-12.6271	-440	-17.5071	-440	-15.9003	-440	-14.3488	-440	-11.7754	-440	-6.326
-435	-12.2975	-435	-16.5139	-435	-15.4258	-435	-13.8326	-435	-11.1923	-435	-5.59241
-430	-11.85	-430	-15.6988	-430	-14.9194	-430	-13.2203	-430	-10.5339	-430	-4.8709
-425	-11.5667	-425	-15.4869	-425	-14.4085	-425	-12.6509	-425	-9.9333	-425	-4.28461
-420	-11.1754	-420	-14.9721	-420	-13.8697	-420	-12.0699	-420	-9.3301	-420	-3.76441
-415	-10.7704	-415	-14.469	-415	-13.3159	-415	-11.4855	-415	-8.74991	-415	-3.32449
-410	-10.261	-410	-13.934	-410	-12.7738	-410	-10.8875	-410	-8.49745	-410	-2.96842
-405	-10.0027	-405	-13.3841	-405	-12.1459	-405	-10.3519	-405	-7.92188	-405	-2.94294
-400	-9.36696	-400	-12.8102	-400	-11.5817	-400	-9.7162	-400	-7.6375	-400	-2.3268
-395	-8.855	-395	-12.378	-395	-10.974	-395	-9.11235	-395	-7.02	-395	-2.07279
-390	-8.59244	-390	-11.6311	-390	-10.7972	-390	-8.8816	-390	-6.58385	-390	-1.87954
-385	-8.15759	-385	-11.0533	-385	-10.0347	-385	-8.1237	-385	-6.5767	-385	-2.25446
-380	-7.5862	-380	-10.4468	-380	-9.07465	-380	-7.38433	-380	-5.57212	-380	-1.54265
-375	-7.12329	-375	-10.4273	-375	-8.4864	-375	-7.71141	-375	-4.8414	-375	-1.85315
-370	-6.82102	-370	-9.4315	-370	-8.0002	-370	-6.60179	-370	-4.50138	-370	-1.26367
-365	-6.57889	-365	-8.541	-365	-7.4516	-365	-6.66833	-365	-4.13413	-365	-1.19899
-360	-6.1105	-360	-7.9833	-360	-6.9212	-360	-6.42186	-360	-3.80036	-360	-1.14673
-355	-5.87134	-355	-7.501	-355	-6.41004	-355	-5.4483	-355	-3.49733	-355	-1.10429
-350	-5.22019	-350	-6.968	-350	-5.92228	-350	-4.78849	-350	-3.22218	-350	-1.06841
-345	-5.17697	-345	-6.45606	-345	-5.4576	-345	-5.18961	-345	-2.51745	-345	-1.03233
-340	-4.74421	-340	-5.96466	-340	-4.99291	-340	-3.48808	-340	-2.197	-340	-0.97539
-335	-4.37792	-335	-5.49048	-335	-4.58952	-335	-4.93269	-335	-2.40663	-335	-0.95427
-330	-3.99988	-330	-4.92694	-330	-4.21038	-330	-4.32705	-330	-1.38944	-330	-1.27595
-325	-3.7163	-325	-4.61429	-325	-3.85632	-325	-3.09497	-325	-2.4336	-325	-1.29805
-320	-3.32189	-320	-4.23391	-320	-3.45306	-320	-2.49314	-320	-1.01868	-320	-0.3369
-315	-2.94654	-315	-3.87784	-315	-2.76497	-315	-2.36938	-315	-0.88403	-315	-0.33631
-310	-2.78438	-310	-3.54653	-310	-3.22413	-310	-1.87259	-310	-1.30897	-310	-1.29227
-305	-2.48617	-305	-2.60065	-305	-2.49886	-305	-1.20321	-305	-1.23045	-305	-0.34908
-300	-2.16711	-300	-3.15959	-300	-2.17055	-300	-1.22226	-300	-0.9438	-300	-0.7085
-295	-2.05809	-295	-2.29301	-295	-3.33983	-295	-0.29354	-295	-1.18001	-295	-1.44866
-290	-1.89152	-290	-2.27435	-290	-1.55129	-290	-0.31597	-290	-1.70755	-290	-1.17585
-285	-1.71783	-285	-1.74428	-285	-0.90006	-285	-1.51359	-285	-0.84747	-285	-0.20189
-280	-1.46989	-280	-3.55401	-280	-0.40034	-280	-0.93542	-280	-0.83707	-280	-0.10588
-275	-1.31902	-275	-1.74311	-275	-0.67436	-275	-0.44335	-275	-0.92489	-275	-1.42071
-270	-1.28794	-270	-1.05827	-270	-0.37978	-270	-0.02989	-270	-0.45118	-270	-0.88445
-265	-1.14738	-265	-0.53125	-265	-0.6697	-265	-0.31014	-265	-0.0592	-265	-0.43863
-260	-0.99172	-260	-0.08092	-260	-0.89986	-260	-0.58373	-260	-0.25945	-260	-0.07331
-255	-0.86027	-255	-0.29825	-255	-1.05781	-255	-0.79703	-255	-0.51198	-255	-0.21977
-250	-0.76564	-250	-0.61026	-250	-0.93346	-250	-0.73437	-250	-0.52982	-250	-0.31953
-245	-0.67464	-245	-0.86054	-245	-0.82284	-245	-0.6454	-245	-0.46338	-245	-0.27656
-240	-0.59403	-240	-0.97084	-240	-0.72462	-240	-0.56679	-240	-0.40507	-240	-0.23927
-235	-0.56586	-235	-0.85456	-235	-0.6376	-235	-0.49746	-235	-0.35396	-235	-0.20695
-230	-0.49127	-230	-0.75133	-230	-0.56063	-230	-0.43636	-230	-0.3092	-230	-0.17898
-225	-0.43082	-225	-0.65981	-225	-0.49265	-225	-0.38259	-225	-0.27002	-225	-0.1548
-220	-0.39859	-220	-0.57894	-220	-0.43269	-220	-0.33535	-220	-0.2358	-220	-0.13391
-215	-0.33846	-215	-0.50754	-215	-0.37983	-215	-0.29385	-215	-0.20588	-215	-0.11586
-210	-0.27687	-210	-0.44458	-210	-0.33331	-210	-0.25743	-210	-0.17978	-210	-0.1003
-205	-0.25961	-205	-0.38916	-205	-0.2924	-205	-0.2255	-205	-0.15702	-205	-0.0869
-200	-0.2356	-200	-0.34042	-200	-0.25646	-200	-0.19754	-200	-0.13717	-200	-0.07535
-195	-0.20901	-195	-0.29762	-195	-0.22489	-195	-0.17303	-195	-0.11987	-195	-0.0654
-190	-0.1878	-190	-0.26006	-190	-0.19718	-190	-0.15157	-190	-0.10481	-190	-0.05683
-185	-0.16319	-185	-0.22715	-185	-0.17285	-185	-0.1328	-185	-0.09168	-185	-0.04943
-180	-0.1645	-180	-0.19831	-180	-0.15152	-180	-0.11637	-180	-0.08022	-180	-0.04304
-175	-0.15008	-175	-0.17306	-175	-0.13281	-175	-0.10198	-175	-0.07023	-175	-0.03752
-170	-0.13109	-170	-0.15096	-170	-0.1164	-170	-0.08938	-170	-0.0615	-170	-0.03273
-165	-0.11096	-165	-0.13164	-165	-0.17991	-165	-0.15616	-165	-0.05388	-165	-0.02859
-160	-0.10745	-160	-0.11476	-160	-0.15453	-160	-0.13377	-160	-0.11228	-160	-0.09001
-155	-0.10478	-155	-0.19404	-155	-0.1327	-155	-0.11457	-155	-0.09576	-155	-0.07622
-150	-0.08981	-150	-0.16577	-150	-0.11394	-150	-0.0981	-150	-0.08164	-150	-0.06449
-145	-0.0825	-145	-0.14154	-145	-0.0978	-145	-0.08399	-145	-0.06958	-145	-0.05452
-140	-0.07073	-140	-0.12078	-140	-0.08392	-140	-0.07186	-140	-0.05926	-140	-0.04604
-135	-0.07681	-135	-0.10298	-135	-0.07198	-135	-0.06148	-135	-0.05045	-135	-0.03884
-130	-0.04757	-130	-0.08773	-130	-0.06172	-130	-0.05257	-130	-0.04292	-130	-0.03273
-125	-0.04934	-125	-0.07466	-125	-0.0529	-125	-0.04492	-125	-0.03649	-125	-0.02755
-120	-0.03815	-120	-0.06347	-120	-0.04532	-120	-0.03838	-120	-0.03101	-120	-0.02317
-115	-0.04073	-115	-0.0539	-115	-0.03881	-115	-0.03277	-115	-0.02634	-115	-0.01946
-110	-0.02766	-110	-0.04571	-110	-0.03322	-110	-0.02798	-110	-0.02237	-110	-0.01633
-105	-0.04058	-105	-0.03871	-105	-0.02843	-105	-0.02388	-105	-0.01898	-105	-0.01368
-100	-0.01744	-100	-0.03275	-100	-0.02432	-100	-0.02038	-100	-0.01611	-100	-0.01147
-95	-0.01942	-95	-0.02766	-95	-0.0208	-95	-0.01739	-95	-0.01366	-95	-0.00959
-90	-0.01424	-90	-0.02334	-90	-0.01778	-90	-0.01483	-90	-0.01159	-90	-0.00803
-85	-0.000997679	-85	-0.01966	-85	-0.0152	-85	-0.01265	-85	-0.00983	-85	-0.00671
-80	0.01337	-80	-0.01654	-80	-0.01299	-80	-0.01079	-80	-0.00835	-80	-0.00562
-75	0.00515	-75	-0.01389	-75	-0.01111	-75	-0.00921	-75	-0.00709	-75	-0.00469
-70	0.02458	-70	-0.01165	-70	-0.00949	-70	-0.00786	-70	-0.00602	-70	-0.00393
-65	0.01459	-65	-0.00976	-65	-0.00811	-65	-0.00671	-65	-0.00512	-65	-0.00329
-60	0.02549	-60	-0.00817	-60	-0.00693	-60	-0.00573	-60	-0.00436	-60	-0.00276
-55	0.04603	-55	-0.00683	-55	-0.00592	-55	-0.0049	-55	-0.00371	-55	-0.00231
-50	0.0448	-50	-0.0057	-50	-0.00506	-50	-0.00419	-50	-0.00317	-50	-0.00195
-45	0.05573	-45	-0.00476	-45	-0.00433	-45	-0.00358	-45	-0.0027	-45	-0.00164
-40	0.05019	-40	-0.00397	-40	-0.0037	-40	-0.00307	-40	-0.00231	-40	-0.00139
-35	0.07834	-35	-0.0033	-35	-0.00317	-35	-0.00263	-35	-0.00198	-35	-0.00118
-30	0.06547	-30	-0.00275	-30	-0.0027	-30	-0.00226	-30	-0.0017	-30	-0.001
-25	0.08149	-25	-0.00229	-25	-0.00231	-25	-0.00194	-25	-0.00146	-25	-0.000858
-20	0.06728	-20	-0.0019	-20	-0.00198	-20	-0.00166	-20	-0.00126	-20	-0.000741
-15	0.07218	-15	-0.00159	-15	-0.0017	-15	-0.00143	-15	-0.00109	-15	-0.0006396
-10	0.10857	-10	-0.00133	-10	-0.00146	-10	-0.00124	-10	-0.0009425	-10	-0.00055705
-5	0.10444	-5	-0.00112	-5	-0.00125	-5	-0.00107	-5	-0.000819	-5	-0.00048815
0	0.09775	0	-0.0009425	0	-0.00108	0	-0.000923	0	-0.000715	0	-0.0004303
