# Supplementary material for: Electronic origin of reorganization energy in interfacial electron transfer
Source: Nature. 2026 Apr 22;653(8113):98–103. doi: 10.1038/s41586-026-10311-2 (PMC13149326; doi:10.1038/s41586-026-10311-2)
Supplement: Supplementary file 7 — Source Data Extended Data Fig. 4 [file 41586_2026_10311_MOESM7_ESM.zip › ExtendedFig4 data/ExtendedFig4_g.xlsx]

## Sheet: Au1
		COMSOL simulations
	experiment		E0=-270mV		E0=-265mV		E0=-260mV		E0=-265mV		E0=-250mV		E0=-245mV
E(mV)	I(pA)	E(mV)	I (pA)	E(mV)	I (pA)	E(mV)	I (pA)	E(mV)	I (pA)	E(mV)	E(mV)	I (pA)	E(mV)
-500	-22.0781	-500	-21.081	-500	-21.082	-500	-21.083	-500	-21.085	-500	-21.085	-500	-21.086
-495	-22.0933	-495	-21.08	-495	-21.081	-495	-21.083	-495	-21.084	-495	-21.085	-495	-21.086
-490	-21.9765	-490	-21.078	-490	-21.08	-490	-21.082	-490	-21.083	-490	-21.084	-490	-21.085
-485	-21.8598	-485	-21.079	-485	-21.08	-485	-21.081	-485	-21.082	-485	-21.083	-485	-21.085
-480	-21.7425	-480	-21.079	-480	-21.08	-480	-21.081	-480	-21.081	-480	-21.083	-480	-21.084
-475	-21.6502	-475	-21.078	-475	-21.08	-475	-21.081	-475	-21.082	-475	-21.082	-475	-21.083
-470	-21.5711	-470	-21.076	-470	-21.079	-470	-21.081	-470	-21.082	-470	-21.083	-470	-21.083
-465	-21.4987	-465	-21.067	-465	-21.071	-465	-21.074	-465	-21.077	-465	-21.078	-465	-21.08
-460	-21.429	-460	-21.045	-460	-21.052	-460	-21.057	-460	-21.062	-460	-21.066	-460	-21.069
-455	-21.3722	-455	-21.02	-455	-21.031	-455	-21.039	-455	-21.046	-455	-21.052	-455	-21.058
-450	-21.3031	-450	-20.994	-450	-21.009	-450	-21.021	-450	-21.031	-450	-21.039	-450	-21.046
-445	-21.2482	-445	-20.972	-445	-20.989	-445	-21.002	-445	-21.014	-445	-21.026	-445	-21.036
-440	-21.2107	-440	-20.941	-440	-20.964	-440	-20.984	-440	-21.001	-440	-21.014	-440	-21.026
-435	-21.1449	-435	-20.908	-435	-20.937	-435	-20.962	-435	-20.982	-435	-20.999	-435	-21.013
-430	-21.1055	-430	-20.876	-430	-20.911	-430	-20.94	-430	-20.965	-430	-20.985	-430	-21.001
-425	-21.0754	-425	-20.842	-425	-20.883	-425	-20.918	-425	-20.946	-425	-20.96	-425	-20.979
-420	-21.0483	-420	-20.802	-420	-20.851	-420	-20.892	-420	-20.923	-420	-20.934	-420	-20.965
-415	-20.9862	-415	-20.756	-415	-20.813	-415	-20.86	-415	-20.895	-415	-20.912	-415	-20.946
-410	-20.9955	-410	-20.702	-410	-20.768	-410	-20.824	-410	-20.869	-410	-20.881	-410	-20.925
-405	-20.9595	-405	-20.64	-405	-20.718	-405	-20.783	-405	-20.835	-405	-20.856	-405	-20.902
-400	-20.9442	-400	-20.566	-400	-20.656	-400	-20.731	-400	-20.793	-400	-20.844	-400	-20.86
-395	-20.9124	-395	-20.486	-395	-20.59	-395	-20.677	-395	-20.748	-395	-20.807	-395	-20.847
-390	-20.8837	-390	-20.396	-390	-20.515	-390	-20.614	-390	-20.696	-390	-20.765	-390	-20.821
-385	-20.8708	-385	-20.294	-385	-20.431	-385	-20.544	-385	-20.638	-385	-20.716	-385	-20.781
-380	-20.826	-380	-20.181	-380	-20.338	-380	-20.467	-380	-20.573	-380	-20.662	-380	-20.736
-375	-20.8338	-375	-20.054	-375	-20.232	-375	-20.38	-375	-20.502	-375	-20.603	-375	-20.686
-370	-20.7901	-370	-19.912	-370	-20.114	-370	-20.282	-370	-20.421	-370	-20.535	-370	-20.63
-365	-20.7706	-365	-19.751	-365	-19.981	-365	-20.169	-365	-20.325	-365	-20.455	-365	-20.562
-360	-20.7336	-360	-19.573	-360	-19.833	-360	-20.048	-360	-20.226	-360	-20.373	-360	-20.495
-355	-20.6868	-355	-19.372	-355	-19.666	-355	-19.909	-355	-20.111	-355	-20.278	-355	-20.416
-350	-20.6443	-350	-19.146	-350	-19.478	-350	-19.753	-350	-19.981	-350	-20.171	-350	-20.327
-345	-20.5628	-345	-18.887	-345	-19.265	-345	-19.576	-345	-19.834	-345	-20.048	-345	-20.226
-340	-20.5263	-340	-18.591	-340	-19.019	-340	-19.374	-340	-19.666	-340	-19.908	-340	-20.109
-335	-20.3757	-335	-18.266	-335	-18.744	-335	-19.14	-335	-19.468	-335	-19.74	-335	-19.968
-330	-20.3137	-330	-17.903	-330	-18.442	-330	-18.89	-330	-19.261	-330	-19.569	-330	-19.822
-325	-20.214	-325	-17.495	-325	-18.103	-325	-18.607	-325	-19.027	-325	-19.375	-325	-19.664
-320	-20.0889	-320	-17.038	-320	-17.719	-320	-18.289	-320	-18.762	-320	-19.155	-320	-19.482
-315	-19.8887	-315	-16.518	-315	-17.282	-315	-17.921	-315	-18.457	-315	-18.902	-315	-19.272
-310	-19.6863	-310	-15.946	-310	-16.797	-310	-17.513	-310	-18.112	-310	-18.614	-310	-19.031
-305	-19.4364	-305	-15.278	-305	-16.229	-305	-17.04	-305	-17.715	-305	-18.28	-305	-18.754
-300	-19.1706	-300	-14.567	-300	-15.616	-300	-16.508	-300	-17.264	-300	-17.899	-300	-18.433
-295	-18.778	-295	-13.778	-295	-14.925	-295	-15.915	-295	-16.758	-295	-17.472	-295	-18.073
-290	-18.3877	-290	-12.95	-290	-14.16	-290	-15.248	-290	-16.185	-290	-16.982	-290	-17.657
-285	-17.9275	-285	-12.026	-285	-13.372	-285	-14.534	-285	-15.565	-285	-16.448	-285	-17.2
-280	-17.4039	-280	-11.579	-280	-12.502	-280	-13.743	-280	-14.861	-280	-15.84	-280	-16.676
-275	-16.7688	-275	-10.655	-275	-12.244	-275	-12.968	-275	-14.096	-275	-15.169	-275	-16.099
-270	-16.0129	-270	-10.473	-270	-11.005	-270	-12.886	-270	-13.405	-270	-14.425	-270	-15.449
-265	-15.1505	-265	-9.2285	-265	-10.841	-265	-12.309	-265	-13.506	-265	-13.829	-265	-14.74
-260	-14.3035	-260	-7.9719	-260	-9.6428	-260	-11.18	-260	-12.583	-260	-13.38	-260	-14.242
-255	-13.3826	-255	-6.7403	-255	-8.4411	-255	-10.025	-255	-11.492	-255	-12.834	-255	-6.5739
-250	-12.3989	-250	-5.6063	-250	-7.2433	-250	-8.8638	-250	-10.372	-250	-11.776	-250	-9.6753
-245	-11.3674	-245	-4.5913	-245	-6.139	-245	-7.7016	-245	-9.2418	-245	-10.683	-245	-10.401
-240	-10.362	-240	-3.7136	-240	-5.1463	-240	-6.6211	-240	-8.1179	-240	-9.5848	-240	-10.964
-235	-9.32955	-235	-2.985	-235	-4.2825	-235	-5.6499	-235	-7.059	-235	-8.4915	-235	-9.8876
-230	-8.20819	-230	-2.4084	-230	-3.5636	-230	-4.8056	-230	-6.1148	-230	-7.4078	-230	-8.7886
-225	-7.12807	-225	-1.9123	-225	-2.9206	-225	-4.0242	-225	-5.213	-225	-6.4668	-225	-7.7673
-220	-6.24688	-220	-1.5971	-220	-2.461	-220	-3.4255	-220	-4.4842	-220	-5.627	-220	-6.8359
-215	-5.39778	-215	-1.3813	-215	-2.1165	-215	-2.9481	-215	-3.8775	-215	-4.8991	-215	-6.0021
-210	-4.68813	-210	-1.191	-210	-1.7995	-210	-2.509	-210	-3.2916	-210	-4.2189	-210	-5.2459
-205	-3.98366	-205	-0.8759	-205	-0.262	-205	-0.2523	-205	-0.2394	-205	-0.3149	-205	-4.2611
-200	-3.3682	-200	-0.5214	-200	-0.1966	-200	-0.1913	-200	-0.1846	-200	-0.4811	-200	-2.9943
-195	-2.87369	-195	-0.2439	-195	-0.1753	-195	-0.1752	-195	-0.1738	-195	-0.1709	-195	-1.9546
-190	-2.38017	-190	-0.1127	-190	-0.1131	-190	-0.1131	-190	-0.1127	-190	-0.2442	-190	-0.524
-185	-1.95848	-185	-0.5414	-185	-0.5521	-185	-0.5653	-185	-0.5794	-185	-0.5266	-185	-0.2242
-180	-1.61967	-180	-0.1786	-180	-0.1894	-180	-0.2026	-180	-0.2177	-180	-0.4239	-180	2.48925
-175	-1.36331	-175	-0.1255	-175	-0.1154	-175	-1.024	-175	-0.8671	-175	-0.6867	-175	-0.4912
-170	-1.13773	-170	-0.0893	-170	-0.2509	-170	-0.2654	-170	-0.2827	-170	-0.3034	-170	-2.9243
-165	-0.95578	-165	-0.2049	-165	-2.1542	-165	-2.281	-165	-0.2433	-165	-2.6147	-165	-2.8315
-160	-0.79597	-160	-0.1821	-160	-0.1911	-160	-0.202	-160	-0.215	-160	-0.2306	-160	-0.5804
-155	-0.65221	-155	-0.1556	-155	-0.1633	-155	-1.7273	-155	-1.8402	-155	-0.1976	-155	-2.1381
-150	-0.53532	-150	-0.1318	-150	-0.1385	-150	-0.1466	-150	-0.1563	-150	-1.6794	-150	-1.8195
-145	-0.45338	-145	-1.1031	-145	-0.116	-145	-0.1228	-145	-1.3105	-145	-1.4098	-145	-1.529
-140	-0.3961	-140	-0.9284	-140	-0.0977	-140	-1.0355	-140	-1.1059	-140	-1.1906	-140	-1.2927
-135	-0.36176	-135	-0.3306	-135	-0.3725	-135	-0.4231	-135	-0.4841	-135	-0.5579	-135	-0.6469
-130	-0.31025	-130	-0.2344	-130	-0.2695	-130	-0.312	-130	-0.3635	-130	-0.4256	-130	-0.5006
-125	-0.26939	-125	-0.4622	-125	-0.4911	-125	-0.526	-125	-0.5683	-125	-0.6193	-125	-0.681
-120	-0.23857	-120	-0.3706	-120	-0.3948	-120	-0.424	-120	-0.4595	-120	-0.5024	-120	-0.5543
-115	-0.23706	-115	-0.2943	-115	-0.3143	-115	-0.3386	-115	-0.3679	-115	-0.4034	-115	-0.4464
-110	-0.21739	-110	-0.228	-110	-0.2446	-110	-0.2647	-110	-0.289	-110	-0.3185	-110	-0.3542
-105	-0.21519	-105	-0.1749	-105	-0.1886	-105	-0.2052	-105	-0.2253	-105	-0.2497	-105	-0.2793
-100	-0.17957	-100	-0.1331	-100	-0.1444	-100	-0.1581	-100	-0.1747	-100	-0.1948	-100	-0.2192
-95	-0.18248	-95	-0.1007	-95	-0.11	-95	-0.1213	-95	-0.1349	-95	-0.1515	-95	-0.1715
-90	-0.1863	-90	-0.0759	-90	-0.0835	-90	-0.0927	-90	-0.1039	-90	-0.1175	-90	-0.134
-85	-0.19478	-85	-0.057	-85	-0.0632	-85	-0.0707	-85	-0.0799	-85	-0.091	-85	-0.1045
-80	-0.16817	-80	-0.0427	-80	-0.0478	-80	-0.0539	-80	-0.0614	-80	-0.0705	-80	-0.0815
-75	-0.17538	-75	-0.032	-75	-0.0362	-75	-0.0412	-75	-0.0473	-75	-0.0547	-75	-0.0637
-70	-0.18739	-70	-0.0241	-70	-0.0275	-70	-0.0316	-70	-0.0366	-70	-0.0426	-70	-0.0499
-65	-0.19515	-65	-0.0183	-65	-0.021	-65	-0.0243	-65	-0.0284	-65	-0.0333	-65	-0.0392
-60	-0.15717	-60	-0.0139	-60	-0.0162	-60	-0.0189	-60	-0.0222	-60	-0.0261	-60	-0.031
-55	-0.17685	-55	-0.0107	-55	-0.0125	-55	-0.0147	-55	-0.0174	-55	-0.0206	-55	-0.0245
-50	-0.17371	-50	-0.0083	-50	-0.0097	-50	-0.0115	-50	-0.0137	-50	-0.0163	-50	-0.0195
-45	-0.15776	-45	-0.0064	-45	-0.0076	-45	-0.0091	-45	-0.0108	-45	-0.0129	-45	-0.0155
-40	-0.18385	-40	-0.0286	-40	-0.0296	-40	-0.0308	-40	-0.0322	-40	-0.0339	-40	-0.0359
-35	-0.13176	-35	-0.0192	-35	-0.0199	-35	-0.0209	-35	-0.022	-35	-0.0234	-35	-0.0251
-30	-0.11535	-30	-0.0125	-30	-0.0131	-30	-0.0139	-30	-0.0148	-30	-0.0159	-30	-0.0172
-25	-0.12707	-25	-0.0079	-25	-0.0084	-25	-0.009	-25	-0.0098	-25	-0.0106	-25	-0.0118
-20	-0.11256	-20	-0.0048	-20	-0.0053	-20	-0.0058	-20	-0.0063	-20	-0.0071	-20	-0.008
-15	-0.07953	-15	-0.0029	-15	-0.0032	-15	-0.0036	-15	-0.0041	-15	-0.0047	-15	-0.0054
-10	-0.06117	-10	-0.0018	-10	-0.002	-10	-0.0023	-10	-0.0027	-10	-0.0032	-10	-0.0038
-5	-0.03232	-5	-0.0011	-5	-0.0013	-5	-0.0016	-5	-0.0019	-5	-0.0023	-5	-0.0027
0	-3.9974e-06	0	#######	0	#######	0	-0.0012	0	-0.0014	0	-0.0017	0	-0.0021

## Sheet: Au2
		COMSOL simulations
	experiment		E0=-270mV		E0=-265mV		E0=-260mV		E0=-265mV		E0=-250mV		E0=-245mV
E(mV)	I(pA)	E(mV)	I (pA)	E(mV)	I (pA)	E(mV)	I (pA)	E(mV)	I (pA)	E(mV)	E(mV)	I (pA)	E(mV)
-500	-22.0128	-500	-21.081	-500	-21.082	-500	-21.083	-500	-21.085	-500	-21.085	-500	-21.086
-495	-21.9811	-495	-21.08	-495	-21.081	-495	-21.083	-495	-21.084	-495	-21.085	-495	-21.086
-490	-21.8642	-490	-21.078	-490	-21.08	-490	-21.082	-490	-21.083	-490	-21.084	-490	-21.085
-485	-21.7432	-485	-21.079	-485	-21.08	-485	-21.081	-485	-21.082	-485	-21.083	-485	-21.085
-480	-21.6453	-480	-21.079	-480	-21.08	-480	-21.081	-480	-21.081	-480	-21.083	-480	-21.084
-475	-21.5459	-475	-21.078	-475	-21.08	-475	-21.081	-475	-21.082	-475	-21.082	-475	-21.083
-470	-21.4405	-470	-21.076	-470	-21.079	-470	-21.081	-470	-21.082	-470	-21.083	-470	-21.083
-465	-21.3717	-465	-21.067	-465	-21.071	-465	-21.074	-465	-21.077	-465	-21.078	-465	-21.08
-460	-21.3199	-460	-21.045	-460	-21.052	-460	-21.057	-460	-21.062	-460	-21.066	-460	-21.069
-455	-21.2366	-455	-21.02	-455	-21.031	-455	-21.039	-455	-21.046	-455	-21.052	-455	-21.058
-450	-21.1704	-450	-20.994	-450	-21.009	-450	-21.021	-450	-21.031	-450	-21.039	-450	-21.046
-445	-21.1467	-445	-20.972	-445	-20.989	-445	-21.002	-445	-21.014	-445	-21.026	-445	-21.036
-440	-21.0406	-440	-20.941	-440	-20.964	-440	-20.984	-440	-21.001	-440	-21.014	-440	-21.026
-435	-21.0649	-435	-20.908	-435	-20.937	-435	-20.962	-435	-20.982	-435	-20.999	-435	-21.013
-430	-21.0007	-430	-20.876	-430	-20.911	-430	-20.94	-430	-20.965	-430	-20.985	-430	-21.001
-425	-20.9706	-425	-20.842	-425	-20.883	-425	-20.918	-425	-20.946	-425	-20.96	-425	-20.979
-420	-20.9292	-420	-20.802	-420	-20.851	-420	-20.892	-420	-20.923	-420	-20.934	-420	-20.965
-415	-20.8965	-415	-20.756	-415	-20.813	-415	-20.86	-415	-20.895	-415	-20.912	-415	-20.946
-410	-20.8612	-410	-20.702	-410	-20.768	-410	-20.824	-410	-20.869	-410	-20.881	-410	-20.925
-405	-20.836	-405	-20.64	-405	-20.718	-405	-20.783	-405	-20.835	-405	-20.856	-405	-20.902
-400	-20.8189	-400	-20.566	-400	-20.656	-400	-20.731	-400	-20.793	-400	-20.844	-400	-20.86
-395	-20.8065	-395	-20.486	-395	-20.59	-395	-20.677	-395	-20.748	-395	-20.807	-395	-20.847
-390	-20.7581	-390	-20.396	-390	-20.515	-390	-20.614	-390	-20.696	-390	-20.765	-390	-20.821
-385	-20.7426	-385	-20.294	-385	-20.431	-385	-20.544	-385	-20.638	-385	-20.716	-385	-20.781
-380	-20.7452	-380	-20.181	-380	-20.338	-380	-20.467	-380	-20.573	-380	-20.662	-380	-20.736
-375	-20.7109	-375	-20.054	-375	-20.232	-375	-20.38	-375	-20.502	-375	-20.603	-375	-20.686
-370	-20.6957	-370	-19.912	-370	-20.114	-370	-20.282	-370	-20.421	-370	-20.535	-370	-20.63
-365	-20.651	-365	-19.751	-365	-19.981	-365	-20.169	-365	-20.325	-365	-20.455	-365	-20.562
-360	-20.6425	-360	-19.573	-360	-19.833	-360	-20.048	-360	-20.226	-360	-20.373	-360	-20.495
-355	-20.5879	-355	-19.372	-355	-19.666	-355	-19.909	-355	-20.111	-355	-20.278	-355	-20.416
-350	-20.5333	-350	-19.146	-350	-19.478	-350	-19.753	-350	-19.981	-350	-20.171	-350	-20.327
-345	-20.487	-345	-18.887	-345	-19.265	-345	-19.576	-345	-19.834	-345	-20.048	-345	-20.226
-340	-20.4143	-340	-18.591	-340	-19.019	-340	-19.374	-340	-19.666	-340	-19.908	-340	-20.109
-335	-20.3341	-335	-18.266	-335	-18.744	-335	-19.14	-335	-19.468	-335	-19.74	-335	-19.968
-330	-20.2485	-330	-17.903	-330	-18.442	-330	-18.89	-330	-19.261	-330	-19.569	-330	-19.822
-325	-20.1118	-325	-17.495	-325	-18.103	-325	-18.607	-325	-19.027	-325	-19.375	-325	-19.664
-320	-19.9702	-320	-17.038	-320	-17.719	-320	-18.289	-320	-18.762	-320	-19.155	-320	-19.482
-315	-19.6958	-315	-16.518	-315	-17.282	-315	-17.921	-315	-18.457	-315	-18.902	-315	-19.272
-310	-19.7145	-310	-15.946	-310	-16.797	-310	-17.513	-310	-18.112	-310	-18.614	-310	-19.031
-305	-19.3279	-305	-15.278	-305	-16.229	-305	-17.04	-305	-17.715	-305	-18.28	-305	-18.754
-300	-19.0283	-300	-14.567	-300	-15.616	-300	-16.508	-300	-17.264	-300	-17.899	-300	-18.433
-295	-18.6814	-295	-13.778	-295	-14.925	-295	-15.915	-295	-16.758	-295	-17.472	-295	-18.073
-290	-18.2854	-290	-12.95	-290	-14.16	-290	-15.248	-290	-16.185	-290	-16.982	-290	-17.657
-285	-17.8347	-285	-12.026	-285	-13.372	-285	-14.534	-285	-15.565	-285	-16.448	-285	-17.2
-280	-17.2882	-280	-11.579	-280	-12.502	-280	-13.743	-280	-14.861	-280	-15.84	-280	-16.676
-275	-16.6847	-275	-10.655	-275	-12.244	-275	-12.968	-275	-14.096	-275	-15.169	-275	-16.099
-270	-15.8268	-270	-10.473	-270	-11.005	-270	-12.886	-270	-13.405	-270	-14.425	-270	-15.449
-265	-15.0605	-265	-9.2285	-265	-10.841	-265	-12.309	-265	-13.506	-265	-13.829	-265	-14.74
-260	-14.1929	-260	-7.9719	-260	-9.6428	-260	-11.18	-260	-12.583	-260	-13.38	-260	-14.242
-255	-13.267	-255	-6.7403	-255	-8.4411	-255	-10.025	-255	-11.492	-255	-12.834	-255	-6.5739
-250	-12.2852	-250	-5.6063	-250	-7.2433	-250	-8.8638	-250	-10.372	-250	-11.776	-250	-9.6753
-245	-11.2828	-245	-4.5913	-245	-6.139	-245	-7.7016	-245	-9.2418	-245	-10.683	-245	-10.401
-240	-10.2739	-240	-3.7136	-240	-5.1463	-240	-6.6211	-240	-8.1179	-240	-9.5848	-240	-10.964
-235	-9.24794	-235	-2.985	-235	-4.2825	-235	-5.6499	-235	-7.059	-235	-8.4915	-235	-9.8876
-230	-8.23868	-230	-2.4084	-230	-3.5636	-230	-4.8056	-230	-6.1148	-230	-7.4078	-230	-8.7886
-225	-7.06611	-225	-1.9123	-225	-2.9206	-225	-4.0242	-225	-5.213	-225	-6.4668	-225	-7.7673
-220	-6.17587	-220	-1.5971	-220	-2.461	-220	-3.4255	-220	-4.4842	-220	-5.627	-220	-6.8359
-215	-5.35556	-215	-1.3813	-215	-2.1165	-215	-2.9481	-215	-3.8775	-215	-4.8991	-215	-6.0021
-210	-4.61337	-210	-1.191	-210	-1.7995	-210	-2.509	-210	-3.2916	-210	-4.2189	-210	-5.2459
-205	-3.91404	-205	-0.8759	-205	-0.262	-205	-0.2523	-205	-0.2394	-205	-0.3149	-205	-4.2611
-200	-3.33963	-200	-0.5214	-200	-0.1966	-200	-0.1913	-200	-0.1846	-200	-0.4811	-200	-2.9943
-195	-2.82005	-195	-0.2439	-195	-0.1753	-195	-0.1752	-195	-0.1738	-195	-0.1709	-195	-1.9546
-190	-2.19635	-190	-0.1127	-190	-0.1131	-190	-0.1131	-190	-0.1127	-190	-0.2442	-190	-0.524
-185	-2.07307	-185	-0.5414	-185	-0.5521	-185	-0.5653	-185	-0.5794	-185	-0.5266	-185	-0.2242
-180	-1.57133	-180	-0.1786	-180	-0.1894	-180	-0.2026	-180	-0.2177	-180	-0.4239	-180	2.48925
-175	-1.3067	-175	-0.1255	-175	-0.1154	-175	-1.024	-175	-0.8671	-175	-0.6867	-175	-0.4912
-170	-1.08381	-170	-0.0893	-170	-0.2509	-170	-0.2654	-170	-0.2827	-170	-0.3034	-170	-2.9243
-165	-0.90852	-165	-0.2049	-165	-2.1542	-165	-2.281	-165	-0.2433	-165	-2.6147	-165	-2.8315
-160	-0.72117	-160	-0.1821	-160	-0.1911	-160	-0.202	-160	-0.215	-160	-0.2306	-160	-0.5804
-155	-0.6136	-155	-0.1556	-155	-0.1633	-155	-1.7273	-155	-1.8402	-155	-0.1976	-155	-2.1381
-150	-0.51922	-150	-0.1318	-150	-0.1385	-150	-0.1466	-150	-0.1563	-150	-1.6794	-150	-1.8195
-145	-0.41801	-145	-1.1031	-145	-0.116	-145	-0.1228	-145	-1.3105	-145	-1.4098	-145	-1.529
-140	-0.34966	-140	-0.9284	-140	-0.0977	-140	-1.0355	-140	-1.1059	-140	-1.1906	-140	-1.2927
-135	-0.29859	-135	-0.3306	-135	-0.3725	-135	-0.4231	-135	-0.4841	-135	-0.5579	-135	-0.6469
-130	-0.26486	-130	-0.2344	-130	-0.2695	-130	-0.312	-130	-0.3635	-130	-0.4256	-130	-0.5006
-125	-0.23025	-125	-0.4622	-125	-0.4911	-125	-0.526	-125	-0.5683	-125	-0.6193	-125	-0.681
-120	-0.20594	-120	-0.3706	-120	-0.3948	-120	-0.424	-120	-0.4595	-120	-0.5024	-120	-0.5543
-115	-0.20063	-115	-0.2943	-115	-0.3143	-115	-0.3386	-115	-0.3679	-115	-0.4034	-115	-0.4464
-110	-0.174	-110	-0.228	-110	-0.2446	-110	-0.2647	-110	-0.289	-110	-0.3185	-110	-0.3542
-105	-0.17877	-105	-0.1749	-105	-0.1886	-105	-0.2052	-105	-0.2253	-105	-0.2497	-105	-0.2793
-100	-0.16641	-100	-0.1331	-100	-0.1444	-100	-0.1581	-100	-0.1747	-100	-0.1948	-100	-0.2192
-95	-0.14773	-95	-0.1007	-95	-0.11	-95	-0.1213	-95	-0.1349	-95	-0.1515	-95	-0.1715
-90	-0.153	-90	-0.0759	-90	-0.0835	-90	-0.0927	-90	-0.1039	-90	-0.1175	-90	-0.134
-85	-0.15156	-85	-0.057	-85	-0.0632	-85	-0.0707	-85	-0.0799	-85	-0.091	-85	-0.1045
-80	-0.13742	-80	-0.0427	-80	-0.0478	-80	-0.0539	-80	-0.0614	-80	-0.0705	-80	-0.0815
-75	-0.13913	-75	-0.032	-75	-0.0362	-75	-0.0412	-75	-0.0473	-75	-0.0547	-75	-0.0637
-70	-0.14219	-70	-0.0241	-70	-0.0275	-70	-0.0316	-70	-0.0366	-70	-0.0426	-70	-0.0499
-65	-0.12505	-65	-0.0183	-65	-0.021	-65	-0.0243	-65	-0.0284	-65	-0.0333	-65	-0.0392
-60	-0.16829	-60	-0.0139	-60	-0.0162	-60	-0.0189	-60	-0.0222	-60	-0.0261	-60	-0.031
-55	-0.13472	-55	-0.0107	-55	-0.0125	-55	-0.0147	-55	-0.0174	-55	-0.0206	-55	-0.0245
-50	-0.14719	-50	-0.0083	-50	-0.0097	-50	-0.0115	-50	-0.0137	-50	-0.0163	-50	-0.0195
-45	-0.13283	-45	-0.0064	-45	-0.0076	-45	-0.0091	-45	-0.0108	-45	-0.0129	-45	-0.0155
-40	-0.12466	-40	-0.0286	-40	-0.0296	-40	-0.0308	-40	-0.0322	-40	-0.0339	-40	-0.0359
-35	-0.1186	-35	-0.0192	-35	-0.0199	-35	-0.0209	-35	-0.022	-35	-0.0234	-35	-0.0251
-30	-0.12502	-30	-0.0125	-30	-0.0131	-30	-0.0139	-30	-0.0148	-30	-0.0159	-30	-0.0172
-25	-0.08881	-25	-0.0079	-25	-0.0084	-25	-0.009	-25	-0.0098	-25	-0.0106	-25	-0.0118
-20	-0.09384	-20	-0.0048	-20	-0.0053	-20	-0.0058	-20	-0.0063	-20	-0.0071	-20	-0.008
-15	-0.06345	-15	-0.0029	-15	-0.0032	-15	-0.0036	-15	-0.0041	-15	-0.0047	-15	-0.0054
-10	-0.0397	-10	-0.0018	-10	-0.002	-10	-0.0023	-10	-0.0027	-10	-0.0032	-10	-0.0038
-5	-0.01813	-5	-0.0011	-5	-0.0013	-5	-0.0016	-5	-0.0019	-5	-0.0023	-5	-0.0027
0	-5.23e-08	0	#######	0	#######	0	-0.0012	0	-0.0014	0	-0.0017	0	-0.0021

## Sheet: MLG_93nmhBN_RuCl3_1
		COMSOL simulations
	experiment		k0=-0.0005 cm/s		k0=-0.0004 cm/s		k0=-0.0003 cm/s		k0=-0.0002 cm/s		k0=-0.0001 cm/s
E(mV)	I(pA)	E(mV)	I (pA)	E(mV)	I (pA)	E(mV)	I (pA)	E(mV)	I (pA)	E(mV)	I (pA)
-700	-44.517	-700	-44.5568	-700	-44.5352	-700	-44.469	-700	-44.3043	-700	-44.1437
-695	-44.4699	-695	-44.5473	-695	-44.3529	-695	-44.2409	-695	-43.9533	-695	-42.9813
-690	-44.3639	-690	-44.5149	-690	-44.2597	-690	-44.1018	-690	-43.7548	-690	-42.6276
-685	-44.3706	-685	-44.3988	-685	-44.1558	-685	-43.9641	-685	-43.5712	-685	-42.2874
-680	-44.2874	-680	-44.2962	-680	-44.0613	-680	-43.8426	-680	-43.3877	-680	-41.9809
-675	-44.2568	-675	-44.1936	-675	-43.9695	-675	-43.7238	-675	-43.2216	-675	-41.7028
-670	-44.0872	-670	-44.0856	-670	-43.8885	-670	-43.6172	-670	-43.069	-670	-41.4464
-665	-44.1512	-665	-43.9924	-665	-43.8197	-665	-43.524	-665	-42.9314	-665	-41.2155
-660	-44.1822	-660	-43.902	-660	-43.7576	-660	-43.4417	-660	-42.8098	-660	-41.0049
-655	-43.9475	-655	-43.8237	-655	-43.6914	-655	-43.3539	-655	-42.6816	-655	-40.7889
-650	-43.9427	-650	-43.7576	-650	-43.6212	-650	-43.2608	-650	-42.548	-650	-40.5769
-645	-44.0018	-645	-43.6914	-645	-43.547	-645	-43.1636	-645	-42.4076	-645	-40.3772
-640	-43.7635	-640	-43.6225	-640	-43.4673	-640	-43.0515	-640	-42.2482	-640	-40.1585
-635	-43.8209	-635	-43.547	-635	-43.3822	-635	-42.9489	-635	-42.1106	-635	-39.9856
-630	-43.8225	-630	-43.4686	-630	-43.304	-630	-42.849	-630	-41.9755	-630	-39.8453
-625	-43.5924	-625	-43.3768	-625	-43.2216	-625	-42.745	-625	-41.8406	-625	-39.744
-620	-43.6078	-620	-43.2972	-620	-43.1406	-620	-42.6411	-620	-41.7082	-620	-39.7062
-615	-43.6384	-615	-43.2135	-615	-43.0583	-615	-42.5385	-615	-41.5814	-615	-39.7818
-610	-43.3037	-610	-43.1298	-610	-42.9759	-610	-42.4372	-610	-41.4558	-610	-40.0302
-605	-43.3353	-605	-43.0434	-605	-42.8922	-605	-42.336	-605	-41.337	-605	-40.5783
-600	-41.367	-600	-42.9597	-600	-42.8085	-600	-42.2388	-600	-41.2304	-600	-41.6394
-595	-38.8858	-595	-42.8733	-595	-42.7208	-595	-42.1375	-595	-41.1453	-595	-38.7261
-590	-39.4132	-590	-42.7882	-590	-42.6357	-590	-42.0363	-590	-41.094	-590	-38.4115
-585	-40.0383	-585	-42.6951	-585	-42.5493	-585	-41.9378	-585	-41.1021	-585	-38.0686
-580	-38.4048	-580	-42.6114	-580	-42.4588	-580	-41.8473	-580	-41.2141	-580	-37.7163
-575	-39.0301	-575	-42.5237	-575	-42.367	-575	-41.7744	-575	-41.495	-575	-37.3531
-570	-39.5475	-570	-42.4318	-570	-42.2793	-570	-41.7353	-570	-42.1146	-570	-36.9995
-565	-37.8193	-565	-42.34	-565	-42.1835	-565	-41.7393	-565	-40.7295	-565	-36.7794
-560	-38.4103	-560	-42.2496	-560	-42.1268	-560	-41.8702	-560	-40.5081	-560	-36.4729
-555	-38.9431	-555	-42.1497	-555	-42.1133	-555	-42.17	-555	-40.2584	-555	-36.1206
-550	-37.2062	-550	-42.0822	-550	-42.1645	-550	-41.5827	-550	-39.987	-550	-35.7453
-545	-37.7018	-545	-42.0579	-545	-42.3306	-545	-41.3802	-545	-39.6887	-545	-35.2917
-540	-38.3706	-540	-42.0917	-540	-39.2512	-540	-41.1507	-540	-39.3781	-540	-34.7571
-535	-36.2341	-535	-42.228	-535	-41.877	-535	-40.9252	-535	-39.1095	-535	-34.2306
-530	-36.8135	-530	-42.5439	-530	-41.6799	-530	-40.6499	-530	-38.7625	-530	-33.4152
-525	-36.4991	-525	-41.8676	-525	-41.4599	-525	-40.3798	-525	-38.4534	-525	-32.7753
-520	-36.4008	-520	-41.6731	-520	-41.2007	-520	-40.0613	-520	-38.0619	-520	-32.2515
-515	-35.7329	-515	-41.4531	-515	-40.9415	-515	-39.7656	-515	-37.6785	-515	-30.8178
-510	-35.3114	-510	-41.2209	-510	-40.6634	-510	-39.4511	-510	-37.2398	-510	-27.6966
-505	-35.0186	-505	-40.9347	-505	-40.3852	-505	-39.1392	-505	-36.747	-505	-26.456
-500	-35.7533	-500	-40.6634	-500	-40.0883	-500	-38.8004	-500	-36.1516	-500	-28.1137
-495	-33.0445	-495	-40.3798	-495	-39.7683	-495	-38.421	-495	-35.4132	-495	-24.3986
-490	-33.419	-490	-40.0909	-490	-39.4416	-490	-37.9917	-490	-34.6086	-490	-25.7364
-485	-34.3838	-485	-39.7764	-485	-39.0947	-485	-37.476	-485	-33.7595	-485	-24.6645
-480	-31.5685	-480	-39.4497	-480	-38.6991	-480	-36.8685	-480	-33.3747	-480	-23.6277
-475	-32.1862	-475	-39.1068	-475	-38.2495	-475	-36.0234	-475	-31.8789	-475	-22.5504
-470	-32.7227	-470	-38.7274	-470	-36.7835	-470	-34.5478	-470	-30.1671	-470	-21.4191
-465	-29.4915	-465	-38.2874	-465	-37.4841	-465	-32.8266	-465	-30.1942	-465	-20.3688
-460	-30.0106	-460	-37.3882	-460	-36.3163	-460	-30.8124	-460	-29.075	-460	14.8311
-455	-30.8091	-455	-36.9306	-455	-38.0605	-455	-31.6669	-455	-28.026	-455	-19.1025
-450	-27.2854	-450	-35.7723	-450	-36.7861	-450	-31.7642	-450	-26.8839	-450	-16.8304
-445	-27.6801	-445	-35.5671	-445	-34.9083	-445	-30.29	-445	-25.6824	-445	-14.8662
-440	-28.199	-440	-36.3609	-440	-33.0237	-440	-29.8012	-440	-24.4566	-440	-13.1386
-435	-25.1234	-435	-34.2981	-435	-32.0382	-435	-28.7294	-435	-23.2457	-435	-11.615
-430	-25.144	-430	-32.6052	-430	-30.9866	-430	-27.4577	-430	-21.8781	-430	-10.1165
-425	-24.9149	-425	-32.1651	-425	-29.9255	-425	-26.2751	-425	-20.6307	-425	-8.8988
-420	-21.9369	-420	-31.0959	-420	-28.8063	-420	-25.0681	-420	-19.3779	-420	-7.81839
-415	-22.3233	-415	-30.051	-415	-27.6561	-415	-23.8545	-415	-18.1729	-415	-6.90471
-410	-22.3871	-410	-28.9399	-410	-26.5302	-410	-22.6125	-410	-17.6486	-410	-6.16518
-405	-18.9996	-405	-27.7979	-405	-25.2261	-405	-21.5001	-405	-16.4531	-405	-6.11226
-400	-19.6381	-400	-26.6058	-400	-24.0543	-400	-20.1798	-400	-15.8625	-400	-4.8326
-395	-19.266	-395	-25.7081	-395	-22.792	-395	-18.9257	-395	-14.58	-395	-4.30502
-390	-16.2811	-390	-24.1569	-390	-22.4248	-390	-18.4464	-390	-13.6741	-390	-3.90366
-385	-15.7997	-385	-22.9567	-385	-20.8413	-385	-16.8723	-385	-13.6593	-385	-4.68234
-380	-15.8012	-380	-21.6972	-380	-18.8473	-380	-15.3367	-380	-11.5729	-380	-3.20396
-375	-13.2678	-375	-21.6567	-375	-17.6256	-375	-16.016	-375	-10.0552	-375	-3.84885
-370	-13.2192	-370	-19.5885	-370	-16.6158	-370	-13.7114	-370	-9.34902	-370	-2.62454
-365	-13.6595	-365	-17.739	-365	-15.4764	-365	-13.8496	-365	-8.58627	-365	-2.49021
-360	-11.6601	-360	-16.5807	-360	-14.3748	-360	-13.3377	-360	-7.89305	-360	-2.38167
-355	-11.2843	-355	-15.579	-355	-13.3132	-355	-11.3157	-355	-7.26368	-355	-2.29352
-350	-10.3307	-350	-14.472	-350	-12.3001	-350	-9.94532	-350	-6.69222	-350	-2.219
-345	-9.27125	-345	-13.4087	-345	-11.335	-345	-10.7784	-345	-5.22855	-345	-2.14407
-340	-8.60129	-340	-12.3881	-340	-10.3699	-340	-7.24448	-340	-4.563	-340	-2.02581
-335	-7.71281	-335	-11.4033	-335	-9.53208	-335	-10.2448	-335	-4.99838	-335	-1.98194
-330	-7.24261	-330	-10.2329	-330	-8.74463	-330	-8.98695	-330	-2.88576	-330	-2.65005
-325	-7.01043	-325	-9.58352	-325	-8.00928	-325	-6.42802	-325	-5.0544	-325	-2.69595
-320	-5.58201	-320	-8.7935	-320	-7.17174	-320	-5.17806	-320	-2.11572	-320	-0.69971
-315	-5.14384	-315	-8.05397	-315	-5.74263	-315	-4.92102	-315	-1.83605	-315	-0.69849
-310	-5.00809	-310	-7.36587	-310	-6.69627	-310	-3.88922	-310	-2.71863	-310	-2.68394
-305	-4.1324	-305	-5.40135	-305	-5.18994	-305	-2.49899	-305	-2.55555	-305	-0.72502
-300	-4.03179	-300	-6.56222	-300	-4.50806	-300	-2.53854	-300	-1.9602	-300	-1.4715
-295	-3.73504	-295	-4.76239	-295	-6.93657	-295	-0.60966	-295	-2.45079	-295	-3.00875
-290	-3.14952	-290	-4.72365	-290	-3.22191	-290	-0.65624	-290	-3.54645	-290	-2.44215
-285	-2.96984	-285	-3.62273	-285	-1.86935	-285	-3.14361	-285	-1.76013	-285	-0.41931
-280	-2.73371	-280	-7.3814	-280	-0.83148	-280	-1.94279	-280	-1.73853	-280	-0.21992
-275	-2.37629	-275	-3.6203	-275	-1.40058	-275	-0.92079	-275	-1.92092	-275	-2.9507
-270	-2.21176	-270	-2.19794	-270	-0.78878	-270	-0.06207	-270	-0.93706	-270	-1.83695
-265	-1.99639	-265	-1.10337	-265	-1.39091	-265	-0.64414	-265	-0.12294	-265	-0.91099
-260	-1.72211	-260	-0.16806	-260	-1.86894	-260	-1.21235	-260	-0.53887	-260	-0.15225
-255	-1.63749	-255	-0.61943	-255	-2.19699	-255	-1.65537	-255	-1.06334	-255	-0.45645
-250	-1.48293	-250	-1.26746	-250	-1.93874	-250	-1.52523	-250	-1.10039	-250	-0.66365
-245	-1.20838	-245	-1.78727	-245	-1.70897	-245	-1.34046	-245	-0.96242	-245	-0.5744
-240	-1.11138	-240	-2.01636	-240	-1.50498	-240	-1.17719	-240	-0.84131	-240	-0.49694
-235	-0.96454	-235	-1.77485	-235	-1.32424	-235	-1.0332	-235	-0.73516	-235	-0.42981
-230	-0.80146	-230	-1.56047	-230	-1.16438	-230	-0.90628	-230	-0.64218	-230	-0.37174
-225	-0.73175	-225	-1.37039	-225	-1.02319	-225	-0.79461	-225	-0.56082	-225	-0.3215
-220	-0.64537	-220	-1.20242	-220	-0.89865	-220	-0.69649	-220	-0.48974	-220	-0.27813
-215	-0.58493	-215	-1.05412	-215	-0.78887	-215	-0.61029	-215	-0.4276	-215	-0.24064
-210	-0.50903	-210	-0.92336	-210	-0.69225	-210	-0.53465	-210	-0.3734	-210	-0.20832
-205	-0.47138	-205	-0.80826	-205	-0.6073	-205	-0.46836	-205	-0.32612	-205	-0.18048
-200	-0.38982	-200	-0.70702	-200	-0.53266	-200	-0.41028	-200	-0.28489	-200	-0.15651
-195	-0.34038	-195	-0.61812	-195	-0.46707	-195	-0.35937	-195	-0.24897	-195	-0.13584
-190	-0.32592	-190	-0.54014	-190	-0.40954	-190	-0.31481	-190	-0.21767	-190	-0.11803
-185	-0.26487	-185	-0.47177	-185	-0.35901	-185	-0.27582	-185	-0.1904	-185	-0.10265
-180	-0.2371	-180	-0.41187	-180	-0.31469	-180	-0.24169	-180	-0.16662	-180	-0.0894
-175	-0.18635	-175	-0.35942	-175	-0.27583	-175	-0.2118	-175	-0.14585	-175	-0.07792
-170	-0.15339	-170	-0.31354	-170	-0.24174	-170	-0.18563	-170	-0.12774	-170	-0.06799
-165	-0.14314	-165	-0.27342	-165	-0.37367	-165	-0.32434	-165	-0.1119	-165	-0.05937
-160	-0.1122	-160	-0.23834	-160	-0.32095	-160	-0.27783	-160	-0.2332	-160	-0.18695
-155	-0.10109	-155	-0.403	-155	-0.27562	-155	-0.23795	-155	-0.19888	-155	-0.1583
-150	-0.07766	-150	-0.34429	-150	-0.23664	-150	-0.20376	-150	-0.16956	-150	-0.13393
-145	-0.04329	-145	-0.29398	-145	-0.20312	-145	-0.17443	-145	-0.1445	-145	-0.11322
-140	-0.02927	-140	-0.25084	-140	-0.1743	-140	-0.14926	-140	-0.12308	-140	-0.09562
-135	-0.01283	-135	-0.21388	-135	-0.1495	-135	-0.12768	-135	-0.10477	-135	-0.08068
-130	0.00186	-130	-0.18221	-130	-0.12818	-130	-0.10917	-130	-0.08914	-130	-0.06799
-125	0.0224	-125	-0.15506	-125	-0.10986	-125	-0.0933	-125	-0.07579	-125	-0.05723
-120	0.03976	-120	-0.13183	-120	-0.09412	-120	-0.07972	-120	-0.06441	-120	-0.04811
-115	0.04712	-115	-0.11194	-115	-0.0806	-115	-0.06807	-115	-0.0547	-115	-0.04042
-110	0.09501	-110	-0.09493	-110	-0.069	-110	-0.05812	-110	-0.04645	-110	-0.03391
-105	0.08153	-105	-0.08041	-105	-0.05905	-105	-0.0496	-105	-0.03942	-105	-0.02842
-100	0.14874	-100	-0.06801	-100	-0.05052	-100	-0.04232	-100	-0.03345	-100	-0.02381
-95	0.1311	-95	-0.05746	-95	-0.0432	-95	-0.03611	-95	-0.02838	-95	-0.01993
-90	0.14729	-90	-0.04847	-90	-0.03694	-90	-0.03081	-90	-0.02407	-90	-0.01667
-85	0.15745	-85	-0.04082	-85	-0.03158	-85	-0.02627	-85	-0.02043	-85	-0.01395
-80	0.13668	-80	-0.03434	-80	-0.02699	-80	-0.02241	-80	-0.01733	-80	-0.01166
-75	0.16588	-75	-0.02885	-75	-0.02307	-75	-0.01913	-75	-0.01472	-75	-0.00975
-70	0.18852	-70	-0.02421	-70	-0.01971	-70	-0.01632	-70	-0.0125	-70	-0.00817
-65	0.21644	-65	-0.02028	-65	-0.01685	-65	-0.01395	-65	-0.01064	-65	-0.00683
-60	0.21729	-60	-0.01697	-60	-0.01439	-60	-0.01191	-60	-0.00905	-60	-0.00572
-55	0.25215	-55	-0.01419	-55	-0.0123	-55	-0.01018	-55	-0.00771	-55	-0.00481
-50	0.24506	-50	-0.01184	-50	-0.01052	-50	-0.00869	-50	-0.00657	-50	-0.00405
-45	0.28677	-45	-0.00988	-45	-0.00899	-45	-0.00744	-45	-0.00562	-45	-0.00342
-40	0.30066	-40	-0.00824	-40	-0.00768	-40	-0.00637	-40	-0.00479	-40	-0.00289
-35	0.3228	-35	-0.00686	-35	-0.00657	-35	-0.00545	-35	-0.00412	-35	-0.00244
-30	0.35874	-30	-0.00571	-30	-0.00562	-30	-0.00468	-30	-0.00352	-30	-0.00208
-25	0.34739	-25	-0.00475	-25	-0.00481	-25	-0.00402	-25	-0.00304	-25	-0.00178
-20	0.39386	-20	-0.00396	-20	-0.00412	-20	-0.00346	-20	-0.00262	-20	-0.00154
-15	0.43173	-15	-0.00331	-15	-0.00354	-15	-0.00297	-15	-0.00227	-15	-0.00133
-10	0.45575	-10	-0.00277	-10	-0.00302	-10	-0.00257	-10	-0.00196	-10	-0.00116
-5	0.48708	-5	-0.00232	-5	-0.00261	-5	-0.00221	-5	-0.0017	-5	-0.00101
0	0.52408	0	-0.00196	0	-0.00224	0	-0.00192	0	-0.00149	0	-0.0008937
					--
					--
					--
					--
					--
					--
					--
					--
					--
					--
					--
					--
					--
					--
					--
					--
					--
					--
					--
					--
					--
					--
					--
					--
					--
					--
					--
					--
					--
					--
					--
					--
					--
					--
					--
					--
					--
					--
					--
					--
					--
					--
					--
					--
					--
					--
					--
					--
					--
					--
					--
					--
					--
					--
					--
					--
					--
					--
					--
					--
					--
					--
					--
					--
					--
					--
					--
					--
					--
					--
					--
					--
					--
					--
					--
					--
					--
					--
					--
					--
					--
					--
					--
					--
					--
					--
					--
					--
					--
					--
					--
					--
					--
					--
					--
					--
					--
					--
					--
					--
					--
					--
					--
					--
					--
					--
					--
					--
					--
					--
					--
					--
					--
					--
					--
					--
					--
					--
					--
					--
					--
					--
					--
					--
					--
					--
					--
					--
					--
					--
					--
					--
					--
					--
					--
					--
					--
					--
					--
					--
					--
					--
					--
					--
					--
					--
					--
					--
					--
					--
					--
					--
					--
					--
					--
					--
					--
					--
					--
					--
					--
					--
					--
					--
					--
					--
					--
					--
					--
					--
					--
					--
					--
					--
					--
					--
					--
					--
					--
					--
					--
					--
					--
					--
					--
					--
					--
					--
					--
					--
					--
					--
					--
					--
					--
					--
					--
					--
					--
					--
					--
					--
					--
					--
					--
					--
					--
					--
					--
					--
					--
					--
					--
					--
					--
					--
					--
					--
					--
					--
					--
					--
					--
					--
					--
					--
					--
					--
					--
					--
					--
					--
					--
					--
					--
					--
					--
					--
					--
					--
					--
					--
					--
					--
					--
					--
					--
					--
					--
					--
					--
					--
					--
					--
					--
					--
					--
					--
					--
					--
					--
					--
					--
					--
					--
					--
					--
					--
					--
					--
					--
					--
					--
					--
					--
					--
					--
					--
					--
					--
					--
					--
					--
					--
					--
					--
					--
					--
					--
					--
					--
					--
					--
					--
					--
					--
					--
					--
					--
					--
					--
					--
					--
					--
					--
					--
					--
					--
					--
					--
					--
					--
					--
					--
					--
					--
					--
					--
					--
					--
					--
					--
					--
					--
					--
					--
					--
					--
					--
					--
					--
					--
					--
					--
					--
					--
					--
					--
					--
					--
					--
					--
					--
					--
					--
					--
					--
					--
					--
					--
					--
					--
					--
					--
					--
					--
					--
					--
					--
					--
					--
					--
					--
					--
					--
					--
					--
					--
					--
					--
					--
					--
					--
					--
					--
					--
					--
					--
					--
					--
					--
					--
					--
					--
					--
					--
					--
					--
					--
					--
					--
					--
					--
					--
					--
					--
					--
					--
					--
					--
					--
					--
					--
					--
					--
					--
					--
					--
					--
					--
					--
					--
					--
					--
					--
					--
					--
					--
					--
					--
					--
					--
					--
					--
					--
					--
					--
					--
					--
					--
					--
					--
					--
					--
					--
					--
					--
					--
					--
					--
					--
					--
					--
					--
					--
					--
					--
					--
					--
					--
					--
					--
					--
					--
					--
					--
					--
					--
					--
					--
					--
					--
					--
					--
					--
					--
					--
					--
					--
					--
					--
					--
					--
					--
					--
					--
					--
					--
					--
					--
					--
					--
					--
					--
					--
					--
					--
					--
					--
					--
					--
					--
					--
					--
					--
					--
					--
					--
					--
					--
					--
					--
					--
					--
					--
					--
					--
					--
					--
					--
					--
					--
					--
					--
					--
					--
					--
					--
					--
					--
					--
					--
					--
					--
					--
					--
					--
					--
					--
					--
					--
					--
					--
					--
					--
					--
					--
					--
					--
					--
					--
					--
					--
					--
					--
					--
					--
					--
					--
					--
					--
					--
					--
					--
					--
					--
					--
					--
					--
					--
					--
					--
					--
					--
					--
					--
					--
					--
					--
					--
					--
					--
					--
					--
					--
					--
					--
					--
					--
					--
					--
					--
					--
					--
					--
					--
					--
					--
					--
					--
					--
					--
					--
					--
					--
					--
					--
					--
					--
					--
					--
					--
					--
					--
					--
					--
					--
					--
					--
					--
					--
					--
					--
					--
					--
					--
					--
					--
					--
					--
					--
					--
					--
					--
					--
					--
					--
					--
					--
					--
					--
					--
					--
					--
					--
					--
					--
					--
					--
					--
					--
					--
					--
					--
					--
					--
					--
					--
					--
					--
					--
					--
					--
					--
					--
					--
					--
					--
					--
					--
					--
					--
					--
					--
					--
					--
					--
					--
					--
					--
					--
					--
					--
					--
					--
					--
					--
					--
					--
					--
					--
					--
					--
					--
					--
					--
					--
					--
					--
					--
					--
					--
					--
					--
					--
					--
					--
					--
					--
					--
					--
					--
					--
					--
					--
					--
					--
					--
					--
					--
					--
					--
					--
					--
					--
					--
					--
					--
					--
					--
					--
					--
					--
					--
					--
					--
					--
					--
					--
					--
					--
					--
					--
					--
					--
					--
					--
					--
					--
					--
					--
					--
					--
					--
					--
					--
					--
					--
					--
					--
					--
					--
					--
					--
					--
					--
					--
					--
					--
					--
					--
					--
					--
					--
					--
					--
					--
					--
					--
					--
					--
					--
					--
					--
					--
					--
					--
					--
					--
					--
					--
					--
					--
					--
					--
					--
					--
					--
					--
					--
					--
					--
					--
					--
					--
					--
					--
					--
					--
					--
					--
					--
					--
					--
					--
					--
					--
					--
					--
					--
					--
					--
					--
					--
					--
					--
					--
					--
					--
					--
					--
					--
					--
					--
					--
					--
					--
					--
					--
					--
					--
					--
					--
					--
					--
					--
					--
					--
					--
					--
					--
					--
					--
					--
					--
					--
					--
					--
					--
					--
					--
					--
					--
					--
					--
					--
					--

## Sheet: MLG_93nmhBN_RuCl3_2
		COMSOL simulations
	experiment		k0=-0.0005 cm/s		k0=-0.0004 cm/s		k0=-0.0003 cm/s		k0=-0.0002 cm/s		k0=-0.0001 cm/s
E(mV)	I(pA)	E(mV)	I (pA)	E(mV)	I (pA)	E(mV)	I (pA)	E(mV)	I (pA)	E(mV)	I (pA)
-700	-25.5395	-700	-25.4139	-700	-25.4015	-700	-25.3638	-700	-25.2699	-700	-25.1782
-695	-25.4924	-695	-25.4085	-695	-25.2976	-695	-25.2337	-695	-25.0697	-695	-24.5153
-690	-25.401	-690	-25.39	-690	-25.2445	-690	-25.1544	-690	-24.9565	-690	-24.3135
-685	-25.3721	-685	-25.3238	-685	-25.1852	-685	-25.0758	-685	-24.8517	-685	-24.1195
-680	-25.3262	-680	-25.2652	-680	-25.1313	-680	-25.0065	-680	-24.747	-680	-23.9447
-675	-25.2764	-675	-25.2067	-675	-25.0789	-675	-24.9388	-675	-24.6523	-675	-23.7861
-670	-25.1227	-670	-25.1451	-670	-25.0327	-670	-24.8779	-670	-24.5653	-670	-23.6398
-665	-25.0672	-665	-25.092	-665	-24.9934	-665	-24.8248	-665	-24.4868	-665	-23.5081
-660	-25.0797	-660	-25.0404	-660	-24.958	-660	-24.7778	-660	-24.4175	-660	-23.388
-655	-24.9416	-655	-24.9957	-655	-24.9203	-655	-24.7278	-655	-24.3443	-655	-23.2648
-650	-24.8861	-650	-24.958	-650	-24.8802	-650	-24.6746	-650	-24.2681	-650	-23.1439
-645	-24.861	-645	-24.9203	-645	-24.8379	-645	-24.6192	-645	-24.188	-645	-23.0299
-640	-24.5913	-640	-24.881	-640	-24.7925	-640	-24.5553	-640	-24.0971	-640	-22.9052
-635	-24.6297	-635	-24.8379	-635	-24.744	-635	-24.4968	-635	-24.0186	-635	-22.8066
-630	-24.5853	-630	-24.7932	-630	-24.6993	-630	-24.4398	-630	-23.9416	-630	-22.7265
-625	-24.3791	-625	-24.7409	-625	-24.6523	-625	-24.3805	-625	-23.8646	-625	-22.6688
-620	-24.3591	-620	-24.6954	-620	-24.6061	-620	-24.3212	-620	-23.7891	-620	-22.6472
-615	-24.3101	-615	-24.6477	-615	-24.5591	-615	-24.2627	-615	-23.7168	-615	-22.6904
-610	-24.0498	-610	-24.6	-610	-24.5122	-610	-24.205	-610	-23.6452	-610	-22.832
-605	-24.0185	-605	-24.5507	-605	-24.4644	-605	-24.1472	-605	-23.5774	-605	-23.1447
-600	-24.2697	-600	-24.5029	-600	-24.4167	-600	-24.0918	-600	-23.5166	-600	-23.7499
-595	-24.1761	-595	-24.4537	-595	-24.3666	-595	-24.034	-595	-23.4681	-595	-22.0882
-590	-24.036	-590	-24.4051	-590	-24.3181	-590	-23.9763	-590	-23.4388	-590	-21.9088
-585	-23.9551	-585	-24.352	-585	-24.2689	-585	-23.92	-585	-23.4434	-585	-21.7132
-580	-23.6749	-580	-24.3043	-580	-24.2173	-580	-23.8685	-580	-23.5073	-580	-21.5123
-575	-23.5942	-575	-24.2542	-575	-24.1649	-575	-23.8269	-575	-23.6675	-575	-21.3051
-570	-23.5159	-570	-24.2019	-570	-24.1149	-570	-23.8045	-570	-24.0209	-570	-21.1034
-565	-23.1597	-565	-24.1495	-565	-24.0602	-565	-23.8069	-565	-23.2309	-565	-20.9779
-560	-22.9124	-560	-24.0979	-560	-24.0279	-560	-23.8816	-560	-23.1046	-560	-20.8031
-555	-22.901	-555	-24.0409	-555	-24.0202	-555	-24.0525	-555	-22.9622	-555	-20.6021
-550	-22.3905	-550	-24.0024	-550	-24.0494	-550	-23.7175	-550	-22.8074	-550	-20.3881
-545	-22.306	-545	-23.9886	-545	-24.1441	-545	-23.602	-545	-22.6372	-545	-20.1293
-540	-22.1862	-540	-24.0078	-540	-22.3878	-540	-23.4711	-540	-22.4601	-540	-19.8244
-535	-21.5873	-535	-24.0856	-535	-23.8854	-535	-23.3425	-535	-22.3069	-535	-19.5241
-530	-21.3451	-530	-24.2658	-530	-23.773	-530	-23.1855	-530	-22.109	-530	-19.059
-525	-21.1131	-525	-23.88	-525	-23.6475	-525	-23.0315	-525	-21.9327	-525	-18.6941
-520	-21.012	-520	-23.7691	-520	-23.4996	-520	-22.8498	-520	-21.7094	-520	-18.3953
-515	-20.6098	-515	-23.6436	-515	-23.3518	-515	-22.6811	-515	-21.4907	-515	-17.5776
-510	-20.1697	-510	-23.5112	-510	-23.1932	-510	-22.5017	-510	-21.2404	-510	-15.7973
-505	-19.78	-505	-23.3479	-505	-23.0345	-505	-22.3238	-505	-20.9594	-505	-15.0897
-500	-19.6544	-500	-23.1932	-500	-22.8651	-500	-22.1306	-500	-20.6198	-500	-16.0353
-495	-18.843	-495	-23.0315	-495	-22.6827	-495	-21.9142	-495	-20.1986	-495	-13.9162
-490	-18.5968	-490	-22.8667	-490	-22.4963	-490	-21.6693	-490	-19.7397	-490	-14.6793
-485	-18.2197	-485	-22.6873	-485	-22.2984	-485	-21.3752	-485	-19.2554	-485	-14.0679
-480	-17.2882	-480	-22.5009	-480	-22.0728	-480	-21.0287	-480	-19.0359	-480	-13.4765
-475	-17.0774	-475	-22.3054	-475	-21.8164	-475	-20.5467	-475	-18.1828	-475	-12.8621
-470	-16.8357	-470	-22.089	-470	-20.9802	-470	-19.7051	-470	-17.2064	-470	-12.2168
-465	-16.0976	-465	-21.838	-465	-21.3798	-465	-18.7233	-465	-17.2219	-465	-11.6178
-460	-15.6547	-460	-21.3252	-460	-20.7138	-460	-17.5745	-460	-16.5835	-460	8.45922
-455	-15.4535	-455	-21.0641	-455	-21.7086	-455	-18.0619	-455	-15.9852	-455	-10.8955
-450	-14.5336	-450	-20.4035	-450	-20.9817	-450	-18.1173	-450	-15.3338	-450	-9.59959
-445	-14.0959	-445	-20.2864	-445	-19.9107	-445	-17.2765	-445	-14.6485	-445	-8.47924
-440	-13.4693	-440	-20.7392	-440	-18.8357	-440	-16.9977	-440	-13.9493	-440	-7.49387
-435	-12.7209	-435	-19.5626	-435	-18.2736	-435	-16.3864	-435	-13.2586	-435	-6.62485
-430	-12.5468	-430	-18.597	-430	-17.6738	-430	-15.661	-430	-12.4786	-430	-5.77015
-425	-11.7577	-425	-18.346	-425	-17.0686	-425	-14.9865	-425	-11.7671	-425	-5.07561
-420	-10.6579	-420	-17.7362	-420	-16.4303	-420	-14.2981	-420	-11.0526	-420	-4.45938
-415	-10.4344	-415	-17.1402	-415	-15.7742	-415	-13.6059	-415	-10.3653	-415	-3.93824
-410	-10.4938	-410	-16.5065	-410	-15.132	-410	-12.8975	-410	-10.0662	-410	-3.51644
-405	-9.58494	-405	-15.8551	-405	-14.3882	-405	-12.263	-405	-9.38438	-405	-3.48625
-400	-9.15139	-400	-15.1752	-400	-13.7199	-400	-11.51	-400	-9.0475	-400	-2.75637
-395	-8.73688	-395	-14.6631	-395	-12.9999	-395	-10.7946	-395	-8.316	-395	-2.45545
-390	-7.98234	-390	-13.7784	-390	-12.7905	-390	-10.5213	-390	-7.79933	-390	-2.22653
-385	-7.66536	-385	-13.0938	-385	-11.8873	-385	-9.62346	-385	-7.79086	-385	-2.67067
-380	-7.38693	-380	-12.3754	-380	-10.75	-380	-8.74759	-380	-6.60083	-380	-1.82744
-375	-6.58766	-375	-12.3523	-375	-10.0531	-375	-9.13505	-375	-5.73519	-375	-2.19527
-370	-6.73971	-370	-11.1727	-370	-9.47716	-370	-7.82058	-370	-5.3324	-370	-1.49696
-365	-6.04886	-365	-10.1178	-365	-8.82728	-365	-7.89941	-365	-4.89735	-365	-1.42034
-360	-5.52899	-360	-9.45714	-360	-8.19896	-360	-7.60744	-360	-4.50196	-360	-1.35843
-355	-5.31608	-355	-8.8858	-355	-7.59343	-355	-6.45414	-355	-4.14298	-355	-1.30815
-350	-4.91461	-350	-8.2544	-350	-7.01562	-350	-5.67251	-350	-3.81704	-350	-1.26565
-345	-4.43611	-345	-7.64795	-345	-6.46515	-345	-6.14769	-345	-2.98221	-345	-1.22291
-340	-3.98133	-340	-7.06583	-340	-5.91468	-340	-4.13204	-340	-2.6026	-340	-1.15546
-335	-3.78143	-335	-6.50411	-335	-5.43682	-335	-5.84334	-335	-2.85093	-335	-1.13044
-330	-3.4784	-330	-5.83652	-330	-4.98768	-330	-5.12589	-330	-1.64595	-330	-1.51151
-325	-3.13486	-325	-5.46615	-325	-4.56826	-325	-3.66635	-325	-2.88288	-325	-1.53769
-320	-2.79927	-320	-5.01555	-320	-4.09055	-320	-2.95341	-320	-1.20674	-320	-0.39909
-315	-2.55533	-315	-4.59374	-315	-3.27543	-315	-2.8068	-315	-1.04723	-315	-0.3984
-310	-2.36633	-310	-4.20127	-310	-3.81935	-310	-2.21829	-310	-1.55063	-310	-1.53084
-305	-2.13465	-305	-3.08077	-305	-2.96019	-305	-1.42535	-305	-1.45761	-305	-0.41353
-300	-2.01308	-300	-3.74289	-300	-2.57126	-300	-1.44791	-300	-1.11804	-300	-0.8393
-295	-1.71864	-295	-2.71633	-295	-3.95641	-295	-0.34773	-295	-1.39786	-295	-1.7161
-290	-1.57515	-290	-2.69423	-290	-1.83768	-290	-0.3743	-290	-2.02279	-290	-1.39293
-285	-1.401	-285	-2.0663	-285	-1.06622	-285	-1.79302	-285	-1.00393	-285	-0.23916
-280	-1.29359	-280	-4.21013	-280	-0.47425	-280	-1.10811	-280	-0.99161	-280	-0.12543
-275	-1.17058	-275	-2.06491	-275	-0.79885	-275	-0.52519	-275	-1.09563	-275	-1.68299
-270	-1.07277	-270	-1.25364	-270	-0.4499	-270	-0.0354	-270	-0.53447	-270	-1.04774
-265	-0.95983	-265	-0.62933	-265	-0.79333	-265	-0.3674	-265	-0.07012	-265	-0.5196
-260	-0.83001	-260	-0.09586	-260	-1.06599	-260	-0.69149	-260	-0.30735	-260	-0.08684
-255	-0.71715	-255	-0.35331	-255	-1.2531	-255	-0.94417	-255	-0.6065	-255	-0.26034
-250	-0.67273	-250	-0.72292	-250	-1.1058	-250	-0.86995	-250	-0.62763	-250	-0.37852
-245	-0.63351	-245	-1.0194	-245	-0.97474	-245	-0.76456	-245	-0.54893	-245	-0.32762
-240	-0.56659	-240	-1.15007	-240	-0.8584	-240	-0.67143	-240	-0.47986	-240	-0.28344
-235	-0.51876	-235	-1.01232	-235	-0.75531	-235	-0.5893	-235	-0.41931	-235	-0.24515
-230	-0.47264	-230	-0.89004	-230	-0.66413	-230	-0.51692	-230	-0.36628	-230	-0.21203
-225	-0.41884	-225	-0.78163	-225	-0.5836	-225	-0.45322	-225	-0.31987	-225	-0.18338
-220	-0.40889	-220	-0.68582	-220	-0.51257	-220	-0.39726	-220	-0.27933	-220	-0.15864
-215	-0.3575	-215	-0.60124	-215	-0.44995	-215	-0.34809	-215	-0.24389	-215	-0.13725
-210	-0.30895	-210	-0.52666	-210	-0.39484	-210	-0.30495	-210	-0.21297	-210	-0.11882
-205	-0.30526	-205	-0.46101	-205	-0.34638	-205	-0.26714	-205	-0.18601	-205	-0.10294
-200	-0.23117	-200	-0.40326	-200	-0.30381	-200	-0.23401	-200	-0.16249	-200	-0.08927
-195	-0.23237	-195	-0.35256	-195	-0.2664	-195	-0.20497	-195	-0.142	-195	-0.07748
-190	-0.22599	-190	-0.30808	-190	-0.23359	-190	-0.17956	-190	-0.12415	-190	-0.06732
-185	-0.19266	-185	-0.26908	-185	-0.20477	-185	-0.15732	-185	-0.1086	-185	-0.05855
-180	-0.19749	-180	-0.23492	-180	-0.17949	-180	-0.13785	-180	-0.09503	-180	-0.05099
-175	-0.17527	-175	-0.205	-175	-0.15733	-175	-0.12081	-175	-0.08319	-175	-0.04444
-170	-0.16584	-170	-0.17883	-170	-0.13788	-170	-0.10588	-170	-0.07286	-170	-0.03878
-165	-0.12113	-165	-0.15595	-165	-0.21313	-165	-0.18499	-165	-0.06383	-165	-0.03386
-160	-0.13435	-160	-0.13594	-160	-0.18306	-160	-0.15847	-160	-0.13301	-160	-0.10663
-155	-0.13323	-155	-0.22986	-155	-0.1572	-155	-0.13572	-155	-0.11344	-155	-0.09029
-150	-0.11514	-150	-0.19637	-150	-0.13497	-150	-0.11622	-150	-0.09671	-150	-0.07639
-145	-0.08556	-145	-0.16768	-145	-0.11585	-145	-0.09949	-145	-0.08242	-145	-0.06458
-140	-0.09097	-140	-0.14307	-140	-0.09941	-140	-0.08513	-140	-0.0702	-140	-0.05454
-135	-0.09068	-135	-0.12199	-135	-0.08527	-135	-0.07283	-135	-0.05976	-135	-0.04602
-130	-0.07299	-130	-0.10393	-130	-0.07311	-130	-0.06227	-130	-0.05084	-130	-0.03878
-125	-0.07058	-125	-0.08844	-125	-0.06266	-125	-0.05321	-125	-0.04323	-125	-0.03264
-120	-0.05863	-120	-0.07519	-120	-0.05368	-120	-0.04547	-120	-0.03674	-120	-0.02744
-115	-0.05807	-115	-0.06385	-115	-0.04597	-115	-0.03882	-115	-0.0312	-115	-0.02305
-110	-0.05446	-110	-0.05415	-110	-0.03935	-110	-0.03315	-110	-0.0265	-110	-0.01934
-105	-0.03727	-105	-0.04586	-105	-0.03368	-105	-0.02829	-105	-0.02248	-105	-0.01621
-100	-0.02051	-100	-0.03879	-100	-0.02881	-100	-0.02414	-100	-0.01908	-100	-0.01358
-95	-0.0386	-95	-0.03277	-95	-0.02464	-95	-0.0206	-95	-0.01619	-95	-0.01137
-90	-0.03258	-90	-0.02764	-90	-0.02107	-90	-0.01757	-90	-0.01373	-90	-0.00951
-85	-0.01708	-85	-0.02328	-85	-0.01801	-85	-0.01498	-85	-0.01165	-85	-0.00795
-80	-0.00885	-80	-0.01959	-80	-0.01539	-80	-0.01278	-80	-0.00989	-80	-0.00665
-75	-0.02899	-75	-0.01645	-75	-0.01316	-75	-0.01091	-75	-0.00839	-75	-0.00556
-70	-0.00266	-70	-0.01381	-70	-0.01124	-70	-0.00931	-70	-0.00713	-70	-0.00466
-65	0.00969	-65	-0.01157	-65	-0.00961	-65	-0.00795	-65	-0.00607	-65	-0.0039
-60	-0.00366	-60	-0.00968	-60	-0.00821	-60	-0.00679	-60	-0.00516	-60	-0.00326
-55	0.00418	-55	-0.00809	-55	-0.00701	-55	-0.00581	-55	-0.0044	-55	-0.00274
-50	-0.0035	-50	-0.00675	-50	-0.006	-50	-0.00496	-50	-0.00375	-50	-0.00231
-45	0.01744	-45	-0.00564	-45	-0.00513	-45	-0.00424	-45	-0.0032	-45	-0.00195
-40	0.0141	-40	-0.0047	-40	-0.00438	-40	-0.00363	-40	-0.00273	-40	-0.00165
-35	0.04705	-35	-0.00391	-35	-0.00375	-35	-0.00311	-35	-0.00235	-35	-0.00139
-30	0.02883	-30	-0.00326	-30	-0.0032	-30	-0.00267	-30	-0.00201	-30	-0.00119
-25	0.03778	-25	-0.00271	-25	-0.00274	-25	-0.00229	-25	-0.00173	-25	-0.00102
-20	0.03991	-20	-0.00226	-20	-0.00235	-20	-0.00197	-20	-0.00149	-20	-0.0008778
-15	0.08517	-15	-0.00189	-15	-0.00202	-15	-0.00169	-15	-0.00129	-15	-0.00075768
-10	0.05995	-10	-0.00158	-10	-0.00172	-10	-0.00146	-10	-0.00112	-10	-0.00065989
-5	0.09912	-5	-0.00132	-5	-0.00149	-5	-0.00126	-5	-0.0009702	-5	-0.00057827
0	0.05924	0	-0.00112	0	-0.00128	0	-0.00109	0	-0.000847	0	-0.00050974

## Sheet: MLG_93nmhBN_RuCl3_3
		COMSOL simulations
	experiment		k0=0.0005 cm/s		k0=0.0004 cm/s		k0=0.0003 cm/s		k0=0.0002 cm/s		k0=0.0001 cm/s
E(mV)	I(pA)	E(mV)	I (pA)	E(mV)	I (pA)	E(mV)	I (pA)	E(mV)	I (pA)
-700	-26.1867	-700	-26.404	-700	-26.3912	-700	-26.352	-700	-26.2544	-700	-26.1592
-695	-26.0927	-695	-26.3984	-695	-26.2832	-695	-26.2168	-695	-26.0464	-695	-25.4704
-690	-26.0299	-690	-26.3792	-690	-26.228	-690	-26.1344	-690	-25.9288	-690	-25.2608
-685	-25.9747	-685	-26.3104	-685	-26.1664	-685	-26.0528	-685	-25.82	-685	-25.0592
-680	-25.8846	-680	-26.2496	-680	-26.1104	-680	-25.9808	-680	-25.7112	-680	-24.8776
-675	-25.8163	-675	-26.1888	-675	-26.056	-675	-25.9104	-675	-25.6128	-675	-24.7128
-670	-25.7348	-670	-26.1248	-670	-26.008	-670	-25.8472	-670	-25.5224	-670	-24.5608
-665	-25.6624	-665	-26.0696	-665	-25.9672	-665	-25.792	-665	-25.4408	-665	-24.424
-660	-25.7248	-660	-26.016	-660	-25.9304	-660	-25.7432	-660	-25.3688	-660	-24.2992
-655	-25.3851	-655	-25.9696	-655	-25.8912	-655	-25.6912	-655	-25.2928	-655	-24.1712
-650	-25.4655	-650	-25.9304	-650	-25.8496	-650	-25.636	-650	-25.2136	-650	-24.0456
-645	-25.3604	-645	-25.8912	-645	-25.8056	-645	-25.5784	-645	-25.1304	-645	-23.9272
-640	-25.2633	-640	-25.8504	-640	-25.7584	-640	-25.512	-640	-25.036	-640	-23.7976
-635	-25.2115	-635	-25.8056	-635	-25.708	-635	-25.4512	-635	-24.9544	-635	-23.6952
-630	-25.2933	-630	-25.7592	-630	-25.6616	-630	-25.392	-630	-24.8744	-630	-23.612
-625	-24.8077	-625	-25.7048	-625	-25.6128	-625	-25.3304	-625	-24.7944	-625	-23.552
-620	-24.9764	-620	-25.6576	-620	-25.5648	-620	-25.2688	-620	-24.716	-620	-23.5296
-615	-24.8459	-615	-25.608	-615	-25.516	-615	-25.208	-615	-24.6408	-615	-23.5744
-610	-24.714	-610	-25.5584	-610	-25.4672	-610	-25.148	-610	-24.5664	-610	-23.7216
-605	-24.6026	-605	-25.5072	-605	-25.4176	-605	-25.088	-605	-24.496	-605	-24.0464
-600	-24.9447	-600	-25.4576	-600	-25.368	-600	-25.0304	-600	-24.4328	-600	-24.6752
-595	-24.4726	-595	-25.4064	-595	-25.316	-595	-24.9704	-595	-24.3824	-595	-22.9488
-590	-24.4829	-590	-25.356	-590	-25.2656	-590	-24.9104	-590	-24.352	-590	-22.7624
-585	-24.2668	-585	-25.3008	-585	-25.2144	-585	-24.852	-585	-24.3568	-585	-22.5592
-580	-24.0477	-580	-25.2512	-580	-25.1608	-580	-24.7984	-580	-24.4232	-580	-22.3504
-575	-23.8593	-575	-25.1992	-575	-25.1064	-575	-24.7552	-575	-24.5896	-575	-22.1352
-570	-24.0069	-570	-25.1448	-570	-25.0544	-570	-24.732	-570	-24.9568	-570	-21.9256
-565	-23.251	-565	-25.0904	-565	-24.9976	-565	-24.7344	-565	-24.136	-565	-21.7952
-560	-23.3763	-560	-25.0368	-560	-24.964	-560	-24.812	-560	-24.0048	-560	-21.6136
-555	-23.1197	-555	-24.9776	-555	-24.956	-555	-24.9896	-555	-23.8568	-555	-21.4048
-550	-22.9098	-550	-24.9376	-550	-24.9864	-550	-24.6416	-550	-23.696	-550	-21.1824
-545	-22.6778	-545	-24.9232	-545	-25.0848	-545	-24.5216	-545	-23.5192	-545	-20.9136
-540	-22.8613	-540	-24.9432	-540	-23.26	-540	-24.3856	-540	-23.3352	-540	-20.5968
-535	-21.6943	-535	-25.024	-535	-24.816	-535	-24.252	-535	-23.176	-535	-20.2848
-530	-22.2279	-530	-25.2112	-530	-24.6992	-530	-24.0888	-530	-22.9704	-530	-19.8016
-525	-22.0968	-525	-24.8104	-525	-24.5688	-525	-23.9288	-525	-22.7872	-525	-19.4224
-520	-21.8423	-520	-24.6952	-520	-24.4152	-520	-23.74	-520	-22.5552	-520	-19.112
-515	-21.4371	-515	-24.5648	-515	-24.2616	-515	-23.5648	-515	-22.328	-515	-18.2624
-510	-21.1762	-510	-24.4272	-510	-24.0968	-510	-23.3784	-510	-22.068	-510	-16.4128
-505	-20.9157	-505	-24.2576	-505	-23.932	-505	-23.1936	-505	-21.776	-505	-15.6776
-500	-20.5426	-500	-24.0968	-500	-23.756	-500	-22.9928	-500	-21.4232	-500	-16.66
-495	-20.1214	-495	-23.9288	-495	-23.5664	-495	-22.768	-495	-20.9856	-495	-14.4584
-490	-19.6064	-490	-23.7576	-490	-23.3728	-490	-22.5136	-490	-20.5088	-490	-15.2512
-485	-19.5598	-485	-23.5712	-485	-23.1672	-485	-22.208	-485	-20.0056	-485	-14.616
-480	-18.255	-480	-23.3776	-480	-22.9328	-480	-21.848	-480	-19.7776	-480	-14.0016
-475	-18.3089	-475	-23.1744	-475	-22.6664	-475	-21.3472	-475	-18.8912	-475	-13.3632
-470	-17.7635	-470	-22.9496	-470	-21.7976	-470	-20.4728	-470	-17.8768	-470	-12.6928
-465	-17.2615	-465	-22.6888	-465	-22.2128	-465	-19.4528	-465	-17.8929	-465	-12.0704
-460	-16.565	-460	-22.156	-460	-21.5208	-460	-18.2592	-460	-17.2296	-460	8.7888
-455	-16.5306	-455	-21.8848	-455	-22.5544	-455	-18.7656	-455	-16.608	-455	-11.32
-450	-15.1616	-450	-21.1984	-450	-21.7992	-450	-18.8232	-450	-15.9312	-450	-9.9736
-445	-15.0688	-445	-21.0768	-445	-20.6864	-445	-17.9496	-445	-15.2192	-445	-8.8096
-440	-14.5485	-440	-21.5472	-440	-19.5696	-440	-17.66	-440	-14.4928	-440	-7.78584
-435	-14.1238	-435	-20.3248	-435	-18.9856	-435	-17.0248	-435	-13.7752	-435	-6.88296
-430	-13.4674	-430	-19.3216	-430	-18.3624	-430	-16.2712	-430	-12.9648	-430	-5.99496
-425	-13.6295	-425	-19.0608	-425	-17.7336	-425	-15.5704	-425	-12.2256	-425	-5.27336
-420	-11.884	-420	-18.4272	-420	-17.0704	-420	-14.8552	-420	-11.4832	-420	-4.63312
-415	-11.8876	-415	-17.808	-415	-16.3888	-415	-14.136	-415	-10.7691	-415	-4.09168
-410	-11.3122	-410	-17.1496	-410	-15.7216	-410	-13.4	-410	-10.4584	-410	-3.65344
-405	-10.5309	-405	-16.4728	-405	-14.9488	-405	-12.7408	-405	-9.75	-405	-3.62208
-400	-9.9249	-400	-15.7664	-400	-14.2544	-400	-11.9584	-400	-9.4	-400	-2.86376
-395	-9.74431	-395	-15.2344	-395	-13.5064	-395	-11.2152	-395	-8.64	-395	-2.55112
-390	-8.82027	-390	-14.3152	-390	-13.2888	-390	-10.9312	-390	-8.1032	-390	-2.31328
-385	-8.60335	-385	-13.604	-385	-12.3504	-385	-9.9984	-385	-8.0944	-385	-2.77472
-380	-7.96489	-380	-12.8576	-380	-11.1688	-380	-9.0884	-380	-6.858	-380	-1.89864
-375	-7.51709	-375	-12.8336	-375	-10.4448	-375	-9.49096	-375	-5.95864	-375	-2.2808
-370	-7.13405	-370	-11.608	-370	-9.8464	-370	-8.12528	-370	-5.54016	-370	-1.55528
-365	-7.08324	-365	-10.512	-365	-9.1712	-365	-8.20718	-365	-5.08816	-365	-1.47568
-360	-6.0566	-360	-9.8256	-360	-8.5184	-360	-7.90383	-360	-4.67736	-360	-1.41136
-355	-5.89005	-355	-9.232	-355	-7.88928	-355	-6.7056	-355	-4.3044	-355	-1.35912
-350	-5.43773	-350	-8.576	-350	-7.28896	-350	-5.89352	-350	-3.96576	-350	-1.31496
-345	-4.9796	-345	-7.94592	-345	-6.71704	-345	-6.38721	-345	-3.0984	-345	-1.27056
-340	-4.56384	-340	-7.34112	-340	-6.14512	-340	-4.29302	-340	-2.704	-340	-1.20048
-335	-4.62231	-335	-6.75752	-335	-5.64864	-335	-6.071	-335	-2.962	-335	-1.17448
-330	-4.24973	-330	-6.06392	-330	-5.182	-330	-5.3256	-330	-1.71008	-330	-1.5704
-325	-3.70968	-325	-5.67912	-325	-4.74624	-325	-3.8092	-325	-2.9952	-325	-1.5976
-320	-3.38709	-320	-5.21096	-320	-4.24992	-320	-3.06848	-320	-1.25376	-320	-0.41464
-315	-3.23166	-315	-4.77272	-315	-3.40304	-315	-2.91616	-315	-1.08803	-315	-0.41392
-310	-3.02623	-310	-4.36496	-310	-3.96816	-310	-2.30472	-310	-1.61104	-310	-1.59048
-305	-2.60121	-305	-3.2008	-305	-3.07552	-305	-1.48088	-305	-1.5144	-305	-0.42964
-300	-2.44262	-300	-3.88872	-300	-2.67144	-300	-1.50432	-300	-1.1616	-300	-0.872
-295	-2.10342	-295	-2.82216	-295	-4.11056	-295	-0.36128	-295	-1.45232	-295	-1.78296
-290	-1.84472	-290	-2.7992	-290	-1.90928	-290	-0.38888	-290	-2.1016	-290	-1.4472
-285	-1.66405	-285	-2.1468	-285	-1.10776	-285	-1.86288	-285	-1.04304	-285	-0.24848
-280	-1.60375	-280	-4.37416	-280	-0.49273	-280	-1.15128	-280	-1.03024	-280	-0.13032
-275	-1.29148	-275	-2.14536	-275	-0.82998	-275	-0.54566	-275	-1.13832	-275	-1.74856
-270	-1.22436	-270	-1.30248	-270	-0.46742	-270	-0.03678	-270	-0.5553	-270	-1.08856
-265	-1.07776	-265	-0.65385	-265	-0.82424	-265	-0.38171	-265	-0.07286	-265	-0.53985
-260	-0.9548	-260	-0.09959	-260	-1.10752	-260	-0.71843	-260	-0.31933	-260	-0.09022
-255	-0.89393	-255	-0.36707	-255	-1.30192	-255	-0.98096	-255	-0.63013	-255	-0.27049
-250	-0.80247	-250	-0.75109	-250	-1.14888	-250	-0.90384	-250	-0.65208	-250	-0.39327
-245	-0.69846	-245	-1.05912	-245	-1.01272	-245	-0.79434	-245	-0.57032	-245	-0.34038
-240	-0.64602	-240	-1.19488	-240	-0.89184	-240	-0.69759	-240	-0.49855	-240	-0.29448
-235	-0.56835	-235	-1.05176	-235	-0.78474	-235	-0.61226	-235	-0.43565	-235	-0.2547
-230	-0.50519	-230	-0.92472	-230	-0.69	-230	-0.53706	-230	-0.38055	-230	-0.22029
-225	-0.445	-225	-0.81208	-225	-0.60634	-225	-0.47088	-225	-0.33234	-225	-0.19052
-220	-0.42897	-220	-0.71254	-220	-0.53254	-220	-0.41274	-220	-0.29022	-220	-0.16482
-215	-0.37906	-215	-0.62466	-215	-0.46748	-215	-0.36166	-215	-0.25339	-215	-0.1426
-210	-0.34121	-210	-0.54718	-210	-0.41022	-210	-0.31683	-210	-0.22127	-210	-0.12345
-205	-0.30891	-205	-0.47897	-205	-0.35988	-205	-0.27754	-205	-0.19326	-205	-0.10695
-200	-0.27128	-200	-0.41898	-200	-0.31565	-200	-0.24313	-200	-0.16882	-200	-0.09274
-195	-0.24481	-195	-0.3663	-195	-0.27678	-195	-0.21296	-195	-0.14754	-195	-0.0805
-190	-0.22748	-190	-0.32008	-190	-0.24269	-190	-0.18655	-190	-0.12899	-190	-0.06994
-185	-0.19318	-185	-0.27957	-185	-0.21274	-185	-0.16345	-185	-0.11283	-185	-0.06083
-180	-0.18477	-180	-0.24407	-180	-0.18648	-180	-0.14322	-180	-0.09874	-180	-0.05298
-175	-0.17018	-175	-0.21299	-175	-0.16346	-175	-0.12551	-175	-0.08643	-175	-0.04618
-170	-0.14297	-170	-0.1858	-170	-0.14326	-170	-0.11	-170	-0.0757	-170	-0.04029
-165	-0.14935	-165	-0.16202	-165	-0.22143	-165	-0.1922	-165	-0.06631	-165	-0.03518
-160	-0.12077	-160	-0.14124	-160	-0.19019	-160	-0.16464	-160	-0.13819	-160	-0.11078
-155	-0.12398	-155	-0.23882	-155	-0.16333	-155	-0.14101	-155	-0.11786	-155	-0.09381
-150	-0.10315	-150	-0.20402	-150	-0.14023	-150	-0.12074	-150	-0.10048	-150	-0.07937
-145	-0.09786	-145	-0.17421	-145	-0.12037	-145	-0.10337	-145	-0.08563	-145	-0.0671
-140	-0.08365	-140	-0.14865	-140	-0.10329	-140	-0.08845	-140	-0.07294	-140	-0.05666
-135	-0.08576	-135	-0.12674	-135	-0.08859	-135	-0.07566	-135	-0.06209	-135	-0.04781
-130	-0.08078	-130	-0.10798	-130	-0.07596	-130	-0.0647	-130	-0.05282	-130	-0.04029
-125	-0.07763	-125	-0.09189	-125	-0.0651	-125	-0.05529	-125	-0.04491	-125	-0.03391
-120	-0.06391	-120	-0.07812	-120	-0.05578	-120	-0.04724	-120	-0.03817	-120	-0.02851
-115	-0.06959	-115	-0.06634	-115	-0.04776	-115	-0.04034	-115	-0.03242	-115	-0.02395
-110	-0.05179	-110	-0.05626	-110	-0.04089	-110	-0.03444	-110	-0.02753	-110	-0.0201
-105	-0.06527	-105	-0.04765	-105	-0.03499	-105	-0.02939	-105	-0.02336	-105	-0.01684
-100	-0.04704	-100	-0.0403	-100	-0.02994	-100	-0.02508	-100	-0.01982	-100	-0.01411
-95	-0.0426	-95	-0.03405	-95	-0.0256	-95	-0.0214	-95	-0.01682	-95	-0.01181
-90	-0.0362	-90	-0.02872	-90	-0.02189	-90	-0.01826	-90	-0.01426	-90	-0.00988
-85	-0.02048	-85	-0.02419	-85	-0.01871	-85	-0.01557	-85	-0.0121	-85	-0.00826
-80	-0.01229	-80	-0.02035	-80	-0.01599	-80	-0.01328	-80	-0.01027	-80	-0.00691
-75	-0.04203	-75	-0.0171	-75	-0.01367	-75	-0.01134	-75	-0.00872	-75	-0.00578
-70	-0.02174	-70	-0.01434	-70	-0.01168	-70	-0.00967	-70	-0.00741	-70	-0.00484
-65	-0.00369	-65	-0.01202	-65	-0.00998	-65	-0.00826	-65	-0.0063	-65	-0.00405
-60	-0.02432	-60	-0.01006	-60	-0.00853	-60	-0.00706	-60	-0.00536	-60	-0.00339
-55	-0.01644	-55	-0.00841	-55	-0.00729	-55	-0.00603	-55	-0.00457	-55	-0.00285
-50	-0.00482	-50	-0.00702	-50	-0.00623	-50	-0.00515	-50	-0.0039	-50	-0.0024
-45	0.00755	-45	-0.00586	-45	-0.00533	-45	-0.00441	-45	-0.00333	-45	-0.00202
-40	0.02488	-40	-0.00488	-40	-0.00455	-40	-0.00378	-40	-0.00284	-40	-0.00171
-35	0.01459	-35	-0.00406	-35	-0.0039	-35	-0.00323	-35	-0.00244	-35	-0.00145
-30	0.0212	-30	-0.00338	-30	-0.00333	-30	-0.00278	-30	-0.00209	-30	-0.00123
-25	0.03904	-25	-0.00282	-25	-0.00285	-25	-0.00238	-25	-0.0018	-25	-0.00106
-20	0.03831	-20	-0.00234	-20	-0.00244	-20	-0.00205	-20	-0.00155	-20	-0.000912
-15	0.03277	-15	-0.00196	-15	-0.0021	-15	-0.00176	-15	-0.00134	-15	-0.0007872
-10	0.05506	-10	-0.00164	-10	-0.00179	-10	-0.00152	-10	-0.00116	-10	-0.0006856
-5	0.0484	-5	-0.00138	-5	-0.00154	-5	-0.00131	-5	-0.00101	-5	-0.0006008
0	0.07184	0	-0.00116	0	-0.00133	0	-0.00114	0	-0.00088	0	-0.0005296

## Sheet: MLG_93nmhBN_RuCl3_4
		COMSOL simulations
	experiment		k0=-0.0005 cm/s		k0=-0.0004 cm/s		k0=-0.0003 cm/s		k0=-0.0002 cm/s		k0=-0.0001 cm/s
E(mV)	I(pA)	E(mV)	I (pA)	E(mV)	I (pA)	E(mV)	I (pA)	E(mV)	I (pA)
-700	-26.6758	-700	-26.404	-700	-26.3912	-700	-26.352	-700	-26.2544	-700	-26.1592
-695	-26.6133	-695	-26.3984	-695	-26.2832	-695	-26.2168	-695	-26.0464	-695	-25.4704
-690	-26.5448	-690	-26.3792	-690	-26.228	-690	-26.1344	-690	-25.9288	-690	-25.2608
-685	-26.5292	-685	-26.3104	-685	-26.1664	-685	-26.0528	-685	-25.82	-685	-25.0592
-680	-26.4739	-680	-26.2496	-680	-26.1104	-680	-25.9808	-680	-25.7112	-680	-24.8776
-675	-26.4354	-675	-26.1888	-675	-26.056	-675	-25.9104	-675	-25.6128	-675	-24.7128
-670	-26.3837	-670	-26.1248	-670	-26.008	-670	-25.8472	-670	-25.5224	-670	-24.5608
-665	-26.3215	-665	-26.0696	-665	-25.9672	-665	-25.792	-665	-25.4408	-665	-24.424
-660	-26.3645	-660	-26.016	-660	-25.9304	-660	-25.7432	-660	-25.3688	-660	-24.2992
-655	-26.1673	-655	-25.9696	-655	-25.8912	-655	-25.6912	-655	-25.2928	-655	-24.1712
-650	-26.2048	-650	-25.9304	-650	-25.8496	-650	-25.636	-650	-25.2136	-650	-24.0456
-645	-26.1593	-645	-25.8912	-645	-25.8056	-645	-25.5784	-645	-25.1304	-645	-23.9272
-640	-26.1129	-640	-25.8504	-640	-25.7584	-640	-25.512	-640	-25.036	-640	-23.7976
-635	-26.0172	-635	-25.8056	-635	-25.708	-635	-25.4512	-635	-24.9544	-635	-23.6952
-630	-26.1177	-630	-25.7592	-630	-25.6616	-630	-25.392	-630	-24.8744	-630	-23.612
-625	-25.7803	-625	-25.7048	-625	-25.6128	-625	-25.3304	-625	-24.7944	-625	-23.552
-620	-25.8508	-620	-25.6576	-620	-25.5648	-620	-25.2688	-620	-24.716	-620	-23.5296
-615	-25.8236	-615	-25.608	-615	-25.516	-615	-25.208	-615	-24.6408	-615	-23.5744
-610	-25.7427	-610	-25.5584	-610	-25.4672	-610	-25.148	-610	-24.5664	-610	-23.7216
-605	-25.6709	-605	-25.5072	-605	-25.4176	-605	-25.088	-605	-24.496	-605	-24.0464
-600	-25.7423	-600	-25.4576	-600	-25.368	-600	-25.0304	-600	-24.4328	-600	-24.6752
-595	-25.1737	-595	-25.4064	-595	-25.316	-595	-24.9704	-595	-24.3824	-595	-22.9488
-590	-25.3574	-590	-25.356	-590	-25.2656	-590	-24.9104	-590	-24.352	-590	-22.7624
-585	-25.216	-585	-25.3008	-585	-25.2144	-585	-24.852	-585	-24.3568	-585	-22.5592
-580	-25.0605	-580	-25.2512	-580	-25.1608	-580	-24.7984	-580	-24.4232	-580	-22.3504
-575	-24.9275	-575	-25.1992	-575	-25.1064	-575	-24.7552	-575	-24.5896	-575	-22.1352
-570	-25.224	-570	-25.1448	-570	-25.0544	-570	-24.732	-570	-24.9568	-570	-21.9256
-565	-24.3811	-565	-25.0904	-565	-24.9976	-565	-24.7344	-565	-24.136	-565	-21.7952
-560	-24.577	-560	-25.0368	-560	-24.964	-560	-24.812	-560	-24.0048	-560	-21.6136
-555	-24.358	-555	-24.9776	-555	-24.956	-555	-24.9896	-555	-23.8568	-555	-21.4048
-550	-24.2018	-550	-24.9376	-550	-24.9864	-550	-24.6416	-550	-23.696	-550	-21.1824
-545	-23.9987	-545	-24.9232	-545	-25.0848	-545	-24.5216	-545	-23.5192	-545	-20.9136
-540	-24.3297	-540	-24.9432	-540	-23.26	-540	-24.3856	-540	-23.3352	-540	-20.5968
-535	-23.1616	-535	-25.024	-535	-24.816	-535	-24.252	-535	-23.176	-535	-20.2848
-530	-23.4645	-530	-25.2112	-530	-24.6992	-530	-24.0888	-530	-22.9704	-530	-19.8016
-525	-23.1659	-525	-24.8104	-525	-24.5688	-525	-23.9288	-525	-22.7872	-525	-19.4224
-520	-22.9429	-520	-24.6952	-520	-24.4152	-520	-23.74	-520	-22.5552	-520	-19.112
-515	-22.6147	-515	-24.5648	-515	-24.2616	-515	-23.5648	-515	-22.328	-515	-18.2624
-510	-22.4112	-510	-24.4272	-510	-24.0968	-510	-23.3784	-510	-22.068	-510	-16.4128
-505	-22.2455	-505	-24.2576	-505	-23.932	-505	-23.1936	-505	-21.776	-505	-15.6776
-500	-21.9211	-500	-24.0968	-500	-23.756	-500	-22.9928	-500	-21.4232	-500	-16.66
-495	-21.5854	-495	-23.9288	-495	-23.5664	-495	-22.768	-495	-20.9856	-495	-14.4584
-490	-21.1741	-490	-23.7576	-490	-23.3728	-490	-22.5136	-490	-20.5088	-490	-15.2512
-485	-21.6461	-485	-23.5712	-485	-23.1672	-485	-22.208	-485	-20.0056	-485	-14.616
-480	-19.9866	-480	-23.3776	-480	-22.9328	-480	-21.848	-480	-19.7776	-480	-14.0016
-475	-20.193	-475	-23.1744	-475	-22.6664	-475	-21.3472	-475	-18.8912	-475	-13.3632
-470	-19.6431	-470	-22.9496	-470	-21.7976	-470	-20.4728	-470	-17.8768	-470	-12.6928
-465	-19.2122	-465	-22.6888	-465	-22.2128	-465	-19.4528	-465	-17.8929	-465	-12.0704
-460	-18.6329	-460	-22.156	-460	-21.5208	-460	-18.2592	-460	-17.2296	-460	8.7888
-455	-19.103	-455	-21.8848	-455	-22.5544	-455	-18.7656	-455	-16.608	-455	-11.32
-450	-17.2548	-450	-21.1984	-450	-21.7992	-450	-18.8232	-450	-15.9312	-450	-9.9736
-445	-17.5495	-445	-21.0768	-445	-20.6864	-445	-17.9496	-445	-15.2192	-445	-8.8096
-440	-16.9686	-440	-21.5472	-440	-19.5696	-440	-17.66	-440	-14.4928	-440	-7.78584
-435	-16.3401	-435	-20.3248	-435	-18.9856	-435	-17.0248	-435	-13.7752	-435	-6.88296
-430	-16.0081	-430	-19.3216	-430	-18.3624	-430	-16.2712	-430	-12.9648	-430	-5.99496
-425	-15.9134	-425	-19.0608	-425	-17.7336	-425	-15.5704	-425	-12.2256	-425	-5.27336
-420	-13.7133	-420	-18.4272	-420	-17.0704	-420	-14.8552	-420	-11.4832	-420	-4.63312
-415	-13.8448	-415	-17.808	-415	-16.3888	-415	-14.136	-415	-10.7691	-415	-4.09168
-410	-13.3008	-410	-17.1496	-410	-15.7216	-410	-13.4	-410	-10.4584	-410	-3.65344
-405	-12.6836	-405	-16.4728	-405	-14.9488	-405	-12.7408	-405	-9.75	-405	-3.62208
-400	-11.9695	-400	-15.7664	-400	-14.2544	-400	-11.9584	-400	-9.4	-400	-2.86376
-395	-12.3268	-395	-15.2344	-395	-13.5064	-395	-11.2152	-395	-8.64	-395	-2.55112
-390	-10.6405	-390	-14.3152	-390	-13.2888	-390	-10.9312	-390	-8.1032	-390	-2.31328
-385	-10.6293	-385	-13.604	-385	-12.3504	-385	-9.9984	-385	-8.0944	-385	-2.77472
-380	-10.1003	-380	-12.8576	-380	-11.1688	-380	-9.0884	-380	-6.858	-380	-1.89864
-375	-9.36819	-375	-12.8336	-375	-10.4448	-375	-9.49096	-375	-5.95864	-375	-2.2808
-370	-8.85481	-370	-11.608	-370	-9.8464	-370	-8.12528	-370	-5.54016	-370	-1.55528
-365	-8.87565	-365	-10.512	-365	-9.1712	-365	-8.20718	-365	-5.08816	-365	-1.47568
-360	-7.60563	-360	-9.8256	-360	-8.5184	-360	-7.90383	-360	-4.67736	-360	-1.41136
-355	-7.13572	-355	-9.232	-355	-7.88928	-355	-6.7056	-355	-4.3044	-355	-1.35912
-350	-6.71482	-350	-8.576	-350	-7.28896	-350	-5.89352	-350	-3.96576	-350	-1.31496
-345	-6.15536	-345	-7.94592	-345	-6.71704	-345	-6.38721	-345	-3.0984	-345	-1.27056
-340	-5.6322	-340	-7.34112	-340	-6.14512	-340	-4.29302	-340	-2.704	-340	-1.20048
-335	-5.29272	-335	-6.75752	-335	-5.64864	-335	-6.071	-335	-2.962	-335	-1.17448
-330	-4.77172	-330	-6.06392	-330	-5.182	-330	-5.3256	-330	-1.71008	-330	-1.5704
-325	-4.28112	-325	-5.67912	-325	-4.74624	-325	-3.8092	-325	-2.9952	-325	-1.5976
-320	-3.89663	-320	-5.21096	-320	-4.24992	-320	-3.06848	-320	-1.25376	-320	-0.41464
-315	-3.48145	-315	-4.77272	-315	-3.40304	-315	-2.91616	-315	-1.08803	-315	-0.41392
-310	-3.42902	-310	-4.36496	-310	-3.96816	-310	-2.30472	-310	-1.61104	-310	-1.59048
-305	-2.76958	-305	-3.2008	-305	-3.07552	-305	-1.48088	-305	-1.5144	-305	-0.42964
-300	-2.73173	-300	-3.88872	-300	-2.67144	-300	-1.50432	-300	-1.1616	-300	-0.872
-295	-2.47364	-295	-2.82216	-295	-4.11056	-295	-0.36128	-295	-1.45232	-295	-1.78296
-290	-2.21718	-290	-2.7992	-290	-1.90928	-290	-0.38888	-290	-2.1016	-290	-1.4472
-285	-2.00509	-285	-2.1468	-285	-1.10776	-285	-1.86288	-285	-1.04304	-285	-0.24848
-280	-1.90281	-280	-4.37416	-280	-0.49273	-280	-1.15128	-280	-1.03024	-280	-0.13032
-275	-1.5903	-275	-2.14536	-275	-0.82998	-275	-0.54566	-275	-1.13832	-275	-1.74856
-270	-1.48479	-270	-1.30248	-270	-0.46742	-270	-0.03678	-270	-0.5553	-270	-1.08856
-265	-1.35243	-265	-0.65385	-265	-0.82424	-265	-0.38171	-265	-0.07286	-265	-0.53985
-260	-1.21582	-260	-0.09959	-260	-1.10752	-260	-0.71843	-260	-0.31933	-260	-0.09022
-255	-1.07141	-255	-0.36707	-255	-1.30192	-255	-0.98096	-255	-0.63013	-255	-0.27049
-250	-1.03255	-250	-0.75109	-250	-1.14888	-250	-0.90384	-250	-0.65208	-250	-0.39327
-245	-0.87054	-245	-1.05912	-245	-1.01272	-245	-0.79434	-245	-0.57032	-245	-0.34038
-240	-0.81043	-240	-1.19488	-240	-0.89184	-240	-0.69759	-240	-0.49855	-240	-0.29448
-235	-0.70095	-235	-1.05176	-235	-0.78474	-235	-0.61226	-235	-0.43565	-235	-0.2547
-230	-0.62703	-230	-0.92472	-230	-0.69	-230	-0.53706	-230	-0.38055	-230	-0.22029
-225	-0.53173	-225	-0.81208	-225	-0.60634	-225	-0.47088	-225	-0.33234	-225	-0.19052
-220	-0.52469	-220	-0.71254	-220	-0.53254	-220	-0.41274	-220	-0.29022	-220	-0.16482
-215	-0.43519	-215	-0.62466	-215	-0.46748	-215	-0.36166	-215	-0.25339	-215	-0.1426
-210	-0.4137	-210	-0.54718	-210	-0.41022	-210	-0.31683	-210	-0.22127	-210	-0.12345
-205	-0.36624	-205	-0.47897	-205	-0.35988	-205	-0.27754	-205	-0.19326	-205	-0.10695
-200	-0.32164	-200	-0.41898	-200	-0.31565	-200	-0.24313	-200	-0.16882	-200	-0.09274
-195	-0.30658	-195	-0.3663	-195	-0.27678	-195	-0.21296	-195	-0.14754	-195	-0.0805
-190	-0.26093	-190	-0.32008	-190	-0.24269	-190	-0.18655	-190	-0.12899	-190	-0.06994
-185	-0.23344	-185	-0.27957	-185	-0.21274	-185	-0.16345	-185	-0.11283	-185	-0.06083
-180	-0.20369	-180	-0.24407	-180	-0.18648	-180	-0.14322	-180	-0.09874	-180	-0.05298
-175	-0.18486	-175	-0.21299	-175	-0.16346	-175	-0.12551	-175	-0.08643	-175	-0.04618
-170	-0.15858	-170	-0.1858	-170	-0.14326	-170	-0.11	-170	-0.0757	-170	-0.04029
-165	-0.14012	-165	-0.16202	-165	-0.22143	-165	-0.1922	-165	-0.06631	-165	-0.03518
-160	-0.13062	-160	-0.14124	-160	-0.19019	-160	-0.16464	-160	-0.13819	-160	-0.11078
-155	-0.10946	-155	-0.23882	-155	-0.16333	-155	-0.14101	-155	-0.11786	-155	-0.09381
-150	-0.08563	-150	-0.20402	-150	-0.14023	-150	-0.12074	-150	-0.10048	-150	-0.07937
-145	-0.0793	-145	-0.17421	-145	-0.12037	-145	-0.10337	-145	-0.08563	-145	-0.0671
-140	-0.06764	-140	-0.14865	-140	-0.10329	-140	-0.08845	-140	-0.07294	-140	-0.05666
-135	-0.07216	-135	-0.12674	-135	-0.08859	-135	-0.07566	-135	-0.06209	-135	-0.04781
-130	-0.02579	-130	-0.10798	-130	-0.07596	-130	-0.0647	-130	-0.05282	-130	-0.04029
-125	-0.03181	-125	-0.09189	-125	-0.0651	-125	-0.05529	-125	-0.04491	-125	-0.03391
-120	-0.00134	-120	-0.07812	-120	-0.05578	-120	-0.04724	-120	-0.03817	-120	-0.02851
-115	0.0102	-115	-0.06634	-115	-0.04776	-115	-0.04034	-115	-0.03242	-115	-0.02395
-110	0.01629	-110	-0.05626	-110	-0.04089	-110	-0.03444	-110	-0.02753	-110	-0.0201
-105	0.03654	-105	-0.04765	-105	-0.03499	-105	-0.02939	-105	-0.02336	-105	-0.01684
-100	0.03845	-100	-0.0403	-100	-0.02994	-100	-0.02508	-100	-0.01982	-100	-0.01411
-95	0.02916	-95	-0.03405	-95	-0.0256	-95	-0.0214	-95	-0.01682	-95	-0.01181
-90	0.02997	-90	-0.02872	-90	-0.02189	-90	-0.01826	-90	-0.01426	-90	-0.00988
-85	0.05109	-85	-0.02419	-85	-0.01871	-85	-0.01557	-85	-0.0121	-85	-0.00826
-80	0.05591	-80	-0.02035	-80	-0.01599	-80	-0.01328	-80	-0.01027	-80	-0.00691
-75	0.05379	-75	-0.0171	-75	-0.01367	-75	-0.01134	-75	-0.00872	-75	-0.00578
-70	0.07957	-70	-0.01434	-70	-0.01168	-70	-0.00967	-70	-0.00741	-70	-0.00484
-65	0.06714	-65	-0.01202	-65	-0.00998	-65	-0.00826	-65	-0.0063	-65	-0.00405
-60	0.09291	-60	-0.01006	-60	-0.00853	-60	-0.00706	-60	-0.00536	-60	-0.00339
-55	0.09871	-55	-0.00841	-55	-0.00729	-55	-0.00603	-55	-0.00457	-55	-0.00285
-50	0.10293	-50	-0.00702	-50	-0.00623	-50	-0.00515	-50	-0.0039	-50	-0.0024
-45	0.0886	-45	-0.00586	-45	-0.00533	-45	-0.00441	-45	-0.00333	-45	-0.00202
-40	0.13991	-40	-0.00488	-40	-0.00455	-40	-0.00378	-40	-0.00284	-40	-0.00171
-35	0.12805	-35	-0.00406	-35	-0.0039	-35	-0.00323	-35	-0.00244	-35	-0.00145
-30	0.14333	-30	-0.00338	-30	-0.00333	-30	-0.00278	-30	-0.00209	-30	-0.00123
-25	0.13594	-25	-0.00282	-25	-0.00285	-25	-0.00238	-25	-0.0018	-25	-0.00106
-20	0.15614	-20	-0.00234	-20	-0.00244	-20	-0.00205	-20	-0.00155	-20	-0.000912
-15	0.16036	-15	-0.00196	-15	-0.0021	-15	-0.00176	-15	-0.00134	-15	-0.0007872
-10	0.18818	-10	-0.00164	-10	-0.00179	-10	-0.00152	-10	-0.00116	-10	-0.0006856
-5	0.20693	-5	-0.00138	-5	-0.00154	-5	-0.00131	-5	-0.00101	-5	-0.0006008
0	0.20216	0	-0.00116	0	-0.00133	0	-0.00114	0	-0.00088	0	-0.0005296

## Sheet: MLG_93nmhBN_RuCl3_5
		COMSOL simulations
	experiment		k0=-0.0005 cm/s		k0=-0.0004 cm/s		k0=-0.0003 cm/s		k0=-0.0002 cm/s		k0=-0.0001 cm/s
E(mV)	I(pA)	E(mV)	I (pA)	E(mV)	I (pA)	E(mV)	I (pA)	E(mV)	I (pA)
-700	-32.6358	-700	-33.005	-700	-32.989	-700	-32.94	-700	-32.818	-700	-32.699
-695	-32.5873	-695	-32.998	-695	-32.854	-695	-32.771	-695	-32.558	-695	-31.838
-690	-32.5208	-690	-32.974	-690	-32.785	-690	-32.668	-690	-32.411	-690	-31.576
-685	-32.4567	-685	-32.888	-685	-32.708	-685	-32.566	-685	-32.275	-685	-31.324
-680	-32.4448	-680	-32.812	-680	-32.638	-680	-32.476	-680	-32.139	-680	-31.097
-675	-32.3933	-675	-32.736	-675	-32.57	-675	-32.388	-675	-32.016	-675	-30.891
-670	-32.3033	-670	-32.656	-670	-32.51	-670	-32.309	-670	-31.903	-670	-30.701
-665	-32.3025	-665	-32.587	-665	-32.459	-665	-32.24	-665	-31.801	-665	-30.53
-660	-32.3885	-660	-32.52	-660	-32.413	-660	-32.179	-660	-31.711	-660	-30.374
-655	-32.0808	-655	-32.462	-655	-32.364	-655	-32.114	-655	-31.616	-655	-30.214
-650	-32.1664	-650	-32.413	-650	-32.312	-650	-32.045	-650	-31.517	-650	-30.057
-645	-32.1174	-645	-32.364	-645	-32.257	-645	-31.973	-645	-31.413	-645	-29.909
-640	-32.0431	-640	-32.313	-640	-32.198	-640	-31.89	-640	-31.295	-640	-29.747
-635	-31.9625	-635	-32.257	-635	-32.135	-635	-31.814	-635	-31.193	-635	-29.619
-630	-32.062	-630	-32.199	-630	-32.077	-630	-31.74	-630	-31.093	-630	-29.515
-625	-31.546	-625	-32.131	-625	-32.016	-625	-31.663	-625	-30.993	-625	-29.44
-620	-31.681	-620	-32.072	-620	-31.956	-620	-31.586	-620	-30.895	-620	-29.412
-615	-31.6212	-615	-32.01	-615	-31.895	-615	-31.51	-615	-30.801	-615	-29.468
-610	-31.5666	-610	-31.948	-610	-31.834	-610	-31.435	-610	-30.708	-610	-29.652
-605	-31.4622	-605	-31.884	-605	-31.772	-605	-31.36	-605	-30.62	-605	-30.058
-600	-31.0388	-600	-31.822	-600	-31.71	-600	-31.288	-600	-30.541	-600	-30.844
-595	-29.6976	-595	-31.758	-595	-31.645	-595	-31.213	-595	-30.478	-595	-28.686
-590	-30.2378	-590	-31.695	-590	-31.582	-590	-31.138	-590	-30.44	-590	-28.453
-585	-30.0937	-585	-31.626	-585	-31.518	-585	-31.065	-585	-30.446	-585	-28.199
-580	-29.9692	-580	-31.564	-580	-31.451	-580	-30.998	-580	-30.529	-580	-27.938
-575	-29.8389	-575	-31.499	-575	-31.383	-575	-30.944	-575	-30.737	-575	-27.669
-570	-30.4209	-570	-31.431	-570	-31.318	-570	-30.915	-570	-31.196	-570	-27.407
-565	-28.8808	-565	-31.363	-565	-31.247	-565	-30.918	-565	-30.17	-565	-27.244
-560	-29.4716	-560	-31.296	-560	-31.205	-560	-31.015	-560	-30.006	-560	-27.017
-555	-29.2925	-555	-31.222	-555	-31.195	-555	-31.237	-555	-29.821	-555	-26.756
-550	-29.0675	-550	-31.172	-550	-31.233	-550	-30.802	-550	-29.62	-550	-26.478
-545	-28.8752	-545	-31.154	-545	-31.356	-545	-30.652	-545	-29.399	-545	-26.142
-540	-29.4707	-540	-31.179	-540	-29.075	-540	-30.482	-540	-29.169	-540	-25.746
-535	-27.6005	-535	-31.28	-535	-31.02	-535	-30.315	-535	-28.97	-535	-25.356
-530	-28.3179	-530	-31.514	-530	-30.874	-530	-30.111	-530	-28.713	-530	-24.752
-525	-28.002	-525	-31.013	-525	-30.711	-525	-29.911	-525	-28.484	-525	-24.278
-520	-27.6993	-520	-30.869	-520	-30.519	-520	-29.675	-520	-28.194	-520	-23.89
-515	-27.4124	-515	-30.706	-515	-30.327	-515	-29.456	-515	-27.91	-515	-22.828
-510	-27.1378	-510	-30.534	-510	-30.121	-510	-29.223	-510	-27.585	-510	-20.516
-505	-27.0474	-505	-30.322	-505	-29.915	-505	-28.992	-505	-27.22	-505	-19.597
-500	-26.6547	-500	-30.121	-500	-29.695	-500	-28.741	-500	-26.779	-500	-20.825
-495	-26.2264	-495	-29.911	-495	-29.458	-495	-28.46	-495	-26.232	-495	-18.073
-490	-25.8463	-490	-29.697	-490	-29.216	-490	-28.142	-490	-25.636	-490	-19.064
-485	-26.4666	-485	-29.464	-485	-28.959	-485	-27.76	-485	-25.007	-485	-18.27
-480	-23.8906	-480	-29.222	-480	-28.666	-480	-27.31	-480	-24.722	-480	-17.502
-475	-24.6768	-475	-28.968	-475	-28.333	-475	-26.684	-475	-23.614	-475	-16.704
-470	-24.1581	-470	-28.687	-470	-27.247	-470	-25.591	-470	-22.346	-470	-15.866
-465	-23.6041	-465	-28.361	-465	-27.766	-465	-24.316	-465	-22.3661	-465	-15.088
-460	-23.0475	-460	-27.695	-460	-26.901	-460	-22.824	-460	-21.537	-460	10.986
-455	-23.822	-455	-27.356	-455	-28.193	-455	-23.457	-455	-20.76	-455	-14.15
-450	-21.3603	-450	-26.498	-450	-27.249	-450	-23.529	-450	-19.914	-450	-12.467
-445	-21.6002	-445	-26.346	-445	-25.858	-445	-22.437	-445	-19.024	-445	-11.012
-440	-20.925	-440	-26.934	-440	-24.462	-440	-22.075	-440	-18.116	-440	-9.7323
-435	-20.6262	-435	-25.406	-435	-23.732	-435	-21.281	-435	-17.219	-435	-8.6037
-430	-20.085	-430	-24.152	-430	-22.953	-430	-20.339	-430	-16.206	-430	-7.4937
-425	-20.1167	-425	-23.826	-425	-22.167	-425	-19.463	-425	-15.282	-425	-6.5917
-420	-17.913	-420	-23.034	-420	-21.338	-420	-18.569	-420	-14.354	-420	-5.7914
-415	-18.293	-415	-22.26	-415	-20.486	-415	-17.67	-415	-13.4614	-415	-5.1146
-410	-17.5452	-410	-21.437	-410	-19.652	-410	-16.75	-410	-13.073	-410	-4.5668
-405	-16.4638	-405	-20.591	-405	-18.686	-405	-15.926	-405	-12.1875	-405	-4.5276
-400	-15.5557	-400	-19.708	-400	-17.818	-400	-14.948	-400	-11.75	-400	-3.5797
-395	-15.4181	-395	-19.043	-395	-16.883	-395	-14.019	-395	-10.8	-395	-3.1889
-390	-13.6686	-390	-17.894	-390	-16.611	-390	-13.664	-390	-10.129	-390	-2.8916
-385	-13.5385	-385	-17.005	-385	-15.438	-385	-12.498	-385	-10.118	-385	-3.4684
-380	-12.6642	-380	-16.072	-380	-13.961	-380	-11.3605	-380	-8.5725	-380	-2.3733
-375	-11.8251	-375	-16.042	-375	-13.056	-375	-11.8637	-375	-7.4483	-375	-2.851
-370	-11.2302	-370	-14.51	-370	-12.308	-370	-10.1566	-370	-6.9252	-370	-1.9441
-365	-10.7519	-365	-13.14	-365	-11.464	-365	-10.259	-365	-6.3602	-365	-1.8446
-360	-9.67029	-360	-12.282	-360	-10.648	-360	-9.87979	-360	-5.8467	-360	-1.7642
-355	-9.61654	-355	-11.54	-355	-9.8616	-355	-8.382	-355	-5.3805	-355	-1.6989
-350	-9.07545	-350	-10.72	-350	-9.1112	-350	-7.3669	-350	-4.9572	-350	-1.6437
-345	-8.11436	-345	-9.9324	-345	-8.3963	-345	-7.98401	-345	-3.873	-345	-1.5882
-340	-7.28492	-340	-9.1764	-340	-7.6814	-340	-5.36628	-340	-3.38	-340	-1.5006
-335	-6.94734	-335	-8.4469	-335	-7.0608	-335	-7.58875	-335	-3.7025	-335	-1.4681
-330	-6.49696	-330	-7.5799	-330	-6.4775	-330	-6.657	-330	-2.1376	-330	-1.963
-325	-5.76899	-325	-7.0989	-325	-5.9328	-325	-4.7615	-325	-3.744	-325	-1.997
-320	-5.35495	-320	-6.5137	-320	-5.3124	-320	-3.8356	-320	-1.5672	-320	-0.5183
-315	-4.92165	-315	-5.9659	-315	-4.2538	-315	-3.6452	-315	-1.36004	-315	-0.5174
-310	-4.59459	-310	-5.4562	-310	-4.9602	-310	-2.8809	-310	-2.0138	-310	-1.9881
-305	-4.40028	-305	-4.001	-305	-3.8444	-305	-1.8511	-305	-1.893	-305	-0.53705
-300	-3.95752	-300	-4.8609	-300	-3.3393	-300	-1.8804	-300	-1.452	-300	-1.09
-295	-3.59824	-295	-3.5277	-295	-5.1382	-295	-0.4516	-295	-1.8154	-295	-2.2287
-290	-3.22095	-290	-3.499	-290	-2.3866	-290	-0.4861	-290	-2.627	-290	-1.809
-285	-2.96069	-285	-2.6835	-285	-1.3847	-285	-2.3286	-285	-1.3038	-285	-0.3106
-280	-2.59113	-280	-5.4677	-280	-0.61591	-280	-1.4391	-280	-1.2878	-280	-0.1629
-275	-2.58101	-275	-2.6817	-275	-1.03747	-275	-0.68207	-275	-1.4229	-275	-2.1857
-270	-2.33201	-270	-1.6281	-270	-0.58428	-270	-0.04598	-270	-0.69412	-270	-1.3607
-265	-2.02545	-265	-0.81731	-265	-1.0303	-265	-0.47714	-265	-0.09107	-265	-0.67481
-260	-1.80583	-260	-0.12449	-260	-1.3844	-260	-0.89804	-260	-0.39916	-260	-0.11278
-255	-1.58852	-255	-0.45884	-255	-1.6274	-255	-1.2262	-255	-0.78766	-255	-0.33811
-250	-1.34082	-250	-0.93886	-250	-1.4361	-250	-1.1298	-250	-0.8151	-250	-0.49159
-245	-1.36711	-245	-1.3239	-245	-1.2659	-245	-0.99293	-245	-0.7129	-245	-0.42548
-240	-1.14734	-240	-1.4936	-240	-1.1148	-240	-0.87199	-240	-0.62319	-240	-0.3681
-235	-1.01358	-235	-1.3147	-235	-0.98092	-235	-0.76533	-235	-0.54456	-235	-0.31838
-230	-0.86686	-230	-1.1559	-230	-0.8625	-230	-0.67132	-230	-0.47569	-230	-0.27536
-225	-0.74813	-225	-1.0151	-225	-0.75792	-225	-0.5886	-225	-0.41542	-225	-0.23815
-220	-0.64683	-220	-0.89068	-220	-0.66567	-220	-0.51592	-220	-0.36277	-220	-0.20602
-215	-0.59243	-215	-0.78083	-215	-0.58435	-215	-0.45207	-215	-0.31674	-215	-0.17825
-210	-0.50955	-210	-0.68397	-210	-0.51278	-210	-0.39604	-210	-0.27659	-210	-0.15431
-205	-0.43335	-205	-0.59871	-205	-0.44985	-205	-0.34693	-205	-0.24157	-205	-0.13369
-200	-0.38544	-200	-0.52372	-200	-0.39456	-200	-0.30391	-200	-0.21103	-200	-0.11593
-195	-0.3171	-195	-0.45787	-195	-0.34598	-195	-0.2662	-195	-0.18442	-195	-0.10062
-190	-0.28724	-190	-0.4001	-190	-0.30336	-190	-0.23319	-190	-0.16124	-190	-0.08743
-185	-0.2203	-185	-0.34946	-185	-0.26593	-185	-0.20431	-185	-0.14104	-185	-0.07604
-180	-0.20344	-180	-0.30509	-180	-0.2331	-180	-0.17903	-180	-0.12342	-180	-0.06622
-175	-0.178	-175	-0.26624	-175	-0.20432	-175	-0.15689	-175	-0.10804	-175	-0.05772
-170	-0.14425	-170	-0.23225	-170	-0.17907	-170	-0.1375	-170	-0.09462	-170	-0.05036
-165	-0.11349	-165	-0.20253	-165	-0.27679	-165	-0.24025	-165	-0.08289	-165	-0.04398
-160	-0.09817	-160	-0.17655	-160	-0.23774	-160	-0.2058	-160	-0.17274	-160	-0.13848
-155	-0.08824	-155	-0.29852	-155	-0.20416	-155	-0.17626	-155	-0.14732	-155	-0.11726
-150	-0.05118	-150	-0.25503	-150	-0.17529	-150	-0.15093	-150	-0.1256	-150	-0.09921
-145	-0.0362	-145	-0.21776	-145	-0.15046	-145	-0.12921	-145	-0.10704	-145	-0.08387
-140	-0.03192	-140	-0.18581	-140	-0.12911	-140	-0.11056	-140	-0.09117	-140	-0.07083
-135	-0.03433	-135	-0.15843	-135	-0.11074	-135	-0.09458	-135	-0.07761	-135	-0.05976
-130	0.01169	-130	-0.13497	-130	-0.09495	-130	-0.08087	-130	-0.06603	-130	-0.05036
-125	-0.00459	-125	-0.11486	-125	-0.08138	-125	-0.06911	-125	-0.05614	-125	-0.04239
-120	0.02841	-120	-0.09765	-120	-0.06972	-120	-0.05905	-120	-0.04771	-120	-0.03564
-115	0.02271	-115	-0.08292	-115	-0.0597	-115	-0.05042	-115	-0.04052	-115	-0.02994
-110	0.02856	-110	-0.07032	-110	-0.05111	-110	-0.04305	-110	-0.03441	-110	-0.02512
-105	0.02655	-105	-0.05956	-105	-0.04374	-105	-0.03674	-105	-0.0292	-105	-0.02105
-100	0.07449	-100	-0.05038	-100	-0.03742	-100	-0.03135	-100	-0.02478	-100	-0.01764
-95	0.06543	-95	-0.04256	-95	-0.032	-95	-0.02675	-95	-0.02102	-95	-0.01476
-90	0.05415	-90	-0.0359	-90	-0.02736	-90	-0.02282	-90	-0.01783	-90	-0.01235
-85	0.07951	-85	-0.03024	-85	-0.02339	-85	-0.01946	-85	-0.01513	-85	-0.01033
-80	0.0931	-80	-0.02544	-80	-0.01999	-80	-0.0166	-80	-0.01284	-80	-0.00864
-75	0.07813	-75	-0.02137	-75	-0.01709	-75	-0.01417	-75	-0.0109	-75	-0.00722
-70	0.12602	-70	-0.01793	-70	-0.0146	-70	-0.01209	-70	-0.00926	-70	-0.00605
-65	0.10492	-65	-0.01502	-65	-0.01248	-65	-0.01033	-65	-0.00788	-65	-0.00506
-60	0.11324	-60	-0.01257	-60	-0.01066	-60	-0.00882	-60	-0.0067	-60	-0.00424
-55	0.13817	-55	-0.01051	-55	-0.00911	-55	-0.00754	-55	-0.00571	-55	-0.00356
-50	0.15505	-50	-0.00877	-50	-0.00779	-50	-0.00644	-50	-0.00487	-50	-0.003
-45	0.15348	-45	-0.00732	-45	-0.00666	-45	-0.00551	-45	-0.00416	-45	-0.00253
-40	0.18772	-40	-0.0061	-40	-0.00569	-40	-0.00472	-40	-0.00355	-40	-0.00214
-35	0.18126	-35	-0.00508	-35	-0.00487	-35	-0.00404	-35	-0.00305	-35	-0.00181
-30	0.18802	-30	-0.00423	-30	-0.00416	-30	-0.00347	-30	-0.00261	-30	-0.00154
-25	0.22022	-25	-0.00352	-25	-0.00356	-25	-0.00298	-25	-0.00225	-25	-0.00132
-20	0.20934	-20	-0.00293	-20	-0.00305	-20	-0.00256	-20	-0.00194	-20	-0.00114
-15	0.22276	-15	-0.00245	-15	-0.00262	-15	-0.0022	-15	-0.00168	-15	-0.000984
-10	0.27409	-10	-0.00205	-10	-0.00224	-10	-0.0019	-10	-0.00145	-10	-0.000857
-5	0.26765	-5	-0.00172	-5	-0.00193	-5	-0.00164	-5	-0.00126	-5	-0.000751
0	0.29047	0	-0.00145	0	-0.00166	0	-0.00142	0	-0.0011	0	-0.000662

## Sheet: MLG_93nmhBN_1
		COMSOL simulations
	experiment		k0=-0.0005 cm/s		k0=-0.0004 cm/s		k0=-0.0003 cm/s		k0=-0.0002 cm/s		k0=-0.0001 cm/s
E(mV)	I(pA)	E(mV)	I (pA)	E(mV)	I (pA)	E(mV)	I (pA)	E(mV)	I (pA)	E(mV)	I (pA)
-700	-24.7911	-700	-25.0838	-700	-25.0716	-700	-25.0344	-700	-24.9417	-700	-24.8512
-695	-24.7426	-695	-25.0785	-695	-24.969	-695	-24.906	-695	-24.7441	-695	-24.1969
-690	-24.7087	-690	-25.0602	-690	-24.9166	-690	-24.8277	-690	-24.6324	-690	-23.9978
-685	-24.6775	-685	-24.9949	-685	-24.8581	-685	-24.7502	-685	-24.529	-685	-23.8062
-680	-24.6597	-680	-24.9371	-680	-24.8049	-680	-24.6818	-680	-24.4256	-680	-23.6337
-675	-24.6149	-675	-24.8794	-675	-24.7532	-675	-24.6149	-675	-24.3322	-675	-23.4772
-670	-24.5001	-670	-24.8186	-670	-24.7076	-670	-24.5548	-670	-24.2463	-670	-23.3328
-665	-24.4948	-665	-24.7661	-665	-24.6688	-665	-24.5024	-665	-24.1688	-665	-23.2028
-660	-24.4698	-660	-24.7152	-660	-24.6339	-660	-24.456	-660	-24.1004	-660	-23.0842
-655	-24.3079	-655	-24.6711	-655	-24.5966	-655	-24.4066	-655	-24.0282	-655	-22.9626
-650	-24.341	-650	-24.6339	-650	-24.5571	-650	-24.3542	-650	-23.9529	-650	-22.8433
-645	-24.2876	-645	-24.5966	-645	-24.5153	-645	-24.2995	-645	-23.8739	-645	-22.7308
-640	-24.0975	-640	-24.5579	-640	-24.4705	-640	-24.2364	-640	-23.7842	-640	-22.6077
-635	-24.1114	-635	-24.5153	-635	-24.4226	-635	-24.1786	-635	-23.7067	-635	-22.5104
-630	-24.1451	-630	-24.4712	-630	-24.3785	-630	-24.1224	-630	-23.6307	-630	-22.4314
-625	-23.9973	-625	-24.4196	-625	-24.3322	-625	-24.0639	-625	-23.5547	-625	-22.3744
-620	-23.9136	-620	-24.3747	-620	-24.2866	-620	-24.0054	-620	-23.4802	-620	-22.3531
-615	-23.9526	-615	-24.3276	-615	-24.2402	-615	-23.9476	-615	-23.4088	-615	-22.3957
-610	-23.7077	-610	-24.2805	-610	-24.1938	-610	-23.8906	-610	-23.3381	-610	-22.5355
-605	-23.681	-605	-24.2318	-605	-24.1467	-605	-23.8336	-605	-23.2712	-605	-22.8441
-600	-23.6804	-600	-24.1847	-600	-24.0996	-600	-23.7789	-600	-23.2112	-600	-23.4414
-595	-23.4279	-595	-24.1361	-595	-24.0502	-595	-23.7219	-595	-23.1633	-595	-21.8014
-590	-23.392	-590	-24.0882	-590	-24.0023	-590	-23.6649	-590	-23.1344	-590	-21.6243
-585	-23.4044	-585	-24.0358	-585	-23.9537	-585	-23.6094	-585	-23.139	-585	-21.4312
-580	-23.0895	-580	-23.9886	-580	-23.9028	-580	-23.5585	-580	-23.202	-580	-21.2329
-575	-23.1191	-575	-23.9392	-575	-23.8511	-575	-23.5174	-575	-23.3601	-575	-21.0284
-570	-23.0111	-570	-23.8876	-570	-23.8017	-570	-23.4954	-570	-23.709	-570	-20.8293
-565	-22.6458	-565	-23.8359	-565	-23.7477	-565	-23.4977	-565	-22.9292	-565	-20.7054
-560	-22.6489	-560	-23.785	-560	-23.7158	-560	-23.5714	-560	-22.8046	-560	-20.5329
-555	-22.646	-555	-23.7287	-555	-23.7082	-555	-23.7401	-555	-22.664	-555	-20.3346
-550	-22.2019	-550	-23.6907	-550	-23.7371	-550	-23.4095	-550	-22.5112	-550	-20.1233
-545	-22.1458	-545	-23.677	-545	-23.8306	-545	-23.2955	-545	-22.3432	-545	-19.8679
-540	-22.2517	-540	-23.696	-540	-22.097	-540	-23.1663	-540	-22.1684	-540	-19.567
-535	-21.5447	-535	-23.7728	-535	-23.5752	-535	-23.0394	-535	-22.0172	-535	-19.2706
-530	-21.4857	-530	-23.9506	-530	-23.4642	-530	-22.8844	-530	-21.8219	-530	-18.8115
-525	-21.3872	-525	-23.5699	-525	-23.3404	-525	-22.7324	-525	-21.6478	-525	-18.4513
-520	-21.1492	-520	-23.4604	-520	-23.1944	-520	-22.553	-520	-21.4274	-520	-18.1564
-515	-20.8771	-515	-23.3366	-515	-23.0485	-515	-22.3866	-515	-21.2116	-515	-17.3493
-510	-20.5954	-510	-23.2058	-510	-22.892	-510	-22.2095	-510	-20.9646	-510	-15.5922
-505	-20.3422	-505	-23.0447	-505	-22.7354	-505	-22.0339	-505	-20.6872	-505	-14.8937
-500	-20.2812	-500	-22.892	-500	-22.5682	-500	-21.8432	-500	-20.352	-500	-15.827
-495	-19.4537	-495	-22.7324	-495	-22.3881	-495	-21.6296	-495	-19.9363	-495	-13.7355
-490	-19.3349	-490	-22.5697	-490	-22.2042	-490	-21.3879	-490	-19.4834	-490	-14.4886
-485	-19.4053	-485	-22.3926	-485	-22.0088	-485	-21.0976	-485	-19.0053	-485	-13.8852
-480	-18.5525	-480	-22.2087	-480	-21.7862	-480	-20.7556	-480	-18.7887	-480	-13.3015
-475	-18.3314	-475	-22.0157	-475	-21.5331	-475	-20.2798	-475	-17.9466	-475	-12.695
-470	-18.2613	-470	-21.8021	-470	-20.7077	-470	-19.4492	-470	-16.983	-470	-12.0582
-465	-17.3706	-465	-21.5544	-465	-21.1022	-465	-18.4802	-465	-16.9982	-465	-11.4669
-460	-17.2473	-460	-21.0482	-460	-20.4448	-460	-17.3462	-460	-16.3681	-460	8.34936
-455	-17.1456	-455	-20.7906	-455	-21.4267	-455	-17.8273	-455	-15.7776	-455	-10.754
-450	-16.3689	-450	-20.1385	-450	-20.7092	-450	-17.882	-450	-15.1346	-450	-9.47492
-445	-15.9095	-445	-20.023	-445	-19.6521	-445	-17.0521	-445	-14.4582	-445	-8.36912
-440	-15.6232	-440	-20.4698	-440	-18.5911	-440	-16.777	-440	-13.7682	-440	-7.39655
-435	-14.9986	-435	-19.3086	-435	-18.0363	-435	-16.1736	-435	-13.0864	-435	-6.53881
-430	-14.787	-430	-18.3555	-430	-17.4443	-430	-15.4576	-430	-12.3166	-430	-5.69521
-425	-14.3916	-425	-18.1078	-425	-16.8469	-425	-14.7919	-425	-11.6143	-425	-5.00969
-420	-13.6157	-420	-17.5058	-420	-16.2169	-420	-14.1124	-420	-10.909	-420	-4.40146
-415	-13.2111	-415	-16.9176	-415	-15.5694	-415	-13.4292	-415	-10.2307	-415	-3.8871
-410	-12.7064	-410	-16.2921	-410	-14.9355	-410	-12.73	-410	-9.93548	-410	-3.47077
-405	-11.9955	-405	-15.6492	-405	-14.2014	-405	-12.1038	-405	-9.2625	-405	-3.44098
-400	-11.6099	-400	-14.9781	-400	-13.5417	-400	-11.3605	-400	-8.93	-400	-2.72057
-395	-11.2174	-395	-14.4727	-395	-12.8311	-395	-10.6544	-395	-8.208	-395	-2.42356
-390	-10.7293	-390	-13.5994	-390	-12.6244	-390	-10.3846	-390	-7.69804	-390	-2.19762
-385	-10.2531	-385	-12.9238	-385	-11.7329	-385	-9.49848	-385	-7.68968	-385	-2.63598
-380	-9.59216	-380	-12.2147	-380	-10.6104	-380	-8.63398	-380	-6.5151	-380	-1.80371
-375	-9.74561	-375	-12.1919	-375	-9.92256	-375	-9.01641	-375	-5.66071	-375	-2.16676
-370	-9.08139	-370	-11.0276	-370	-9.35408	-370	-7.71902	-370	-5.26315	-370	-1.47752
-365	-8.3478	-365	-9.9864	-365	-8.71264	-365	-7.79682	-365	-4.83375	-365	-1.4019
-360	-8.2682	-360	-9.33432	-360	-8.09248	-360	-7.50864	-360	-4.44349	-360	-1.34079
-355	-8.02373	-355	-8.7704	-355	-7.49482	-355	-6.37032	-355	-4.08918	-355	-1.29116
-350	-7.75923	-350	-8.1472	-350	-6.92451	-350	-5.59884	-350	-3.76747	-350	-1.24921
-345	-7.12254	-345	-7.54862	-345	-6.38119	-345	-6.06785	-345	-2.94348	-345	-1.20703
-340	-6.67787	-340	-6.97406	-340	-5.83786	-340	-4.07837	-340	-2.5688	-340	-1.14046
-335	-6.48736	-335	-6.41964	-335	-5.36621	-335	-5.76745	-335	-2.8139	-335	-1.11576
-330	-6.06075	-330	-5.76072	-330	-4.9229	-330	-5.05932	-330	-1.62458	-330	-1.49188
-325	-5.48673	-325	-5.39516	-325	-4.50893	-325	-3.61874	-325	-2.84544	-325	-1.51772
-320	-5.78834	-320	-4.95041	-320	-4.03742	-320	-2.91506	-320	-1.19107	-320	-0.39391
-315	-5.39919	-315	-4.53408	-315	-3.23289	-315	-2.77035	-315	-1.03363	-315	-0.39322
-310	-4.97153	-310	-4.14671	-310	-3.76975	-310	-2.18948	-310	-1.53049	-310	-1.51096
-305	-5.25325	-305	-3.04076	-305	-2.92174	-305	-1.40684	-305	-1.43868	-305	-0.40816
-300	-4.69783	-300	-3.69428	-300	-2.53787	-300	-1.4291	-300	-1.10352	-300	-0.8284
-295	-4.11637	-295	-2.68105	-295	-3.90503	-295	-0.34322	-295	-1.3797	-295	-1.69381
-290	-4.33622	-290	-2.65924	-290	-1.81382	-290	-0.36944	-290	-1.99652	-290	-1.37484
-285	-3.78303	-285	-2.03946	-285	-1.05237	-285	-1.76974	-285	-0.99089	-285	-0.23606
-280	-3.23865	-280	-4.15545	-280	-0.46809	-280	-1.09372	-280	-0.97873	-280	-0.1238
-275	-3.5876	-275	-2.03809	-275	-0.78848	-275	-0.51837	-275	-1.0814	-275	-1.66113
-270	-3.02495	-270	-1.23736	-270	-0.44405	-270	-0.03494	-270	-0.52753	-270	-1.03413
-265	-2.50982	-265	-0.62116	-265	-0.78303	-265	-0.36263	-265	-0.06921	-265	-0.51286
-260	-2.77979	-260	-0.09461	-260	-1.05214	-260	-0.68251	-260	-0.30336	-260	-0.08571
-255	-2.36797	-255	-0.34872	-255	-1.23682	-255	-0.93191	-255	-0.59862	-255	-0.25696
-250	-1.92674	-250	-0.71353	-250	-1.09144	-250	-0.85865	-250	-0.61948	-250	-0.37361
-245	-2.05679	-245	-1.00616	-245	-0.96208	-245	-0.75463	-245	-0.5418	-245	-0.32336
-240	-1.68798	-240	-1.13514	-240	-0.84725	-240	-0.66271	-240	-0.47362	-240	-0.27976
-235	-1.37555	-235	-0.99917	-235	-0.7455	-235	-0.58165	-235	-0.41387	-235	-0.24197
-230	-1.44245	-230	-0.87848	-230	-0.6555	-230	-0.5102	-230	-0.36152	-230	-0.20927
-225	-1.17624	-225	-0.77148	-225	-0.57602	-225	-0.44734	-225	-0.31572	-225	-0.18099
-220	-0.90403	-220	-0.67692	-220	-0.50591	-220	-0.3921	-220	-0.27571	-220	-0.15658
-215	-0.9022	-215	-0.59343	-215	-0.44411	-215	-0.34357	-215	-0.24072	-215	-0.13547
-210	-0.68176	-210	-0.51982	-210	-0.38971	-210	-0.30099	-210	-0.21021	-210	-0.11728
-205	-0.53085	-205	-0.45502	-205	-0.34189	-205	-0.26367	-205	-0.18359	-205	-0.1016
-200	-0.48733	-200	-0.39803	-200	-0.29987	-200	-0.23097	-200	-0.16038	-200	-0.08811
-195	-0.38864	-195	-0.34798	-195	-0.26294	-195	-0.20231	-195	-0.14016	-195	-0.07647
-190	-0.30105	-190	-0.30408	-190	-0.23055	-190	-0.17722	-190	-0.12254	-190	-0.06645
-185	-0.22815	-185	-0.26559	-185	-0.20211	-185	-0.15528	-185	-0.10719	-185	-0.05779
-180	-0.18035	-180	-0.23187	-180	-0.17716	-180	-0.13606	-180	-0.0938	-180	-0.05033
-175	-0.10185	-175	-0.20234	-175	-0.15528	-175	-0.11924	-175	-0.08211	-175	-0.04387
-170	-0.11187	-170	-0.17651	-170	-0.13609	-170	-0.1045	-170	-0.07191	-170	-0.03827
-165	-0.05137	-165	-0.15392	-165	-0.21036	-165	-0.18259	-165	-0.063	-165	-0.03342
-160	-0.03833	-160	-0.13418	-160	-0.18068	-160	-0.15641	-160	-0.13128	-160	-0.10524
-155	-0.02361	-155	-0.22688	-155	-0.15516	-155	-0.13396	-155	-0.11196	-155	-0.08912
-150	-0.01645	-150	-0.19382	-150	-0.13322	-150	-0.11471	-150	-0.09546	-150	-0.0754
-145	0.05976	-145	-0.1655	-145	-0.11435	-145	-0.0982	-145	-0.08135	-145	-0.06374
-140	0.03375	-140	-0.14122	-140	-0.09812	-140	-0.08403	-140	-0.06929	-140	-0.05383
-135	0.01725	-135	-0.12041	-135	-0.08416	-135	-0.07188	-135	-0.05898	-135	-0.04542
-130	0.09348	-130	-0.10258	-130	-0.07216	-130	-0.06146	-130	-0.05018	-130	-0.03827
-125	0.07233	-125	-0.08729	-125	-0.06185	-125	-0.05252	-125	-0.04267	-125	-0.03222
-120	0.06094	-120	-0.07421	-120	-0.05299	-120	-0.04488	-120	-0.03626	-120	-0.02709
-115	0.13169	-115	-0.06302	-115	-0.04537	-115	-0.03832	-115	-0.0308	-115	-0.02275
-110	0.08839	-110	-0.05344	-110	-0.03884	-110	-0.03272	-110	-0.02615	-110	-0.01909
-105	0.06008	-105	-0.04527	-105	-0.03324	-105	-0.02792	-105	-0.02219	-105	-0.016
-100	0.15751	-100	-0.03829	-100	-0.02844	-100	-0.02383	-100	-0.01883	-100	-0.01341
-95	0.12171	-95	-0.03235	-95	-0.02432	-95	-0.02033	-95	-0.01598	-95	-0.01122
-90	0.09168	-90	-0.02728	-90	-0.02079	-90	-0.01734	-90	-0.01355	-90	-0.00939
-85	0.14197	-85	-0.02298	-85	-0.01778	-85	-0.01479	-85	-0.0115	-85	-0.00785
-80	0.11693	-80	-0.01933	-80	-0.01519	-80	-0.01262	-80	-0.00976	-80	-0.00657
-75	0.11831	-75	-0.01624	-75	-0.01299	-75	-0.01077	-75	-0.00828	-75	-0.00549
-70	0.18277	-70	-0.01363	-70	-0.0111	-70	-0.00919	-70	-0.00704	-70	-0.0046
-65	0.16157	-65	-0.01142	-65	-0.00948	-65	-0.00785	-65	-0.00599	-65	-0.00385
-60	0.14693	-60	-0.00955	-60	-0.0081	-60	-0.0067	-60	-0.00509	-60	-0.00322
-55	0.18096	-55	-0.00799	-55	-0.00692	-55	-0.00573	-55	-0.00434	-55	-0.00271
-50	0.1839	-50	-0.00667	-50	-0.00592	-50	-0.00489	-50	-0.0037	-50	-0.00228
-45	0.15588	-45	-0.00556	-45	-0.00506	-45	-0.00419	-45	-0.00316	-45	-0.00192
-40	0.22693	-40	-0.00464	-40	-0.00432	-40	-0.00359	-40	-0.0027	-40	-0.00163
-35	0.17248	-35	-0.00386	-35	-0.0037	-35	-0.00307	-35	-0.00232	-35	-0.00138
-30	0.1848	-30	-0.00321	-30	-0.00316	-30	-0.00264	-30	-0.00198	-30	-0.00117
-25	0.20806	-25	-0.00268	-25	-0.00271	-25	-0.00226	-25	-0.00171	-25	-0.001
-20	0.18706	-20	-0.00223	-20	-0.00232	-20	-0.00195	-20	-0.00147	-20	-0.0008664
-15	0.24481	-15	-0.00186	-15	-0.00199	-15	-0.00167	-15	-0.00128	-15	-0.00074784
-10	0.28099	-10	-0.00156	-10	-0.0017	-10	-0.00144	-10	-0.0011	-10	-0.00065132
-5	0.29087	-5	-0.00131	-5	-0.00147	-5	-0.00125	-5	-0.0009576	-5	-0.00057076
0	0.3147	0	-0.0011	0	-0.00126	0	-0.00108	0	-0.000836	0	-0.00050312

## Sheet: MLG_93nmhBN_2
		COMSOL simulations
	experiment		k0=-0.0005 cm/s		k0=-0.0004 cm/s		k0=-0.0003 cm/s		k0=-0.0002 cm/s		k0=-0.0001 cm/s
E(mV)	I(pA)	E(mV)	I (pA)	E(mV)	I (pA)	E(mV)	I (pA)	E(mV)	I (pA)
-700	-28.9662	-700	-29.7045	-700	-29.6901	-700	-29.646	-700	-28.2235	-700	-29.4291
-695	-28.9328	-695	-29.6982	-695	-29.5686	-695	-29.4939	-695	-27.9999	-695	-28.6542
-690	-28.8853	-690	-29.6766	-690	-29.5065	-690	-29.4012	-690	-27.8735	-690	-28.4184
-685	-28.8678	-685	-29.5992	-685	-29.4372	-685	-29.3094	-685	-27.7565	-685	-28.1916
-680	-28.7822	-680	-29.5308	-680	-29.3742	-680	-29.2284	-680	-27.6395	-680	-27.9873
-675	-28.7707	-675	-29.4624	-675	-29.313	-675	-29.1492	-675	-27.5338	-675	-27.8019
-670	-28.6228	-670	-29.3904	-670	-29.259	-670	-29.0781	-670	-27.4366	-670	-27.6309
-665	-28.6018	-665	-29.3283	-665	-29.2131	-665	-29.016	-665	-27.3489	-665	-27.477
-660	-28.592	-660	-29.268	-660	-29.1717	-660	-28.9611	-660	-27.2715	-660	-27.3366
-655	-28.4464	-655	-29.2158	-655	-29.1276	-655	-28.9026	-655	-27.1898	-655	-27.1926
-650	-28.4068	-650	-29.1717	-650	-29.0808	-650	-28.8405	-650	-27.1046	-650	-27.0513
-645	-28.4169	-645	-29.1276	-645	-29.0313	-645	-28.7757	-645	-27.0152	-645	-26.9181
-640	-28.1882	-640	-29.0817	-640	-28.9782	-640	-28.701	-640	-26.9137	-640	-26.7723
-635	-28.2063	-635	-29.0313	-635	-28.9215	-635	-28.6326	-635	-26.826	-635	-26.6571
-630	-28.1927	-630	-28.9791	-630	-28.8693	-630	-28.566	-630	-26.74	-630	-26.5635
-625	-27.935	-625	-28.9179	-625	-28.8144	-625	-28.4967	-625	-26.654	-625	-26.496
-620	-27.9713	-620	-28.8648	-620	-28.7604	-620	-28.4274	-620	-26.5697	-620	-26.4708
-615	-27.9719	-615	-28.809	-615	-28.7055	-615	-28.359	-615	-26.4889	-615	-26.5212
-610	-27.6494	-610	-28.7532	-610	-28.6506	-610	-28.2915	-610	-26.4089	-610	-26.6868
-605	-27.6355	-605	-28.6956	-605	-28.5948	-605	-28.224	-605	-26.3332	-605	-27.0522
-600	-26.8191	-600	-28.6398	-600	-28.539	-600	-28.1592	-600	-26.2653	-600	-27.7596
-595	-25.576	-595	-28.5822	-595	-28.4805	-595	-28.0917	-595	-26.2111	-595	-25.8174
-590	-25.75	-590	-28.5255	-590	-28.4238	-590	-28.0242	-590	-26.1784	-590	-25.6077
-585	-26.0012	-585	-28.4634	-585	-28.3662	-585	-27.9585	-585	-26.1836	-585	-25.3791
-580	-25.0379	-580	-28.4076	-580	-28.3059	-580	-27.8982	-580	-26.2549	-580	-25.1442
-575	-25.2129	-575	-28.3491	-575	-28.2447	-575	-27.8496	-575	-26.4338	-575	-24.9021
-570	-25.5781	-570	-28.2879	-570	-28.1862	-570	-27.8235	-570	-26.8286	-570	-24.6663
-565	-24.4562	-565	-28.2267	-565	-28.1223	-565	-27.8262	-565	-25.9462	-565	-24.5196
-560	-24.5604	-560	-28.1664	-560	-28.0845	-560	-27.9135	-560	-25.8052	-560	-24.3153
-555	-24.877	-555	-28.0998	-555	-28.0755	-555	-28.1133	-555	-25.6461	-555	-24.0804
-550	-23.5919	-550	-28.0548	-550	-28.1097	-550	-27.7218	-550	-25.4732	-550	-23.8302
-545	-23.6808	-545	-28.0386	-545	-28.2204	-545	-27.5868	-545	-25.2831	-545	-23.5278
-540	-23.9746	-540	-28.0611	-540	-26.1675	-540	-27.4338	-540	-25.0853	-540	-23.1714
-535	-22.6672	-535	-28.152	-535	-27.918	-535	-27.2835	-535	-24.9142	-535	-22.8204
-530	-22.8071	-530	-28.3626	-530	-27.7866	-530	-27.0999	-530	-24.6932	-530	-22.2768
-525	-22.5916	-525	-27.9117	-525	-27.6399	-525	-26.9199	-525	-24.4962	-525	-21.8502
-520	-22.308	-520	-27.7821	-520	-27.4671	-520	-26.7075	-520	-24.2468	-520	-21.501
-515	-21.7317	-515	-27.6354	-515	-27.2943	-515	-26.5104	-515	-24.0026	-515	-20.5452
-510	-21.3843	-510	-27.4806	-510	-27.1089	-510	-26.3007	-510	-23.7231	-510	-18.4644
-505	-21.0505	-505	-27.2898	-505	-26.9235	-505	-26.0928	-505	-23.4092	-505	-17.6373
-500	-21.0821	-500	-27.1089	-500	-26.7255	-500	-25.8669	-500	-23.0299	-500	-18.7425
-495	-19.5269	-495	-26.9199	-495	-26.5122	-495	-25.614	-495	-22.5595	-495	-16.2657
-490	-19.6511	-490	-26.7273	-490	-26.2944	-490	-25.3278	-490	-22.047	-490	-17.1576
-485	-19.6748	-485	-26.5176	-485	-26.0631	-485	-24.984	-485	-21.506	-485	-16.443
-480	-17.9297	-480	-26.2998	-480	-25.7994	-480	-24.579	-480	-21.2609	-480	-15.7518
-475	-17.911	-475	-26.0712	-475	-25.4997	-475	-24.0156	-475	-20.308	-475	-15.0336
-470	-18.0548	-470	-25.8183	-470	-24.5223	-470	-23.0319	-470	-19.2176	-470	-14.2794
-465	-16.2607	-465	-25.5249	-465	-24.9894	-465	-21.8844	-465	-19.2349	-465	-13.5792
-460	-16.4595	-460	-24.9255	-460	-24.2109	-460	-20.5416	-460	-18.5218	-460	9.8874
-455	-16.3115	-455	-24.6204	-455	-25.3737	-455	-21.1113	-455	-17.8536	-455	-12.735
-450	-14.1496	-450	-23.8482	-450	-24.5241	-450	-21.1761	-450	-17.126	-450	-11.2203
-445	-14.4471	-445	-23.7114	-445	-23.2722	-445	-20.1933	-445	-16.3606	-445	-9.9108
-440	-14.362	-440	-24.2406	-440	-22.0158	-440	-19.8675	-440	-15.5798	-440	-8.75907
-435	-12.889	-435	-22.8654	-435	-21.3588	-435	-19.1529	-435	-14.8083	-435	-7.74333
-430	-12.6561	-430	-21.7368	-430	-20.6577	-430	-18.3051	-430	-13.9372	-430	-6.74433
-425	-12.7419	-425	-21.4434	-425	-19.9503	-425	-17.5167	-425	-13.1425	-425	-5.93253
-420	-11.2847	-420	-20.7306	-420	-19.2042	-420	-16.7121	-420	-12.3444	-420	-5.21226
-415	-11.0927	-415	-20.034	-415	-18.4374	-415	-15.903	-415	-11.5768	-415	-4.60314
-410	-10.5911	-410	-19.2933	-410	-17.6868	-410	-15.075	-410	-11.2428	-410	-4.11012
-405	-9.20147	-405	-18.5319	-405	-16.8174	-405	-14.3334	-405	-10.4812	-405	-4.07484
-400	-9.20161	-400	-17.7372	-400	-16.0362	-400	-13.4532	-400	-10.105	-400	-3.22173
-395	-8.80405	-395	-17.1387	-395	-15.1947	-395	-12.6171	-395	-9.288	-395	-2.87001
-390	-8.17176	-390	-16.1046	-390	-14.9499	-390	-12.2976	-390	-8.71094	-390	-2.60244
-385	-7.83858	-385	-15.3045	-385	-13.8942	-385	-11.2482	-385	-8.70148	-385	-3.12156
-380	-7.80081	-380	-14.4648	-380	-12.5649	-380	-10.2244	-380	-7.37235	-380	-2.13597
-375	-7.13508	-375	-14.4378	-375	-11.7504	-375	-10.6773	-375	-6.40554	-375	-2.5659
-370	-6.81048	-370	-13.059	-370	-11.0772	-370	-9.14094	-370	-5.95567	-370	-1.74969
-365	-6.56664	-365	-11.826	-365	-10.3176	-365	-9.23307	-365	-5.46977	-365	-1.66014
-360	-5.55177	-360	-11.0538	-360	-9.5832	-360	-8.89181	-360	-5.02816	-360	-1.58778
-355	-5.09095	-355	-10.386	-355	-8.87544	-355	-7.5438	-355	-4.62723	-355	-1.52901
-350	-4.9198	-350	-9.648	-350	-8.20008	-350	-6.63021	-350	-4.26319	-350	-1.47933
-345	-4.32516	-345	-8.93916	-345	-7.55667	-345	-7.18561	-345	-3.33078	-345	-1.42938
-340	-4.06491	-340	-8.25876	-340	-6.91326	-340	-4.82965	-340	-2.9068	-340	-1.35054
-335	-3.58903	-335	-7.60221	-335	-6.35472	-335	-6.82988	-335	-3.18415	-335	-1.32129
-330	-3.33487	-330	-6.82191	-330	-5.82975	-330	-5.9913	-330	-1.83834	-330	-1.7667
-325	-3.2313	-325	-6.38901	-325	-5.33952	-325	-4.28535	-325	-3.21984	-325	-1.7973
-320	-2.61457	-320	-5.86233	-320	-4.78116	-320	-3.45204	-320	-1.34779	-320	-0.46647
-315	-2.5445	-315	-5.36931	-315	-3.82842	-315	-3.28068	-315	-1.16963	-315	-0.46566
-310	-2.3512	-310	-4.91058	-310	-4.46418	-310	-2.59281	-310	-1.73187	-310	-1.78929
-305	-2.05209	-305	-3.6009	-305	-3.45996	-305	-1.66599	-305	-1.62798	-305	-0.48335
-300	-1.93995	-300	-4.37481	-300	-3.00537	-300	-1.69236	-300	-1.24872	-300	-0.981
-295	-1.86901	-295	-3.17493	-295	-4.62438	-295	-0.40644	-295	-1.56124	-295	-2.00583
-290	-1.55836	-290	-3.1491	-290	-2.14794	-290	-0.43749	-290	-2.25922	-290	-1.6281
-285	-1.42405	-285	-2.41515	-285	-1.24623	-285	-2.09574	-285	-1.12127	-285	-0.27954
-280	-1.35073	-280	-4.92093	-280	-0.55432	-280	-1.29519	-280	-1.10751	-280	-0.14661
-275	-1.13748	-275	-2.41353	-275	-0.93372	-275	-0.61386	-275	-1.22369	-275	-1.96713
-270	-1.06828	-270	-1.46529	-270	-0.52585	-270	-0.04138	-270	-0.59694	-270	-1.22463
-265	-0.97902	-265	-0.73558	-265	-0.92727	-265	-0.42943	-265	-0.07832	-265	-0.60733
-260	-0.82991	-260	-0.11204	-260	-1.24596	-260	-0.80824	-260	-0.34328	-260	-0.1015
-255	-0.79698	-255	-0.41296	-255	-1.46466	-255	-1.10358	-255	-0.67739	-255	-0.3043
-250	-0.7124	-250	-0.84497	-250	-1.29249	-250	-1.01682	-250	-0.70099	-250	-0.44243
-245	-0.62124	-245	-1.19151	-245	-1.13931	-245	-0.89364	-245	-0.61309	-245	-0.38293
-240	-0.55173	-240	-1.34424	-240	-1.00332	-240	-0.78479	-240	-0.53594	-240	-0.33129
-235	-0.55452	-235	-1.18323	-235	-0.88283	-235	-0.6888	-235	-0.46832	-235	-0.28654
-230	-0.47211	-230	-1.04031	-230	-0.77625	-230	-0.60419	-230	-0.40909	-230	-0.24782
-225	-0.45104	-225	-0.91359	-225	-0.68213	-225	-0.52974	-225	-0.35726	-225	-0.21434
-220	-0.41156	-220	-0.80161	-220	-0.5991	-220	-0.46433	-220	-0.31198	-220	-0.18542
-215	-0.33946	-215	-0.70275	-215	-0.52592	-215	-0.40686	-215	-0.2724	-215	-0.16042
-210	-0.33101	-210	-0.61557	-210	-0.4615	-210	-0.35644	-210	-0.23787	-210	-0.13888
-205	-0.32369	-205	-0.53884	-205	-0.40487	-205	-0.31224	-205	-0.20775	-205	-0.12032
-200	-0.26765	-200	-0.47135	-200	-0.3551	-200	-0.27352	-200	-0.18149	-200	-0.10434
-195	-0.25737	-195	-0.41208	-195	-0.31138	-195	-0.23958	-195	-0.1586	-195	-0.09056
-190	-0.22031	-190	-0.36009	-190	-0.27302	-190	-0.20987	-190	-0.13867	-190	-0.07869
-185	-0.21334	-185	-0.31451	-185	-0.23934	-185	-0.18388	-185	-0.12129	-185	-0.06844
-180	-0.20013	-180	-0.27458	-180	-0.20979	-180	-0.16113	-180	-0.10614	-180	-0.0596
-175	-0.17438	-175	-0.23962	-175	-0.18389	-175	-0.1412	-175	-0.09291	-175	-0.05195
-170	-0.16173	-170	-0.20903	-170	-0.16116	-170	-0.12375	-170	-0.08137	-170	-0.04532
-165	-0.16146	-165	-0.18228	-165	-0.24911	-165	-0.21623	-165	-0.07129	-165	-0.03958
-160	-0.14143	-160	-0.1589	-160	-0.21397	-160	-0.18522	-160	-0.14856	-160	-0.12463
-155	-0.14395	-155	-0.26867	-155	-0.18374	-155	-0.15863	-155	-0.1267	-155	-0.10553
-150	-0.14635	-150	-0.22953	-150	-0.15776	-150	-0.13584	-150	-0.10802	-150	-0.08929
-145	-0.1169	-145	-0.19598	-145	-0.13541	-145	-0.11629	-145	-0.09205	-145	-0.07548
-140	-0.12073	-140	-0.16723	-140	-0.1162	-140	-0.0995	-140	-0.07841	-140	-0.06375
-135	-0.10458	-135	-0.14259	-135	-0.09967	-135	-0.08512	-135	-0.06674	-135	-0.05378
-130	-0.1119	-130	-0.12147	-130	-0.08546	-130	-0.07278	-130	-0.05679	-130	-0.04532
-125	-0.09607	-125	-0.10337	-125	-0.07324	-125	-0.0622	-125	-0.04828	-125	-0.03815
-120	-0.11094	-120	-0.08789	-120	-0.06275	-120	-0.05314	-120	-0.04103	-120	-0.03208
-115	-0.10638	-115	-0.07463	-115	-0.05373	-115	-0.04538	-115	-0.03485	-115	-0.02695
-110	-0.0758	-110	-0.06329	-110	-0.046	-110	-0.03875	-110	-0.02959	-110	-0.02261
-105	-0.07035	-105	-0.0536	-105	-0.03937	-105	-0.03307	-105	-0.02511	-105	-0.01895
-100	-0.06604	-100	-0.04534	-100	-0.03368	-100	-0.02822	-100	-0.02131	-100	-0.01588
-95	-0.068	-95	-0.0383	-95	-0.0288	-95	-0.02407	-95	-0.01808	-95	-0.01328
-90	-0.03238	-90	-0.03231	-90	-0.02462	-90	-0.02054	-90	-0.01533	-90	-0.01112
-85	-0.06837	-85	-0.02722	-85	-0.02105	-85	-0.01751	-85	-0.01301	-85	-0.0093
-80	-0.03726	-80	-0.0229	-80	-0.01799	-80	-0.01494	-80	-0.01104	-80	-0.00778
-75	-0.06358	-75	-0.01923	-75	-0.01538	-75	-0.01275	-75	-0.00937	-75	-0.0065
-70	-0.05044	-70	-0.01614	-70	-0.01314	-70	-0.01088	-70	-0.00796	-70	-0.00545
-65	-0.06068	-65	-0.01352	-65	-0.01123	-65	-0.0093	-65	-0.00678	-65	-0.00455
-60	-0.04323	-60	-0.01131	-60	-0.00959	-60	-0.00794	-60	-0.00576	-60	-0.00382
-55	-0.05269	-55	-0.00946	-55	-0.0082	-55	-0.00679	-55	-0.00491	-55	-0.0032
-50	-0.04893	-50	-0.00789	-50	-0.00701	-50	-0.0058	-50	-0.00419	-50	-0.0027
-45	-0.03261	-45	-0.00659	-45	-0.00599	-45	-0.00496	-45	-0.00358	-45	-0.00228
-40	-0.02794	-40	-0.00549	-40	-0.00512	-40	-0.00425	-40	-0.00305	-40	-0.00193
-35	-0.01991	-35	-0.00457	-35	-0.00438	-35	-0.00364	-35	-0.00262	-35	-0.00163
-30	-0.01724	-30	-0.00381	-30	-0.00374	-30	-0.00312	-30	-0.00224	-30	-0.00139
-25	-0.00923	-25	-0.00317	-25	-0.0032	-25	-0.00268	-25	-0.00193	-25	-0.00119
-20	-0.00968	-20	-0.00264	-20	-0.00275	-20	-0.0023	-20	-0.00167	-20	-0.00103
-15	-0.01489	-15	-0.0022	-15	-0.00236	-15	-0.00198	-15	-0.00144	-15	-0.0008856
-10	0.00183	-10	-0.00185	-10	-0.00202	-10	-0.00171	-10	-0.00125	-10	-0.0007713
-5	-0.01087	-5	-0.00155	-5	-0.00174	-5	-0.00148	-5	-0.00108	-5	-0.0006759
0	0.03107	0	-0.00131	0	-0.00149	0	-0.00128	0	-0.000946	0	-0.0005958

## Sheet: MLG_93nmhBN_3
		COMSOL simulations
	experiment		k0=-0.0005 cm/s		k0=-0.0004 cm/s		k0=-0.0003 cm/s		k0=-0.0002 cm/s		k0=-0.0001 cm/s
E(mV)	I(pA)	E(mV)	I (pA)	E(mV)	I (pA)	E(mV)	I (pA)	E(mV)	I (pA)	E(mV)	I (pA)
-700	-37.2676	-700	-37.9558	-700	-37.9374	-700	-37.881	-700	-37.7407	-700	-37.6039
-695	-37.1899	-695	-37.9477	-695	-37.7821	-695	-37.6867	-695	-37.4417	-695	-36.6137
-690	-37.1394	-690	-37.9201	-690	-37.7028	-690	-37.5682	-690	-37.2726	-690	-36.3124
-685	-37.073	-685	-37.8212	-685	-37.6142	-685	-37.4509	-685	-37.1163	-685	-36.0226
-680	-37.0505	-680	-37.7338	-680	-37.5337	-680	-37.3474	-680	-36.9599	-680	-35.7615
-675	-37.0206	-675	-37.6464	-675	-37.4555	-675	-37.2462	-675	-36.8184	-675	-35.5247
-670	-36.8752	-670	-37.5544	-670	-37.3865	-670	-37.1553	-670	-36.6885	-670	-35.3062
-665	-36.8539	-665	-37.4751	-665	-37.3278	-665	-37.076	-665	-36.5712	-665	-35.1095
-660	-36.8301	-660	-37.398	-660	-37.2749	-660	-37.0059	-660	-36.4676	-660	-34.9301
-655	-36.6611	-655	-37.3313	-655	-37.2186	-655	-36.9311	-655	-36.3584	-655	-34.7461
-650	-36.6293	-650	-37.2749	-650	-37.1588	-650	-36.8518	-650	-36.2445	-650	-34.5656
-645	-36.6561	-645	-37.2186	-645	-37.0956	-645	-36.7689	-645	-36.1249	-645	-34.3954
-640	-36.4082	-640	-37.16	-640	-37.0277	-640	-36.6735	-640	-35.9892	-640	-34.209
-635	-36.4521	-635	-37.0956	-635	-36.9552	-635	-36.5861	-635	-35.8719	-635	-34.0618
-630	-36.499	-630	-37.0288	-630	-36.8886	-630	-36.501	-630	-35.757	-630	-33.9423
-625	-36.2663	-625	-36.9507	-625	-36.8184	-625	-36.4124	-625	-35.642	-625	-33.856
-620	-36.2208	-620	-36.8828	-620	-36.7494	-620	-36.3239	-620	-35.5292	-620	-33.8238
-615	-36.2789	-615	-36.8115	-615	-36.6793	-615	-36.2365	-615	-35.4211	-615	-33.8882
-610	-35.9643	-610	-36.7402	-610	-36.6091	-610	-36.1502	-610	-35.3142	-610	-34.0998
-605	-36.077	-605	-36.6666	-605	-36.5378	-605	-36.064	-605	-35.213	-605	-34.5667
-600	-35.9907	-600	-36.5953	-600	-36.4665	-600	-35.9812	-600	-35.1221	-600	-35.4706
-595	-35.3741	-595	-36.5217	-595	-36.3918	-595	-35.895	-595	-35.0497	-595	-32.9889
-590	-35.4228	-590	-36.4492	-590	-36.3193	-590	-35.8087	-590	-35.006	-590	-32.721
-585	-35.5091	-585	-36.3699	-585	-36.2457	-585	-35.7248	-585	-35.0129	-585	-32.4288
-580	-34.877	-580	-36.2986	-580	-36.1686	-580	-35.6477	-580	-35.1084	-580	-32.1287
-575	-34.907	-575	-36.2238	-575	-36.0904	-575	-35.5856	-575	-35.3475	-575	-31.8194
-570	-35.01	-570	-36.1457	-570	-36.0157	-570	-35.5523	-570	-35.8754	-570	-31.518
-565	-34.3938	-565	-36.0675	-565	-35.934	-565	-35.5557	-565	-34.6955	-565	-31.3306
-560	-34.3659	-560	-35.9904	-560	-35.8858	-560	-35.6673	-560	-34.5069	-560	-31.0695
-555	-34.5181	-555	-35.9053	-555	-35.8743	-555	-35.9226	-555	-34.2942	-555	-30.7694
-550	-33.6297	-550	-35.8478	-550	-35.9179	-550	-35.4223	-550	-34.063	-550	-30.4497
-545	-33.7767	-545	-35.8271	-545	-36.0594	-545	-35.2498	-545	-33.8088	-545	-30.0633
-540	-33.7884	-540	-35.8558	-540	-33.4363	-540	-35.0543	-540	-33.5444	-540	-29.6079
-535	-32.8461	-535	-35.972	-535	-35.673	-535	-34.8623	-535	-33.3155	-535	-29.1594
-530	-32.9619	-530	-36.2411	-530	-35.5051	-530	-34.6277	-530	-33.02	-530	-28.4648
-525	-32.5238	-525	-35.6649	-525	-35.3177	-525	-34.3976	-525	-32.7566	-525	-27.9197
-520	-32.2124	-520	-35.4993	-520	-35.0969	-520	-34.1262	-520	-32.4231	-520	-27.4735
-515	-31.8382	-515	-35.3119	-515	-34.876	-515	-33.8744	-515	-32.0965	-515	-26.2522
-510	-31.2633	-510	-35.1141	-510	-34.6392	-510	-33.6065	-510	-31.7228	-510	-23.5934
-505	-30.8778	-505	-34.8703	-505	-34.4023	-505	-33.3408	-505	-31.303	-505	-22.5365
-500	-30.8385	-500	-34.6392	-500	-34.1493	-500	-33.0521	-500	-30.7959	-500	-23.9488
-495	-29.1149	-495	-34.3976	-495	-33.8767	-495	-32.729	-495	-30.1668	-495	-20.784
-490	-28.985	-490	-34.1516	-490	-33.5984	-490	-32.3633	-490	-29.4814	-490	-21.9236
-485	-29.1308	-485	-33.8836	-485	-33.3028	-485	-31.924	-485	-28.7581	-485	-21.0105
-480	-27.1558	-480	-33.6053	-480	-32.9659	-480	-31.4065	-480	-28.4303	-480	-20.1273
-475	-27.3185	-475	-33.3132	-475	-32.5829	-475	-30.6866	-475	-27.1561	-475	-19.2096
-470	-27.1315	-470	-32.99	-470	-31.3341	-470	-29.4296	-470	-25.6979	-470	-18.2459
-465	-25.2036	-465	-32.6151	-465	-31.9309	-465	-27.9634	-465	-25.721	-465	-17.3512
-460	-25.0458	-460	-31.8493	-460	-30.9362	-460	-26.2476	-460	-24.7675	-460	12.6339
-455	-24.9407	-455	-31.4594	-455	-32.422	-455	-26.9755	-455	-23.874	-455	-16.2725
-450	-22.7625	-450	-30.4727	-450	-31.3363	-450	-27.0584	-450	-22.9011	-450	-14.337
-445	-22.3903	-445	-30.2979	-445	-29.7367	-445	-25.8026	-445	-21.8776	-445	-12.6638
-440	-22.2428	-440	-30.9741	-440	-28.1313	-440	-25.3863	-440	-20.8334	-440	-11.1921
-435	-20.1901	-435	-29.2169	-435	-27.2918	-435	-24.4732	-435	-19.8019	-435	-9.89425
-430	-20.1092	-430	-27.7748	-430	-26.3959	-430	-23.3898	-430	-18.6369	-430	-8.61775
-425	-19.5336	-425	-27.3999	-425	-25.492	-425	-22.3824	-425	-17.5743	-425	-7.58045
-420	-17.4021	-420	-26.4891	-420	-24.5387	-420	-21.3544	-420	-16.5071	-420	-6.66011
-415	-17.4721	-415	-25.599	-415	-23.5589	-415	-20.3205	-415	-15.4806	-415	-5.88179
-410	-16.8443	-410	-24.6526	-410	-22.5998	-410	-19.2625	-410	-15.034	-410	-5.25182
-405	-15.2892	-405	-23.6796	-405	-21.4889	-405	-18.3149	-405	-14.0156	-405	-5.20674
-400	-14.723	-400	-22.6642	-400	-20.4907	-400	-17.1902	-400	-13.5125	-400	-4.11665
-395	-14.3248	-395	-21.8995	-395	-19.4154	-395	-16.1218	-395	-12.42	-395	-3.66723
-390	-13.1298	-390	-20.5781	-390	-19.1027	-390	-15.7136	-390	-11.6484	-390	-3.32534
-385	-12.1727	-385	-19.5557	-385	-17.7537	-385	-14.3727	-385	-11.6357	-385	-3.98866
-380	-11.7246	-380	-18.4828	-380	-16.0552	-380	-13.0646	-380	-9.85837	-380	-2.72929
-375	-10.5502	-375	-18.4483	-375	-15.0144	-375	-13.6433	-375	-8.56554	-375	-3.27865
-370	-10.225	-370	-16.6865	-370	-14.1542	-370	-11.6801	-370	-7.96398	-370	-2.23571
-365	-9.70271	-365	-15.111	-365	-13.1836	-365	-11.7978	-365	-7.31423	-365	-2.12129
-360	-8.52196	-360	-14.1243	-360	-12.2452	-360	-11.3618	-360	-6.7237	-360	-2.02883
-355	-8.25547	-355	-13.271	-355	-11.3408	-355	-9.6393	-355	-6.18757	-355	-1.95374
-350	-7.66092	-350	-12.328	-350	-10.4779	-350	-8.47194	-350	-5.70078	-350	-1.89025
-345	-7.16648	-345	-11.4223	-345	-9.65574	-345	-9.18161	-345	-4.45395	-345	-1.82643
-340	-6.54523	-340	-10.5529	-340	-8.83361	-340	-6.17122	-340	-3.887	-340	-1.72569
-335	-5.65191	-335	-9.71393	-335	-8.11992	-335	-8.72706	-335	-4.25787	-335	-1.68831
-330	-5.32311	-330	-8.71688	-330	-7.44912	-330	-7.65555	-330	-2.45824	-330	-2.25745
-325	-5.0724	-325	-8.16373	-325	-6.82272	-325	-5.47572	-325	-4.3056	-325	-2.29655
-320	-4.52279	-320	-7.49075	-320	-6.10926	-320	-4.41094	-320	-1.80228	-320	-0.59604
-315	-4.14083	-315	-6.86078	-315	-4.89187	-315	-4.19198	-315	-1.56405	-315	-0.59501
-310	-3.69264	-310	-6.27463	-310	-5.70423	-310	-3.31303	-310	-2.31587	-310	-2.28631
-305	-3.31204	-305	-4.60115	-305	-4.42106	-305	-2.12877	-305	-2.17695	-305	-0.61761
-300	-3.05228	-300	-5.59003	-300	-3.8402	-300	-2.16246	-300	-1.6698	-300	-1.2535
-295	-2.7898	-295	-4.05685	-295	-5.90893	-295	-0.51934	-295	-2.08771	-295	-2.563
-290	-2.52401	-290	-4.02385	-290	-2.74459	-290	-0.55901	-290	-3.02105	-290	-2.08035
-285	-2.34799	-285	-3.08602	-285	-1.5924	-285	-2.67789	-285	-1.49937	-285	-0.35719
-280	-2.13109	-280	-6.28785	-280	-0.7083	-280	-1.65497	-280	-1.48097	-280	-0.18733
-275	-1.87883	-275	-3.08396	-275	-1.19309	-275	-0.78438	-275	-1.63633	-275	-2.51356
-270	-1.67544	-270	-1.87232	-270	-0.67192	-270	-0.05288	-270	-0.79824	-270	-1.56481
-265	-1.51888	-265	-0.93991	-265	-1.18484	-265	-0.54871	-265	-0.10473	-265	-0.77603
-260	-1.26491	-260	-0.14316	-260	-1.59206	-260	-1.03275	-260	-0.45903	-260	-0.1297
-255	-1.19853	-255	-0.52767	-255	-1.87151	-255	-1.41013	-255	-0.90581	-255	-0.38883
-250	-1.06362	-250	-1.07969	-250	-1.65151	-250	-1.29927	-250	-0.93737	-250	-0.56533
-245	-0.87706	-245	-1.52248	-245	-1.45578	-245	-1.14187	-245	-0.81983	-245	-0.4893
-240	-0.77052	-240	-1.71764	-240	-1.28202	-240	-1.00279	-240	-0.71667	-240	-0.42331
-235	-0.72669	-235	-1.5119	-235	-1.12806	-235	-0.88013	-235	-0.62624	-235	-0.36614
-230	-0.63078	-230	-1.32928	-230	-0.99187	-230	-0.77202	-230	-0.54704	-230	-0.31666
-225	-0.56622	-225	-1.16736	-225	-0.87161	-225	-0.67689	-225	-0.47773	-225	-0.27387
-220	-0.50683	-220	-1.02428	-220	-0.76552	-220	-0.59331	-220	-0.41719	-220	-0.23692
-215	-0.45054	-215	-0.89795	-215	-0.672	-215	-0.51988	-215	-0.36425	-215	-0.20499
-210	-0.41398	-210	-0.78657	-210	-0.5897	-210	-0.45545	-210	-0.31808	-210	-0.17746
-205	-0.3774	-205	-0.68852	-205	-0.51733	-205	-0.39897	-205	-0.27781	-205	-0.15374
-200	-0.31145	-200	-0.60228	-200	-0.45374	-200	-0.3495	-200	-0.24268	-200	-0.13332
-195	-0.27531	-195	-0.52655	-195	-0.39788	-195	-0.30613	-195	-0.21208	-195	-0.11571
-190	-0.26723	-190	-0.46012	-190	-0.34886	-190	-0.26817	-190	-0.18543	-190	-0.10054
-185	-0.23013	-185	-0.40188	-185	-0.30582	-185	-0.23496	-185	-0.1622	-185	-0.08745
-180	-0.21605	-180	-0.35085	-180	-0.26807	-180	-0.20588	-180	-0.14193	-180	-0.07615
-175	-0.17196	-175	-0.30618	-175	-0.23497	-175	-0.18042	-175	-0.12425	-175	-0.06638
-170	-0.15355	-170	-0.26709	-170	-0.20593	-170	-0.15812	-170	-0.10881	-170	-0.05791
-165	-0.14076	-165	-0.23291	-165	-0.31831	-165	-0.27629	-165	-0.09532	-165	-0.05058
-160	-0.12076	-160	-0.20303	-160	-0.2734	-160	-0.23667	-160	-0.19865	-160	-0.15925
-155	-0.10806	-155	-0.3433	-155	-0.23478	-155	-0.2027	-155	-0.16942	-155	-0.13485
-150	-0.10932	-150	-0.29328	-150	-0.20158	-150	-0.17357	-150	-0.14444	-150	-0.11409
-145	-0.0793	-145	-0.25042	-145	-0.17303	-145	-0.14859	-145	-0.1231	-145	-0.09645
-140	-0.05728	-140	-0.21368	-140	-0.14848	-140	-0.12714	-140	-0.10485	-140	-0.08145
-135	-0.04788	-135	-0.18219	-135	-0.12735	-135	-0.10877	-135	-0.08925	-135	-0.06872
-130	-0.03023	-130	-0.15522	-130	-0.10919	-130	-0.093	-130	-0.07593	-130	-0.05791
-125	-0.0128	-125	-0.13209	-125	-0.09359	-125	-0.07948	-125	-0.06456	-125	-0.04875
-120	-0.04204	-120	-0.1123	-120	-0.08018	-120	-0.06791	-120	-0.05487	-120	-0.04099
-115	-0.00582	-115	-0.09536	-115	-0.06865	-115	-0.05798	-115	-0.0466	-115	-0.03443
-110	0.01862	-110	-0.08087	-110	-0.05878	-110	-0.04951	-110	-0.03957	-110	-0.02889
-105	0.02163	-105	-0.06849	-105	-0.0503	-105	-0.04225	-105	-0.03358	-105	-0.02421
-100	0.04815	-100	-0.05794	-100	-0.04303	-100	-0.03605	-100	-0.0285	-100	-0.02029
-95	0.04678	-95	-0.04894	-95	-0.0368	-95	-0.03076	-95	-0.02417	-95	-0.01697
-90	0.04763	-90	-0.04128	-90	-0.03146	-90	-0.02624	-90	-0.0205	-90	-0.0142
-85	0.11527	-85	-0.03478	-85	-0.0269	-85	-0.02238	-85	-0.0174	-85	-0.01188
-80	0.09152	-80	-0.02926	-80	-0.02299	-80	-0.01909	-80	-0.01477	-80	-0.00994
-75	0.07366	-75	-0.02458	-75	-0.01965	-75	-0.0163	-75	-0.01253	-75	-0.0083
-70	0.09984	-70	-0.02062	-70	-0.01679	-70	-0.0139	-70	-0.01065	-70	-0.00696
-65	0.12459	-65	-0.01727	-65	-0.01435	-65	-0.01188	-65	-0.00906	-65	-0.00582
-60	0.09909	-60	-0.01446	-60	-0.01226	-60	-0.01014	-60	-0.00771	-60	-0.00488
-55	0.12122	-55	-0.01209	-55	-0.01048	-55	-0.00867	-55	-0.00657	-55	-0.00409
-50	0.13329	-50	-0.01009	-50	-0.00896	-50	-0.00741	-50	-0.0056	-50	-0.00345
-45	0.14054	-45	-0.00842	-45	-0.00766	-45	-0.00634	-45	-0.00478	-45	-0.00291
-40	0.1807	-40	-0.00701	-40	-0.00654	-40	-0.00543	-40	-0.00408	-40	-0.00246
-35	0.19333	-35	-0.00584	-35	-0.0056	-35	-0.00465	-35	-0.00351	-35	-0.00208
-30	0.15844	-30	-0.00486	-30	-0.00478	-30	-0.00399	-30	-0.003	-30	-0.00177
-25	0.20079	-25	-0.00405	-25	-0.00409	-25	-0.00343	-25	-0.00259	-25	-0.00152
-20	0.23516	-20	-0.00337	-20	-0.00351	-20	-0.00294	-20	-0.00223	-20	-0.00131
-15	0.22945	-15	-0.00282	-15	-0.00301	-15	-0.00253	-15	-0.00193	-15	-0.00113
-10	0.24893	-10	-0.00236	-10	-0.00258	-10	-0.00218	-10	-0.00167	-10	-0.00098555
-5	0.2557	-5	-0.00198	-5	-0.00222	-5	-0.00189	-5	-0.00145	-5	-0.00086365
0	0.28366	0	-0.00167	0	-0.00191	0	-0.00163	0	-0.00127	0	-0.0007613
