# Supplementary material for: Electronic origin of reorganization energy in interfacial electron transfer
Source: Nature. 2026 Apr 22;653(8113):98–103. doi: 10.1038/s41586-026-10311-2 (PMC13149326; doi:10.1038/s41586-026-10311-2)
Supplement: Supplementary file 7 — Source Data Extended Data Fig. 4 [file 41586_2026_10311_MOESM7_ESM.zip › ExtendedFig4 data/ExtendedFig4_h.xlsx]

## Sheet: Au1
	experiment		E0=-270mV		E0=-265mV		E0=-260mV		E0=-255mV		E0=-250mV		E0=-245mV
E(mV)	I(pA)	E(mV)	I (pA)	E(mV)	I (pA)	E(mV)	I (pA)	E(mV)	I (pA)	E(mV)	E(mV)	I (pA)	E(mV)
-500	-22.2969	-500	-21.081	-500	-21.082	-500	-21.083	-500	-21.085	-500	-21.085	-500	-21.086
-495	-22.2633	-495	-21.08	-495	-21.081	-495	-21.083	-495	-21.084	-495	-21.085	-495	-21.086
-490	-22.14	-490	-21.078	-490	-21.08	-490	-21.082	-490	-21.083	-490	-21.084	-490	-21.085
-485	-22.0086	-485	-21.079	-485	-21.08	-485	-21.081	-485	-21.082	-485	-21.083	-485	-21.085
-480	-21.891	-480	-21.079	-480	-21.08	-480	-21.081	-480	-21.081	-480	-21.083	-480	-21.084
-475	-21.7533	-475	-21.078	-475	-21.08	-475	-21.081	-475	-21.082	-475	-21.082	-475	-21.083
-470	-21.638	-470	-21.076	-470	-21.079	-470	-21.081	-470	-21.082	-470	-21.083	-470	-21.083
-465	-21.5447	-465	-21.067	-465	-21.071	-465	-21.074	-465	-21.077	-465	-21.078	-465	-21.08
-460	-21.4845	-460	-21.045	-460	-21.052	-460	-21.057	-460	-21.062	-460	-21.066	-460	-21.069
-455	-21.4089	-455	-21.02	-455	-21.031	-455	-21.039	-455	-21.046	-455	-21.052	-455	-21.058
-450	-21.3139	-450	-20.994	-450	-21.009	-450	-21.021	-450	-21.031	-450	-21.039	-450	-21.046
-445	-21.2409	-445	-20.972	-445	-20.989	-445	-21.002	-445	-21.014	-445	-21.026	-445	-21.036
-440	-21.179	-440	-20.941	-440	-20.964	-440	-20.984	-440	-21.001	-440	-21.014	-440	-21.026
-435	-21.0954	-435	-20.908	-435	-20.937	-435	-20.962	-435	-20.982	-435	-20.999	-435	-21.013
-430	-21.0587	-430	-20.876	-430	-20.911	-430	-20.94	-430	-20.965	-430	-20.985	-430	-21.001
-425	-20.9973	-425	-20.842	-425	-20.883	-425	-20.918	-425	-20.946	-425	-20.96	-425	-20.979
-420	-20.9996	-420	-20.802	-420	-20.851	-420	-20.892	-420	-20.923	-420	-20.934	-420	-20.965
-415	-20.925	-415	-20.756	-415	-20.813	-415	-20.86	-415	-20.895	-415	-20.912	-415	-20.946
-410	-20.8726	-410	-20.702	-410	-20.768	-410	-20.824	-410	-20.869	-410	-20.881	-410	-20.925
-405	-20.8571	-405	-20.64	-405	-20.718	-405	-20.783	-405	-20.835	-405	-20.856	-405	-20.902
-400	-20.8467	-400	-20.566	-400	-20.656	-400	-20.731	-400	-20.793	-400	-20.844	-400	-20.86
-395	-20.8006	-395	-20.486	-395	-20.59	-395	-20.677	-395	-20.748	-395	-20.807	-395	-20.847
-390	-20.7694	-390	-20.396	-390	-20.515	-390	-20.614	-390	-20.696	-390	-20.765	-390	-20.821
-385	-20.7332	-385	-20.294	-385	-20.431	-385	-20.544	-385	-20.638	-385	-20.716	-385	-20.781
-380	-20.6988	-380	-20.181	-380	-20.338	-380	-20.467	-380	-20.573	-380	-20.662	-380	-20.736
-375	-20.6796	-375	-20.054	-375	-20.232	-375	-20.38	-375	-20.502	-375	-20.603	-375	-20.686
-370	-20.6246	-370	-19.912	-370	-20.114	-370	-20.282	-370	-20.421	-370	-20.535	-370	-20.63
-365	-20.6064	-365	-19.751	-365	-19.981	-365	-20.169	-365	-20.325	-365	-20.455	-365	-20.562
-360	-20.5648	-360	-19.573	-360	-19.833	-360	-20.048	-360	-20.226	-360	-20.373	-360	-20.495
-355	-20.5467	-355	-19.372	-355	-19.666	-355	-19.909	-355	-20.111	-355	-20.278	-355	-20.416
-350	-20.4962	-350	-19.146	-350	-19.478	-350	-19.753	-350	-19.981	-350	-20.171	-350	-20.327
-345	-20.4373	-345	-18.887	-345	-19.265	-345	-19.576	-345	-19.834	-345	-20.048	-345	-20.226
-340	-20.3511	-340	-18.591	-340	-19.019	-340	-19.374	-340	-19.666	-340	-19.908	-340	-20.109
-335	-20.2917	-335	-18.266	-335	-18.744	-335	-19.14	-335	-19.468	-335	-19.74	-335	-19.968
-330	-20.2035	-330	-17.903	-330	-18.442	-330	-18.89	-330	-19.261	-330	-19.569	-330	-19.822
-325	-20.1033	-325	-17.495	-325	-18.103	-325	-18.607	-325	-19.027	-325	-19.375	-325	-19.664
-320	-19.9396	-320	-17.038	-320	-17.719	-320	-18.289	-320	-18.762	-320	-19.155	-320	-19.482
-315	-19.7954	-315	-16.518	-315	-17.282	-315	-17.921	-315	-18.457	-315	-18.902	-315	-19.272
-310	-19.5387	-310	-15.946	-310	-16.797	-310	-17.513	-310	-18.112	-310	-18.614	-310	-19.031
-305	-19.3266	-305	-15.278	-305	-16.229	-305	-17.04	-305	-17.715	-305	-18.28	-305	-18.754
-300	-19.0177	-300	-14.567	-300	-15.616	-300	-16.508	-300	-17.264	-300	-17.899	-300	-18.433
-295	-18.6927	-295	-13.778	-295	-14.925	-295	-15.915	-295	-16.758	-295	-17.472	-295	-18.073
-290	-18.2616	-290	-12.95	-290	-14.16	-290	-15.248	-290	-16.185	-290	-16.982	-290	-17.657
-285	-17.8123	-285	-12.026	-285	-13.372	-285	-14.534	-285	-15.565	-285	-16.448	-285	-17.2
-280	-17.2962	-280	-11.579	-280	-12.502	-280	-13.743	-280	-14.861	-280	-15.84	-280	-16.676
-275	-16.6772	-275	-10.655	-275	-12.244	-275	-12.968	-275	-14.096	-275	-15.169	-275	-16.099
-270	-15.9223	-270	-10.473	-270	-11.005	-270	-12.886	-270	-13.405	-270	-14.425	-270	-15.449
-265	-15.0636	-265	-9.2285	-265	-10.841	-265	-12.309	-265	-13.506	-265	-13.829	-265	-14.74
-260	-14.2417	-260	-7.9719	-260	-9.6428	-260	-11.18	-260	-12.583	-260	-13.38	-260	-14.242
-255	-13.3418	-255	-6.7403	-255	-8.4411	-255	-10.025	-255	-11.492	-255	-12.834	-255	-6.5739
-250	-12.364	-250	-5.6063	-250	-7.2433	-250	-8.8638	-250	-10.372	-250	-11.776	-250	-9.6753
-245	-11.3853	-245	-4.5913	-245	-6.139	-245	-7.7016	-245	-9.2418	-245	-10.683	-245	-10.401
-240	-10.3857	-240	-3.7136	-240	-5.1463	-240	-6.6211	-240	-8.1179	-240	-9.5848	-240	-10.964
-235	-9.3715	-235	-2.985	-235	-4.2825	-235	-5.6499	-235	-7.059	-235	-8.4915	-235	-9.8876
-230	-8.26373	-230	-2.4084	-230	-3.5636	-230	-4.8056	-230	-6.1148	-230	-7.4078	-230	-8.7886
-225	-7.21709	-225	-1.9123	-225	-2.9206	-225	-4.0242	-225	-5.213	-225	-6.4668	-225	-7.7673
-220	-6.32992	-220	-1.5971	-220	-2.461	-220	-3.4255	-220	-4.4842	-220	-5.627	-220	-6.8359
-215	-5.53192	-215	-1.3813	-215	-2.1165	-215	-2.9481	-215	-3.8775	-215	-4.8991	-215	-6.0021
-210	-4.79687	-210	-1.191	-210	-1.7995	-210	-2.509	-210	-3.2916	-210	-4.2189	-210	-5.2459
-205	-4.09974	-205	-0.8759	-205	-0.262	-205	-0.2523	-205	-0.2394	-205	-0.3149	-205	-4.2611
-200	-3.505	-200	-0.5214	-200	-0.1966	-200	-0.1913	-200	-0.1846	-200	-0.4811	-200	-2.9943
-195	-2.98627	-195	-0.2439	-195	-0.1753	-195	-0.1752	-195	-0.1738	-195	-0.1709	-195	-1.9546
-190	-2.50278	-190	-0.1127	-190	-0.1131	-190	-0.1131	-190	-0.1127	-190	-0.2442	-190	-0.524
-185	-2.11558	-185	-0.5414	-185	-0.5521	-185	-0.5653	-185	-0.5794	-185	-0.5266	-185	-0.2242
-180	-1.81318	-180	-0.1786	-180	-0.1894	-180	-0.2026	-180	-0.2177	-180	-0.4239	-180	2.48925
-175	-1.51489	-175	-0.1255	-175	-0.1154	-175	-1.024	-175	-0.8671	-175	-0.6867	-175	-0.4912
-170	-1.3033	-170	-0.0893	-170	-0.2509	-170	-0.2654	-170	-0.2827	-170	-0.3034	-170	-2.9243
-165	-1.13358	-165	-0.2049	-165	-2.1542	-165	-2.281	-165	-0.2433	-165	-2.6147	-165	-2.8315
-160	-0.97701	-160	-0.1821	-160	-0.1911	-160	-0.202	-160	-0.215	-160	-0.2306	-160	-0.5804
-155	-0.85604	-155	-0.1556	-155	-0.1633	-155	-1.7273	-155	-1.8402	-155	-0.1976	-155	-2.1381
-150	-0.73804	-150	-0.1318	-150	-0.1385	-150	-0.1466	-150	-0.1563	-150	-1.6794	-150	-1.8195
-145	-0.65425	-145	-1.1031	-145	-0.116	-145	-0.1228	-145	-1.3105	-145	-1.4098	-145	-1.529
-140	-0.58968	-140	-0.9284	-140	-0.0977	-140	-1.0355	-140	-1.1059	-140	-1.1906	-140	-1.2927
-135	-0.54222	-135	-0.3306	-135	-0.3725	-135	-0.4231	-135	-0.4841	-135	-0.5579	-135	-0.6469
-130	-0.48999	-130	-0.2344	-130	-0.2695	-130	-0.312	-130	-0.3635	-130	-0.4256	-130	-0.5006
-125	-0.46051	-125	-0.4622	-125	-0.4911	-125	-0.526	-125	-0.5683	-125	-0.6193	-125	-0.681
-120	-0.43149	-120	-0.3706	-120	-0.3948	-120	-0.424	-120	-0.4595	-120	-0.5024	-120	-0.5543
-115	-0.39886	-115	-0.2943	-115	-0.3143	-115	-0.3386	-115	-0.3679	-115	-0.4034	-115	-0.4464
-110	-0.39606	-110	-0.228	-110	-0.2446	-110	-0.2647	-110	-0.289	-110	-0.3185	-110	-0.3542
-105	-0.37629	-105	-0.1749	-105	-0.1886	-105	-0.2052	-105	-0.2253	-105	-0.2497	-105	-0.2793
-100	-0.36993	-100	-0.1331	-100	-0.1444	-100	-0.1581	-100	-0.1747	-100	-0.1948	-100	-0.2192
-95	-0.35939	-95	-0.1007	-95	-0.11	-95	-0.1213	-95	-0.1349	-95	-0.1515	-95	-0.1715
-90	-0.37753	-90	-0.0759	-90	-0.0835	-90	-0.0927	-90	-0.1039	-90	-0.1175	-90	-0.134
-85	-0.36794	-85	-0.057	-85	-0.0632	-85	-0.0707	-85	-0.0799	-85	-0.091	-85	-0.1045
-80	-0.35249	-80	-0.0427	-80	-0.0478	-80	-0.0539	-80	-0.0614	-80	-0.0705	-80	-0.0815
-75	-0.35254	-75	-0.032	-75	-0.0362	-75	-0.0412	-75	-0.0473	-75	-0.0547	-75	-0.0637
-70	-0.34293	-70	-0.0241	-70	-0.0275	-70	-0.0316	-70	-0.0366	-70	-0.0426	-70	-0.0499
-65	-0.33666	-65	-0.0183	-65	-0.021	-65	-0.0243	-65	-0.0284	-65	-0.0333	-65	-0.0392
-60	-0.33774	-60	-0.0139	-60	-0.0162	-60	-0.0189	-60	-0.0222	-60	-0.0261	-60	-0.031
-55	-0.31331	-55	-0.0107	-55	-0.0125	-55	-0.0147	-55	-0.0174	-55	-0.0206	-55	-0.0245
-50	-0.30685	-50	-0.0083	-50	-0.0097	-50	-0.0115	-50	-0.0137	-50	-0.0163	-50	-0.0195
-45	-0.28937	-45	-0.0064	-45	-0.0076	-45	-0.0091	-45	-0.0108	-45	-0.0129	-45	-0.0155
-40	-0.29898	-40	-0.0286	-40	-0.0296	-40	-0.0308	-40	-0.0322	-40	-0.0339	-40	-0.0359
-35	-0.25787	-35	-0.0192	-35	-0.0199	-35	-0.0209	-35	-0.022	-35	-0.0234	-35	-0.0251
-30	-0.2598	-30	-0.0125	-30	-0.0131	-30	-0.0139	-30	-0.0148	-30	-0.0159	-30	-0.0172
-25	-0.2159	-25	-0.0079	-25	-0.0084	-25	-0.009	-25	-0.0098	-25	-0.0106	-25	-0.0118
-20	-0.196	-20	-0.0048	-20	-0.0053	-20	-0.0058	-20	-0.0063	-20	-0.0071	-20	-0.008
-15	-0.16542	-15	-0.0029	-15	-0.0032	-15	-0.0036	-15	-0.0041	-15	-0.0047	-15	-0.0054
-10	-0.10547	-10	-0.0018	-10	-0.002	-10	-0.0023	-10	-0.0027	-10	-0.0032	-10	-0.0038
-5	-0.06657	-5	-0.0011	-5	-0.0013	-5	-0.0016	-5	-0.0019	-5	-0.0023	-5	-0.0027
0	2.1838e-06	0	#######	0	#######	0	-0.0012	0	-0.0014	0	-0.0017	0	-0.0021

## Sheet: Au2
	experiment		E0=-270mV		E0=-265mV		E0=-260mV		E0=-255mV		E0=-250mV		E0=-245mV
E(mV)	I(pA)	E(mV)	I (pA)	E(mV)	I (pA)	E(mV)	I (pA)	E(mV)	I (pA)	E(mV)	E(mV)	I (pA)	E(mV)
-500	-27.0424	-500	-25.9296	-500	-25.9309	-500	-25.9321	-500	-25.9346	-500	-25.9346	-500	-25.9358
-495	-27.1014	-495	-25.9284	-495	-25.9296	-495	-25.9321	-495	-25.9333	-495	-25.9346	-495	-25.9358
-490	-26.9405	-490	-25.9259	-490	-25.9284	-490	-25.9309	-490	-25.9321	-490	-25.9333	-490	-25.9346
-485	-26.7572	-485	-25.9272	-485	-25.9284	-485	-25.9296	-485	-25.9309	-485	-25.9321	-485	-25.9346
-480	-26.5977	-480	-25.9272	-480	-25.9284	-480	-25.9296	-480	-25.9296	-480	-25.9321	-480	-25.9333
-475	-26.4201	-475	-25.9259	-475	-25.9284	-475	-25.9296	-475	-25.9309	-475	-25.9309	-475	-25.9321
-470	-26.2944	-470	-25.9235	-470	-25.9272	-470	-25.9296	-470	-25.9309	-470	-25.9321	-470	-25.9321
-465	-26.1705	-465	-25.9124	-465	-25.9173	-465	-25.921	-465	-25.9247	-465	-25.9259	-465	-25.9284
-460	-26.0698	-460	-25.8853	-460	-25.894	-460	-25.9001	-460	-25.9063	-460	-25.9112	-460	-25.9149
-455	-25.9416	-455	-25.8546	-455	-25.8681	-455	-25.878	-455	-25.8866	-455	-25.894	-455	-25.9013
-450	-25.873	-450	-25.8226	-450	-25.8411	-450	-25.8558	-450	-25.8681	-450	-25.878	-450	-25.8866
-445	-25.7926	-445	-25.7956	-445	-25.8165	-445	-25.8325	-445	-25.8472	-445	-25.862	-445	-25.8743
-440	-25.6009	-440	-25.7574	-440	-25.7857	-440	-25.8103	-440	-25.8312	-440	-25.8472	-440	-25.862
-435	-25.7357	-435	-25.7168	-435	-25.7525	-435	-25.7833	-435	-25.8079	-435	-25.8288	-435	-25.846
-430	-25.5653	-430	-25.6775	-430	-25.7205	-430	-25.7562	-430	-25.787	-430	-25.8116	-430	-25.8312
-425	-25.4968	-425	-25.6357	-425	-25.6861	-425	-25.7291	-425	-25.7636	-425	-25.7808	-425	-25.8042
-420	-25.4318	-420	-25.5865	-420	-25.6467	-420	-25.6972	-420	-25.7353	-420	-25.7488	-420	-25.787
-415	-25.3859	-415	-25.5299	-415	-25.6	-415	-25.6578	-415	-25.7008	-415	-25.7218	-415	-25.7636
-410	-25.3476	-410	-25.4635	-410	-25.5446	-410	-25.6135	-410	-25.6689	-410	-25.6836	-410	-25.7377
-405	-25.3072	-405	-25.3872	-405	-25.4831	-405	-25.5631	-405	-25.6271	-405	-25.6529	-405	-25.7095
-400	-25.2618	-400	-25.2962	-400	-25.4069	-400	-25.4991	-400	-25.5754	-400	-25.6381	-400	-25.6578
-395	-25.2072	-395	-25.1978	-395	-25.3257	-395	-25.4327	-395	-25.52	-395	-25.5926	-395	-25.6418
-390	-25.1871	-390	-25.0871	-390	-25.2335	-390	-25.3552	-390	-25.4561	-390	-25.5409	-390	-25.6098
-385	-25.1496	-385	-24.9616	-385	-25.1301	-385	-25.2691	-385	-25.3847	-385	-25.4807	-385	-25.5606
-380	-25.113	-380	-24.8226	-380	-25.0157	-380	-25.1744	-380	-25.3048	-380	-25.4143	-380	-25.5053
-375	-25.0681	-375	-24.6664	-375	-24.8854	-375	-25.0674	-375	-25.2175	-375	-25.3417	-375	-25.4438
-370	-25.045	-370	-24.4918	-370	-24.7402	-370	-24.9469	-370	-25.1178	-370	-25.2581	-370	-25.3749
-365	-25.0122	-365	-24.2937	-365	-24.5766	-365	-24.8079	-365	-24.9997	-365	-25.1596	-365	-25.2913
-360	-24.9623	-360	-24.0748	-360	-24.3946	-360	-24.659	-360	-24.878	-360	-25.0588	-360	-25.2089
-355	-24.8976	-355	-23.8276	-355	-24.1892	-355	-24.4881	-355	-24.7365	-355	-24.9419	-355	-25.1117
-350	-24.8263	-350	-23.5496	-350	-23.9579	-350	-24.2962	-350	-24.5766	-350	-24.8103	-350	-25.0022
-345	-24.7627	-345	-23.231	-345	-23.6959	-345	-24.0785	-345	-24.3958	-345	-24.659	-345	-24.878
-340	-24.6737	-340	-22.8669	-340	-23.3934	-340	-23.83	-340	-24.1892	-340	-24.4868	-340	-24.7341
-335	-24.5542	-335	-22.4672	-335	-23.0551	-335	-23.5422	-335	-23.9456	-335	-24.2802	-335	-24.5606
-330	-24.4092	-330	-22.0207	-330	-22.6837	-330	-23.2347	-330	-23.691	-330	-24.0699	-330	-24.3811
-325	-24.2473	-325	-21.5189	-325	-22.2667	-325	-22.8866	-325	-23.4032	-325	-23.8313	-325	-24.1867
-320	-24.0605	-320	-20.9567	-320	-21.7944	-320	-22.4955	-320	-23.0773	-320	-23.5606	-320	-23.9629
-315	-23.6329	-315	-20.3171	-315	-21.2569	-315	-22.0428	-315	-22.7021	-315	-23.2495	-315	-23.7046
-310	-23.7576	-310	-19.6136	-310	-20.6603	-310	-21.541	-310	-22.2778	-310	-22.8952	-310	-23.4081
-305	-23.1944	-305	-18.7919	-305	-19.9617	-305	-20.9592	-305	-21.7894	-305	-22.4844	-305	-23.0674
-300	-22.8122	-300	-17.9174	-300	-19.2077	-300	-20.3048	-300	-21.2347	-300	-22.0158	-300	-22.6726
-295	-22.3467	-295	-16.9469	-295	-18.3577	-295	-19.5755	-295	-20.6123	-295	-21.4906	-295	-22.2298
-290	-21.8585	-290	-15.9285	-290	-17.4168	-290	-18.755	-290	-19.9076	-290	-20.8879	-290	-21.7181
-285	-21.2254	-285	-14.792	-285	-16.4476	-285	-17.8768	-285	-19.145	-285	-20.231	-285	-21.156
-280	-20.5582	-280	-14.2422	-280	-15.3775	-280	-16.9039	-280	-18.279	-280	-19.4832	-280	-20.5115
-275	-19.775	-275	-13.1057	-275	-15.0601	-275	-15.9506	-275	-17.3381	-275	-18.6579	-275	-19.8018
-270	-18.7125	-270	-12.8818	-270	-13.5361	-270	-15.8498	-270	-16.4882	-270	-17.7428	-270	-19.0023
-265	-17.7084	-265	-11.3511	-265	-13.3344	-265	-15.1401	-265	-16.6124	-265	-17.0097	-265	-18.1302
-260	-16.6461	-260	-9.80544	-260	-11.8606	-260	-13.7514	-260	-15.4771	-260	-16.4574	-260	-17.5177
-255	-15.5177	-255	-8.29057	-255	-10.3826	-255	-12.3308	-255	-14.1352	-255	-15.7858	-255	-8.0859
-250	-14.3266	-250	-6.89575	-250	-8.90926	-250	-10.9025	-250	-12.7576	-250	-14.4845	-250	-11.9006
-245	-13.0973	-245	-5.6473	-245	-7.55097	-245	-9.47297	-245	-11.3674	-245	-13.1401	-245	-12.7932
-240	-11.8513	-240	-4.56773	-240	-6.32995	-240	-8.14395	-240	-9.98502	-240	-11.7893	-240	-13.4857
-235	-10.636	-235	-3.67155	-235	-5.26747	-235	-6.94938	-235	-8.68257	-235	-10.4445	-235	-12.1617
-230	-9.46227	-230	-2.96233	-230	-4.38323	-230	-5.91089	-230	-7.5212	-230	-9.11159	-230	-10.81
-225	-8.08751	-225	-2.35213	-225	-3.59234	-225	-4.94977	-225	-6.41199	-225	-7.95416	-225	-9.55378
-220	-7.07121	-220	-1.96443	-220	-3.02703	-220	-4.21336	-220	-5.51557	-220	-6.92121	-220	-8.40816
-215	-6.13329	-215	-1.699	-215	-2.60329	-215	-3.62616	-215	-4.76933	-215	-6.02589	-215	-7.38258
-210	-5.25528	-210	-1.46493	-210	-2.21339	-210	-3.08607	-210	-4.04867	-210	-5.18925	-210	-6.45246
-205	-4.49279	-205	-1.07736	-205	-0.32226	-205	-0.31033	-205	-0.29446	-205	-0.38733	-205	-5.24115
-200	-3.80666	-200	-0.64132	-200	-0.24182	-200	-0.2353	-200	-0.22706	-200	-0.59175	-200	-3.68299
-195	-3.22512	-195	-0.3	-195	-0.21562	-195	-0.2155	-195	-0.21377	-195	-0.21021	-195	-2.40416
-190	-2.50833	-190	-0.13862	-190	-0.13911	-190	-0.13911	-190	-0.13862	-190	-0.30037	-190	-0.64452
-185	-2.43595	-185	-0.66592	-185	-0.67908	-185	-0.69532	-185	-0.71266	-185	-0.64772	-185	-0.27577
-180	-1.88833	-180	-0.21968	-180	-0.23296	-180	-0.2492	-180	-0.26777	-180	-0.5214	-180	3.06178
-175	-1.58288	-175	-0.15437	-175	-0.14194	-175	-1.25952	-175	-1.06653	-175	-0.84464	-175	-0.60418
-170	-1.35228	-170	-0.10984	-170	-0.30861	-170	-0.32644	-170	-0.34772	-170	-0.37318	-170	-3.59689
-165	-1.15271	-165	-0.25203	-165	-2.64967	-165	-2.80563	-165	-0.29926	-165	-3.21608	-165	-3.48275
-160	-0.97758	-160	-0.22398	-160	-0.23505	-160	-0.24846	-160	-0.26445	-160	-0.28364	-160	-0.71389
-155	-0.85561	-155	-0.19139	-155	-0.20086	-155	-2.12458	-155	-2.26345	-155	-0.24305	-155	-2.62986
-150	-0.74282	-150	-0.16211	-150	-0.17036	-150	-0.18032	-150	-0.19225	-150	-2.06566	-150	-2.23798
-145	-0.65325	-145	-1.35681	-145	-0.14268	-145	-0.15104	-145	-1.61192	-145	-1.73405	-145	-1.88067
-140	-0.56189	-140	-1.14193	-140	-0.12017	-140	-1.27367	-140	-1.36026	-140	-1.46444	-140	-1.59002
-135	-0.52626	-135	-0.40664	-135	-0.45818	-135	-0.52041	-135	-0.59544	-135	-0.68622	-135	-0.79569
-130	-0.49339	-130	-0.28831	-130	-0.33149	-130	-0.38376	-130	-0.4471	-130	-0.52349	-130	-0.61574
-125	-0.46695	-125	-0.56851	-125	-0.60405	-125	-0.64698	-125	-0.69901	-125	-0.76174	-125	-0.83763
-120	-0.43814	-120	-0.45584	-120	-0.4856	-120	-0.52152	-120	-0.56519	-120	-0.61795	-120	-0.68179
-115	-0.41456	-115	-0.36199	-115	-0.38659	-115	-0.41648	-115	-0.45252	-115	-0.49618	-115	-0.54907
-110	-0.41572	-110	-0.28044	-110	-0.30086	-110	-0.32558	-110	-0.35547	-110	-0.39176	-110	-0.43567
-105	-0.4036	-105	-0.21513	-105	-0.23198	-105	-0.2524	-105	-0.27712	-105	-0.30713	-105	-0.34354
-100	-0.38815	-100	-0.16371	-100	-0.17761	-100	-0.19446	-100	-0.21488	-100	-0.2396	-100	-0.26962
-95	-0.38413	-95	-0.12386	-95	-0.1353	-95	-0.1492	-95	-0.16593	-95	-0.18634	-95	-0.21095
-90	-0.37528	-90	-0.09336	-90	-0.10271	-90	-0.11402	-90	-0.1278	-90	-0.14452	-90	-0.16482
-85	-0.38041	-85	-0.07011	-85	-0.07774	-85	-0.08696	-85	-0.09828	-85	-0.11193	-85	-0.12853
-80	-0.35946	-80	-0.05252	-80	-0.05879	-80	-0.0663	-80	-0.07552	-80	-0.08671	-80	-0.10025
-75	-0.34287	-75	-0.03936	-75	-0.04453	-75	-0.05068	-75	-0.05818	-75	-0.06728	-75	-0.07835
-70	-0.34856	-70	-0.02964	-70	-0.03383	-70	-0.03887	-70	-0.04502	-70	-0.0524	-70	-0.06138
-65	-0.31948	-65	-0.02251	-65	-0.02583	-65	-0.02989	-65	-0.03493	-65	-0.04096	-65	-0.04822
-60	-0.39259	-60	-0.0171	-60	-0.01993	-60	-0.02325	-60	-0.02731	-60	-0.0321	-60	-0.03813
-55	-0.33931	-55	-0.01316	-55	-0.01538	-55	-0.01808	-55	-0.0214	-55	-0.02534	-55	-0.03014
-50	-0.34124	-50	-0.01021	-50	-0.01193	-50	-0.01415	-50	-0.01685	-50	-0.02005	-50	-0.02398
-45	-0.32756	-45	-0.00787	-45	-0.00935	-45	-0.01119	-45	-0.01328	-45	-0.01587	-45	-0.01906
-40	-0.31329	-40	-0.03518	-40	-0.03641	-40	-0.03788	-40	-0.03961	-40	-0.0417	-40	-0.04416
-35	-0.28992	-35	-0.02362	-35	-0.02448	-35	-0.02571	-35	-0.02706	-35	-0.02878	-35	-0.03087
-30	-0.26769	-30	-0.01538	-30	-0.01611	-30	-0.0171	-30	-0.0182	-30	-0.01956	-30	-0.02116
-25	-0.25773	-25	-0.00972	-25	-0.01033	-25	-0.01107	-25	-0.01205	-25	-0.01304	-25	-0.01451
-20	-0.20806	-20	-0.0059	-20	-0.00652	-20	-0.00713	-20	-0.00775	-20	-0.00873	-20	-0.00984
-15	-0.19022	-15	-0.00357	-15	-0.00394	-15	-0.00443	-15	-0.00504	-15	-0.00578	-15	-0.00664
-10	-0.1356	-10	-0.00221	-10	-0.00246	-10	-0.00283	-10	-0.00332	-10	-0.00394	-10	-0.00467
-5	-0.07901	-5	-0.00135	-5	-0.0016	-5	-0.00197	-5	-0.00234	-5	-0.00283	-5	-0.00332
0	2.22045e-16	0	--	0	--	0	-0.00148	0	-0.00172	0	-0.00209	0	-0.00258

## Sheet: MLG_0nmhBN_WSe2_1
		COMSOL simulations
	experiment		k0=0.005 cm/s		k0=0.006 cm/s		k0=0.007 cm/s		k0=0.008 cm/s		k0=0.009 cm/s
E(mV)	I(pA)			E(mV)	I (pA)	E(mV)	I (pA)	E(mV)	I (pA)	E(mV)	I (pA)
-600	-21.3669	-600	-20.7087	-600	-20.7352	-600	-20.7522	-600	-20.7648	-600	-20.7749
-595	-21.41	-595	-20.698	-595	-20.727	-595	-20.7459	-595	-20.7591	-595	-20.7698
-590	-21.383	-590	-20.6848	-590	-20.7169	-590	-20.7371	-590	-20.7522	-590	-20.7642
-585	-21.3548	-585	-20.6703	-585	-20.7068	-585	-20.7289	-585	-20.7446	-585	-20.7572
-580	-21.2864	-580	-20.6602	-580	-20.6955	-580	-20.7207	-580	-20.7377	-580	-20.7503
-575	-21.2517	-575	-20.6432	-575	-20.6823	-575	-20.7106	-575	-20.7295	-575	-20.7434
-570	-21.2104	-570	-20.6344	-570	-20.6716	-570	-20.6999	-570	-20.7213	-570	-20.7365
-565	-21.1688	-565	-20.6073	-565	-20.6564	-565	-20.6873	-565	-20.7119	-565	-20.7289
-560	-21.1302	-560	-20.6161	-560	-20.6464	-560	-20.6779	-560	-20.7005	-560	-20.7201
-555	-21.0579	-555	-20.6067	-555	-20.6243	-555	-20.6665	-555	-20.6911	-555	-20.71
-550	-21.0062	-550	-20.5884	-550	-20.6319	-550	-20.6445	-550	-20.6753	-550	-20.6974
-545	-20.9595	-545	-20.5752	-545	-20.6205	-545	-20.6483	-545	-20.6627	-545	-20.6861
-540	-20.912	-540	-20.5588	-540	-20.6067	-540	-20.6413	-540	-20.6583	-540	-20.6741
-535	-20.9001	-535	-20.5418	-535	-20.5928	-535	-20.6287	-535	-20.6564	-535	-20.669
-530	-20.8373	-530	-20.5241	-530	-20.5777	-530	-20.6161	-530	-20.6445	-530	-20.6671
-525	-20.7928	-525	-20.5059	-525	-20.5619	-525	-20.6023	-525	-20.6325	-525	-20.6564
-520	-20.7394	-520	-20.4763	-520	-20.533	-520	-20.5783	-520	-20.613	-520	-20.6394
-515	-20.6497	-515	-20.4599	-515	-20.5166	-515	-20.5575	-515	-20.5922	-515	-20.6199
-510	-20.6434	-510	-20.4416	-510	-20.5027	-510	-20.5462	-510	-20.5783	-510	-20.6067
-505	-20.6249	-505	-20.4183	-505	-20.487	-505	-20.5336	-505	-20.5676	-505	-20.5934
-500	-20.5195	-500	-20.3931	-500	-20.4662	-500	-20.5185	-500	-20.5556	-500	-20.584
-495	-20.4643	-495	-20.3666	-495	-20.4429	-495	-20.4989	-495	-20.5405	-495	-20.572
-490	-20.3987	-490	-20.3377	-490	-20.4158	-490	-20.4756	-490	-20.5216	-490	-20.5563
-485	-20.3824	-485	-20.3169	-485	-20.3962	-485	-20.4561	-485	-20.5021	-485	-20.5393
-480	-20.3252	-480	-20.2885	-480	-20.3698	-480	-20.4303	-480	-20.4775	-480	-20.5153
-475	-20.2674	-475	-20.2608	-475	-20.3465	-475	-20.4095	-475	-20.4574	-475	-20.4958
-470	-20.2031	-470	-20.2318	-470	-20.3207	-470	-20.3868	-470	-20.4385	-470	-20.4794
-465	-20.1863	-465	-20.2028	-465	-20.2917	-465	-20.3603	-465	-20.4139	-465	-20.4567
-460	-20.1791	-460	-20.1789	-460	-20.264	-460	-20.3339	-460	-20.3887	-460	-20.4334
-455	-20.0773	-455	-20.1632	-455	-20.2375	-455	-20.3062	-455	-20.3629	-455	-20.4089
-450	-20.0199	-450	-20.1644	-450	-20.2148	-450	-20.2778	-450	-20.3345	-450	-20.3824
-445	-19.8834	-445	-19.8324	-445	-20.2047	-445	-20.2545	-445	-20.3074	-445	-20.3553
-440	-19.7538	-440	-20.0441	-440	-19.4834	-440	-20.2394	-440	-20.2828	-440	-20.3282
-435	-19.7744	-435	-19.9697	-435	-20.1127	-435	-19.4985	-435	-20.2658	-435	-20.3036
-430	-19.7227	-430	-19.8847	-430	-20.0428	-430	-20.1531	-430	-19.6592	-430	-20.286
-425	-19.5413	-425	-19.7902	-425	-19.9641	-425	-20.0863	-425	-20.177	-425	-19.9099
-420	-19.4683	-420	-19.6862	-420	-19.8771	-420	-20.0145	-420	-20.1178	-420	-20.1978
-415	-19.4643	-415	-19.5747	-415	-19.7814	-415	-19.9301	-415	-20.0422	-415	-20.1291
-410	-19.3159	-410	-19.4513	-410	-19.6736	-410	-19.8356	-410	-19.9578	-410	-20.0529
-405	-19.2242	-405	-19.3183	-405	-19.5558	-405	-19.731	-405	-19.8645	-405	-19.9685
-400	-19.0865	-400	-19.1753	-400	-19.4279	-400	-19.6163	-400	-19.7606	-400	-19.874
-395	-19.0483	-395	-19.0197	-395	-19.2887	-395	-19.4903	-395	-19.6466	-395	-19.77
-390	-18.768	-390	-18.8546	-390	-19.1375	-390	-19.353	-390	-19.5206	-390	-19.6547
-385	-18.5942	-385	-18.6745	-385	-18.9706	-385	-19.2011	-385	-19.3807	-385	-19.525
-380	-18.5227	-380	-17.5178	-380	-18.7967	-380	-19.038	-380	-19.2308	-380	-19.3857
-375	-18.351	-375	-17.9405	-375	-18.6089	-375	-18.8628	-375	-19.0663	-375	-19.2333
-370	-17.9936	-370	-18.2574	-370	-17.9613	-370	-18.6738	-370	-18.8887	-370	-19.0657
-365	-17.8011	-365	-17.9638	-365	-18.3815	-365	-18.0237	-365	-18.6927	-365	-18.8798
-360	-17.5449	-360	-17.7811	-360	-18.2259	-360	-18.5226	-360	-18.2328	-360	-18.6461
-355	-17.2807	-355	-17.2866	-355	-17.8057	-355	-18.1572	-355	-18.4029	-355	-18.1711
-350	-17.0346	-350	-16.8966	-350	-17.4705	-350	-17.8636	-350	-18.1371	-350	-18.3481
-345	-16.7327	-345	-16.489	-345	-17.1209	-345	-17.5606	-345	-17.8882	-345	-18.1364
-340	-16.3233	-340	-16.826	-340	-17.439	-340	-17.8832	-340	-18.1919	-340	-18.4181
-335	-15.7842	-335	-15.9749	-335	-17.1883	-335	-17.9726	-335	-18.2524	-335	-18.4514
-330	-15.4469	-330	-15.1408	-330	-16.0493	-330	-16.8708	-330	-17.4844	-330	-17.9235
-325	-15.0689	-325	-14.1013	-325	-15.224	-325	-15.8004	-325	-16.2622	-325	-16.5999
-320	-14.6477	-320	-12.9137	-320	-14.7011	-320	-15.28	-320	-15.7809	-320	-16.1475
-315	-14.0004	-315	-11.7539	-315	-14.1498	-315	-14.725	-315	-15.2441	-315	-15.641
-310	-13.6174	-310	-10.6136	-310	-13.5715	-310	-14.1536	-310	-14.6664	-310	-15.091
-305	-13.1225	-305	-9.50922	-305	-12.6378	-305	-13.5576	-305	-14.0603	-305	-14.5001
-300	-12.5104	-300	-8.43381	-300	-11.5454	-300	-12.9326	-300	-13.4329	-300	-13.8745
-295	-11.8203	-295	-7.33446	-295	-10.446	-295	-12.2705	-295	-12.7663	-295	-13.1998
-290	-11.3434	-290	-6.38505	-290	-9.47016	-290	-11.6071	-290	-12.1017	-290	-12.5288
-285	-10.7878	-285	-5.53197	-285	-8.58123	-285	-10.9242	-285	-11.4143	-285	-11.8358
-280	-9.94338	-280	-5.05512	-280	-7.77105	-280	-10.2287	-280	-10.7094	-280	-11.122
-275	-9.35328	-275	-4.69722	-275	-6.95016	-275	-9.49536	-275	-9.99243	-275	-10.3944
-270	-8.57362	-270	-4.457	-270	-6.54633	-270	-8.82189	-270	-9.27045	-270	-9.65853
-265	-7.85739	-265	-4.33648	-265	-6.2811	-265	-8.12322	-265	-8.55036	-265	-8.9208
-260	-7.14662	-260	-4.09878	-260	-5.99376	-260	-7.48188	-260	-7.91469	-260	-8.29962
-255	-6.51951	-255	-2.89844	-255	-5.65255	-255	-6.77313	-255	-7.33194	-255	-7.86114
-250	-5.91985	-250	-3.70005	-250	-5.43274	-250	-5.93737	-250	-6.41466	-250	-6.83739
-245	-5.30011	-245	-4.29692	-245	-4.94172	-245	-5.37245	-245	-5.74176	-245	-6.06249
-240	-4.6632	-240	-4.14086	-240	-4.5469	-240	-4.90631	-240	-5.19523	-240	-5.44585
-235	-4.09516	-235	-3.74346	-235	-4.09065	-235	-4.38467	-235	-4.63711	-235	-4.85585
-230	-3.61444	-230	-3.31594	-230	-3.622	-230	-3.88118	-230	-4.10344	-230	-4.29616
-225	-3.10319	-225	-2.92169	-225	-3.18963	-225	-3.41624	-225	-3.61047	-225	-3.77868
-220	-2.6806	-220	-2.56189	-220	-2.79487	-220	-2.99156	-220	-3.15983	-220	-3.30536
-215	-2.38885	-215	-2.23688	-215	-2.43797	-215	-2.60725	-215	-2.75165	-215	-2.87639
-210	-2.09324	-210	-1.94519	-210	-2.11737	-210	-2.26189	-210	-2.38493	-210	-2.49089
-205	-1.79407	-205	-1.685	-205	-1.83135	-205	-1.95382	-205	-2.05771	-205	-2.14704
-200	-1.51679	-200	-1.45436	-200	-1.5779	-200	-1.68084	-200	-1.76797	-200	-1.84262
-195	-1.31356	-195	-1.25087	-195	-1.35456	-195	-1.44062	-195	-1.51313	-195	-1.57513
-190	-1.13362	-190	-1.07239	-190	-1.15882	-190	-1.23026	-190	-1.29024	-190	-1.34133
-185	-0.95816	-185	-0.91652	-185	-0.98822	-185	-1.04719	-185	-1.09645	-185	-1.13828
-180	-0.8519	-180	-0.78101	-180	-1.52687	-180	-1.57021	-180	-0.92881	-180	-0.96289
-175	-0.7451	-175	-1.2406	-175	-1.28577	-175	-1.32149	-175	-1.35028	-175	-1.37397
-170	-0.63383	-170	-1.04397	-170	-1.08095	-170	-1.11012	-170	-1.13375	-170	-1.15309
-165	-0.53119	-165	-0.87734	-165	-0.90739	-165	-0.93114	-165	-0.95035	-165	-0.96611
-160	-0.48964	-160	-0.73634	-160	-0.76079	-160	-0.78	-160	-0.79544	-160	-0.80823
-155	-0.45713	-155	-0.61731	-155	-0.63706	-155	-0.65255	-155	-0.66503	-155	-0.6753
-150	-0.39509	-150	-0.5169	-150	-0.53281	-150	-0.54527	-150	-0.55527	-150	-0.56348
-145	-0.35579	-145	-0.43233	-145	-0.4451	-145	-0.45507	-145	-0.46307	-145	-0.46962
-140	-0.33952	-140	-0.36114	-140	-0.37138	-140	-0.37934	-140	-0.38571	-140	-0.39092
-135	-0.31477	-135	-0.30132	-135	-0.30946	-135	-0.3158	-135	-0.32086	-135	-0.32499
-130	-0.3028	-130	-0.25104	-130	-0.25754	-130	-0.26256	-130	-0.26655	-130	-0.2698
-125	-0.27944	-125	-0.20883	-125	-0.21398	-125	-0.21795	-125	-0.22111	-125	-0.22368
-120	-0.25816	-120	-0.17344	-120	-0.17752	-120	-0.18065	-120	-0.18312	-120	-0.18514
-115	-0.23695	-115	-0.14378	-115	-0.147	-115	-0.14946	-115	-0.1514	-115	-0.15298
-110	-0.22873	-110	-0.11896	-110	-0.12149	-110	-0.12342	-110	-0.12494	-110	-0.12616
-105	-0.22456	-105	-0.09822	-105	-0.1002	-105	-0.1017	-105	-0.10289	-105	-0.10384
-100	-0.21839	-100	-0.08089	-100	-0.08244	-100	-0.08362	-100	-0.08454	-100	-0.08528
-95	-0.22396	-95	-0.06645	-95	-0.06766	-95	-0.06858	-95	-0.06929	-95	-0.06986
-90	-0.19969	-90	-0.05444	-90	-0.05538	-90	-0.05608	-90	-0.05664	-90	-0.05708
-85	-0.20487	-85	-0.04446	-85	-0.04519	-85	-0.04574	-85	-0.04617	-85	-0.04651
-80	-0.20805	-80	-0.03619	-80	-0.03676	-80	-0.03718	-80	-0.03752	-80	-0.03777
-75	-0.19083	-75	-0.02936	-75	-0.02981	-75	-0.03013	-75	-0.03038	-75	-0.03059
-70	-0.18883	-70	-0.02374	-70	-0.02408	-70	-0.02433	-70	-0.02453	-70	-0.02468
-65	-0.20981	-65	-0.01911	-65	-0.01938	-65	-0.01957	-65	-0.01972	-65	-0.01984
-60	-0.18987	-60	-0.01533	-60	-0.01554	-60	-0.01569	-60	-0.0158	-60	-0.01589
-55	-0.16987	-55	-0.01225	-55	-0.0124	-55	-0.01252	-55	-0.01261	-55	-0.01268
-50	-0.15476	-50	-0.00975	-50	-0.00987	-50	-0.00995	-50	-0.01002	-50	-0.01007
-45	-0.13467	-45	-0.00772	-45	-0.00781	-45	-0.00788	-45	-0.00793	-45	-0.00797
-40	-0.14106	-40	-0.00609	-40	-0.00616	-40	-0.00622	-40	-0.00626	-40	-0.00629
-35	-0.12493	-35	-0.00479	-35	-0.00484	-35	-0.00488	-35	-0.00491	-35	-0.00494
-30	-0.09691	-30	-0.00375	-30	-0.0038	-30	-0.00382	-30	-0.00385	-30	-0.00387
-25	-0.09762	-25	-0.00294	-25	-0.00297	-25	-0.00299	-25	-0.00301	-25	-0.00302
-20	-0.0824	-20	-0.00229	-20	-0.00232	-20	-0.00234	-20	-0.00235	-20	-0.00236
-15	-0.09493	-15	-0.0018	-15	-0.00181	-15	-0.00183	-15	-0.00184	-15	-0.00185
-10	-0.07339	-10	-0.00141	-10	-0.00142	-10	-0.00144	-10	-0.00144	-10	-0.00145
-5	-0.0498	-5	-0.00112	-5	-0.00113	-5	-0.00114	-5	-0.00115	-5	-0.00115
0	4e-06	0	-0.0009072	0	-0.0009198	0	-0.0009261	0	-0.0009261	0	-0.0009324

## Sheet: MLG_0nmhBN_WSe2_2
		COMSOL simulations
	experiment		k0=-0.006 cm/s		k0=-0.007 cm/s		k0=-0.008 cm/s		k0=-0.009 cm/s		k0=-0.01 cm/s
E(mV)	I(pA)	E(mV)	I (pA)	E(mV)	I (pA)	E(mV)	I (pA)	E(mV)	I (pA)
-600	-21.7494	-600	-21.0643	-600	-21.0816	-600	-21.0944	-600	-21.1046	-600	-21.113
-595	-21.7601	-595	-21.056	-595	-21.0752	-595	-21.0886	-595	-21.0995	-595	-21.1078
-590	-21.688	-590	-21.0458	-590	-21.0662	-590	-21.0816	-590	-21.0938	-590	-21.1027
-585	-21.6556	-585	-21.0355	-585	-21.0579	-585	-21.0739	-585	-21.0867	-585	-21.0963
-580	-21.6051	-580	-21.024	-580	-21.0496	-580	-21.0669	-580	-21.0797	-580	-21.0906
-575	-21.5595	-575	-21.0106	-575	-21.0394	-575	-21.0586	-575	-21.0726	-575	-21.0842
-570	-21.491	-570	-20.9997	-570	-21.0285	-570	-21.0502	-570	-21.0656	-570	-21.0778
-565	-21.4172	-565	-20.9843	-565	-21.0157	-565	-21.0406	-565	-21.0579	-565	-21.0707
-560	-21.429	-560	-20.9741	-560	-21.0061	-560	-21.0291	-560	-21.049	-560	-21.063
-555	-21.3591	-555	-20.9517	-555	-20.9946	-555	-21.0195	-555	-21.0387	-555	-21.0547
-550	-21.3239	-550	-20.9594	-550	-20.9722	-550	-21.0035	-550	-21.0259	-550	-21.0438
-545	-21.2676	-545	-20.9478	-545	-20.976	-545	-20.9907	-545	-21.0144	-545	-21.033
-540	-21.2201	-540	-20.9338	-540	-20.969	-540	-20.9862	-540	-21.0022	-540	-21.0227
-535	-21.1957	-535	-20.9197	-535	-20.9562	-535	-20.9843	-535	-20.9971	-535	-21.0093
-530	-21.1623	-530	-20.9043	-530	-20.9434	-530	-20.9722	-530	-20.9952	-530	-21.0093
-525	-21.1046	-525	-20.8883	-525	-20.9293	-525	-20.96	-525	-20.9843	-525	-21.0035
-520	-21.0435	-520	-20.8589	-520	-20.905	-520	-20.9402	-520	-20.967	-520	-20.9888
-515	-21.0197	-515	-20.8422	-515	-20.8838	-515	-20.919	-515	-20.9472	-515	-20.9696
-510	-20.979	-510	-20.8282	-510	-20.8723	-510	-20.905	-510	-20.9338	-510	-20.9574
-505	-20.9256	-505	-20.8122	-505	-20.8595	-505	-20.8941	-505	-20.9203	-505	-20.944
-500	-20.8921	-500	-20.791	-500	-20.8442	-500	-20.8819	-500	-20.9107	-500	-20.9331
-495	-20.8633	-495	-20.7674	-495	-20.8243	-495	-20.8666	-495	-20.8986	-495	-20.9229
-490	-20.7358	-490	-20.7398	-490	-20.8006	-490	-20.8474	-490	-20.8826	-490	-20.9107
-485	-20.8231	-485	-20.72	-485	-20.7808	-485	-20.8275	-485	-20.8653	-485	-20.8954
-480	-20.7362	-480	-20.6931	-480	-20.7546	-480	-20.8026	-480	-20.841	-480	-20.873
-475	-20.7367	-475	-20.6694	-475	-20.7334	-475	-20.7821	-475	-20.8211	-475	-20.8538
-470	-20.7105	-470	-20.6432	-470	-20.7104	-470	-20.7629	-470	-20.8045	-470	-20.8384
-465	-20.6328	-465	-20.6138	-465	-20.6835	-465	-20.7379	-465	-20.7814	-465	-20.8173
-460	-20.6171	-460	-20.5856	-460	-20.6566	-460	-20.7123	-460	-20.7578	-460	-20.7955
-455	-20.578	-455	-20.5587	-455	-20.6285	-455	-20.6861	-455	-20.7328	-455	-20.7718
-450	-20.5397	-450	-20.5357	-450	-20.5997	-450	-20.6573	-450	-20.7059	-450	-20.7456
-445	-20.4837	-445	-20.5254	-445	-20.576	-445	-20.6298	-445	-20.6784	-445	-20.7194
-440	-20.4213	-440	-19.7926	-440	-20.5606	-440	-20.6048	-440	-20.6509	-440	-20.6918
-435	-20.4001	-435	-20.432	-435	-19.808	-435	-20.5875	-435	-20.6259	-435	-20.6643
-430	-20.3747	-430	-20.361	-430	-20.473	-430	-19.9712	-430	-20.608	-430	-20.64
-425	-20.3255	-425	-20.281	-425	-20.4051	-425	-20.4973	-425	-20.2259	-425	-19.7766
-420	-20.299	-420	-20.1926	-420	-20.3322	-420	-20.4371	-420	-20.5184	-420	-20.5677
-415	-20.1684	-415	-20.0954	-415	-20.2464	-415	-20.3603	-415	-20.4486	-415	-20.519
-410	-20.2537	-410	-19.9859	-410	-20.1504	-410	-20.2746	-410	-20.3712	-410	-20.4486
-405	-20.1675	-405	-19.8662	-405	-20.0442	-405	-20.1798	-405	-20.2854	-405	-20.3699
-400	-20.0845	-400	-19.7363	-400	-19.9277	-400	-20.0742	-400	-20.1894	-400	-20.2822
-395	-19.9858	-395	-19.5949	-395	-19.7997	-395	-19.9584	-395	-20.0838	-395	-20.185
-390	-19.8878	-390	-19.4413	-390	-19.6602	-390	-19.8304	-390	-19.9667	-390	-20.0768
-385	-19.7684	-385	-19.2717	-385	-19.5059	-385	-19.6883	-385	-19.8349	-385	-19.9546
-380	-19.6426	-380	-19.095	-380	-19.3402	-380	-19.536	-380	-19.6934	-380	-19.8227
-375	-19.4802	-375	-18.9043	-375	-19.1622	-375	-19.369	-375	-19.5386	-375	-19.6781
-370	-19.2425	-370	-18.2464	-370	-18.9702	-370	-19.1885	-370	-19.3683	-370	-19.5187
-365	-19.1052	-365	-18.6733	-365	-18.3098	-365	-18.9894	-365	-19.1795	-365	-19.3382
-360	-18.9159	-360	-18.5152	-360	-18.8166	-360	-18.5222	-360	-18.9421	-360	-19.1072
-355	-18.6716	-355	-18.0883	-355	-18.4454	-355	-18.695	-355	-18.4595	-355	-18.3699
-350	-18.4018	-350	-17.7478	-350	-18.1472	-350	-18.425	-350	-18.6394	-350	-18.5024
-345	-18.1724	-345	-17.3926	-345	-17.8394	-345	-18.1722	-345	-18.4243	-345	-18.6195
-340	-17.8381	-340	-17.7158	-340	-18.167	-340	-18.4806	-340	-18.7104	-340	-18.896
-335	-17.629	-335	-17.4611	-335	-18.2579	-335	-18.5421	-335	-18.7443	-335	-18.905
-330	-17.219	-330	-16.304	-330	-17.1386	-330	-17.7619	-330	-18.208	-330	-18.5088
-325	-16.9556	-325	-15.4656	-325	-16.0512	-325	-16.5203	-325	-16.8634	-325	-17.1354
-320	-16.492	-320	-14.9344	-320	-15.5226	-320	-16.0314	-320	-16.4038	-320	-16.6931
-315	-16.067	-315	-14.3744	-315	-14.9587	-315	-15.4861	-315	-15.8893	-315	-16.2042
-310	-15.7322	-310	-13.7869	-310	-14.3782	-310	-14.8992	-310	-15.3306	-310	-15.6659
-305	-15.2808	-305	-12.8384	-305	-13.7728	-305	-14.2835	-305	-14.7302	-305	-15.0854
-300	-14.6205	-300	-11.7286	-300	-13.1379	-300	-13.6461	-300	-14.0947	-300	-14.4659
-295	-13.8381	-295	-10.6118	-295	-12.4653	-295	-12.969	-295	-13.4093	-295	-13.7875
-290	-13.2743	-290	-9.62048	-290	-11.7914	-290	-12.2938	-290	-12.7277	-290	-13.1072
-285	-12.7052	-285	-8.71744	-285	-11.0976	-285	-11.5955	-285	-12.0237	-285	-12.3981
-280	-12.0674	-280	-7.8944	-280	-10.391	-280	-10.8794	-280	-11.2986	-280	-11.6666
-275	-11.3983	-275	-7.06048	-275	-9.64608	-275	-10.151	-275	-10.5594	-275	-10.9178
-270	-10.6844	-270	-6.65024	-270	-8.96192	-270	-9.4176	-270	-9.81184	-270	-10.1574
-265	-9.89723	-265	-6.3808	-265	-8.25216	-265	-8.68608	-265	-9.0624	-265	-9.392
-260	-8.8227	-260	-6.0889	-260	-7.60064	-260	-8.04032	-260	-8.43136	-260	-8.75392
-255	-8.12077	-255	-5.74227	-255	-6.88064	-255	-7.44832	-255	-7.98592	-255	-8.45568
-250	-7.40827	-250	-5.51898	-250	-6.03162	-250	-6.51648	-250	-6.94592	-250	-7.31776
-245	-6.73398	-245	-5.02016	-245	-5.45773	-245	-5.8329	-245	-6.15872	-245	-6.44352
-240	-6.07274	-240	-4.61907	-240	-4.98419	-240	-5.2777	-240	-5.53229	-240	-5.75507
-235	-5.47331	-235	-4.15558	-235	-4.45427	-235	-4.71072	-235	-4.93293	-235	-5.12742
-230	-4.87612	-230	-3.67949	-230	-3.94278	-230	-4.16858	-230	-4.36435	-230	-4.53574
-225	-4.24583	-225	-3.24026	-225	-3.47046	-225	-3.66778	-225	-3.83866	-225	-3.9881
-220	-3.66507	-220	-2.83923	-220	-3.03904	-220	-3.20998	-220	-3.35782	-220	-3.48698
-215	-3.24046	-215	-2.47667	-215	-2.64864	-215	-2.79533	-215	-2.92205	-215	-3.03258
-210	-2.86801	-210	-2.15098	-210	-2.29779	-210	-2.42278	-210	-2.53043	-210	-2.62413
-205	-2.54167	-205	-1.86042	-205	-1.98483	-205	-2.09037	-205	-2.18112	-205	-2.2599
-200	-2.2374	-200	-1.60294	-200	-1.70752	-200	-1.79603	-200	-1.87187	-200	-1.9376
-195	-1.9796	-195	-1.37606	-195	-1.46349	-195	-1.53715	-195	-1.60013	-195	-1.65453
-190	-1.70191	-190	-1.17722	-190	-1.24979	-190	-1.31072	-190	-1.36262	-190	-1.40736
-185	-1.56291	-185	-1.0039	-185	-1.06381	-185	-1.11386	-185	-1.15635	-185	-1.1929
-180	-1.34462	-180	-1.5511	-180	-1.59514	-180	-0.94355	-180	-0.97818	-180	-1.00787
-175	-1.21259	-175	-1.30618	-175	-1.34246	-175	-1.37171	-175	-1.39578	-175	-0.84896
-170	-1.08128	-170	-1.09811	-170	-1.12774	-170	-1.15174	-170	-1.17139	-170	-0.71315
-165	-0.98326	-165	-0.92179	-165	-0.94592	-165	-0.96544	-165	-0.98144	-165	-0.59753
-160	-0.89771	-160	-0.77286	-160	-0.79238	-160	-0.80806	-160	-0.82106	-160	-0.49952
-155	-0.83877	-155	-0.64717	-155	-0.66291	-155	-0.67558	-155	-0.68602	-155	-0.41672
-150	-0.76349	-150	-0.54127	-150	-0.55392	-150	-0.56408	-150	-0.57243	-150	-0.34696
-145	-0.69022	-145	-0.45217	-145	-0.4623	-145	-0.47042	-145	-0.47708	-145	-0.28838
-140	-0.67542	-140	-0.37727	-140	-0.38536	-140	-0.39183	-140	-0.39712	-140	-0.40152
-135	-0.63224	-135	-0.31437	-135	-0.32081	-135	-0.32595	-135	-0.33014	-135	-0.33363
-130	-0.60591	-130	-0.26163	-130	-0.26673	-130	-0.27078	-130	-0.27409	-130	-0.27684
-125	-0.56816	-125	-0.21738	-125	-0.22141	-125	-0.22462	-125	-0.22723	-125	-0.22939
-120	-0.57247	-120	-0.18033	-120	-0.18351	-120	-0.18603	-120	-0.18808	-120	-0.18977
-115	-0.51256	-115	-0.14933	-115	-0.15183	-115	-0.1538	-115	-0.1554	-115	-0.15672
-110	-0.57362	-110	-0.12342	-110	-0.12538	-110	-0.12692	-110	-0.12817	-110	-0.1292
-105	-0.52008	-105	-0.10179	-105	-0.10332	-105	-0.10452	-105	-0.10548	-105	-0.10628
-100	-0.50788	-100	-0.08375	-100	-0.08495	-100	-0.08588	-100	-0.08664	-100	-0.08725
-95	-0.51901	-95	-0.06874	-95	-0.06966	-95	-0.07039	-95	-0.07097	-95	-0.07145
-90	-0.50016	-90	-0.05626	-90	-0.05697	-90	-0.05754	-90	-0.05799	-90	-0.05836
-85	-0.48488	-85	-0.04591	-85	-0.04646	-85	-0.0469	-85	-0.04724	-85	-0.04753
-80	-0.48419	-80	-0.03734	-80	-0.03777	-80	-0.03811	-80	-0.03837	-80	-0.03859
-75	-0.48097	-75	-0.03028	-75	-0.03061	-75	-0.03087	-75	-0.03107	-75	-0.03124
-70	-0.44184	-70	-0.02446	-70	-0.02472	-70	-0.02492	-70	-0.02507	-70	-0.0252
-65	-0.43235	-65	-0.01969	-65	-0.01988	-65	-0.02003	-65	-0.02015	-65	-0.02026
-60	-0.4377	-60	-0.01578	-60	-0.01594	-60	-0.01605	-60	-0.01614	-60	-0.01622
-55	-0.42529	-55	-0.0126	-55	-0.01272	-55	-0.01281	-55	-0.01288	-55	-0.01293
-50	-0.40443	-50	-0.01002	-50	-0.01011	-50	-0.01018	-50	-0.01023	-50	-0.01028
-45	-0.39599	-45	-0.00794	-45	-0.00801	-45	-0.00806	-45	-0.0081	-45	-0.00813
-40	-0.34637	-40	-0.00626	-40	-0.00632	-40	-0.00636	-40	-0.00639	-40	-0.00641
-35	-0.38005	-35	-0.00492	-35	-0.00496	-35	-0.00499	-35	-0.00502	-35	-0.00504
-30	-0.31577	-30	-0.00386	-30	-0.00388	-30	-0.00391	-30	-0.00393	-30	-0.00394
-25	-0.28647	-25	-0.00301	-25	-0.00304	-25	-0.00305	-25	-0.00307	-25	-0.00308
-20	-0.24929	-20	-0.00236	-20	-0.00237	-20	-0.00239	-20	-0.0024	-20	-0.00241
-15	-0.20231	-15	-0.00184	-15	-0.00186	-15	-0.00187	-15	-0.00188	-15	-0.00188
-10	-0.1494	-10	-0.00145	-10	-0.00146	-10	-0.00147	-10	-0.00147	-10	-0.00148
-5	-0.081	-5	-0.00115	-5	-0.00116	-5	-0.00116	-5	-0.00117	-5	-0.00117
0	5e-06	0	-0.0009344	0	-0.0009408	0	-0.0009408	0	-0.0009472	0	-0.0009472

## Sheet: MLG_0nmhBN_WSe2_3
		COMSOL simulations
	experiment		k0=-0.006 cm/s		k0=-0.007 cm/s		k0=-0.008 cm/s		k0=-0.009 cm/s		k0=-0.01 cm/s
E(mV)	I(pA)	E(mV)	I (pA)	E(mV)	I (pA)	E(mV)	I (pA)	E(mV)	I (pA)
-600	-21.1466	-600	-20.7352	-600	-20.7522	-600	-20.7648	-600	-20.7749	-600	-20.7831
-595	-21.1568	-595	-20.727	-595	-20.7459	-595	-20.7591	-595	-20.7698	-595	-20.778
-590	-21.1213	-590	-20.7169	-590	-20.7371	-590	-20.7522	-590	-20.7642	-590	-20.773
-585	-21.0647	-585	-20.7068	-585	-20.7289	-585	-20.7446	-585	-20.7572	-585	-20.7667
-580	-21.05	-580	-20.6955	-580	-20.7207	-580	-20.7377	-580	-20.7503	-580	-20.761
-575	-21.0225	-575	-20.6823	-575	-20.7106	-575	-20.7295	-575	-20.7434	-575	-20.7547
-570	-20.9768	-570	-20.6716	-570	-20.6999	-570	-20.7213	-570	-20.7365	-570	-20.7484
-565	-20.9029	-565	-20.6564	-565	-20.6873	-565	-20.7119	-565	-20.7289	-565	-20.7415
-560	-20.949	-560	-20.6464	-560	-20.6779	-560	-20.7005	-560	-20.7201	-560	-20.7339
-555	-20.8347	-555	-20.6243	-555	-20.6665	-555	-20.6911	-555	-20.71	-555	-20.7257
-550	-20.8053	-550	-20.6319	-550	-20.6445	-550	-20.6753	-550	-20.6974	-550	-20.715
-545	-20.7653	-545	-20.6205	-545	-20.6483	-545	-20.6627	-545	-20.6861	-545	-20.7043
-540	-20.7257	-540	-20.6067	-540	-20.6413	-540	-20.6583	-540	-20.6741	-540	-20.6942
-535	-20.6876	-535	-20.5928	-535	-20.6287	-535	-20.6564	-535	-20.669	-535	-20.681
-530	-20.7702	-530	-20.5777	-530	-20.6161	-530	-20.6445	-530	-20.6671	-530	-20.681
-525	-20.6924	-525	-20.5619	-525	-20.6023	-525	-20.6325	-525	-20.6564	-525	-20.6753
-520	-20.5897	-520	-20.533	-520	-20.5783	-520	-20.613	-520	-20.6394	-520	-20.6608
-515	-20.5328	-515	-20.5166	-515	-20.5575	-515	-20.5922	-515	-20.6199	-515	-20.642
-510	-20.4679	-510	-20.5027	-510	-20.5462	-510	-20.5783	-510	-20.6067	-510	-20.63
-505	-20.411	-505	-20.487	-505	-20.5336	-505	-20.5676	-505	-20.5934	-505	-20.6167
-500	-20.356	-500	-20.4662	-500	-20.5185	-500	-20.5556	-500	-20.584	-500	-20.606
-495	-20.3435	-495	-20.4429	-495	-20.4989	-495	-20.5405	-495	-20.572	-495	-20.596
-490	-20.1947	-490	-20.4158	-490	-20.4756	-490	-20.5216	-490	-20.5563	-490	-20.584
-485	-20.2993	-485	-20.3962	-485	-20.4561	-485	-20.5021	-485	-20.5393	-485	-20.5689
-480	-20.1481	-480	-20.3698	-480	-20.4303	-480	-20.4775	-480	-20.5153	-480	-20.5468
-475	-20.0939	-475	-20.3465	-475	-20.4095	-475	-20.4574	-475	-20.4958	-475	-20.5279
-470	-20.044	-470	-20.3207	-470	-20.3868	-470	-20.4385	-470	-20.4794	-470	-20.5128
-465	-19.9777	-465	-20.2917	-465	-20.3603	-465	-20.4139	-465	-20.4567	-465	-20.492
-460	-19.9171	-460	-20.264	-460	-20.3339	-460	-20.3887	-460	-20.4334	-460	-20.4706
-455	-19.8687	-455	-20.2375	-455	-20.3062	-455	-20.3629	-455	-20.4089	-455	-20.4473
-450	-19.7672	-450	-20.2148	-450	-20.2778	-450	-20.3345	-450	-20.3824	-450	-20.4215
-445	-19.6789	-445	-20.2047	-445	-20.2545	-445	-20.3074	-445	-20.3553	-445	-20.3956
-440	-19.6006	-440	-19.4834	-440	-20.2394	-440	-20.2828	-440	-20.3282	-440	-20.3685
-435	-19.5247	-435	-20.1127	-435	-19.4985	-435	-20.2658	-435	-20.3036	-435	-20.3414
-430	-19.4533	-430	-20.0428	-430	-20.1531	-430	-19.6592	-430	-20.286	-430	-20.3175
-425	-19.3854	-425	-19.9641	-425	-20.0863	-425	-20.177	-425	-19.9099	-425	-19.4676
-420	-19.2945	-420	-19.8771	-420	-20.0145	-420	-20.1178	-420	-20.1978	-420	-20.2463
-415	-19.1012	-415	-19.7814	-415	-19.9301	-415	-20.0422	-415	-20.1291	-415	-20.1984
-410	-19.0987	-410	-19.6736	-410	-19.8356	-410	-19.9578	-410	-20.0529	-410	-20.1291
-405	-18.9167	-405	-19.5558	-405	-19.731	-405	-19.8645	-405	-19.9685	-405	-20.0516
-400	-18.7924	-400	-19.4279	-400	-19.6163	-400	-19.7606	-400	-19.874	-400	-19.9653
-395	-18.7257	-395	-19.2887	-395	-19.4903	-395	-19.6466	-395	-19.77	-395	-19.8696
-390	-18.6163	-390	-19.1375	-390	-19.353	-390	-19.5206	-390	-19.6547	-390	-19.7631
-385	-18.5036	-385	-18.9706	-385	-19.2011	-385	-19.3807	-385	-19.525	-385	-19.6428
-380	-18.3767	-380	-18.7967	-380	-19.038	-380	-19.2308	-380	-19.3857	-380	-19.513
-375	-18.1592	-375	-18.6089	-375	-18.8628	-375	-19.0663	-375	-19.2333	-375	-19.3706
-370	-17.9273	-370	-17.9613	-370	-18.6738	-370	-18.8887	-370	-19.0657	-370	-19.2137
-365	-17.8504	-365	-18.3815	-365	-18.0237	-365	-18.6927	-365	-18.8798	-365	-19.0361
-360	-17.7046	-360	-18.2259	-360	-18.5226	-360	-18.2328	-360	-18.6461	-360	-18.8087
-355	-17.4231	-355	-17.8057	-355	-18.1572	-355	-18.4029	-355	-18.1711	-355	-18.0829
-350	-17.0678	-350	-17.4705	-350	-17.8636	-350	-18.1371	-350	-18.3481	-350	-18.2133
-345	-16.8727	-345	-17.1209	-345	-17.5606	-345	-17.8882	-345	-18.1364	-345	-18.3286
-340	-16.635	-340	-17.439	-340	-17.8832	-340	-18.1919	-340	-18.4181	-340	-18.6008
-335	-16.1911	-335	-17.1883	-335	-17.9726	-335	-18.2524	-335	-18.4514	-335	-18.6096
-330	-15.9719	-330	-16.0493	-330	-16.8708	-330	-17.4844	-330	-17.9235	-330	-18.2196
-325	-15.5328	-325	-15.224	-325	-15.8004	-325	-16.2622	-325	-16.5999	-325	-16.8676
-320	-15.0965	-320	-14.7011	-320	-15.28	-320	-15.7809	-320	-16.1475	-320	-16.4323
-315	-14.7498	-315	-14.1498	-315	-14.725	-315	-15.2441	-315	-15.641	-315	-15.951
-310	-14.3843	-310	-13.5715	-310	-14.1536	-310	-14.6664	-310	-15.091	-310	-15.4211
-305	-13.8592	-305	-12.6378	-305	-13.5576	-305	-14.0603	-305	-14.5001	-305	-14.8497
-300	-13.2168	-300	-11.5454	-300	-12.9326	-300	-13.4329	-300	-13.8745	-300	-14.2399
-295	-12.5032	-295	-10.446	-295	-12.2705	-295	-12.7663	-295	-13.1998	-295	-13.5721
-290	-11.9161	-290	-9.47016	-290	-11.6071	-290	-12.1017	-290	-12.5288	-290	-12.9024
-285	-11.3319	-285	-8.58123	-285	-10.9242	-285	-11.4143	-285	-11.8358	-285	-12.2044
-280	-10.6812	-280	-7.77105	-280	-10.2287	-280	-10.7094	-280	-11.122	-280	-11.4843
-275	-9.98847	-275	-6.95016	-275	-9.49536	-275	-9.99243	-275	-10.3944	-275	-10.7472
-270	-9.34426	-270	-6.54633	-270	-8.82189	-270	-9.27045	-270	-9.65853	-270	-9.99873
-265	-8.72993	-265	-6.2811	-265	-8.12322	-265	-8.55036	-265	-8.9208	-265	-9.24525
-260	-7.5628	-260	-5.99376	-260	-7.48188	-260	-7.91469	-260	-8.29962	-260	-8.61714
-255	-7.04805	-255	-5.65255	-255	-6.77313	-255	-7.33194	-255	-7.86114	-255	-8.32356
-250	-6.35661	-250	-5.43274	-250	-5.93737	-250	-6.41466	-250	-6.83739	-250	-7.20342
-245	-5.76925	-245	-4.94172	-245	-5.37245	-245	-5.74176	-245	-6.06249	-245	-6.34284
-240	-5.22584	-240	-4.5469	-240	-4.90631	-240	-5.19523	-240	-5.44585	-240	-5.66515
-235	-4.74206	-235	-4.09065	-235	-4.38467	-235	-4.63711	-235	-4.85585	-235	-5.04731
-230	-4.17503	-230	-3.622	-230	-3.88118	-230	-4.10344	-230	-4.29616	-230	-4.46487
-225	-3.62644	-225	-3.18963	-225	-3.41624	-225	-3.61047	-225	-3.77868	-225	-3.92578
-220	-3.12902	-220	-2.79487	-220	-2.99156	-220	-3.15983	-220	-3.30536	-220	-3.43249
-215	-2.7596	-215	-2.43797	-215	-2.60725	-215	-2.75165	-215	-2.87639	-215	-2.98519
-210	-2.44395	-210	-2.11737	-210	-2.26189	-210	-2.38493	-210	-2.49089	-210	-2.58313
-205	-2.15528	-205	-1.83135	-205	-1.95382	-205	-2.05771	-205	-2.14704	-205	-2.22459
-200	-1.90617	-200	-1.5779	-200	-1.68084	-200	-1.76797	-200	-1.84262	-200	-1.90732
-195	-1.6816	-195	-1.35456	-195	-1.44062	-195	-1.51313	-195	-1.57513	-195	-1.62868
-190	-1.43516	-190	-1.15882	-190	-1.23026	-190	-1.29024	-190	-1.34133	-190	-1.38537
-185	-1.28286	-185	-0.98822	-185	-1.04719	-185	-1.09645	-185	-1.13828	-185	-1.17426
-180	-1.11105	-180	-1.52687	-180	-1.57021	-180	-0.92881	-180	-0.96289	-180	-0.99212
-175	-0.99882	-175	-1.28577	-175	-1.32149	-175	-1.35028	-175	-1.37397	-175	-0.83569
-170	-0.8871	-170	-1.08095	-170	-1.11012	-170	-1.13375	-170	-1.15309	-170	-0.70201
-165	-0.825	-165	-0.90739	-165	-0.93114	-165	-0.95035	-165	-0.96611	-165	-0.58819
-160	-0.74966	-160	-0.76079	-160	-0.78	-160	-0.79544	-160	-0.80823	-160	-0.49172
-155	-0.68648	-155	-0.63706	-155	-0.65255	-155	-0.66503	-155	-0.6753	-155	-0.41021
-150	-0.64938	-150	-0.53281	-150	-0.54527	-150	-0.55527	-150	-0.56348	-150	-0.34154
-145	-0.58372	-145	-0.4451	-145	-0.45507	-145	-0.46307	-145	-0.46962	-145	-0.28388
-140	-0.55416	-140	-0.37138	-140	-0.37934	-140	-0.38571	-140	-0.39092	-140	-0.39525
-135	-0.53257	-135	-0.30946	-135	-0.3158	-135	-0.32086	-135	-0.32499	-135	-0.32842
-130	-0.50136	-130	-0.25754	-130	-0.26256	-130	-0.26655	-130	-0.2698	-130	-0.27251
-125	-0.4901	-125	-0.21398	-125	-0.21795	-125	-0.22111	-125	-0.22368	-125	-0.2258
-120	-0.4755	-120	-0.17752	-120	-0.18065	-120	-0.18312	-120	-0.18514	-120	-0.1868
-115	-0.42598	-115	-0.147	-115	-0.14946	-115	-0.1514	-115	-0.15298	-115	-0.15427
-110	-0.47629	-110	-0.12149	-110	-0.12342	-110	-0.12494	-110	-0.12616	-110	-0.12718
-105	-0.42477	-105	-0.1002	-105	-0.1017	-105	-0.10289	-105	-0.10384	-105	-0.10462
-100	-0.42378	-100	-0.08244	-100	-0.08362	-100	-0.08454	-100	-0.08528	-100	-0.08589
-95	-0.425	-95	-0.06766	-95	-0.06858	-95	-0.06929	-95	-0.06986	-95	-0.07033
-90	-0.40579	-90	-0.05538	-90	-0.05608	-90	-0.05664	-90	-0.05708	-90	-0.05744
-85	-0.40734	-85	-0.04519	-85	-0.04574	-85	-0.04617	-85	-0.04651	-85	-0.04678
-80	-0.40032	-80	-0.03676	-80	-0.03718	-80	-0.03752	-80	-0.03777	-80	-0.03799
-75	-0.39072	-75	-0.02981	-75	-0.03013	-75	-0.03038	-75	-0.03059	-75	-0.03075
-70	-0.39032	-70	-0.02408	-70	-0.02433	-70	-0.02453	-70	-0.02468	-70	-0.0248
-65	-0.3568	-65	-0.01938	-65	-0.01957	-65	-0.01972	-65	-0.01984	-65	-0.01994
-60	-0.35371	-60	-0.01554	-60	-0.01569	-60	-0.0158	-60	-0.01589	-60	-0.01596
-55	-0.34141	-55	-0.0124	-55	-0.01252	-55	-0.01261	-55	-0.01268	-55	-0.01273
-50	-0.32731	-50	-0.00987	-50	-0.00995	-50	-0.01002	-50	-0.01007	-50	-0.01012
-45	-0.32103	-45	-0.00781	-45	-0.00788	-45	-0.00793	-45	-0.00797	-45	-0.008
-40	-0.2664	-40	-0.00616	-40	-0.00622	-40	-0.00626	-40	-0.00629	-40	-0.00631
-35	-0.28471	-35	-0.00484	-35	-0.00488	-35	-0.00491	-35	-0.00494	-35	-0.00496
-30	-0.26198	-30	-0.0038	-30	-0.00382	-30	-0.00385	-30	-0.00387	-30	-0.00388
-25	-0.23223	-25	-0.00297	-25	-0.00299	-25	-0.00301	-25	-0.00302	-25	-0.00303
-20	-0.19426	-20	-0.00232	-20	-0.00234	-20	-0.00235	-20	-0.00236	-20	-0.00237
-15	-0.18222	-15	-0.00181	-15	-0.00183	-15	-0.00184	-15	-0.00185	-15	-0.00185
-10	-0.12009	-10	-0.00142	-10	-0.00144	-10	-0.00144	-10	-0.00145	-10	-0.00146
-5	-0.06831	-5	-0.00113	-5	-0.00114	-5	-0.00115	-5	-0.00115	-5	-0.00115
0	0	0	-0.0009198	0	-0.0009261	0	-0.0009261	0	-0.0009324	0	-0.0009324

## Sheet: MLG_0nmhBN_WSe2_4
		COMSOL simulations
	experiment		k0=0.005 cm/s		k0=0.006 cm/s		k0=0.007 cm/s		k0=0.008 cm/s		k0=0.009 cm/s
E(mV)	I(pA)			E(mV)	I (pA)	E(mV)	I (pA)	E(mV)	I (pA)	E(mV)	I (pA)
-600	-20.802	-600	-20.7087	-600	-20.7352	-600	-20.7522	-600	-20.7648	-600	-20.7749
-595	-20.8037	-595	-20.698	-595	-20.727	-595	-20.7459	-595	-20.7591	-595	-20.7698
-590	-20.7815	-590	-20.6848	-590	-20.7169	-590	-20.7371	-590	-20.7522	-590	-20.7642
-585	-20.7419	-585	-20.6703	-585	-20.7068	-585	-20.7289	-585	-20.7446	-585	-20.7572
-580	-20.6936	-580	-20.6602	-580	-20.6955	-580	-20.7207	-580	-20.7377	-580	-20.7503
-575	-20.6756	-575	-20.6432	-575	-20.6823	-575	-20.7106	-575	-20.7295	-575	-20.7434
-570	-20.6299	-570	-20.6344	-570	-20.6716	-570	-20.6999	-570	-20.7213	-570	-20.7365
-565	-20.5407	-565	-20.6073	-565	-20.6564	-565	-20.6873	-565	-20.7119	-565	-20.7289
-560	-20.5606	-560	-20.6161	-560	-20.6464	-560	-20.6779	-560	-20.7005	-560	-20.7201
-555	-20.4878	-555	-20.6067	-555	-20.6243	-555	-20.6665	-555	-20.6911	-555	-20.71
-550	-20.4501	-550	-20.5884	-550	-20.6319	-550	-20.6445	-550	-20.6753	-550	-20.6974
-545	-20.4334	-545	-20.5752	-545	-20.6205	-545	-20.6483	-545	-20.6627	-545	-20.6861
-540	-20.3747	-540	-20.5588	-540	-20.6067	-540	-20.6413	-540	-20.6583	-540	-20.6741
-535	-20.3433	-535	-20.5418	-535	-20.5928	-535	-20.6287	-535	-20.6564	-535	-20.669
-530	-20.288	-530	-20.5241	-530	-20.5777	-530	-20.6161	-530	-20.6445	-530	-20.6671
-525	-20.2213	-525	-20.5059	-525	-20.5619	-525	-20.6023	-525	-20.6325	-525	-20.6564
-520	-20.1769	-520	-20.4763	-520	-20.533	-520	-20.5783	-520	-20.613	-520	-20.6394
-515	-20.1141	-515	-20.4599	-515	-20.5166	-515	-20.5575	-515	-20.5922	-515	-20.6199
-510	-20.0685	-510	-20.4416	-510	-20.5027	-510	-20.5462	-510	-20.5783	-510	-20.6067
-505	-20.0141	-505	-20.4183	-505	-20.487	-505	-20.5336	-505	-20.5676	-505	-20.5934
-500	-19.9415	-500	-20.3931	-500	-20.4662	-500	-20.5185	-500	-20.5556	-500	-20.584
-495	-19.8959	-495	-20.3666	-495	-20.4429	-495	-20.4989	-495	-20.5405	-495	-20.572
-490	-19.7577	-490	-20.3377	-490	-20.4158	-490	-20.4756	-490	-20.5216	-490	-20.5563
-485	-19.8596	-485	-20.3169	-485	-20.3962	-485	-20.4561	-485	-20.5021	-485	-20.5393
-480	-19.6509	-480	-20.2885	-480	-20.3698	-480	-20.4303	-480	-20.4775	-480	-20.5153
-475	-19.6209	-475	-20.2608	-475	-20.3465	-475	-20.4095	-475	-20.4574	-475	-20.4958
-470	-19.5469	-470	-20.2318	-470	-20.3207	-470	-20.3868	-470	-20.4385	-470	-20.4794
-465	-19.4361	-465	-20.2028	-465	-20.2917	-465	-20.3603	-465	-20.4139	-465	-20.4567
-460	-19.3465	-460	-20.1789	-460	-20.264	-460	-20.3339	-460	-20.3887	-460	-20.4334
-455	-19.3209	-455	-20.1632	-455	-20.2375	-455	-20.3062	-455	-20.3629	-455	-20.4089
-450	-19.1996	-450	-20.1644	-450	-20.2148	-450	-20.2778	-450	-20.3345	-450	-20.3824
-445	-19.0874	-445	-19.8324	-445	-20.2047	-445	-20.2545	-445	-20.3074	-445	-20.3553
-440	-18.9255	-440	-20.0441	-440	-19.4834	-440	-20.2394	-440	-20.2828	-440	-20.3282
-435	-18.8039	-435	-19.9697	-435	-20.1127	-435	-19.4985	-435	-20.2658	-435	-20.3036
-430	-18.7505	-430	-19.8847	-430	-20.0428	-430	-20.1531	-430	-19.6592	-430	-20.286
-425	-18.7213	-425	-19.7902	-425	-19.9641	-425	-20.0863	-425	-20.177	-425	-19.9099
-420	-18.5188	-420	-19.6862	-420	-19.8771	-420	-20.0145	-420	-20.1178	-420	-20.1978
-415	-18.2489	-415	-19.5747	-415	-19.7814	-415	-19.9301	-415	-20.0422	-415	-20.1291
-410	-18.3742	-410	-19.4513	-410	-19.6736	-410	-19.8356	-410	-19.9578	-410	-20.0529
-405	-18.0041	-405	-19.3183	-405	-19.5558	-405	-19.731	-405	-19.8645	-405	-19.9685
-400	-17.9529	-400	-19.1753	-400	-19.4279	-400	-19.6163	-400	-19.7606	-400	-19.874
-395	-17.7378	-395	-19.0197	-395	-19.2887	-395	-19.4903	-395	-19.6466	-395	-19.77
-390	-17.4998	-390	-18.8546	-390	-19.1375	-390	-19.353	-390	-19.5206	-390	-19.6547
-385	-17.2784	-385	-18.6745	-385	-18.9706	-385	-19.2011	-385	-19.3807	-385	-19.525
-380	-17.1032	-380	-17.5178	-380	-18.7967	-380	-19.038	-380	-19.2308	-380	-19.3857
-375	-16.7899	-375	-17.9405	-375	-18.6089	-375	-18.8628	-375	-19.0663	-375	-19.2333
-370	-16.5124	-370	-18.2574	-370	-17.9613	-370	-18.6738	-370	-18.8887	-370	-19.0657
-365	-16.2586	-365	-17.9638	-365	-18.3815	-365	-18.0237	-365	-18.6927	-365	-18.8798
-360	-15.8738	-360	-17.7811	-360	-18.2259	-360	-18.5226	-360	-18.2328	-360	-18.6461
-355	-15.7018	-355	-17.2866	-355	-17.8057	-355	-18.1572	-355	-18.4029	-355	-18.1711
-350	-15.3699	-350	-16.8966	-350	-17.4705	-350	-17.8636	-350	-18.1371	-350	-18.3481
-345	-14.8143	-345	-16.489	-345	-17.1209	-345	-17.5606	-345	-17.8882	-345	-18.1364
-340	-14.4723	-340	-16.826	-340	-17.439	-340	-17.8832	-340	-18.1919	-340	-18.4181
-335	-14.041	-335	-15.9749	-335	-17.1883	-335	-17.9726	-335	-18.2524	-335	-18.4514
-330	-13.6327	-330	-15.1408	-330	-16.0493	-330	-16.8708	-330	-17.4844	-330	-17.9235
-325	-13.3072	-325	-14.1013	-325	-15.224	-325	-15.8004	-325	-16.2622	-325	-16.5999
-320	-12.6335	-320	-12.9137	-320	-14.7011	-320	-15.28	-320	-15.7809	-320	-16.1475
-315	-12.2496	-315	-11.7539	-315	-14.1498	-315	-14.725	-315	-15.2441	-315	-15.641
-310	-11.7832	-310	-10.6136	-310	-13.5715	-310	-14.1536	-310	-14.6664	-310	-15.091
-305	-11.4072	-305	-9.50922	-305	-12.6378	-305	-13.5576	-305	-14.0603	-305	-14.5001
-300	-10.6129	-300	-8.43381	-300	-11.5454	-300	-12.9326	-300	-13.4329	-300	-13.8745
-295	-10.024	-295	-7.33446	-295	-10.446	-295	-12.2705	-295	-12.7663	-295	-13.1998
-290	-9.37862	-290	-6.38505	-290	-9.47016	-290	-11.6071	-290	-12.1017	-290	-12.5288
-285	-8.81051	-285	-5.53197	-285	-8.58123	-285	-10.9242	-285	-11.4143	-285	-11.8358
-280	-8.26299	-280	-5.05512	-280	-7.77105	-280	-10.2287	-280	-10.7094	-280	-11.122
-275	-7.73148	-275	-4.69722	-275	-6.95016	-275	-9.49536	-275	-9.99243	-275	-10.3944
-270	-7.16532	-270	-4.457	-270	-6.54633	-270	-8.82189	-270	-9.27045	-270	-9.65853
-265	-6.5242	-265	-4.33648	-265	-6.2811	-265	-8.12322	-265	-8.55036	-265	-8.9208
-260	-5.75214	-260	-4.09878	-260	-5.99376	-260	-7.48188	-260	-7.91469	-260	-8.29962
-255	-5.28743	-255	-2.89844	-255	-5.65255	-255	-6.77313	-255	-7.33194	-255	-7.86114
-250	-4.82506	-250	-3.70005	-250	-5.43274	-250	-5.93737	-250	-6.41466	-250	-6.83739
-245	-4.31693	-245	-4.29692	-245	-4.94172	-245	-5.37245	-245	-5.74176	-245	-6.06249
-240	-3.92937	-240	-4.14086	-240	-4.5469	-240	-4.90631	-240	-5.19523	-240	-5.44585
-235	-3.49152	-235	-3.74346	-235	-4.09065	-235	-4.38467	-235	-4.63711	-235	-4.85585
-230	-3.1339	-230	-3.31594	-230	-3.622	-230	-3.88118	-230	-4.10344	-230	-4.29616
-225	-2.71827	-225	-2.92169	-225	-3.18963	-225	-3.41624	-225	-3.61047	-225	-3.77868
-220	-2.35023	-220	-2.56189	-220	-2.79487	-220	-2.99156	-220	-3.15983	-220	-3.30536
-215	-2.075	-215	-2.23688	-215	-2.43797	-215	-2.60725	-215	-2.75165	-215	-2.87639
-210	-1.83353	-210	-1.94519	-210	-2.11737	-210	-2.26189	-210	-2.38493	-210	-2.49089
-205	-1.62562	-205	-1.685	-205	-1.83135	-205	-1.95382	-205	-2.05771	-205	-2.14704
-200	-1.42463	-200	-1.45436	-200	-1.5779	-200	-1.68084	-200	-1.76797	-200	-1.84262
-195	-1.2198	-195	-1.25087	-195	-1.35456	-195	-1.44062	-195	-1.51313	-195	-1.57513
-190	-1.02159	-190	-1.07239	-190	-1.15882	-190	-1.23026	-190	-1.29024	-190	-1.34133
-185	-0.91632	-185	-0.91652	-185	-0.98822	-185	-1.04719	-185	-1.09645	-185	-1.13828
-180	-0.76477	-180	-0.78101	-180	-1.52687	-180	-1.57021	-180	-0.92881	-180	-0.96289
-175	-0.67133	-175	-1.2406	-175	-1.28577	-175	-1.32149	-175	-1.35028	-175	-1.37397
-170	-0.59882	-170	-1.04397	-170	-1.08095	-170	-1.11012	-170	-1.13375	-170	-1.15309
-165	-0.53549	-165	-0.87734	-165	-0.90739	-165	-0.93114	-165	-0.95035	-165	-0.96611
-160	-0.464	-160	-0.73634	-160	-0.76079	-160	-0.78	-160	-0.79544	-160	-0.80823
-155	-0.41583	-155	-0.61731	-155	-0.63706	-155	-0.65255	-155	-0.66503	-155	-0.6753
-150	-0.36301	-150	-0.5169	-150	-0.53281	-150	-0.54527	-150	-0.55527	-150	-0.56348
-145	-0.32174	-145	-0.43233	-145	-0.4451	-145	-0.45507	-145	-0.46307	-145	-0.46962
-140	-0.27808	-140	-0.36114	-140	-0.37138	-140	-0.37934	-140	-0.38571	-140	-0.39092
-135	-0.25121	-135	-0.30132	-135	-0.30946	-135	-0.3158	-135	-0.32086	-135	-0.32499
-130	-0.22621	-130	-0.25104	-130	-0.25754	-130	-0.26256	-130	-0.26655	-130	-0.2698
-125	-0.20228	-125	-0.20883	-125	-0.21398	-125	-0.21795	-125	-0.22111	-125	-0.22368
-120	-0.18112	-120	-0.17344	-120	-0.17752	-120	-0.18065	-120	-0.18312	-120	-0.18514
-115	-0.14964	-115	-0.14378	-115	-0.147	-115	-0.14946	-115	-0.1514	-115	-0.15298
-110	-0.18177	-110	-0.11896	-110	-0.12149	-110	-0.12342	-110	-0.12494	-110	-0.12616
-105	-0.16505	-105	-0.09822	-105	-0.1002	-105	-0.1017	-105	-0.10289	-105	-0.10384
-100	-0.14538	-100	-0.08089	-100	-0.08244	-100	-0.08362	-100	-0.08454	-100	-0.08528
-95	-0.14568	-95	-0.06645	-95	-0.06766	-95	-0.06858	-95	-0.06929	-95	-0.06986
-90	-0.11596	-90	-0.05444	-90	-0.05538	-90	-0.05608	-90	-0.05664	-90	-0.05708
-85	-0.12043	-85	-0.04446	-85	-0.04519	-85	-0.04574	-85	-0.04617	-85	-0.04651
-80	-0.11413	-80	-0.03619	-80	-0.03676	-80	-0.03718	-80	-0.03752	-80	-0.03777
-75	-0.11174	-75	-0.02936	-75	-0.02981	-75	-0.03013	-75	-0.03038	-75	-0.03059
-70	-0.09488	-70	-0.02374	-70	-0.02408	-70	-0.02433	-70	-0.02453	-70	-0.02468
-65	-0.10221	-65	-0.01911	-65	-0.01938	-65	-0.01957	-65	-0.01972	-65	-0.01984
-60	-0.10472	-60	-0.01533	-60	-0.01554	-60	-0.01569	-60	-0.0158	-60	-0.01589
-55	-0.08144	-55	-0.01225	-55	-0.0124	-55	-0.01252	-55	-0.01261	-55	-0.01268
-50	-0.07266	-50	-0.00975	-50	-0.00987	-50	-0.00995	-50	-0.01002	-50	-0.01007
-45	-0.0621	-45	-0.00772	-45	-0.00781	-45	-0.00788	-45	-0.00793	-45	-0.00797
-40	-0.05702	-40	-0.00609	-40	-0.00616	-40	-0.00622	-40	-0.00626	-40	-0.00629
-35	-0.07181	-35	-0.00479	-35	-0.00484	-35	-0.00488	-35	-0.00491	-35	-0.00494
-30	-0.03769	-30	-0.00375	-30	-0.0038	-30	-0.00382	-30	-0.00385	-30	-0.00387
-25	-0.03833	-25	-0.00294	-25	-0.00297	-25	-0.00299	-25	-0.00301	-25	-0.00302
-20	-0.04875	-20	-0.00229	-20	-0.00232	-20	-0.00234	-20	-0.00235	-20	-0.00236
-15	-0.01436	-15	-0.0018	-15	-0.00181	-15	-0.00183	-15	-0.00184	-15	-0.00185
-10	-0.01005	-10	-0.00141	-10	-0.00142	-10	-0.00144	-10	-0.00144	-10	-0.00145
-5	0.00411	-5	-0.00112	-5	-0.00113	-5	-0.00114	-5	-0.00115	-5	-0.00115
0	1.66667e-06	0	-0.0009072	0	-0.0009198	0	-0.0009261	0	-0.0009261	0	-0.0009324

## Sheet: MLG_0nmhBN_WSe2_5
		COMSOL simulations
	experiment		k0=0.006 cm/s		k0=0.007 cm/s		k0=0.008 cm/s		k0=0.009 cm/s		k0=0.01 cm/s
E(mV)	I(pA)	E(mV)	I (pA)	E(mV)	I (pA)	E(mV)	I (pA)	E(mV)	I (pA)
-600	-21.4764	-600	-20.4061	-600	-20.4228	-600	-20.4352	-600	-20.4451	-600	-20.4532
-595	-21.4539	-595	-20.398	-595	-20.4166	-595	-20.4296	-595	-20.4402	-595	-20.4482
-590	-21.4016	-590	-20.3881	-590	-20.4079	-590	-20.4228	-590	-20.4346	-590	-20.4433
-585	-21.3638	-585	-20.3782	-585	-20.3999	-585	-20.4154	-585	-20.4278	-585	-20.4371
-580	-21.3087	-580	-20.367	-580	-20.3918	-580	-20.4085	-580	-20.4209	-580	-20.4315
-575	-21.2071	-575	-20.354	-575	-20.3819	-575	-20.4005	-575	-20.4141	-575	-20.4253
-570	-21.1987	-570	-20.3434	-570	-20.3713	-570	-20.3924	-570	-20.4073	-570	-20.4191
-565	-21.1317	-565	-20.3286	-565	-20.3589	-565	-20.3831	-565	-20.3999	-565	-20.4123
-560	-21.0734	-560	-20.3186	-560	-20.3496	-560	-20.372	-560	-20.3912	-560	-20.4048
-555	-21.0012	-555	-20.2969	-555	-20.3385	-555	-20.3627	-555	-20.3813	-555	-20.3968
-550	-20.9408	-550	-20.3044	-550	-20.3168	-550	-20.3472	-550	-20.3689	-550	-20.3862
-545	-20.9013	-545	-20.2932	-545	-20.3205	-545	-20.3348	-545	-20.3577	-545	-20.3757
-540	-20.8198	-540	-20.2796	-540	-20.3137	-540	-20.3304	-540	-20.3459	-540	-20.3658
-535	-20.78	-535	-20.2659	-535	-20.3013	-535	-20.3286	-535	-20.341	-535	-20.3527
-530	-20.7289	-530	-20.2511	-530	-20.2889	-530	-20.3168	-530	-20.3391	-530	-20.3527
-525	-20.709	-525	-20.2356	-525	-20.2752	-525	-20.305	-525	-20.3286	-525	-20.3472
-520	-20.6364	-520	-20.207	-520	-20.2517	-520	-20.2858	-520	-20.3118	-520	-20.3329
-515	-20.6099	-515	-20.1909	-515	-20.2312	-515	-20.2653	-515	-20.2926	-515	-20.3143
-510	-20.4675	-510	-20.1773	-510	-20.2201	-510	-20.2517	-510	-20.2796	-510	-20.3025
-505	-20.3925	-505	-20.1618	-505	-20.2077	-505	-20.2411	-505	-20.2666	-505	-20.2895
-500	-20.322	-500	-20.1413	-500	-20.1928	-500	-20.2294	-500	-20.2573	-500	-20.279
-495	-20.302	-495	-20.1184	-495	-20.1736	-495	-20.2145	-495	-20.2455	-495	-20.269
-490	-20.1905	-490	-20.0917	-490	-20.1506	-490	-20.1959	-490	-20.23	-490	-20.2573
-485	-20.1826	-485	-20.0725	-485	-20.1314	-485	-20.1767	-485	-20.2132	-485	-20.2424
-480	-20.0928	-480	-20.0465	-480	-20.106	-480	-20.1525	-480	-20.1897	-480	-20.2207
-475	-20.0645	-475	-20.0235	-475	-20.0855	-475	-20.1326	-475	-20.1705	-475	-20.2021
-470	-19.9797	-470	-19.9981	-470	-20.0632	-470	-20.114	-470	-20.1543	-470	-20.1872
-465	-19.9299	-465	-19.9696	-465	-20.0372	-465	-20.0899	-465	-20.132	-465	-20.1667
-460	-19.8022	-460	-19.9423	-460	-20.0111	-460	-20.0651	-460	-20.1091	-460	-20.1457
-455	-19.8189	-455	-19.9163	-455	-19.9838	-455	-20.0396	-455	-20.0849	-455	-20.1227
-450	-19.6905	-450	-19.8939	-450	-19.9559	-450	-20.0117	-450	-20.0589	-450	-20.0973
-445	-19.5294	-445	-19.884	-445	-19.933	-445	-19.9851	-445	-20.0322	-445	-20.0719
-440	-19.5159	-440	-19.1741	-440	-19.9181	-440	-19.9609	-440	-20.0055	-440	-20.0452
-435	-19.3885	-435	-19.7935	-435	-19.189	-435	-19.9442	-435	-19.9814	-435	-20.0186
-430	-19.2903	-430	-19.7247	-430	-19.8332	-430	-19.3471	-430	-19.964	-430	-19.995
-425	-19.2778	-425	-19.6472	-425	-19.7675	-425	-19.8567	-425	-19.5939	-425	-19.1586
-420	-19.1998	-420	-19.5616	-420	-19.6968	-420	-19.7985	-420	-19.8772	-420	-19.9249
-415	-19.1257	-415	-19.4674	-415	-19.6137	-415	-19.7241	-415	-19.8096	-415	-19.8778
-410	-19.0177	-410	-19.3614	-410	-19.5207	-410	-19.641	-410	-19.7346	-410	-19.8096
-405	-18.7547	-405	-19.2454	-405	-19.4178	-405	-19.5492	-405	-19.6515	-405	-19.7334
-400	-18.7204	-400	-19.1196	-400	-19.3049	-400	-19.4469	-400	-19.5585	-400	-19.6484
-395	-18.5386	-395	-18.9825	-395	-19.1809	-395	-19.3347	-395	-19.4562	-395	-19.5542
-390	-18.2601	-390	-18.8337	-390	-19.0458	-390	-19.2107	-390	-19.3428	-390	-19.4494
-385	-18.2808	-385	-18.6694	-385	-18.8964	-385	-19.0731	-385	-19.215	-385	-19.331
-380	-18.1106	-380	-18.4983	-380	-18.7358	-380	-18.9255	-380	-19.078	-380	-19.2033
-375	-17.7989	-375	-18.3136	-375	-18.5634	-375	-18.7637	-375	-18.928	-375	-19.0631
-370	-17.7174	-370	-17.6762	-370	-18.3774	-370	-18.5888	-370	-18.7631	-370	-18.9088
-365	-17.5959	-365	-18.0897	-365	-17.7376	-365	-18.396	-365	-18.5802	-365	-18.7339
-360	-17.3524	-360	-17.9366	-360	-18.2286	-360	-17.9434	-360	-18.3501	-360	-18.5101
-355	-17.149	-355	-17.5231	-355	-17.869	-355	-18.1108	-355	-17.8827	-355	-17.7959
-350	-16.8165	-350	-17.1932	-350	-17.5801	-350	-17.8492	-350	-18.0569	-350	-17.9242
-345	-16.854	-345	-16.8491	-345	-17.2819	-345	-17.6043	-345	-17.8486	-345	-18.0377
-340	-16.4174	-340	-17.1622	-340	-17.5993	-340	-17.9031	-340	-18.1257	-340	-18.3055
-335	-16.0181	-335	-16.9155	-335	-17.6874	-335	-17.9626	-335	-18.1586	-335	-18.3142
-330	-15.8594	-330	-15.7945	-330	-16.603	-330	-17.2069	-330	-17.639	-330	-17.9304
-325	-15.686	-325	-14.9823	-325	-15.5496	-325	-16.0041	-325	-16.3364	-325	-16.5999
-320	-15.1103	-320	-14.4677	-320	-15.0375	-320	-15.5304	-320	-15.8912	-320	-16.1715
-315	-14.409	-315	-13.9252	-315	-14.4913	-315	-15.0021	-315	-15.3927	-315	-15.6978
-310	-14.172	-310	-13.356	-310	-13.9289	-310	-14.4336	-310	-14.8515	-310	-15.1764
-305	-13.8229	-305	-12.4372	-305	-13.3424	-305	-13.8372	-305	-14.2699	-305	-14.614
-300	-13.0376	-300	-11.3621	-300	-12.7274	-300	-13.2196	-300	-13.6543	-300	-14.0139
-295	-12.3875	-295	-10.2802	-295	-12.0757	-295	-12.5637	-295	-12.9902	-295	-13.3567
-290	-11.8678	-290	-9.31984	-290	-11.4229	-290	-11.9096	-290	-12.3299	-290	-12.6976
-285	-11.2095	-285	-8.44502	-285	-10.7508	-285	-11.2332	-285	-11.6479	-285	-12.0106
-280	-10.5995	-280	-7.6477	-280	-10.0663	-280	-10.5394	-280	-10.9455	-280	-11.302
-275	-9.95394	-275	-6.83984	-275	-9.34464	-275	-9.83382	-275	-10.2294	-275	-10.5766
-270	-9.34825	-270	-6.44242	-270	-8.68186	-270	-9.1233	-270	-9.50522	-270	-9.84002
-265	-8.52172	-265	-6.1814	-265	-7.99428	-265	-8.41464	-265	-8.7792	-265	-9.0985
-260	-7.6367	-260	-5.89862	-260	-7.36312	-260	-7.78906	-260	-8.16788	-260	-8.48036
-255	-7.04063	-255	-5.56283	-255	-6.66562	-255	-7.21556	-255	-7.73636	-255	-8.19144
-250	-6.52278	-250	-5.34651	-250	-5.84313	-250	-6.31284	-250	-6.72886	-250	-7.08908
-245	-5.91152	-245	-4.86328	-245	-5.28717	-245	-5.65062	-245	-5.96626	-245	-6.24216
-240	-5.23288	-240	-4.47473	-240	-4.82844	-240	-5.11277	-240	-5.3594	-240	-5.57523
-235	-4.58491	-235	-4.02572	-235	-4.31508	-235	-4.56351	-235	-4.77877	-235	-4.96719
-230	-4.05854	-230	-3.5645	-230	-3.81957	-230	-4.03831	-230	-4.22797	-230	-4.394
-225	-3.49927	-225	-3.139	-225	-3.36201	-225	-3.55316	-225	-3.7187	-225	-3.86347
-220	-3.02333	-220	-2.75051	-220	-2.94407	-220	-3.10967	-220	-3.25289	-220	-3.37801
-215	-2.62715	-215	-2.39928	-215	-2.56587	-215	-2.70797	-215	-2.83073	-215	-2.93781
-210	-2.28074	-210	-2.08376	-210	-2.22599	-210	-2.34707	-210	-2.45136	-210	-2.54212
-205	-1.90481	-205	-1.80228	-205	-1.92281	-205	-2.02504	-205	-2.11296	-205	-2.18928
-200	-1.60819	-200	-1.55285	-200	-1.65416	-200	-1.73991	-200	-1.81338	-200	-1.87705
-195	-1.37196	-195	-1.33306	-195	-1.41775	-195	-1.48912	-195	-1.55012	-195	-1.60282
-190	-1.12853	-190	-1.14043	-190	-1.21074	-190	-1.26976	-190	-1.32004	-190	-1.36338
-185	-0.95149	-185	-0.97253	-185	-1.03056	-185	-1.07905	-185	-1.12022	-185	-1.15562
-180	-0.80664	-180	-1.50263	-180	-1.54529	-180	-0.91407	-180	-0.94761	-180	-0.97638
-175	-0.6764	-175	-1.26536	-175	-1.30051	-175	-1.32885	-175	-1.35216	-175	-0.82243
-170	-0.58757	-170	-1.0638	-170	-1.0925	-170	-1.11575	-170	-1.13479	-170	-0.69087
-165	-0.46026	-165	-0.89299	-165	-0.91636	-165	-0.93527	-165	-0.95077	-165	-0.57886
-160	-0.39191	-160	-0.74871	-160	-0.76762	-160	-0.78281	-160	-0.7954	-160	-0.48391
-155	-0.33372	-155	-0.62694	-155	-0.6422	-155	-0.65447	-155	-0.66458	-155	-0.40369
-150	-0.28748	-150	-0.52435	-150	-0.53661	-150	-0.54646	-150	-0.55454	-150	-0.33611
-145	-0.22998	-145	-0.43804	-145	-0.44785	-145	-0.45572	-145	-0.46217	-145	-0.27937
-140	-0.20774	-140	-0.36548	-140	-0.37332	-140	-0.37959	-140	-0.38471	-140	-0.38898
-135	-0.17193	-135	-0.30455	-135	-0.31079	-135	-0.31577	-135	-0.31983	-135	-0.32321
-130	-0.14831	-130	-0.25345	-130	-0.25839	-130	-0.26232	-130	-0.26552	-130	-0.26819
-125	-0.14068	-125	-0.21058	-125	-0.2145	-125	-0.2176	-125	-0.22012	-125	-0.22222
-120	-0.1277	-120	-0.1747	-120	-0.17778	-120	-0.18022	-120	-0.1822	-120	-0.18384
-115	-0.1042	-115	-0.14466	-115	-0.14709	-115	-0.149	-115	-0.15055	-115	-0.15183
-110	-0.10989	-110	-0.11956	-110	-0.12146	-110	-0.12295	-110	-0.12416	-110	-0.12516
-105	-0.09814	-105	-0.0986	-105	-0.10009	-105	-0.10125	-105	-0.10219	-105	-0.10296
-100	-0.09632	-100	-0.08113	-100	-0.08229	-100	-0.0832	-100	-0.08393	-100	-0.08452
-95	-0.08013	-95	-0.06659	-95	-0.06749	-95	-0.06819	-95	-0.06875	-95	-0.06922
-90	-0.08087	-90	-0.0545	-90	-0.05519	-90	-0.05574	-90	-0.05618	-90	-0.05653
-85	-0.07504	-85	-0.04447	-85	-0.04501	-85	-0.04543	-85	-0.04577	-85	-0.04604
-80	-0.04496	-80	-0.03618	-80	-0.03659	-80	-0.03692	-80	-0.03718	-80	-0.03739
-75	-0.05161	-75	-0.02933	-75	-0.02965	-75	-0.0299	-75	-0.0301	-75	-0.03026
-70	-0.05357	-70	-0.0237	-70	-0.02394	-70	-0.02414	-70	-0.02429	-70	-0.02441
-65	-0.04491	-65	-0.01907	-65	-0.01926	-65	-0.01941	-65	-0.01952	-65	-0.01962
-60	-0.03955	-60	-0.01529	-60	-0.01544	-60	-0.01555	-60	-0.01564	-60	-0.01571
-55	-0.02039	-55	-0.01221	-55	-0.01232	-55	-0.01241	-55	-0.01247	-55	-0.01253
-50	-0.00949	-50	-0.00971	-50	-0.0098	-50	-0.00986	-50	-0.00991	-50	-0.00996
-45	0.00223	-45	-0.00769	-45	-0.00776	-45	-0.00781	-45	-0.00784	-45	-0.00787
-40	0.00589	-40	-0.00606	-40	-0.00612	-40	-0.00616	-40	-0.00619	-40	-0.00621
-35	0.0438	-35	-0.00477	-35	-0.00481	-35	-0.00484	-35	-0.00486	-35	-0.00488
-30	0.07262	-30	-0.00374	-30	-0.00376	-30	-0.00379	-30	-0.00381	-30	-0.00382
-25	0.1	-25	-0.00292	-25	-0.00294	-25	-0.00296	-25	-0.00298	-25	-0.00298
-20	0.16478	-20	-0.00228	-20	-0.0023	-20	-0.00231	-20	-0.00232	-20	-0.00233
-15	0.20578	-15	-0.00179	-15	-0.0018	-15	-0.00181	-15	-0.00182	-15	-0.00182
-10	0.50366	-10	-0.0014	-10	-0.00141	-10	-0.00142	-10	-0.00143	-10	-0.00143
-5	0.63337	-5	-0.00112	-5	-0.00112	-5	-0.00113	-5	-0.00113	-5	-0.00113
0	0.43663	0	-0.0009052	0	-0.0009114	0	-0.0009114	0	-0.0009176	0	-0.0009176
