# Supplementary material for: Electronic origin of reorganization energy in interfacial electron transfer
Source: Nature. 2026 Apr 22;653(8113):98–103. doi: 10.1038/s41586-026-10311-2 (PMC13149326; doi:10.1038/s41586-026-10311-2)
Supplement: Supplementary file 7 — Source Data Extended Data Fig. 4 [file 41586_2026_10311_MOESM7_ESM.zip › ExtendedFig4 data/ExtendedFig4_i.xlsx]

## Sheet: Au1
		COMSOL simulations
	experiment		E0=-270mV		E0=-265mV		E0=-260mV		E0=-255mV		E0=-250mV		E0=-245mV
E(mV)	I(pA)	E(mV)	I (pA)	E(mV)	I (pA)	E(mV)	I (pA)	E(mV)	I (pA)	E(mV)	E(mV)	I (pA)	E(mV)
-500	-30.664	-500	-29.0918	-500	-29.0932	-500	-29.0945	-500	-29.0973	-500	-29.0973	-500	-29.0987
-495	-30.5428	-495	-29.0904	-495	-29.0918	-495	-29.0945	-495	-29.0959	-495	-29.0973	-495	-29.0987
-490	-30.3193	-490	-29.0876	-490	-29.0904	-490	-29.0932	-490	-29.0945	-490	-29.0959	-490	-29.0973
-485	-30.1213	-485	-29.089	-485	-29.0904	-485	-29.0918	-485	-29.0932	-485	-29.0945	-485	-29.0973
-480	-29.9367	-480	-29.089	-480	-29.0904	-480	-29.0918	-480	-29.0918	-480	-29.0945	-480	-29.0959
-475	-29.7567	-475	-29.0876	-475	-29.0904	-475	-29.0918	-475	-29.0932	-475	-29.0932	-475	-29.0945
-470	-29.595	-470	-29.0849	-470	-29.089	-470	-29.0918	-470	-29.0932	-470	-29.0945	-470	-29.0945
-465	-29.4523	-465	-29.0725	-465	-29.078	-465	-29.0821	-465	-29.0863	-465	-29.0876	-465	-29.0904
-460	-29.3295	-460	-29.0421	-460	-29.0518	-460	-29.0587	-460	-29.0656	-460	-29.0711	-460	-29.0752
-455	-29.2149	-455	-29.0076	-455	-29.0228	-455	-29.0338	-455	-29.0435	-455	-29.0518	-455	-29.06
-450	-29.1088	-450	-28.9717	-450	-28.9924	-450	-29.009	-450	-29.0228	-450	-29.0338	-450	-29.0435
-445	-28.9996	-445	-28.9414	-445	-28.9648	-445	-28.9828	-445	-28.9993	-445	-29.0159	-445	-29.0297
-440	-28.8878	-440	-28.8986	-440	-28.9303	-440	-28.9579	-440	-28.9814	-440	-28.9993	-440	-29.0159
-435	-28.826	-435	-28.853	-435	-28.8931	-435	-28.9276	-435	-28.9552	-435	-28.9786	-435	-28.9979
-430	-28.7396	-430	-28.8089	-430	-28.8572	-430	-28.8972	-430	-28.9317	-430	-28.9593	-430	-28.9814
-425	-28.6681	-425	-28.762	-425	-28.8185	-425	-28.8668	-425	-28.9055	-425	-28.9248	-425	-28.951
-420	-28.6054	-420	-28.7068	-420	-28.7744	-420	-28.831	-420	-28.8737	-420	-28.8889	-420	-28.9317
-415	-28.5655	-415	-28.6433	-415	-28.7219	-415	-28.7868	-415	-28.8351	-415	-28.8586	-415	-28.9055
-410	-28.4803	-410	-28.5688	-410	-28.6598	-410	-28.7371	-410	-28.7992	-410	-28.8158	-410	-28.8765
-405	-28.4656	-405	-28.4832	-405	-28.5908	-405	-28.6805	-405	-28.7523	-405	-28.7813	-405	-28.8448
-400	-28.3931	-400	-28.3811	-400	-28.5053	-400	-28.6088	-400	-28.6943	-400	-28.7647	-400	-28.7868
-395	-28.3727	-395	-28.2707	-395	-28.4142	-395	-28.5343	-395	-28.6322	-395	-28.7137	-395	-28.7689
-390	-28.2949	-390	-28.1465	-390	-28.3107	-390	-28.4473	-390	-28.5605	-390	-28.6557	-390	-28.733
-385	-28.273	-385	-28.0057	-385	-28.1948	-385	-28.3507	-385	-28.4804	-385	-28.5881	-385	-28.6778
-380	-28.2114	-380	-27.8498	-380	-28.0664	-380	-28.2445	-380	-28.3907	-380	-28.5136	-380	-28.6157
-375	-28.1937	-375	-27.6745	-375	-27.9202	-375	-28.1244	-375	-28.2928	-375	-28.4321	-375	-28.5467
-370	-28.1209	-370	-27.4786	-370	-27.7573	-370	-27.9892	-370	-28.181	-370	-28.3383	-370	-28.4694
-365	-28.1234	-365	-27.2564	-365	-27.5738	-365	-27.8332	-365	-28.0485	-365	-28.2279	-365	-28.3756
-360	-28.0303	-360	-27.0107	-360	-27.3695	-360	-27.6662	-360	-27.9119	-360	-28.1147	-360	-28.2831
-355	-27.9961	-355	-26.7334	-355	-27.1391	-355	-27.4744	-355	-27.7532	-355	-27.9836	-355	-28.1741
-350	-27.9113	-350	-26.4215	-350	-26.8796	-350	-27.2591	-350	-27.5738	-350	-27.836	-350	-28.0513
-345	-27.8295	-345	-26.0641	-345	-26.5857	-345	-27.0149	-345	-27.3709	-345	-27.6662	-345	-27.9119
-340	-27.7358	-340	-25.6556	-340	-26.2462	-340	-26.7361	-340	-27.1391	-340	-27.473	-340	-27.7504
-335	-27.6428	-335	-25.2071	-335	-25.8667	-335	-26.4132	-335	-26.8658	-335	-27.2412	-335	-27.5558
-330	-27.5122	-330	-24.7061	-330	-25.45	-330	-26.0682	-330	-26.5802	-330	-27.0052	-330	-27.3544
-325	-27.3465	-325	-24.1431	-325	-24.9821	-325	-25.6777	-325	-26.2573	-325	-26.7375	-325	-27.1363
-320	-27.1704	-320	-23.5124	-320	-24.4522	-320	-25.2388	-320	-25.8916	-320	-26.4339	-320	-26.8852
-315	-26.926	-315	-22.7948	-315	-23.8492	-315	-24.731	-315	-25.4707	-315	-26.0848	-315	-26.5954
-310	-26.5822	-310	-22.0055	-310	-23.1799	-310	-24.1679	-310	-24.9946	-310	-25.6873	-310	-26.2628
-305	-26.2431	-305	-21.0836	-305	-22.396	-305	-23.5152	-305	-24.4467	-305	-25.2264	-305	-25.8805
-300	-25.8264	-300	-20.1025	-300	-21.5501	-300	-22.781	-300	-23.8243	-300	-24.7006	-300	-25.4375
-295	-25.3429	-295	-19.0136	-295	-20.5965	-295	-21.9627	-295	-23.126	-295	-24.1114	-295	-24.9407
-290	-24.7807	-290	-17.871	-290	-19.5408	-290	-21.0422	-290	-22.3353	-290	-23.4352	-290	-24.3667
-285	-24.1292	-285	-16.5959	-285	-18.4534	-285	-20.0569	-285	-21.4797	-285	-22.6982	-285	-23.736
-280	-23.3837	-280	-15.979	-280	-17.2528	-280	-18.9653	-280	-20.5082	-280	-21.8592	-280	-23.0129
-275	-22.5275	-275	-14.7039	-275	-16.8967	-275	-17.8958	-275	-19.4525	-275	-20.9332	-275	-22.2166
-270	-21.4568	-270	-14.4527	-270	-15.1869	-270	-17.7827	-270	-18.4989	-270	-19.9065	-270	-21.3196
-265	-20.2785	-265	-12.7353	-265	-14.9606	-265	-16.9864	-265	-18.6383	-265	-19.084	-265	-20.3412
-260	-19.0836	-260	-11.0012	-260	-13.3071	-260	-15.4284	-260	-17.3645	-260	-18.4644	-260	-19.654
-255	-17.8255	-255	-9.30161	-255	-11.6487	-255	-13.8345	-255	-15.859	-255	-17.7109	-255	-9.07198
-250	-16.467	-250	-7.73669	-250	-9.99575	-250	-12.232	-250	-14.3134	-250	-16.2509	-250	-13.3519
-245	-15.048	-245	-6.33599	-245	-8.47182	-245	-10.6282	-245	-12.7537	-245	-14.7425	-245	-14.3534
-240	-13.6585	-240	-5.12477	-240	-7.10189	-240	-9.13712	-240	-11.2027	-240	-13.227	-240	-15.1303
-235	-12.2445	-235	-4.1193	-235	-5.90985	-235	-7.79686	-235	-9.74142	-235	-11.7183	-235	-13.6449
-230	-10.7124	-230	-3.32359	-230	-4.91777	-230	-6.63173	-230	-8.43842	-230	-10.2228	-230	-12.1283
-225	-9.29375	-225	-2.63897	-225	-4.03043	-225	-5.5534	-225	-7.19394	-225	-8.92418	-225	-10.7189
-220	-8.0467	-220	-2.204	-220	-3.39618	-220	-4.72719	-220	-6.1882	-220	-7.76526	-220	-9.43354
-215	-6.9031	-215	-1.90619	-215	-2.92077	-215	-4.06838	-215	-5.35095	-215	-6.76076	-215	-8.2829
-210	-5.89602	-210	-1.64358	-210	-2.48331	-210	-3.46242	-210	-4.54241	-210	-5.82208	-210	-7.23934
-205	-4.98984	-205	-1.20874	-205	-0.36156	-205	-0.34817	-205	-0.33037	-205	-0.43456	-205	-5.88032
-200	-4.18715	-200	-0.71953	-200	-0.27131	-200	-0.26399	-200	-0.25475	-200	-0.66392	-200	-4.13213
-195	-3.46352	-195	-0.33658	-195	-0.24191	-195	-0.24178	-195	-0.23984	-195	-0.23584	-195	-2.69735
-190	-2.7775	-190	-0.15553	-190	-0.15608	-190	-0.15608	-190	-0.15553	-190	-0.337	-190	-0.72312
-185	-2.23314	-185	-0.74713	-185	-0.7619	-185	-0.78011	-185	-0.79957	-185	-0.72671	-185	-0.3094
-180	-1.8066	-180	-0.24647	-180	-0.26137	-180	-0.27959	-180	-0.30043	-180	-0.58498	-180	3.43517
-175	-1.47921	-175	-0.17319	-175	-0.15925	-175	-1.41312	-175	-1.1966	-175	-0.94765	-175	-0.67786
-170	-1.17168	-170	-0.12323	-170	-0.34624	-170	-0.36625	-170	-0.39013	-170	-0.41869	-170	-4.03553
-165	-0.93768	-165	-0.28276	-165	-2.9728	-165	-3.14778	-165	-0.33575	-165	-3.60829	-165	-3.90747
-160	-0.74589	-160	-0.2513	-160	-0.26372	-160	-0.27876	-160	-0.2967	-160	-0.31823	-160	-0.80095
-155	-0.5807	-155	-0.21473	-155	-0.22535	-155	-2.38367	-155	-2.53948	-155	-0.27269	-155	-2.95058
-150	-0.44378	-150	-0.18188	-150	-0.19113	-150	-0.20231	-150	-0.21569	-150	-2.31757	-150	-2.51091
-145	-0.35758	-145	-1.52228	-145	-0.16008	-145	-0.16946	-145	-1.80849	-145	-1.94552	-145	-2.11002
-140	-0.26632	-140	-1.28119	-140	-0.13483	-140	-1.42899	-140	-1.52614	-140	-1.64303	-140	-1.78393
-135	-0.1813	-135	-0.45623	-135	-0.51405	-135	-0.58388	-135	-0.66806	-135	-0.7699	-135	-0.89272
-130	-0.13689	-130	-0.32347	-130	-0.37191	-130	-0.43056	-130	-0.50163	-130	-0.58733	-130	-0.69083
-125	-0.12276	-125	-0.63784	-125	-0.67772	-125	-0.72588	-125	-0.78425	-125	-0.85463	-125	-0.93978
-120	-0.09324	-120	-0.51143	-120	-0.54482	-120	-0.58512	-120	-0.63411	-120	-0.69331	-120	-0.76493
-115	-0.04751	-115	-0.40613	-115	-0.43373	-115	-0.46727	-115	-0.5077	-115	-0.55669	-115	-0.61603
-110	-0.04795	-110	-0.31464	-110	-0.33755	-110	-0.36529	-110	-0.39882	-110	-0.43953	-110	-0.4888
-105	-0.0261	-105	-0.24136	-105	-0.26027	-105	-0.28318	-105	-0.31091	-105	-0.34459	-105	-0.38543
-100	-0.00906	-100	-0.18368	-100	-0.19927	-100	-0.21818	-100	-0.24109	-100	-0.26882	-100	-0.3025
-95	-0.00818	-95	-0.13897	-95	-0.1518	-95	-0.16739	-95	-0.18616	-95	-0.20907	-95	-0.23667
-90	-0.03208	-90	-0.10474	-90	-0.11523	-90	-0.12793	-90	-0.14338	-90	-0.16215	-90	-0.18492
-85	-0.01291	-85	-0.07866	-85	-0.08722	-85	-0.09757	-85	-0.11026	-85	-0.12558	-85	-0.14421
-80	-0.02165	-80	-0.05893	-80	-0.06596	-80	-0.07438	-80	-0.08473	-80	-0.09729	-80	-0.11247
-75	-0.01496	-75	-0.04416	-75	-0.04996	-75	-0.05686	-75	-0.06527	-75	-0.07549	-75	-0.08791
-70	-0.00928	-70	-0.03326	-70	-0.03795	-70	-0.04361	-70	-0.05051	-70	-0.05879	-70	-0.06886
-65	-0.00328	-65	-0.02525	-65	-0.02898	-65	-0.03353	-65	-0.03919	-65	-0.04595	-65	-0.0541
-60	0.01698	-60	-0.01918	-60	-0.02236	-60	-0.02608	-60	-0.03064	-60	-0.03602	-60	-0.04278
-55	0.02849	-55	-0.01477	-55	-0.01725	-55	-0.02029	-55	-0.02401	-55	-0.02843	-55	-0.03381
-50	0	-50	-0.01145	-50	-0.01339	-50	-0.01587	-50	-0.01891	-50	-0.02249	-50	-0.02691
-45	0.03571	-45	-0.00883	-45	-0.01049	-45	-0.01256	-45	-0.0149	-45	-0.0178	-45	-0.02139
-40	0.05872	-40	-0.03947	-40	-0.04085	-40	-0.0425	-40	-0.04444	-40	-0.04678	-40	-0.04954
-35	0.05958	-35	-0.0265	-35	-0.02746	-35	-0.02884	-35	-0.03036	-35	-0.03229	-35	-0.03464
-30	0.12655	-30	-0.01725	-30	-0.01808	-30	-0.01918	-30	-0.02042	-30	-0.02194	-30	-0.02374
-25	0.12908	-25	-0.0109	-25	-0.01159	-25	-0.01242	-25	-0.01352	-25	-0.01463	-25	-0.01628
-20	0.18557	-20	-0.00662	-20	-0.00731	-20	-0.008	-20	-0.00869	-20	-0.0098	-20	-0.01104
-15	0.24415	-15	-0.004	-15	-0.00442	-15	-0.00497	-15	-0.00566	-15	-0.00649	-15	-0.00745
-10	0.30103	-10	-0.00248	-10	-0.00276	-10	-0.00317	-10	-0.00373	-10	-0.00442	-10	-0.00524
-5	0.40205	-5	-0.00152	-5	-0.00179	-5	-0.00221	-5	-0.00262	-5	-0.00317	-5	-0.00373
0	0.48355	0	--	0	--	0	-0.00166	0	-0.00193	0	-0.00235	0	-0.0029

## Sheet: MLG_16nmhBN_1
		COMSOL simulations
	experiment		k0=-0.0005 cm/s		k0=-0.0004 cm/s		k0=-0.0003 cm/s		k0=-0.0002 cm/s		k0=-0.0001 cm/s
E(mV)	I(pA)	E(mV)	I (pA)	E(mV)	I (pA)	E(mV)	I (pA)	E(mV)	I (pA)	E(mV)	I (pA)
-600	-23.9821	-600	-24.1847	-600	-24.0996	-600	-23.7789	-600	-23.2112	-600	-23.4414
-595	-24.0208	-595	-24.1361	-595	-24.0502	-595	-23.7219	-595	-23.1633	-595	-21.8014
-590	-23.8576	-590	-24.0882	-590	-24.0023	-590	-23.6649	-590	-23.1344	-590	-21.6243
-585	-23.669	-585	-24.0358	-585	-23.9537	-585	-23.6094	-585	-23.139	-585	-21.4312
-580	-23.4458	-580	-23.9886	-580	-23.9028	-580	-23.5585	-580	-23.202	-580	-21.2329
-575	-23.2457	-575	-23.9392	-575	-23.8511	-575	-23.5174	-575	-23.3601	-575	-21.0284
-570	-23.1109	-570	-23.8876	-570	-23.8017	-570	-23.4954	-570	-23.709	-570	-20.8293
-565	-22.8247	-565	-23.8359	-565	-23.7477	-565	-23.4977	-565	-22.9292	-565	-20.7054
-560	-22.4554	-560	-23.785	-560	-23.7158	-560	-23.5714	-560	-22.8046	-560	-20.5329
-555	-22.057	-555	-23.7287	-555	-23.7082	-555	-23.7401	-555	-22.664	-555	-20.3346
-550	-21.857	-550	-23.6907	-550	-23.7371	-550	-23.4095	-550	-22.5112	-550	-20.1233
-545	-21.5588	-545	-23.677	-545	-23.8306	-545	-23.2955	-545	-22.3432	-545	-19.8679
-540	-21.1883	-540	-23.696	-540	-22.097	-540	-23.1663	-540	-22.1684	-540	-19.567
-535	-20.7871	-535	-23.7728	-535	-23.5752	-535	-23.0394	-535	-22.0172	-535	-19.2706
-530	-20.1938	-530	-23.9506	-530	-23.4642	-530	-22.8844	-530	-21.8219	-530	-18.8115
-525	-19.7502	-525	-23.5699	-525	-23.3404	-525	-22.7324	-525	-21.6478	-525	-18.4513
-520	-18.9568	-520	-23.4604	-520	-23.1944	-520	-22.553	-520	-21.4274	-520	-18.1564
-515	-18.6356	-515	-23.3366	-515	-23.0485	-515	-22.3866	-515	-21.2116	-515	-17.3493
-510	-17.9372	-510	-23.2058	-510	-22.892	-510	-22.2095	-510	-20.9646	-510	-15.5922
-505	-17.4883	-505	-23.0447	-505	-22.7354	-505	-22.0339	-505	-20.6872	-505	-14.8937
-500	-16.8602	-500	-22.892	-500	-22.5682	-500	-21.8432	-500	-20.352	-500	-15.827
-495	-15.8038	-495	-22.7324	-495	-22.3881	-495	-21.6296	-495	-19.9363	-495	-13.7355
-490	-15.3844	-490	-22.5697	-490	-22.2042	-490	-21.3879	-490	-19.4834	-490	-14.4886
-485	-14.6968	-485	-22.3926	-485	-22.0088	-485	-21.0976	-485	-19.0053	-485	-13.8852
-480	-14.2932	-480	-22.2087	-480	-21.7862	-480	-20.7556	-480	-18.7887	-480	-13.3015
-475	-13.4926	-475	-22.0157	-475	-21.5331	-475	-20.2798	-475	-17.9466	-475	-12.695
-470	-12.5784	-470	-21.8021	-470	-20.7077	-470	-19.4492	-470	-16.983	-470	-12.0582
-465	-12.1404	-465	-21.5544	-465	-21.1022	-465	-18.4802	-465	-16.9982	-465	-11.4669
-460	-12.0127	-460	-21.0482	-460	-20.4448	-460	-17.3462	-460	-16.3681	-460	8.34936
-455	-11.1784	-455	-20.7906	-455	-21.4267	-455	-17.8273	-455	-15.7776	-455	-10.754
-450	-10.4711	-450	-20.1385	-450	-20.7092	-450	-17.882	-450	-15.1346	-450	-9.47492
-445	-9.46345	-445	-20.023	-445	-19.6521	-445	-17.0521	-445	-14.4582	-445	-8.36912
-440	-8.76056	-440	-20.4698	-440	-18.5911	-440	-16.777	-440	-13.7682	-440	-7.39655
-435	-8.26739	-435	-19.3086	-435	-18.0363	-435	-16.1736	-435	-13.0864	-435	-6.53881
-430	-7.93631	-430	-18.3555	-430	-17.4443	-430	-15.4576	-430	-12.3166	-430	-5.69521
-425	-7.45281	-425	-18.1078	-425	-16.8469	-425	-14.7919	-425	-11.6143	-425	-5.00969
-420	-6.7633	-420	-17.5058	-420	-16.2169	-420	-14.1124	-420	-10.909	-420	-4.40146
-415	-6.18218	-415	-16.9176	-415	-15.5694	-415	-13.4292	-415	-10.2307	-415	-3.8871
-410	-5.91666	-410	-16.2921	-410	-14.9355	-410	-12.73	-410	-9.93548	-410	-3.47077
-405	-5.32619	-405	-15.6492	-405	-14.2014	-405	-12.1038	-405	-9.2625	-405	-3.44098
-400	-4.90384	-400	-14.9781	-400	-13.5417	-400	-11.3605	-400	-8.93	-400	-2.72057
-395	-4.48588	-395	-14.4727	-395	-12.8311	-395	-10.6544	-395	-8.208	-395	-2.42356
-390	-4.24028	-390	-13.5994	-390	-12.6244	-390	-10.3846	-390	-7.69804	-390	-2.19762
-385	-3.87575	-385	-12.9238	-385	-11.7329	-385	-9.49848	-385	-7.68968	-385	-2.63598
-380	-3.60166	-380	-12.2147	-380	-10.6104	-380	-8.63398	-380	-6.5151	-380	-1.80371
-375	-3.30271	-375	-12.1919	-375	-9.92256	-375	-9.01641	-375	-5.66071	-375	-2.16676
-370	-3.18436	-370	-11.0276	-370	-9.35408	-370	-7.71902	-370	-5.26315	-370	-1.47752
-365	-3.03025	-365	-9.9864	-365	-8.71264	-365	-7.79682	-365	-4.83375	-365	-1.4019
-360	-2.91009	-360	-9.33432	-360	-8.09248	-360	-7.50864	-360	-4.44349	-360	-1.34079
-355	-2.53032	-355	-8.7704	-355	-7.49482	-355	-6.37032	-355	-4.08918	-355	-1.29116
-350	-2.28226	-350	-8.1472	-350	-6.92451	-350	-5.59884	-350	-3.76747	-350	-1.24921
-345	-1.96659	-345	-7.54862	-345	-6.38119	-345	-6.06785	-345	-2.94348	-345	-1.20703
-340	-1.8554	-340	-6.97406	-340	-5.83786	-340	-4.07837	-340	-2.5688	-340	-1.14046
-335	-1.75164	-335	-6.41964	-335	-5.36621	-335	-5.76745	-335	-2.8139	-335	-1.11576
-330	-1.63672	-330	-5.76072	-330	-4.9229	-330	-5.05932	-330	-1.62458	-330	-1.49188
-325	-1.41432	-325	-5.39516	-325	-4.50893	-325	-3.61874	-325	-2.84544	-325	-1.51772
-320	-1.26974	-320	-4.95041	-320	-4.03742	-320	-2.91506	-320	-1.19107	-320	-0.39391
-315	-1.14126	-315	-4.53408	-315	-3.23289	-315	-2.77035	-315	-1.03363	-315	-0.39322
-310	-1.07847	-310	-4.14671	-310	-3.76975	-310	-2.18948	-310	-1.53049	-310	-1.51096
-305	-1.04227	-305	-3.04076	-305	-2.92174	-305	-1.40684	-305	-1.43868	-305	-0.40816
-300	-0.94825	-300	-3.69428	-300	-2.53787	-300	-1.4291	-300	-1.10352	-300	-0.8284
-295	-0.81796	-295	-2.68105	-295	-3.90503	-295	-0.34322	-295	-1.3797	-295	-1.69381
-290	-0.7388	-290	-2.65924	-290	-1.81382	-290	-0.36944	-290	-1.99652	-290	-1.37484
-285	-0.68321	-285	-2.03946	-285	-1.05237	-285	-1.76974	-285	-0.99089	-285	-0.23606
-280	-0.64367	-280	-4.15545	-280	-0.46809	-280	-1.09372	-280	-0.97873	-280	-0.1238
-275	-0.58307	-275	-2.03809	-275	-0.78848	-275	-0.51837	-275	-1.0814	-275	-1.66113
-270	-0.50975	-270	-1.23736	-270	-0.44405	-270	-0.03494	-270	-0.52753	-270	-1.03413
-265	-0.48128	-265	-0.62116	-265	-0.78303	-265	-0.36263	-265	-0.06921	-265	-0.51286
-260	-0.43637	-260	-0.09461	-260	-1.05214	-260	-0.68251	-260	-0.30336	-260	-0.08571
-255	-0.41199	-255	-0.34872	-255	-1.23682	-255	-0.93191	-255	-0.59862	-255	-0.25696
-250	-0.36481	-250	-0.71353	-250	-1.09144	-250	-0.85865	-250	-0.61948	-250	-0.37361
-245	-0.3639	-245	-1.00616	-245	-0.96208	-245	-0.75463	-245	-0.5418	-245	-0.32336
-240	-0.34724	-240	-1.13514	-240	-0.84725	-240	-0.66271	-240	-0.47362	-240	-0.27976
-235	-0.34763	-235	-0.99917	-235	-0.7455	-235	-0.58165	-235	-0.41387	-235	-0.24197
-230	-0.27683	-230	-0.87848	-230	-0.6555	-230	-0.5102	-230	-0.36152	-230	-0.20927
-225	-0.27795	-225	-0.77148	-225	-0.57602	-225	-0.44734	-225	-0.31572	-225	-0.18099
-220	-0.24052	-220	-0.67692	-220	-0.50591	-220	-0.3921	-220	-0.27571	-220	-0.15658
-215	-0.23029	-215	-0.59343	-215	-0.44411	-215	-0.34357	-215	-0.24072	-215	-0.13547
-210	-0.22907	-210	-0.51982	-210	-0.38971	-210	-0.30099	-210	-0.21021	-210	-0.11728
-205	-0.20955	-205	-0.45502	-205	-0.34189	-205	-0.26367	-205	-0.18359	-205	-0.1016
-200	-0.21657	-200	-0.39803	-200	-0.29987	-200	-0.23097	-200	-0.16038	-200	-0.08811
-195	-0.19667	-195	-0.34798	-195	-0.26294	-195	-0.20231	-195	-0.14016	-195	-0.07647
-190	-0.16556	-190	-0.30408	-190	-0.23055	-190	-0.17722	-190	-0.12254	-190	-0.06645
-185	-0.16367	-185	-0.26559	-185	-0.20211	-185	-0.15528	-185	-0.10719	-185	-0.05779
-180	-0.14885	-180	-0.23187	-180	-0.17716	-180	-0.13606	-180	-0.0938	-180	-0.05033
-175	-0.14544	-175	-0.20234	-175	-0.15528	-175	-0.11924	-175	-0.08211	-175	-0.04387
-170	-0.13297	-170	-0.17651	-170	-0.13609	-170	-0.1045	-170	-0.07191	-170	-0.03827
-165	-0.1114	-165	-0.15392	-165	-0.21036	-165	-0.18259	-165	-0.063	-165	-0.03342
-160	-0.12628	-160	-0.13418	-160	-0.18068	-160	-0.15641	-160	-0.13128	-160	-0.10524
-155	-0.08975	-155	-0.22688	-155	-0.15516	-155	-0.13396	-155	-0.11196	-155	-0.08912
-150	-0.09463	-150	-0.19382	-150	-0.13322	-150	-0.11471	-150	-0.09546	-150	-0.0754
-145	-0.09033	-145	-0.1655	-145	-0.11435	-145	-0.0982	-145	-0.08135	-145	-0.06374
-140	-0.09635	-140	-0.14122	-140	-0.09812	-140	-0.08403	-140	-0.06929	-140	-0.05383
-135	-0.07666	-135	-0.12041	-135	-0.08416	-135	-0.07188	-135	-0.05898	-135	-0.04542
-130	-0.05518	-130	-0.10258	-130	-0.07216	-130	-0.06146	-130	-0.05018	-130	-0.03827
-125	-0.0433	-125	-0.08729	-125	-0.06185	-125	-0.05252	-125	-0.04267	-125	-0.03222
-120	-0.06548	-120	-0.07421	-120	-0.05299	-120	-0.04488	-120	-0.03626	-120	-0.02709
-115	-0.06709	-115	-0.06302	-115	-0.04537	-115	-0.03832	-115	-0.0308	-115	-0.02275
-110	-0.05666	-110	-0.05344	-110	-0.03884	-110	-0.03272	-110	-0.02615	-110	-0.01909
-105	-0.05679	-105	-0.04527	-105	-0.03324	-105	-0.02792	-105	-0.02219	-105	-0.016
-100	-0.06911	-100	-0.03829	-100	-0.02844	-100	-0.02383	-100	-0.01883	-100	-0.01341
-95	-0.0449	-95	-0.03235	-95	-0.02432	-95	-0.02033	-95	-0.01598	-95	-0.01122
-90	-0.04885	-90	-0.02728	-90	-0.02079	-90	-0.01734	-90	-0.01355	-90	-0.00939
-85	-0.03992	-85	-0.02298	-85	-0.01778	-85	-0.01479	-85	-0.0115	-85	-0.00785
-80	-0.01555	-80	-0.01933	-80	-0.01519	-80	-0.01262	-80	-0.00976	-80	-0.00657
-75	-0.02168	-75	-0.01624	-75	-0.01299	-75	-0.01077	-75	-0.00828	-75	-0.00549
-70	-0.00515	-70	-0.01363	-70	-0.0111	-70	-0.00919	-70	-0.00704	-70	-0.0046
-65	-0.02017	-65	-0.01142	-65	-0.00948	-65	-0.00785	-65	-0.00599	-65	-0.00385
-60	-0.00611	-60	-0.00955	-60	-0.0081	-60	-0.0067	-60	-0.00509	-60	-0.00322
-55	-0.01749	-55	-0.00799	-55	-0.00692	-55	-0.00573	-55	-0.00434	-55	-0.00271
-50	-0.01194	-50	-0.00667	-50	-0.00592	-50	-0.00489	-50	-0.0037	-50	-0.00228
-45	-0.00118	-45	-0.00556	-45	-0.00506	-45	-0.00419	-45	-0.00316	-45	-0.00192
-40	0.00215	-40	-0.00464	-40	-0.00432	-40	-0.00359	-40	-0.0027	-40	-0.00163
-35	-0.00537	-35	-0.00386	-35	-0.0037	-35	-0.00307	-35	-0.00232	-35	-0.00138
-30	0.00464	-30	-0.00321	-30	-0.00316	-30	-0.00264	-30	-0.00198	-30	-0.00117
-25	0.01756	-25	-0.00268	-25	-0.00271	-25	-0.00226	-25	-0.00171	-25	-0.001
-20	0.02775	-20	-0.00223	-20	-0.00232	-20	-0.00195	-20	-0.00147	-20	-0.0008664
-15	0.02674	-15	-0.00186	-15	-0.00199	-15	-0.00167	-15	-0.00128	-15	-0.00074784
-10	0.03561	-10	-0.00156	-10	-0.0017	-10	-0.00144	-10	-0.0011	-10	-0.00065132
-5	0.02604	-5	-0.00131	-5	-0.00147	-5	-0.00125	-5	-0.0009576	-5	-0.00057076
0	0.01272	0	-0.0011	0	-0.00126	0	-0.00108	0	-0.000836	0	-0.00050312

## Sheet: MLG_16nmhBN_2
		COMSOL simulations
	experiment		k0=-0.0005 cm/s		k0=-0.0004 cm/s		k0=-0.0003 cm/s		k0=-0.0002 cm/s		k0=-0.0001 cm/s
E(mV)	I(pA)	E(mV)	I (pA)	E(mV)	I (pA)	E(mV)	I (pA)	E(mV)	I (pA)	E(mV)	I (pA)
-700	-24.9201	-700	-25.0838	-700	-25.0716	-700	-25.0344	-700	-24.9417	-700	-24.8512
-695	-24.9322	-695	-25.0785	-695	-24.969	-695	-24.906	-695	-24.7441	-695	-24.1969
-690	-24.8632	-690	-25.0602	-690	-24.9166	-690	-24.8277	-690	-24.6324	-690	-23.9978
-685	-24.8489	-685	-24.9949	-685	-24.8581	-685	-24.7502	-685	-24.529	-685	-23.8062
-680	-24.8138	-680	-24.9371	-680	-24.8049	-680	-24.6818	-680	-24.4256	-680	-23.6337
-675	-24.7808	-675	-24.8794	-675	-24.7532	-675	-24.6149	-675	-24.3322	-675	-23.4772
-670	-24.7249	-670	-24.8186	-670	-24.7076	-670	-24.5548	-670	-24.2463	-670	-23.3328
-665	-24.6752	-665	-24.7661	-665	-24.6688	-665	-24.5024	-665	-24.1688	-665	-23.2028
-660	-24.7367	-660	-24.7152	-660	-24.6339	-660	-24.456	-660	-24.1004	-660	-23.0842
-655	-24.4924	-655	-24.6711	-655	-24.5966	-655	-24.4066	-655	-24.0282	-655	-22.9626
-650	-24.5528	-650	-24.6339	-650	-24.5571	-650	-24.3542	-650	-23.9529	-650	-22.8433
-645	-24.5029	-645	-24.5966	-645	-24.5153	-645	-24.2995	-645	-23.8739	-645	-22.7308
-640	-24.4641	-640	-24.5579	-640	-24.4705	-640	-24.2364	-640	-23.7842	-640	-22.6077
-635	-24.3694	-635	-24.5153	-635	-24.4226	-635	-24.1786	-635	-23.7067	-635	-22.5104
-630	-24.4783	-630	-24.4712	-630	-24.3785	-630	-24.1224	-630	-23.6307	-630	-22.4314
-625	-24.0961	-625	-24.4196	-625	-24.3322	-625	-24.0639	-625	-23.5547	-625	-22.3744
-620	-24.1614	-620	-24.3747	-620	-24.2866	-620	-24.0054	-620	-23.4802	-620	-22.3531
-615	-24.143	-615	-24.3276	-615	-24.2402	-615	-23.9476	-615	-23.4088	-615	-22.3957
-610	-24.0505	-610	-24.2805	-610	-24.1938	-610	-23.8906	-610	-23.3381	-610	-22.5355
-605	-23.9401	-605	-24.2318	-605	-24.1467	-605	-23.8336	-605	-23.2712	-605	-22.8441
-600	-24.0553	-600	-24.1847	-600	-24.0996	-600	-23.7789	-600	-23.2112	-600	-23.4414
-595	-23.3891	-595	-24.1361	-595	-24.0502	-595	-23.7219	-595	-23.1633	-595	-21.8014
-590	-23.5254	-590	-24.0882	-590	-24.0023	-590	-23.6649	-590	-23.1344	-590	-21.6243
-585	-23.3707	-585	-24.0358	-585	-23.9537	-585	-23.6094	-585	-23.139	-585	-21.4312
-580	-23.1851	-580	-23.9886	-580	-23.9028	-580	-23.5585	-580	-23.202	-580	-21.2329
-575	-23.029	-575	-23.9392	-575	-23.8511	-575	-23.5174	-575	-23.3601	-575	-21.0284
-570	-23.2409	-570	-23.8876	-570	-23.8017	-570	-23.4954	-570	-23.709	-570	-20.8293
-565	-22.2881	-565	-23.8359	-565	-23.7477	-565	-23.4977	-565	-22.9292	-565	-20.7054
-560	-22.4738	-560	-23.785	-560	-23.7158	-560	-23.5714	-560	-22.8046	-560	-20.5329
-555	-22.278	-555	-23.7287	-555	-23.7082	-555	-23.7401	-555	-22.664	-555	-20.3346
-550	-21.9019	-550	-23.6907	-550	-23.7371	-550	-23.4095	-550	-22.5112	-550	-20.1233
-545	-21.6395	-545	-23.677	-545	-23.8306	-545	-23.2955	-545	-22.3432	-545	-19.8679
-540	-21.8435	-540	-23.696	-540	-22.097	-540	-23.1663	-540	-22.1684	-540	-19.567
-535	-20.4141	-535	-23.7728	-535	-23.5752	-535	-23.0394	-535	-22.0172	-535	-19.2706
-530	-20.7314	-530	-23.9506	-530	-23.4642	-530	-22.8844	-530	-21.8219	-530	-18.8115
-525	-20.3068	-525	-23.5699	-525	-23.3404	-525	-22.7324	-525	-21.6478	-525	-18.4513
-520	-19.7768	-520	-23.4604	-520	-23.1944	-520	-22.553	-520	-21.4274	-520	-18.1564
-515	-19.2552	-515	-23.3366	-515	-23.0485	-515	-22.3866	-515	-21.2116	-515	-17.3493
-510	-18.8871	-510	-23.2058	-510	-22.892	-510	-22.2095	-510	-20.9646	-510	-15.5922
-505	-18.3752	-505	-23.0447	-505	-22.7354	-505	-22.0339	-505	-20.6872	-505	-14.8937
-500	-17.8858	-500	-22.892	-500	-22.5682	-500	-21.8432	-500	-20.352	-500	-15.827
-495	-17.147	-495	-22.7324	-495	-22.3881	-495	-21.6296	-495	-19.9363	-495	-13.7355
-490	-16.479	-490	-22.5697	-490	-22.2042	-490	-21.3879	-490	-19.4834	-490	-14.4886
-485	-16.4309	-485	-22.3926	-485	-22.0088	-485	-21.0976	-485	-19.0053	-485	-13.8852
-480	-14.5277	-480	-22.2087	-480	-21.7862	-480	-20.7556	-480	-18.7887	-480	-13.3015
-475	-14.4426	-475	-22.0157	-475	-21.5331	-475	-20.2798	-475	-17.9466	-475	-12.695
-470	-13.6936	-470	-21.8021	-470	-20.7077	-470	-19.4492	-470	-16.983	-470	-12.0582
-465	-12.9655	-465	-21.5544	-465	-21.1022	-465	-18.4802	-465	-16.9982	-465	-11.4669
-460	-12.3685	-460	-21.0482	-460	-20.4448	-460	-17.3462	-460	-16.3681	-460	8.34936
-455	-12.312	-455	-20.7906	-455	-21.4267	-455	-17.8273	-455	-15.7776	-455	-10.754
-450	-10.7293	-450	-20.1385	-450	-20.7092	-450	-17.882	-450	-15.1346	-450	-9.47492
-445	-10.5837	-445	-20.023	-445	-19.6521	-445	-17.0521	-445	-14.4582	-445	-8.36912
-440	-9.98155	-440	-20.4698	-440	-18.5911	-440	-16.777	-440	-13.7682	-440	-7.39655
-435	-9.54473	-435	-19.3086	-435	-18.0363	-435	-16.1736	-435	-13.0864	-435	-6.53881
-430	-8.7525	-430	-18.3555	-430	-17.4443	-430	-15.4576	-430	-12.3166	-430	-5.69521
-425	-8.623	-425	-18.1078	-425	-16.8469	-425	-14.7919	-425	-11.6143	-425	-5.00969
-420	-7.56231	-420	-17.5058	-420	-16.2169	-420	-14.1124	-420	-10.909	-420	-4.40146
-415	-7.21758	-415	-16.9176	-415	-15.5694	-415	-13.4292	-415	-10.2307	-415	-3.8871
-410	-6.883	-410	-16.2921	-410	-14.9355	-410	-12.73	-410	-9.93548	-410	-3.47077
-405	-6.42359	-405	-15.6492	-405	-14.2014	-405	-12.1038	-405	-9.2625	-405	-3.44098
-400	-5.92275	-400	-14.9781	-400	-13.5417	-400	-11.3605	-400	-8.93	-400	-2.72057
-395	-5.69264	-395	-14.4727	-395	-12.8311	-395	-10.6544	-395	-8.208	-395	-2.42356
-390	-4.84435	-390	-13.5994	-390	-12.6244	-390	-10.3846	-390	-7.69804	-390	-2.19762
-385	-4.82019	-385	-12.9238	-385	-11.7329	-385	-9.49848	-385	-7.68968	-385	-2.63598
-380	-4.52153	-380	-12.2147	-380	-10.6104	-380	-8.63398	-380	-6.5151	-380	-1.80371
-375	-4.05322	-375	-12.1919	-375	-9.92256	-375	-9.01641	-375	-5.66071	-375	-2.16676
-370	-3.68754	-370	-11.0276	-370	-9.35408	-370	-7.71902	-370	-5.26315	-370	-1.47752
-365	-3.50251	-365	-9.9864	-365	-8.71264	-365	-7.79682	-365	-4.83375	-365	-1.4019
-360	-3.21622	-360	-9.33432	-360	-8.09248	-360	-7.50864	-360	-4.44349	-360	-1.34079
-355	-2.91391	-355	-8.7704	-355	-7.49482	-355	-6.37032	-355	-4.08918	-355	-1.29116
-350	-2.82339	-350	-8.1472	-350	-6.92451	-350	-5.59884	-350	-3.76747	-350	-1.24921
-345	-2.44677	-345	-7.54862	-345	-6.38119	-345	-6.06785	-345	-2.94348	-345	-1.20703
-340	-2.18046	-340	-6.97406	-340	-5.83786	-340	-4.07837	-340	-2.5688	-340	-1.14046
-335	-2.00358	-335	-6.41964	-335	-5.36621	-335	-5.76745	-335	-2.8139	-335	-1.11576
-330	-1.92632	-330	-5.76072	-330	-4.9229	-330	-5.05932	-330	-1.62458	-330	-1.49188
-325	-1.77735	-325	-5.39516	-325	-4.50893	-325	-3.61874	-325	-2.84544	-325	-1.51772
-320	-1.54498	-320	-4.95041	-320	-4.03742	-320	-2.91506	-320	-1.19107	-320	-0.39391
-315	-1.47592	-315	-4.53408	-315	-3.23289	-315	-2.77035	-315	-1.03363	-315	-0.39322
-310	-1.46147	-310	-4.14671	-310	-3.76975	-310	-2.18948	-310	-1.53049	-310	-1.51096
-305	-1.24015	-305	-3.04076	-305	-2.92174	-305	-1.40684	-305	-1.43868	-305	-0.40816
-300	-1.22375	-300	-3.69428	-300	-2.53787	-300	-1.4291	-300	-1.10352	-300	-0.8284
-295	-1.08845	-295	-2.68105	-295	-3.90503	-295	-0.34322	-295	-1.3797	-295	-1.69381
-290	-1.0071	-290	-2.65924	-290	-1.81382	-290	-0.36944	-290	-1.99652	-290	-1.37484
-285	-0.92645	-285	-2.03946	-285	-1.05237	-285	-1.76974	-285	-0.99089	-285	-0.23606
-280	-0.93171	-280	-4.15545	-280	-0.46809	-280	-1.09372	-280	-0.97873	-280	-0.1238
-275	-0.7526	-275	-2.03809	-275	-0.78848	-275	-0.51837	-275	-1.0814	-275	-1.66113
-270	-0.7151	-270	-1.23736	-270	-0.44405	-270	-0.03494	-270	-0.52753	-270	-1.03413
-265	-0.68424	-265	-0.62116	-265	-0.78303	-265	-0.36263	-265	-0.06921	-265	-0.51286
-260	-0.59793	-260	-0.09461	-260	-1.05214	-260	-0.68251	-260	-0.30336	-260	-0.08571
-255	-0.55371	-255	-0.34872	-255	-1.23682	-255	-0.93191	-255	-0.59862	-255	-0.25696
-250	-0.51406	-250	-0.71353	-250	-1.09144	-250	-0.85865	-250	-0.61948	-250	-0.37361
-245	-0.4457	-245	-1.00616	-245	-0.96208	-245	-0.75463	-245	-0.5418	-245	-0.32336
-240	-0.42025	-240	-1.13514	-240	-0.84725	-240	-0.66271	-240	-0.47362	-240	-0.27976
-235	-0.37097	-235	-0.99917	-235	-0.7455	-235	-0.58165	-235	-0.41387	-235	-0.24197
-230	-0.33172	-230	-0.87848	-230	-0.6555	-230	-0.5102	-230	-0.36152	-230	-0.20927
-225	-0.30751	-225	-0.77148	-225	-0.57602	-225	-0.44734	-225	-0.31572	-225	-0.18099
-220	-0.28057	-220	-0.67692	-220	-0.50591	-220	-0.3921	-220	-0.27571	-220	-0.15658
-215	-0.24268	-215	-0.59343	-215	-0.44411	-215	-0.34357	-215	-0.24072	-215	-0.13547
-210	-0.23862	-210	-0.51982	-210	-0.38971	-210	-0.30099	-210	-0.21021	-210	-0.11728
-205	-0.21884	-205	-0.45502	-205	-0.34189	-205	-0.26367	-205	-0.18359	-205	-0.1016
-200	-0.20351	-200	-0.39803	-200	-0.29987	-200	-0.23097	-200	-0.16038	-200	-0.08811
-195	-0.17673	-195	-0.34798	-195	-0.26294	-195	-0.20231	-195	-0.14016	-195	-0.07647
-190	-0.17517	-190	-0.30408	-190	-0.23055	-190	-0.17722	-190	-0.12254	-190	-0.06645
-185	-0.16536	-185	-0.26559	-185	-0.20211	-185	-0.15528	-185	-0.10719	-185	-0.05779
-180	-0.16245	-180	-0.23187	-180	-0.17716	-180	-0.13606	-180	-0.0938	-180	-0.05033
-175	-0.13392	-175	-0.20234	-175	-0.15528	-175	-0.11924	-175	-0.08211	-175	-0.04387
-170	-0.13388	-170	-0.17651	-170	-0.13609	-170	-0.1045	-170	-0.07191	-170	-0.03827
-165	-0.1275	-165	-0.15392	-165	-0.21036	-165	-0.18259	-165	-0.063	-165	-0.03342
-160	-0.13072	-160	-0.13418	-160	-0.18068	-160	-0.15641	-160	-0.13128	-160	-0.10524
-155	-0.10558	-155	-0.22688	-155	-0.15516	-155	-0.13396	-155	-0.11196	-155	-0.08912
-150	-0.10316	-150	-0.19382	-150	-0.13322	-150	-0.11471	-150	-0.09546	-150	-0.0754
-145	-0.10016	-145	-0.1655	-145	-0.11435	-145	-0.0982	-145	-0.08135	-145	-0.06374
-140	-0.08368	-140	-0.14122	-140	-0.09812	-140	-0.08403	-140	-0.06929	-140	-0.05383
-135	-0.08861	-135	-0.12041	-135	-0.08416	-135	-0.07188	-135	-0.05898	-135	-0.04542
-130	-0.07184	-130	-0.10258	-130	-0.07216	-130	-0.06146	-130	-0.05018	-130	-0.03827
-125	-0.07897	-125	-0.08729	-125	-0.06185	-125	-0.05252	-125	-0.04267	-125	-0.03222
-120	-0.07221	-120	-0.07421	-120	-0.05299	-120	-0.04488	-120	-0.03626	-120	-0.02709
-115	-0.07202	-115	-0.06302	-115	-0.04537	-115	-0.03832	-115	-0.0308	-115	-0.02275
-110	-0.0633	-110	-0.05344	-110	-0.03884	-110	-0.03272	-110	-0.02615	-110	-0.01909
-105	-0.07245	-105	-0.04527	-105	-0.03324	-105	-0.02792	-105	-0.02219	-105	-0.016
-100	-0.05902	-100	-0.03829	-100	-0.02844	-100	-0.02383	-100	-0.01883	-100	-0.01341
-95	-0.04245	-95	-0.03235	-95	-0.02432	-95	-0.02033	-95	-0.01598	-95	-0.01122
-90	-0.04269	-90	-0.02728	-90	-0.02079	-90	-0.01734	-90	-0.01355	-90	-0.00939
-85	-0.02745	-85	-0.02298	-85	-0.01778	-85	-0.01479	-85	-0.0115	-85	-0.00785
-80	-0.02835	-80	-0.01933	-80	-0.01519	-80	-0.01262	-80	-0.00976	-80	-0.00657
-75	-0.03236	-75	-0.01624	-75	-0.01299	-75	-0.01077	-75	-0.00828	-75	-0.00549
-70	-0.00969	-70	-0.01363	-70	-0.0111	-70	-0.00919	-70	-0.00704	-70	-0.0046
-65	-0.04034	-65	-0.01142	-65	-0.00948	-65	-0.00785	-65	-0.00599	-65	-0.00385
-60	-0.0159	-60	-0.00955	-60	-0.0081	-60	-0.0067	-60	-0.00509	-60	-0.00322
-55	-0.00582	-55	-0.00799	-55	-0.00692	-55	-0.00573	-55	-0.00434	-55	-0.00271
-50	-0.00217	-50	-0.00667	-50	-0.00592	-50	-0.00489	-50	-0.0037	-50	-0.00228
-45	-0.00373	-45	-0.00556	-45	-0.00506	-45	-0.00419	-45	-0.00316	-45	-0.00192
-40	0.0118	-40	-0.00464	-40	-0.00432	-40	-0.00359	-40	-0.0027	-40	-0.00163
-35	-0.01736	-35	-0.00386	-35	-0.0037	-35	-0.00307	-35	-0.00232	-35	-0.00138
-30	0.00911	-30	-0.00321	-30	-0.00316	-30	-0.00264	-30	-0.00198	-30	-0.00117
-25	0.01223	-25	-0.00268	-25	-0.00271	-25	-0.00226	-25	-0.00171	-25	-0.001
-20	0.02484	-20	-0.00223	-20	-0.00232	-20	-0.00195	-20	-0.00147	-20	-0.0008664
-15	0.02315	-15	-0.00186	-15	-0.00199	-15	-0.00167	-15	-0.00128	-15	-0.00074784
-10	0.03202	-10	-0.00156	-10	-0.0017	-10	-0.00144	-10	-0.0011	-10	-0.00065132
-5	0.041	-5	-0.00131	-5	-0.00147	-5	-0.00125	-5	-0.0009576	-5	-0.00057076
0	0.02552	0	-0.0011	0	-0.00126	0	-0.00108	0	-0.000836	0	-0.00050312

## Sheet: MLG_16nmhBN_3
		COMSOL simulations
	experiment		k0=-0.0005 cm/s		k0=-0.0004 cm/s		k0=-0.0003 cm/s		k0=-0.0002 cm/s		k0=-0.0001 cm/s
E(mV)	I(pA)	E(mV)	I (pA)	E(mV)	I (pA)	E(mV)	I (pA)	E(mV)	I (pA)	E(mV)	I (pA)
-700	-25.3261	-700	-25.0838	-700	-25.0716	-700	-25.0344	-700	-24.9417	-700	-24.8512
-695	-25.2912	-695	-25.0785	-695	-24.969	-695	-24.906	-695	-24.7441	-695	-24.1969
-690	-25.2108	-690	-25.0602	-690	-24.9166	-690	-24.8277	-690	-24.6324	-690	-23.9978
-685	-25.1969	-685	-24.9949	-685	-24.8581	-685	-24.7502	-685	-24.529	-685	-23.8062
-680	-25.148	-680	-24.9371	-680	-24.8049	-680	-24.6818	-680	-24.4256	-680	-23.6337
-675	-25.1094	-675	-24.8794	-675	-24.7532	-675	-24.6149	-675	-24.3322	-675	-23.4772
-670	-24.9881	-670	-24.8186	-670	-24.7076	-670	-24.5548	-670	-24.2463	-670	-23.3328
-665	-24.9924	-665	-24.7661	-665	-24.6688	-665	-24.5024	-665	-24.1688	-665	-23.2028
-660	-24.964	-660	-24.7152	-660	-24.6339	-660	-24.456	-660	-24.1004	-660	-23.0842
-655	-24.8014	-655	-24.6711	-655	-24.5966	-655	-24.4066	-655	-24.0282	-655	-22.9626
-650	-24.7737	-650	-24.6339	-650	-24.5571	-650	-24.3542	-650	-23.9529	-650	-22.8433
-645	-24.7668	-645	-24.5966	-645	-24.5153	-645	-24.2995	-645	-23.8739	-645	-22.7308
-640	-24.5407	-640	-24.5579	-640	-24.4705	-640	-24.2364	-640	-23.7842	-640	-22.6077
-635	-24.4881	-635	-24.5153	-635	-24.4226	-635	-24.1786	-635	-23.7067	-635	-22.5104
-630	-24.5239	-630	-24.4712	-630	-24.3785	-630	-24.1224	-630	-23.6307	-630	-22.4314
-625	-24.1944	-625	-24.4196	-625	-24.3322	-625	-24.0639	-625	-23.5547	-625	-22.3744
-620	-24.1728	-620	-24.3747	-620	-24.2866	-620	-24.0054	-620	-23.4802	-620	-22.3531
-615	-24.1325	-615	-24.3276	-615	-24.2402	-615	-23.9476	-615	-23.4088	-615	-22.3957
-610	-23.7522	-610	-24.2805	-610	-24.1938	-610	-23.8906	-610	-23.3381	-610	-22.5355
-605	-23.7817	-605	-24.2318	-605	-24.1467	-605	-23.8336	-605	-23.2712	-605	-22.8441
-600	-24.0907	-600	-24.1847	-600	-24.0996	-600	-23.7789	-600	-23.2112	-600	-23.4414
-595	-23.8993	-595	-24.1361	-595	-24.0502	-595	-23.7219	-595	-23.1633	-595	-21.8014
-590	-23.7018	-590	-24.0882	-590	-24.0023	-590	-23.6649	-590	-23.1344	-590	-21.6243
-585	-23.5429	-585	-24.0358	-585	-23.9537	-585	-23.6094	-585	-23.139	-585	-21.4312
-580	-23.0223	-580	-23.9886	-580	-23.9028	-580	-23.5585	-580	-23.202	-580	-21.2329
-575	-22.9189	-575	-23.9392	-575	-23.8511	-575	-23.5174	-575	-23.3601	-575	-21.0284
-570	-22.6878	-570	-23.8876	-570	-23.8017	-570	-23.4954	-570	-23.709	-570	-20.8293
-565	-21.9614	-565	-23.8359	-565	-23.7477	-565	-23.4977	-565	-22.9292	-565	-20.7054
-560	-21.6479	-560	-23.785	-560	-23.7158	-560	-23.5714	-560	-22.8046	-560	-20.5329
-555	-21.2662	-555	-23.7287	-555	-23.7082	-555	-23.7401	-555	-22.664	-555	-20.3346
-550	-20.5252	-550	-23.6907	-550	-23.7371	-550	-23.4095	-550	-22.5112	-550	-20.1233
-545	-20.2568	-545	-23.677	-545	-23.8306	-545	-23.2955	-545	-22.3432	-545	-19.8679
-540	-19.9112	-540	-23.696	-540	-22.097	-540	-23.1663	-540	-22.1684	-540	-19.567
-535	-18.8225	-535	-23.7728	-535	-23.5752	-535	-23.0394	-535	-22.0172	-535	-19.2706
-530	-18.2827	-530	-23.9506	-530	-23.4642	-530	-22.8844	-530	-21.8219	-530	-18.8115
-525	-17.6018	-525	-23.5699	-525	-23.3404	-525	-22.7324	-525	-21.6478	-525	-18.4513
-520	-17.0843	-520	-23.4604	-520	-23.1944	-520	-22.553	-520	-21.4274	-520	-18.1564
-515	-16.2406	-515	-23.3366	-515	-23.0485	-515	-22.3866	-515	-21.2116	-515	-17.3493
-510	-15.6196	-510	-23.2058	-510	-22.892	-510	-22.2095	-510	-20.9646	-510	-15.5922
-505	-15.1332	-505	-23.0447	-505	-22.7354	-505	-22.0339	-505	-20.6872	-505	-14.8937
-500	-14.4923	-500	-22.892	-500	-22.5682	-500	-21.8432	-500	-20.352	-500	-15.827
-495	-13.4048	-495	-22.7324	-495	-22.3881	-495	-21.6296	-495	-19.9363	-495	-13.7355
-490	-12.7377	-490	-22.5697	-490	-22.2042	-490	-21.3879	-490	-19.4834	-490	-14.4886
-485	-11.9685	-485	-22.3926	-485	-22.0088	-485	-21.0976	-485	-19.0053	-485	-13.8852
-480	-11.2595	-480	-22.2087	-480	-21.7862	-480	-20.7556	-480	-18.7887	-480	-13.3015
-475	-10.6933	-475	-22.0157	-475	-21.5331	-475	-20.2798	-475	-17.9466	-475	-12.695
-470	-9.74303	-470	-21.8021	-470	-20.7077	-470	-19.4492	-470	-16.983	-470	-12.0582
-465	-9.28412	-465	-21.5544	-465	-21.1022	-465	-18.4802	-465	-16.9982	-465	-11.4669
-460	-8.9638	-460	-21.0482	-460	-20.4448	-460	-17.3462	-460	-16.3681	-460	8.34936
-455	-8.29108	-455	-20.7906	-455	-21.4267	-455	-17.8273	-455	-15.7776	-455	-10.754
-450	-7.47065	-450	-20.1385	-450	-20.7092	-450	-17.882	-450	-15.1346	-450	-9.47492
-445	-7.29865	-445	-20.023	-445	-19.6521	-445	-17.0521	-445	-14.4582	-445	-8.36912
-440	-7.00911	-440	-20.4698	-440	-18.5911	-440	-16.777	-440	-13.7682	-440	-7.39655
-435	-6.38664	-435	-19.3086	-435	-18.0363	-435	-16.1736	-435	-13.0864	-435	-6.53881
-430	-6.0865	-430	-18.3555	-430	-17.4443	-430	-15.4576	-430	-12.3166	-430	-5.69521
-425	-5.32121	-425	-18.1078	-425	-16.8469	-425	-14.7919	-425	-11.6143	-425	-5.00969
-420	-4.84233	-420	-17.5058	-420	-16.2169	-420	-14.1124	-420	-10.909	-420	-4.40146
-415	-4.61917	-415	-16.9176	-415	-15.5694	-415	-13.4292	-415	-10.2307	-415	-3.8871
-410	-4.31399	-410	-16.2921	-410	-14.9355	-410	-12.73	-410	-9.93548	-410	-3.47077
-405	-3.98471	-405	-15.6492	-405	-14.2014	-405	-12.1038	-405	-9.2625	-405	-3.44098
-400	-3.76861	-400	-14.9781	-400	-13.5417	-400	-11.3605	-400	-8.93	-400	-2.72057
-395	-3.33253	-395	-14.4727	-395	-12.8311	-395	-10.6544	-395	-8.208	-395	-2.42356
-390	-3.16732	-390	-13.5994	-390	-12.6244	-390	-10.3846	-390	-7.69804	-390	-2.19762
-385	-2.95986	-385	-12.9238	-385	-11.7329	-385	-9.49848	-385	-7.68968	-385	-2.63598
-380	-2.68189	-380	-12.2147	-380	-10.6104	-380	-8.63398	-380	-6.5151	-380	-1.80371
-375	-2.4688	-375	-12.1919	-375	-9.92256	-375	-9.01641	-375	-5.66071	-375	-2.16676
-370	-2.25127	-370	-11.0276	-370	-9.35408	-370	-7.71902	-370	-5.26315	-370	-1.47752
-365	-2.15612	-365	-9.9864	-365	-8.71264	-365	-7.79682	-365	-4.83375	-365	-1.4019
-360	-1.99359	-360	-9.33432	-360	-8.09248	-360	-7.50864	-360	-4.44349	-360	-1.34079
-355	-1.85684	-355	-8.7704	-355	-7.49482	-355	-6.37032	-355	-4.08918	-355	-1.29116
-350	-1.53167	-350	-8.1472	-350	-6.92451	-350	-5.59884	-350	-3.76747	-350	-1.24921
-345	-1.51463	-345	-7.54862	-345	-6.38119	-345	-6.06785	-345	-2.94348	-345	-1.20703
-340	-1.37014	-340	-6.97406	-340	-5.83786	-340	-4.07837	-340	-2.5688	-340	-1.14046
-335	-1.27427	-335	-6.41964	-335	-5.36621	-335	-5.76745	-335	-2.8139	-335	-1.11576
-330	-1.25108	-330	-5.76072	-330	-4.9229	-330	-5.05932	-330	-1.62458	-330	-1.49188
-325	-1.15597	-325	-5.39516	-325	-4.50893	-325	-3.61874	-325	-2.84544	-325	-1.51772
-320	-0.92779	-320	-4.95041	-320	-4.03742	-320	-2.91506	-320	-1.19107	-320	-0.39391
-315	-0.84982	-315	-4.53408	-315	-3.23289	-315	-2.77035	-315	-1.03363	-315	-0.39322
-310	-0.80692	-310	-4.14671	-310	-3.76975	-310	-2.18948	-310	-1.53049	-310	-1.51096
-305	-0.71249	-305	-3.04076	-305	-2.92174	-305	-1.40684	-305	-1.43868	-305	-0.40816
-300	-0.69141	-300	-3.69428	-300	-2.53787	-300	-1.4291	-300	-1.10352	-300	-0.8284
-295	-0.67796	-295	-2.68105	-295	-3.90503	-295	-0.34322	-295	-1.3797	-295	-1.69381
-290	-0.59333	-290	-2.65924	-290	-1.81382	-290	-0.36944	-290	-1.99652	-290	-1.37484
-285	-0.51214	-285	-2.03946	-285	-1.05237	-285	-1.76974	-285	-0.99089	-285	-0.23606
-280	-0.48179	-280	-4.15545	-280	-0.46809	-280	-1.09372	-280	-0.97873	-280	-0.1238
-275	-0.41159	-275	-2.03809	-275	-0.78848	-275	-0.51837	-275	-1.0814	-275	-1.66113
-270	-0.38295	-270	-1.23736	-270	-0.44405	-270	-0.03494	-270	-0.52753	-270	-1.03413
-265	-0.31862	-265	-0.62116	-265	-0.78303	-265	-0.36263	-265	-0.06921	-265	-0.51286
-260	-0.29013	-260	-0.09461	-260	-1.05214	-260	-0.68251	-260	-0.30336	-260	-0.08571
-255	-0.29023	-255	-0.34872	-255	-1.23682	-255	-0.93191	-255	-0.59862	-255	-0.25696
-250	-0.25246	-250	-0.71353	-250	-1.09144	-250	-0.85865	-250	-0.61948	-250	-0.37361
-245	-0.2399	-245	-1.00616	-245	-0.96208	-245	-0.75463	-245	-0.5418	-245	-0.32336
-240	-0.2454	-240	-1.13514	-240	-0.84725	-240	-0.66271	-240	-0.47362	-240	-0.27976
-235	-0.20841	-235	-0.99917	-235	-0.7455	-235	-0.58165	-235	-0.41387	-235	-0.24197
-230	-0.19272	-230	-0.87848	-230	-0.6555	-230	-0.5102	-230	-0.36152	-230	-0.20927
-225	-0.17978	-225	-0.77148	-225	-0.57602	-225	-0.44734	-225	-0.31572	-225	-0.18099
-220	-0.16922	-220	-0.67692	-220	-0.50591	-220	-0.3921	-220	-0.27571	-220	-0.15658
-215	-0.15245	-215	-0.59343	-215	-0.44411	-215	-0.34357	-215	-0.24072	-215	-0.13547
-210	-0.13923	-210	-0.51982	-210	-0.38971	-210	-0.30099	-210	-0.21021	-210	-0.11728
-205	-0.13227	-205	-0.45502	-205	-0.34189	-205	-0.26367	-205	-0.18359	-205	-0.1016
-200	-0.11194	-200	-0.39803	-200	-0.29987	-200	-0.23097	-200	-0.16038	-200	-0.08811
-195	-0.12456	-195	-0.34798	-195	-0.26294	-195	-0.20231	-195	-0.14016	-195	-0.07647
-190	-0.10303	-190	-0.30408	-190	-0.23055	-190	-0.17722	-190	-0.12254	-190	-0.06645
-185	-0.0834	-185	-0.26559	-185	-0.20211	-185	-0.15528	-185	-0.10719	-185	-0.05779
-180	-0.11531	-180	-0.23187	-180	-0.17716	-180	-0.13606	-180	-0.0938	-180	-0.05033
-175	-0.07206	-175	-0.20234	-175	-0.15528	-175	-0.11924	-175	-0.08211	-175	-0.04387
-170	-0.08594	-170	-0.17651	-170	-0.13609	-170	-0.1045	-170	-0.07191	-170	-0.03827
-165	-0.05888	-165	-0.15392	-165	-0.21036	-165	-0.18259	-165	-0.063	-165	-0.03342
-160	-0.09174	-160	-0.13418	-160	-0.18068	-160	-0.15641	-160	-0.13128	-160	-0.10524
-155	-0.08364	-155	-0.22688	-155	-0.15516	-155	-0.13396	-155	-0.11196	-155	-0.08912
-150	-0.0791	-150	-0.19382	-150	-0.13322	-150	-0.11471	-150	-0.09546	-150	-0.0754
-145	-0.07668	-145	-0.1655	-145	-0.11435	-145	-0.0982	-145	-0.08135	-145	-0.06374
-140	-0.06264	-140	-0.14122	-140	-0.09812	-140	-0.08403	-140	-0.06929	-140	-0.05383
-135	-0.06302	-135	-0.12041	-135	-0.08416	-135	-0.07188	-135	-0.05898	-135	-0.04542
-130	-0.04872	-130	-0.10258	-130	-0.07216	-130	-0.06146	-130	-0.05018	-130	-0.03827
-125	-0.07918	-125	-0.08729	-125	-0.06185	-125	-0.05252	-125	-0.04267	-125	-0.03222
-120	-0.06229	-120	-0.07421	-120	-0.05299	-120	-0.04488	-120	-0.03626	-120	-0.02709
-115	-0.05369	-115	-0.06302	-115	-0.04537	-115	-0.03832	-115	-0.0308	-115	-0.02275
-110	-0.06507	-110	-0.05344	-110	-0.03884	-110	-0.03272	-110	-0.02615	-110	-0.01909
-105	-0.05151	-105	-0.04527	-105	-0.03324	-105	-0.02792	-105	-0.02219	-105	-0.016
-100	-0.04325	-100	-0.03829	-100	-0.02844	-100	-0.02383	-100	-0.01883	-100	-0.01341
-95	-0.02722	-95	-0.03235	-95	-0.02432	-95	-0.02033	-95	-0.01598	-95	-0.01122
-90	-0.05508	-90	-0.02728	-90	-0.02079	-90	-0.01734	-90	-0.01355	-90	-0.00939
-85	-0.05235	-85	-0.02298	-85	-0.01778	-85	-0.01479	-85	-0.0115	-85	-0.00785
-80	-0.04756	-80	-0.01933	-80	-0.01519	-80	-0.01262	-80	-0.00976	-80	-0.00657
-75	-0.05771	-75	-0.01624	-75	-0.01299	-75	-0.01077	-75	-0.00828	-75	-0.00549
-70	-0.0354	-70	-0.01363	-70	-0.0111	-70	-0.00919	-70	-0.00704	-70	-0.0046
-65	-0.03517	-65	-0.01142	-65	-0.00948	-65	-0.00785	-65	-0.00599	-65	-0.00385
-60	-0.02581	-60	-0.00955	-60	-0.0081	-60	-0.0067	-60	-0.00509	-60	-0.00322
-55	-0.02712	-55	-0.00799	-55	-0.00692	-55	-0.00573	-55	-0.00434	-55	-0.00271
-50	-0.03542	-50	-0.00667	-50	-0.00592	-50	-0.00489	-50	-0.0037	-50	-0.00228
-45	-0.01975	-45	-0.00556	-45	-0.00506	-45	-0.00419	-45	-0.00316	-45	-0.00192
-40	-0.01792	-40	-0.00464	-40	-0.00432	-40	-0.00359	-40	-0.0027	-40	-0.00163
-35	-0.0327	-35	-0.00386	-35	-0.0037	-35	-0.00307	-35	-0.00232	-35	-0.00138
-30	-0.00427	-30	-0.00321	-30	-0.00316	-30	-0.00264	-30	-0.00198	-30	-0.00117
-25	-0.01435	-25	-0.00268	-25	-0.00271	-25	-0.00226	-25	-0.00171	-25	-0.001
-20	0.01382	-20	-0.00223	-20	-0.00232	-20	-0.00195	-20	-0.00147	-20	-0.0008664
-15	0.01427	-15	-0.00186	-15	-0.00199	-15	-0.00167	-15	-0.00128	-15	-0.00074784
-10	0.01006	-10	-0.00156	-10	-0.0017	-10	-0.00144	-10	-0.0011	-10	-0.00065132
-5	0.01089	-5	-0.00131	-5	-0.00147	-5	-0.00125	-5	-0.0009576	-5	-0.00057076
0	9.65333e-07	0	-0.0011	0	-0.00126	0	-0.00108	0	-0.000836	0	-0.00050312

## Sheet: MLG_16nmhBN_WSe2_1
		COMSOL simulations
	experiment		k0=0.0005 cm/s		k0=0.0004 cm/s		k0=0.0003 cm/s		k0=0.0002 cm/s		k0=0.0001 cm/s
E(mV)	I(pA)	E(mV)	I (pA)	E(mV)	I (pA)	E(mV)	I (pA)	E(mV)	I (pA)	E(mV)	I (pA)
-700	-29.0251	-700	-30.1006	-700	-30.086	-700	-30.0413	-700	-29.93	-700	-29.8215
-695	-29.014	-695	-30.0942	-695	-29.9629	-695	-29.8872	-695	-29.6929	-695	-29.0363
-690	-28.9504	-690	-30.0723	-690	-29.8999	-690	-29.7932	-690	-29.5588	-690	-28.7973
-685	-28.909	-685	-29.9939	-685	-29.8297	-685	-29.7002	-685	-29.4348	-685	-28.5675
-680	-28.8841	-680	-29.9245	-680	-29.7659	-680	-29.6181	-680	-29.3108	-680	-28.3605
-675	-28.8734	-675	-29.8552	-675	-29.7038	-675	-29.5379	-675	-29.1986	-675	-28.1726
-670	-28.7615	-670	-29.7823	-670	-29.6491	-670	-29.4658	-670	-29.0955	-670	-27.9993
-665	-28.7572	-665	-29.7193	-665	-29.6026	-665	-29.4029	-665	-29.0025	-665	-27.8434
-660	-28.7515	-660	-29.6582	-660	-29.5607	-660	-29.3473	-660	-28.9204	-660	-27.7011
-655	-28.6475	-655	-29.6053	-655	-29.516	-655	-29.288	-655	-28.8338	-655	-27.5552
-650	-28.669	-650	-29.5607	-650	-29.4685	-650	-29.225	-650	-28.7435	-650	-27.412
-645	-28.668	-645	-29.516	-645	-29.4184	-645	-29.1594	-645	-28.6487	-645	-27.277
-640	-28.4919	-640	-29.4695	-640	-29.3646	-640	-29.0837	-640	-28.541	-640	-27.1293
-635	-28.5083	-635	-29.4184	-635	-29.3071	-635	-29.0144	-635	-28.448	-635	-27.0125
-630	-28.5474	-630	-29.3655	-630	-29.2542	-630	-28.9469	-630	-28.3568	-630	-26.9177
-625	-28.3397	-625	-29.3035	-625	-29.1986	-625	-28.8767	-625	-28.2656	-625	-26.8493
-620	-28.3719	-620	-29.2497	-620	-29.1439	-620	-28.8064	-620	-28.1762	-620	-26.8237
-615	-28.3876	-615	-29.1931	-615	-29.0882	-615	-28.7371	-615	-28.0905	-615	-26.8748
-610	-28.1209	-610	-29.1366	-610	-29.0326	-610	-28.6687	-610	-28.0057	-610	-27.0426
-605	-28.1609	-605	-29.0782	-605	-28.9761	-605	-28.6003	-605	-27.9254	-605	-27.4129
-600	-28.2051	-600	-29.0217	-600	-28.9195	-600	-28.5347	-600	-27.8534	-600	-28.1297
-595	-27.9409	-595	-28.9633	-595	-28.8602	-595	-28.4663	-595	-27.7959	-595	-26.1616
-590	-27.9364	-590	-28.9058	-590	-28.8028	-590	-28.3979	-590	-27.7613	-590	-25.9491
-585	-27.9411	-585	-28.8429	-585	-28.7444	-585	-28.3313	-585	-27.7668	-585	-25.7175
-580	-27.5769	-580	-28.7864	-580	-28.6833	-580	-28.2702	-580	-27.8425	-580	-25.4795
-575	-27.5789	-575	-28.7271	-575	-28.6213	-575	-28.2209	-575	-28.0321	-575	-25.2341
-570	-27.5929	-570	-28.6651	-570	-28.562	-570	-28.1945	-570	-28.4508	-570	-24.9952
-565	-27.1115	-565	-28.6031	-565	-28.4973	-565	-28.1972	-565	-27.515	-565	-24.8465
-560	-27.1358	-560	-28.542	-560	-28.459	-560	-28.2857	-560	-27.3655	-560	-24.6395
-555	-27.0985	-555	-28.4745	-555	-28.4498	-555	-28.4881	-555	-27.1968	-555	-24.4015
-550	-26.5518	-550	-28.4289	-550	-28.4845	-550	-28.0914	-550	-27.0134	-550	-24.1479
-545	-26.5072	-545	-28.4125	-545	-28.5967	-545	-27.9546	-545	-26.8119	-545	-23.8415
-540	-26.5157	-540	-28.4353	-540	-26.5164	-540	-27.7996	-540	-26.6021	-540	-23.4804
-535	-25.822	-535	-28.5274	-535	-28.2902	-535	-27.6473	-535	-26.4206	-535	-23.1247
-530	-25.804	-530	-28.7408	-530	-28.1571	-530	-27.4612	-530	-26.1863	-530	-22.5738
-525	-25.3492	-525	-28.2839	-525	-28.0084	-525	-27.2788	-525	-25.9774	-525	-22.1415
-520	-25.009	-520	-28.1525	-520	-27.8333	-520	-27.0636	-520	-25.7129	-520	-21.7877
-515	-24.5622	-515	-28.0039	-515	-27.6582	-515	-26.8639	-515	-25.4539	-515	-20.8191
-510	-24.1746	-510	-27.847	-510	-27.4704	-510	-26.6514	-510	-25.1575	-510	-18.7106
-505	-23.709	-505	-27.6537	-505	-27.2825	-505	-26.4407	-505	-24.8246	-505	-17.8725
-500	-23.4323	-500	-27.4704	-500	-27.0818	-500	-26.2118	-500	-24.4225	-500	-18.9924
-495	-22.2171	-495	-27.2788	-495	-26.8657	-495	-25.9555	-495	-23.9236	-495	-16.4826
-490	-21.9726	-490	-27.0837	-490	-26.645	-490	-25.6655	-490	-23.38	-490	-17.3864
-485	-21.5052	-485	-26.8712	-485	-26.4106	-485	-25.3171	-485	-22.8064	-485	-16.6622
-480	-20.1165	-480	-26.6505	-480	-26.1434	-480	-24.9067	-480	-22.5465	-480	-15.9618
-475	-19.6739	-475	-26.4188	-475	-25.8397	-475	-24.3358	-475	-21.536	-475	-15.2341
-470	-19.4553	-470	-26.1625	-470	-24.8493	-470	-23.339	-470	-20.3796	-470	-14.4698
-465	-18.0623	-465	-25.8652	-465	-25.3226	-465	-22.1762	-465	-20.3979	-465	-13.7603
-460	-17.6749	-460	-25.2578	-460	-24.5337	-460	-20.8155	-460	-19.6417	-460	10.0192
-455	-17.2648	-455	-24.9487	-455	-25.712	-455	-21.3928	-455	-18.9331	-455	-12.9048
-450	-15.9647	-450	-24.1662	-450	-24.8511	-450	-21.4585	-450	-18.1616	-450	-11.3699
-445	-15.4035	-445	-24.0276	-445	-23.5825	-445	-20.4625	-445	-17.3499	-445	-10.0429
-440	-14.8115	-440	-24.5638	-440	-22.3093	-440	-20.1324	-440	-16.5218	-440	-8.87586
-435	-13.423	-435	-23.1703	-435	-21.6436	-435	-19.4083	-435	-15.7037	-435	-7.84657
-430	-12.7978	-430	-22.0266	-430	-20.9331	-430	-18.5492	-430	-14.7799	-430	-6.83425
-425	-12.1188	-425	-21.7293	-425	-20.2163	-425	-17.7503	-425	-13.9372	-425	-6.01163
-420	-11.3246	-420	-21.007	-420	-19.4603	-420	-16.9349	-420	-13.0909	-420	-5.28175
-415	-10.7219	-415	-20.3011	-415	-18.6832	-415	-16.115	-415	-12.2768	-415	-4.66452
-410	-10.2153	-410	-19.5505	-410	-17.9226	-410	-15.276	-410	-11.9226	-410	-4.16492
-405	-9.24576	-405	-18.779	-405	-17.0416	-405	-14.5245	-405	-11.115	-405	-4.12918
-400	-8.9679	-400	-17.9737	-400	-16.25	-400	-13.6326	-400	-10.716	-400	-3.26468
-395	-8.24794	-395	-17.3672	-395	-15.3973	-395	-12.7853	-395	-9.8496	-395	-2.90827
-390	-7.42914	-390	-16.3193	-390	-15.1492	-390	-12.4616	-390	-9.23765	-390	-2.63714
-385	-6.94305	-385	-15.5086	-385	-14.0795	-385	-11.3982	-385	-9.22762	-385	-3.16318
-380	-6.42221	-380	-14.6577	-380	-12.7324	-380	-10.3608	-380	-7.81812	-380	-2.16445
-375	-5.82033	-375	-14.6303	-375	-11.9071	-375	-10.8197	-375	-6.79285	-375	-2.60011
-370	-5.51908	-370	-13.2331	-370	-11.2249	-370	-9.26282	-370	-6.31578	-370	-1.77302
-365	-5.10219	-365	-11.9837	-365	-10.4552	-365	-9.35618	-365	-5.8005	-365	-1.68228
-360	-4.63159	-360	-11.2012	-360	-9.71098	-360	-9.01037	-360	-5.33219	-360	-1.60895
-355	-4.22492	-355	-10.5245	-355	-8.99378	-355	-7.64438	-355	-4.90702	-355	-1.54939
-350	-4.07188	-350	-9.77664	-350	-8.30941	-350	-6.71861	-350	-4.52096	-350	-1.49905
-345	-3.70387	-345	-9.05834	-345	-7.65743	-345	-7.28142	-345	-3.53218	-345	-1.44844
-340	-3.28873	-340	-8.36887	-340	-7.00543	-340	-4.89404	-340	-3.08256	-340	-1.36855
-335	-3.07843	-335	-7.70357	-335	-6.43945	-335	-6.92094	-335	-3.37668	-335	-1.33891
-330	-2.87551	-330	-6.91286	-330	-5.90748	-330	-6.07118	-330	-1.9495	-330	-1.79026
-325	-2.59975	-325	-6.47419	-325	-5.41072	-325	-4.34249	-325	-3.41453	-325	-1.82126
-320	-2.36968	-320	-5.94049	-320	-4.8449	-320	-3.49807	-320	-1.42928	-320	-0.47269
-315	-2.33449	-315	-5.4409	-315	-3.87947	-315	-3.32442	-315	-1.24036	-315	-0.47186
-310	-2.17895	-310	-4.97605	-310	-4.5237	-310	-2.62738	-310	-1.83659	-310	-1.81315
-305	-2.05237	-305	-3.64891	-305	-3.50609	-305	-1.68821	-305	-1.72642	-305	-0.48979
-300	-1.85587	-300	-4.43314	-300	-3.04544	-300	-1.71492	-300	-1.32422	-300	-0.99408
-295	-1.55752	-295	-3.21726	-295	-4.68604	-295	-0.41186	-295	-1.65564	-295	-2.03257
-290	-1.42983	-290	-3.19109	-290	-2.17658	-290	-0.44333	-290	-2.39582	-290	-1.64981
-285	-1.23569	-285	-2.44735	-285	-1.26284	-285	-2.12369	-285	-1.18907	-285	-0.28327
-280	-1.24107	-280	-4.98654	-280	-0.56171	-280	-1.31246	-280	-1.17448	-280	-0.14856
-275	-1.09834	-275	-2.44571	-275	-0.94618	-275	-0.62204	-275	-1.29768	-275	-1.99336
-270	-1.02285	-270	-1.48483	-270	-0.53286	-270	-0.04193	-270	-0.63304	-270	-1.24096
-265	-0.88905	-265	-0.74539	-265	-0.93964	-265	-0.43516	-265	-0.08305	-265	-0.61543
-260	-0.82025	-260	-0.11353	-260	-1.26257	-260	-0.81901	-260	-0.36403	-260	-0.10285
-255	-0.75397	-255	-0.41846	-255	-1.48418	-255	-1.11829	-255	-0.71834	-255	-0.30835
-250	-0.70441	-250	-0.85624	-250	-1.30973	-250	-1.03038	-250	-0.74338	-250	-0.44833
-245	-0.6342	-245	-1.20739	-245	-1.1545	-245	-0.90556	-245	-0.65016	-245	-0.38803
-240	-0.57657	-240	-1.36217	-240	-1.0167	-240	-0.79525	-240	-0.56834	-240	-0.33571
-235	-0.49596	-235	-1.199	-235	-0.8946	-235	-0.69798	-235	-0.49664	-235	-0.29036
-230	-0.47953	-230	-1.05418	-230	-0.7866	-230	-0.61224	-230	-0.43382	-230	-0.25112
-225	-0.43343	-225	-0.92578	-225	-0.69122	-225	-0.53681	-225	-0.37886	-225	-0.21719
-220	-0.41522	-220	-0.8123	-220	-0.60709	-220	-0.47052	-220	-0.33085	-220	-0.1879
-215	-0.38693	-215	-0.71212	-215	-0.53293	-215	-0.41228	-215	-0.28886	-215	-0.16256
-210	-0.36079	-210	-0.62378	-210	-0.46765	-210	-0.36119	-210	-0.25225	-210	-0.14074
-205	-0.32053	-205	-0.54602	-205	-0.41027	-205	-0.3164	-205	-0.22031	-205	-0.12192
-200	-0.26018	-200	-0.47764	-200	-0.35984	-200	-0.27716	-200	-0.19246	-200	-0.10573
-195	-0.23708	-195	-0.41758	-195	-0.31553	-195	-0.24277	-195	-0.16819	-195	-0.09176
-190	-0.22814	-190	-0.3649	-190	-0.27666	-190	-0.21266	-190	-0.14705	-190	-0.07974
-185	-0.22175	-185	-0.31871	-185	-0.24253	-185	-0.18634	-185	-0.12863	-185	-0.06935
-180	-0.20323	-180	-0.27824	-180	-0.21259	-180	-0.16327	-180	-0.11256	-180	-0.0604
-175	-0.14457	-175	-0.24281	-175	-0.18634	-175	-0.14309	-175	-0.09853	-175	-0.05264
-170	-0.15725	-170	-0.21181	-170	-0.16331	-170	-0.1254	-170	-0.08629	-170	-0.04592
-165	-0.14439	-165	-0.1847	-165	-0.25243	-165	-0.21911	-165	-0.0756	-165	-0.0401
-160	-0.13175	-160	-0.16102	-160	-0.21682	-160	-0.18769	-160	-0.15754	-160	-0.12629
-155	-0.11886	-155	-0.27226	-155	-0.18619	-155	-0.16075	-155	-0.13435	-155	-0.10694
-150	-0.11373	-150	-0.23258	-150	-0.15986	-150	-0.13765	-150	-0.11455	-150	-0.09048
-145	-0.06797	-145	-0.1986	-145	-0.13722	-145	-0.11784	-145	-0.09762	-145	-0.07649
-140	-0.08512	-140	-0.16946	-140	-0.11774	-140	-0.10084	-140	-0.08315	-140	-0.0646
-135	-0.07172	-135	-0.14449	-135	-0.10099	-135	-0.08626	-135	-0.07078	-135	-0.0545
-130	-0.03888	-130	-0.1231	-130	-0.08659	-130	-0.07375	-130	-0.06022	-130	-0.04592
-125	-0.03914	-125	-0.10475	-125	-0.07422	-125	-0.06302	-125	-0.0512	-125	-0.03866
-120	-0.05942	-120	-0.08905	-120	-0.06359	-120	-0.05386	-120	-0.04351	-120	-0.03251
-115	-0.02372	-115	-0.07562	-115	-0.05444	-115	-0.04598	-115	-0.03696	-115	-0.0273
-110	-0.02699	-110	-0.06413	-110	-0.04661	-110	-0.03926	-110	-0.03138	-110	-0.02291
-105	-0.0228	-105	-0.05432	-105	-0.03989	-105	-0.0335	-105	-0.02663	-105	-0.0192
-100	0.018	-100	-0.04595	-100	-0.03413	-100	-0.0286	-100	-0.0226	-100	-0.01609
-95	-0.00247	-95	-0.03882	-95	-0.02918	-95	-0.0244	-95	-0.01918	-95	-0.01346
-90	0.01135	-90	-0.03274	-90	-0.02495	-90	-0.02081	-90	-0.01626	-90	-0.01127
-85	0.0314	-85	-0.02758	-85	-0.02134	-85	-0.01775	-85	-0.0138	-85	-0.00942
-80	0.003	-80	-0.0232	-80	-0.01823	-80	-0.01514	-80	-0.01171	-80	-0.00788
-75	0.0363	-75	-0.01949	-75	-0.01559	-75	-0.01292	-75	-0.00994	-75	-0.00659
-70	0.05767	-70	-0.01636	-70	-0.01332	-70	-0.01103	-70	-0.00845	-70	-0.00552
-65	0.04574	-65	-0.0137	-65	-0.01138	-65	-0.00942	-65	-0.00719	-65	-0.00462
-60	0.04357	-60	-0.01146	-60	-0.00972	-60	-0.00804	-60	-0.00611	-60	-0.00386
-55	0.05921	-55	-0.00959	-55	-0.0083	-55	-0.00688	-55	-0.00521	-55	-0.00325
-50	0.03469	-50	-0.008	-50	-0.0071	-50	-0.00587	-50	-0.00444	-50	-0.00274
-45	0.06957	-45	-0.00667	-45	-0.00607	-45	-0.00503	-45	-0.00379	-45	-0.0023
-40	0.06666	-40	-0.00557	-40	-0.00518	-40	-0.00431	-40	-0.00324	-40	-0.00196
-35	0.1068	-35	-0.00463	-35	-0.00444	-35	-0.00368	-35	-0.00278	-35	-0.00166
-30	0.09456	-30	-0.00385	-30	-0.00379	-30	-0.00317	-30	-0.00238	-30	-0.0014
-25	0.12069	-25	-0.00322	-25	-0.00325	-25	-0.00271	-25	-0.00205	-25	-0.0012
-20	0.1207	-20	-0.00268	-20	-0.00278	-20	-0.00234	-20	-0.00176	-20	-0.00104
-15	0.12934	-15	-0.00223	-15	-0.00239	-15	-0.002	-15	-0.00154	-15	#######
-10	0.17	-10	-0.00187	-10	-0.00204	-10	-0.00173	-10	-0.00132	-10	#######
-5	0.15595	-5	-0.00157	-5	-0.00176	-5	-0.0015	-5	-0.00115	-5	#######
0	0.178	0	-0.00132	0	-0.00151	0	-0.0013	0	-0.001	0	#######
					--
					--
					--
					--
					--
					--
					--
					--
					--
					--
					--
					--
					--
					--
					--
					--
					--
					--
					--
					--
					--
					--
					--
					--
					--
					--
					--
					--
					--
					--
					--
					--
					--
					--
					--
					--
					--
					--
					--
					--
					--
					--
					--
					--
					--
					--
					--
					--
					--
					--
					--
					--
					--
					--
					--
					--
					--
					--
					--
					--
					--
					--
					--
					--
					--
					--
					--
					--
					--
					--
					--
					--
					--
					--
					--
					--
					--
					--
					--
					--
					--
					--
					--
					--
					--
					--
					--
					--
					--
					--
					--
					--
					--
					--
					--
					--
					--
					--
					--
					--
					--
					--
					--
					--
					--
					--
					--
					--
					--
					--
					--
					--
					--
					--
					--
					--
					--
					--
					--
					--
					--
					--
					--
					--
					--
					--
					--
					--
					--
					--
					--
					--
					--
					--
					--
					--
					--
					--
					--
					--
					--
					--
					--
					--
					--
					--
					--
					--
					--
					--
					--
					--
					--
					--
					--
					--
					--
					--
					--
					--
					--
					--
					--
					--
					--
					--
					--
					--
					--
					--
					--
					--
					--
					--
					--
					--
					--
					--
					--
					--
					--
					--
					--
					--
					--
					--
					--
					--
					--
					--
					--
					--
					--
					--
					--
					--
					--
					--
					--
					--
					--
					--
					--
					--
					--
					--
					--
					--
					--
					--
					--
					--
					--
					--
					--
					--
					--
					--
					--
					--
					--
					--
					--
					--
					--
					--
					--
					--
					--
					--
					--
					--
					--
					--
					--
					--
					--
					--
					--
					--
					--
					--
					--
					--
					--
					--
					--
					--
					--
					--
					--
					--
					--
					--
					--
					--
					--
					--
					--
					--
					--
					--
					--
					--
					--
					--
					--
					--
					--
					--
					--
					--
					--
					--
					--
					--
					--
					--
					--
					--
					--
					--
					--
					--
					--
					--
					--
					--
					--
					--
					--
					--
					--
					--
					--
					--
					--
					--
					--
					--
					--
					--
					--
					--
					--
					--
					--
					--
					--
					--
					--
					--
					--
					--
					--
					--
					--
					--
					--
					--
					--
					--
					--
					--
					--
					--
					--
					--
					--
					--
					--
					--
					--
					--
					--
					--
					--
					--
					--
					--
					--
					--
					--
					--
					--
					--
					--
					--
					--
					--
					--
					--
					--
					--
					--
					--
					--
					--
					--
					--
					--
					--
					--
					--
					--
					--
					--
					--
					--
					--
					--
					--
					--
					--
					--
					--
					--
					--
					--
					--
					--
					--
					--
					--
					--
					--
					--
					--
					--
					--
					--
					--
					--
					--
					--
					--
					--
					--
					--
					--
					--
					--
					--
					--
					--
					--
					--
					--
					--
					--
					--
					--
					--
					--
					--
					--
					--
					--
					--
					--
					--
					--
					--
					--
					--
					--
					--
					--
					--
					--
					--
					--
					--
					--
					--
					--
					--
					--
					--
					--
					--
					--
					--
					--
					--
					--
					--
					--
					--
					--
					--
					--
					--
					--
					--
					--
					--
					--
					--
					--
					--
					--
					--
					--
					--
					--
					--
					--
					--
					--
					--
					--
					--
					--
					--
					--
					--
					--
					--
					--
					--
					--
					--
					--
					--
					--
					--
					--
					--
					--
					--
					--
					--
					--
					--
					--
					--
					--
					--
					--
					--
					--
					--
					--
					--
					--
					--
					--
					--
					--
					--
					--
					--
					--
					--
					--
					--
					--
					--
					--
					--
					--
					--
					--
					--
					--
					--
					--
					--
					--
					--
					--
					--
					--
					--
					--
					--
					--
					--
					--
					--
					--
					--
					--
					--
					--
					--
					--
					--
					--
					--
					--
					--
					--
					--
					--
					--
					--
					--
					--
					--
					--
					--
					--
					--
					--
					--
					--
					--
					--
					--
					--
					--
					--
					--
					--
					--
					--
					--
					--
					--
					--
					--
					--
					--
					--
					--
					--
					--
					--
					--
					--
					--
					--
					--
					--
					--
					--
					--
					--
					--
					--
					--
					--
					--
					--
					--
					--
					--
					--
					--
					--
					--
					--
					--
					--
					--
					--
					--
					--
					--
					--
					--
					--
					--
					--
					--
					--
					--
					--
					--
					--
					--
					--
					--
					--
					--
					--
					--
					--
					--
					--
					--
					--
					--
					--
					--
					--
					--
					--
					--
					--
					--
					--
					--
					--
					--
					--
					--
					--
					--
					--
					--
					--
					--
					--
					--
					--
					--
					--
					--
					--
					--
					--
					--
					--
					--
					--
					--
					--
					--
					--
					--
					--
					--
					--
					--
					--
					--
					--
					--
					--
					--
					--
					--
					--
					--
					--
					--
					--
					--
					--
					--
					--
					--
					--
					--
					--
					--
					--
					--
					--
					--
					--
					--
					--
					--
					--
					--
					--
					--
					--
					--
					--
					--
					--
					--
					--
					--
					--
					--
					--
					--
					--
					--
					--
					--
					--
					--
					--
					--
					--
					--
					--
					--
					--
					--
					--
					--
					--
					--
					--
					--
					--
					--
					--
					--
					--
					--
					--
					--
					--
					--
					--
					--
					--
					--
					--
					--
					--
					--
					--
					--
					--
					--
					--
					--
					--
					--
					--
					--
					--
					--
					--
					--
					--
					--
					--
					--
					--
					--
					--
					--
					--
					--
					--
					--
					--
					--
					--
					--
					--
					--
					--
					--
					--
					--
					--
					--
					--
					--
					--
					--
					--
					--
					--
					--
					--
					--
					--
					--
					--
					--
					--
					--
					--
					--
					--
					--
					--
					--
					--
					--
					--
					--
					--
					--
					--
					--
					--
					--
					--
					--
					--
					--
					--
					--
					--
					--
					--
					--
					--
					--
					--
					--
					--
					--

## Sheet: MLG_16nmhBN_WSe2_2
		COMSOL simulations
	experiment		k0=0.0005 cm/s		k0=0.0004 cm/s		k0=0.0003 cm/s		k0=0.0002 cm/s		k0=0.0001 cm/s
E(mV)	I(pA)	E(mV)	I (pA)	E(mV)	I (pA)	E(mV)	I (pA)	E(mV)	I (pA)	E(mV)	I (pA)
-700	-28.2344	-700	-28.3447	-700	-28.331	-700	-28.2889	-700	-28.1841	-700	-28.0819
-695	-28.19	-695	-28.3387	-695	-28.215	-695	-28.1437	-695	-27.9608	-695	-27.3425
-690	-28.1683	-690	-28.3181	-690	-28.1558	-690	-28.0553	-690	-27.8346	-690	-27.1175
-685	-28.1549	-685	-28.2442	-685	-28.0896	-685	-27.9677	-685	-27.7178	-685	-26.9011
-680	-28.1225	-680	-28.179	-680	-28.0295	-680	-27.8904	-680	-27.601	-680	-26.7061
-675	-28.0782	-675	-28.1137	-675	-27.9711	-675	-27.8148	-675	-27.4953	-675	-26.5292
-670	-28.052	-670	-28.045	-670	-27.9196	-670	-27.747	-670	-27.3983	-670	-26.366
-665	-28.0259	-665	-27.9857	-665	-27.8758	-665	-27.6877	-665	-27.3107	-665	-26.2192
-660	-28.0784	-660	-27.9282	-660	-27.8363	-660	-27.6353	-660	-27.2334	-660	-26.0852
-655	-27.8909	-655	-27.8784	-655	-27.7942	-655	-27.5795	-655	-27.1518	-655	-25.9478
-650	-27.931	-650	-27.8363	-650	-27.7495	-650	-27.5203	-650	-27.0668	-650	-25.813
-645	-27.8864	-645	-27.7942	-645	-27.7023	-645	-27.4584	-645	-26.9775	-645	-25.6858
-640	-27.8566	-640	-27.7504	-640	-27.6516	-640	-27.3871	-640	-26.8761	-640	-25.5467
-635	-27.8018	-635	-27.7023	-635	-27.5975	-635	-27.3219	-635	-26.7886	-635	-25.4368
-630	-27.9172	-630	-27.6525	-630	-27.5477	-630	-27.2583	-630	-26.7027	-630	-25.3475
-625	-27.5551	-625	-27.5941	-625	-27.4953	-625	-27.1922	-625	-26.6168	-625	-25.2831
-620	-27.6824	-620	-27.5434	-620	-27.4438	-620	-27.1261	-620	-26.5326	-620	-25.259
-615	-27.6315	-615	-27.4902	-615	-27.3914	-615	-27.0608	-615	-26.4519	-615	-25.3071
-610	-27.565	-610	-27.4369	-610	-27.339	-610	-26.9964	-610	-26.372	-610	-25.4651
-605	-27.4844	-605	-27.382	-605	-27.2858	-605	-26.932	-605	-26.2965	-605	-25.8138
-600	-27.6604	-600	-27.3287	-600	-27.2325	-600	-26.8701	-600	-26.2286	-600	-26.4888
-595	-27.1082	-595	-27.2738	-595	-27.1767	-595	-26.8057	-595	-26.1745	-595	-24.6355
-590	-27.2933	-590	-27.2197	-590	-27.1226	-590	-26.7413	-590	-26.1419	-590	-24.4354
-585	-27.1742	-585	-27.1604	-585	-27.0677	-585	-26.6786	-585	-26.147	-585	-24.2173
-580	-27.0826	-580	-27.1072	-580	-27.0101	-580	-26.6211	-580	-26.2183	-580	-23.9931
-575	-26.9627	-575	-27.0513	-575	-26.9517	-575	-26.5747	-575	-26.3969	-575	-23.7621
-570	-27.24	-570	-26.9929	-570	-26.8959	-570	-26.5498	-570	-26.7911	-570	-23.5371
-565	-26.4221	-565	-26.9345	-565	-26.8349	-565	-26.5524	-565	-25.91	-565	-23.3971
-560	-26.6632	-560	-26.877	-560	-26.7989	-560	-26.6357	-560	-25.7691	-560	-23.2022
-555	-26.5233	-555	-26.8134	-555	-26.7903	-555	-26.8263	-555	-25.6103	-555	-22.978
-550	-26.325	-550	-26.7705	-550	-26.8229	-550	-26.4528	-550	-25.4377	-550	-22.7393
-545	-26.0862	-545	-26.7551	-545	-26.9285	-545	-26.3239	-545	-25.2479	-545	-22.4507
-540	-26.3961	-540	-26.7765	-540	-24.9696	-540	-26.1779	-540	-25.0503	-540	-22.1107
-535	-25.1676	-535	-26.8633	-535	-26.64	-535	-26.0345	-535	-24.8794	-535	-21.7757
-530	-25.4124	-530	-27.0642	-530	-26.5146	-530	-25.8593	-530	-24.6587	-530	-21.257
-525	-25.0991	-525	-26.634	-525	-26.3746	-525	-25.6876	-525	-24.4621	-525	-20.8499
-520	-24.7935	-520	-26.5103	-520	-26.2097	-520	-25.4849	-520	-24.213	-520	-20.5167
-515	-24.4415	-515	-26.3703	-515	-26.0448	-515	-25.2968	-515	-23.9691	-515	-19.6047
-510	-24.1593	-510	-26.2226	-510	-25.8679	-510	-25.0967	-510	-23.69	-510	-17.6191
-505	-23.7979	-505	-26.0405	-505	-25.691	-505	-24.8983	-505	-23.3765	-505	-16.8299
-500	-23.1292	-500	-25.8679	-500	-25.5021	-500	-24.6828	-500	-22.9978	-500	-17.8845
-495	-22.6297	-495	-25.6876	-495	-25.2985	-495	-24.4414	-495	-22.528	-495	-15.5211
-490	-22.0834	-490	-25.5038	-490	-25.0907	-490	-24.1684	-490	-22.0162	-490	-16.3722
-485	-22.2334	-485	-25.3037	-485	-24.87	-485	-23.8403	-485	-21.476	-485	-15.6903
-480	-20.1389	-480	-25.0958	-480	-24.6184	-480	-23.4538	-480	-21.2312	-480	-15.0307
-475	-20.2218	-475	-24.8777	-475	-24.3324	-475	-22.9162	-475	-20.2797	-475	-14.3454
-470	-19.5608	-470	-24.6364	-470	-23.3997	-470	-21.9776	-470	-19.1907	-470	-13.6257
-465	-18.797	-465	-24.3564	-465	-23.8454	-465	-20.8826	-465	-19.208	-465	-12.9576
-460	-17.9584	-460	-23.7845	-460	-23.1026	-460	-19.6013	-460	-18.496	-460	9.43478
-455	-17.8093	-455	-23.4933	-455	-24.2122	-455	-20.1449	-455	-17.8287	-455	-12.152
-450	-15.7126	-450	-22.7565	-450	-23.4014	-450	-20.2067	-450	-17.1021	-450	-10.7067
-445	-15.7218	-445	-22.6259	-445	-22.2068	-445	-19.2689	-445	-16.3378	-445	-9.45711
-440	-15.0115	-440	-23.1309	-440	-21.008	-440	-18.958	-440	-15.558	-440	-8.3581
-435	-14.1392	-435	-21.8187	-435	-20.381	-435	-18.2761	-435	-14.7877	-435	-7.38886
-430	-13.3491	-430	-20.7417	-430	-19.712	-430	-17.4671	-430	-13.9177	-430	-6.43559
-425	-13.1797	-425	-20.4618	-425	-19.037	-425	-16.7148	-425	-13.1242	-425	-5.66095
-420	-11.3284	-420	-19.7816	-420	-18.3251	-420	-15.9471	-420	-12.3272	-420	-4.97365
-415	-11.2132	-415	-19.1169	-415	-17.5934	-415	-15.175	-415	-11.5607	-415	-4.39242
-410	-10.5058	-410	-18.4101	-410	-16.8771	-410	-14.3849	-410	-11.2271	-410	-3.92197
-405	-9.86919	-405	-17.6836	-405	-16.0475	-405	-13.6773	-405	-10.4666	-405	-3.88831
-400	-9.20846	-400	-16.9252	-400	-15.3021	-400	-12.8373	-400	-10.0909	-400	-3.07424
-395	-9.05148	-395	-16.3541	-395	-14.4991	-395	-12.0395	-395	-9.27504	-395	-2.73862
-390	-7.81531	-390	-15.3674	-390	-14.2655	-390	-11.7346	-390	-8.69879	-390	-2.48331
-385	-7.6782	-385	-14.6039	-385	-13.2582	-385	-10.7333	-385	-8.68934	-385	-2.97866
-380	-7.18476	-380	-13.8026	-380	-11.9897	-380	-9.7564	-380	-7.36206	-380	-2.03819
-375	-6.48203	-375	-13.7769	-375	-11.2125	-375	-10.1885	-375	-6.3966	-375	-2.44844
-370	-6.02975	-370	-12.4612	-370	-10.5701	-370	-8.72249	-370	-5.94736	-370	-1.6696
-365	-5.78649	-365	-11.2846	-365	-9.84528	-365	-8.81041	-365	-5.46214	-365	-1.58415
-360	-5.01105	-360	-10.5478	-360	-9.1445	-360	-8.48476	-360	-5.02114	-360	-1.51509
-355	-4.8406	-355	-9.91055	-355	-8.46915	-355	-7.19846	-355	-4.62077	-355	-1.45901
-350	-4.40374	-350	-9.20634	-350	-7.8247	-350	-6.32669	-350	-4.25724	-350	-1.41161
-345	-3.95015	-345	-8.52994	-345	-7.21074	-345	-6.85667	-345	-3.32613	-345	-1.36394
-340	-3.60134	-340	-7.88069	-340	-6.59678	-340	-4.60856	-340	-2.90274	-340	-1.28872
-335	-3.41364	-335	-7.25419	-335	-6.06382	-335	-6.51722	-335	-3.17971	-335	-1.26081
-330	-3.12444	-330	-6.50961	-330	-5.56288	-330	-5.71703	-330	-1.83578	-330	-1.68582
-325	-2.78558	-325	-6.09653	-325	-5.09509	-325	-4.08918	-325	-3.21535	-325	-1.71502
-320	-2.68969	-320	-5.59396	-320	-4.56228	-320	-3.29402	-320	-1.34591	-320	-0.44512
-315	-2.50245	-315	-5.12351	-315	-3.65317	-315	-3.1305	-315	-1.168	-315	-0.44434
-310	-2.33813	-310	-4.68578	-310	-4.25982	-310	-2.47411	-310	-1.72945	-310	-1.70738
-305	-2.13493	-305	-3.43606	-305	-3.30157	-305	-1.58973	-305	-1.62571	-305	-0.46122
-300	-2.00418	-300	-4.17454	-300	-2.86779	-300	-1.61488	-300	-1.24698	-300	-0.93609
-295	-1.87437	-295	-3.02959	-295	-4.41268	-295	-0.38784	-295	-1.55906	-295	-1.91401
-290	-1.68868	-290	-3.00494	-290	-2.04962	-290	-0.41747	-290	-2.25607	-290	-1.55357
-285	-1.48188	-285	-2.30459	-285	-1.18918	-285	-1.99981	-285	-1.11971	-285	-0.26675
-280	-1.41035	-280	-4.69566	-280	-0.52894	-280	-1.2359	-280	-1.10596	-280	-0.13989
-275	-1.18883	-275	-2.30304	-275	-0.89098	-275	-0.58576	-275	-1.22198	-275	-1.87708
-270	-1.12371	-270	-1.39822	-270	-0.50178	-270	-0.03948	-270	-0.59611	-270	-1.16857
-265	-1.01557	-265	-0.70191	-265	-0.88482	-265	-0.40977	-265	-0.07821	-265	-0.57953
-260	-0.92644	-260	-0.10691	-260	-1.18892	-260	-0.77124	-260	-0.3428	-260	-0.09685
-255	-0.8746	-255	-0.39405	-255	-1.39761	-255	-1.05306	-255	-0.67644	-255	-0.29036
-250	-0.82481	-250	-0.80629	-250	-1.23333	-250	-0.97027	-250	-0.70001	-250	-0.42218
-245	-0.69275	-245	-1.13696	-245	-1.08715	-245	-0.85273	-245	-0.61223	-245	-0.3654
-240	-0.66942	-240	-1.28271	-240	-0.95739	-240	-0.74886	-240	-0.53519	-240	-0.31613
-235	-0.61064	-235	-1.12906	-235	-0.84242	-235	-0.65726	-235	-0.46767	-235	-0.27343
-230	-0.54562	-230	-0.99268	-230	-0.74071	-230	-0.57653	-230	-0.40852	-230	-0.23648
-225	-0.48362	-225	-0.87177	-225	-0.6509	-225	-0.50549	-225	-0.35676	-225	-0.20452
-220	-0.45629	-220	-0.76492	-220	-0.57168	-220	-0.44307	-220	-0.31155	-220	-0.17694
-215	-0.39073	-215	-0.67058	-215	-0.50184	-215	-0.38823	-215	-0.27201	-215	-0.15308
-210	-0.37449	-210	-0.5874	-210	-0.44037	-210	-0.34012	-210	-0.23754	-210	-0.13253
-205	-0.3429	-205	-0.51417	-205	-0.38634	-205	-0.29795	-205	-0.20746	-205	-0.11481
-200	-0.30885	-200	-0.44977	-200	-0.33885	-200	-0.261	-200	-0.18123	-200	-0.09956
-195	-0.28404	-195	-0.39322	-195	-0.29712	-195	-0.22861	-195	-0.15838	-195	-0.08641
-190	-0.2744	-190	-0.34361	-190	-0.26052	-190	-0.20026	-190	-0.13847	-190	-0.07509
-185	-0.23275	-185	-0.30012	-185	-0.22838	-185	-0.17547	-185	-0.12112	-185	-0.0653
-180	-0.22847	-180	-0.26201	-180	-0.20019	-180	-0.15375	-180	-0.10599	-180	-0.05687
-175	-0.19136	-175	-0.22864	-175	-0.17547	-175	-0.13474	-175	-0.09278	-175	-0.04957
-170	-0.19014	-170	-0.19946	-170	-0.15378	-170	-0.11808	-170	-0.08126	-170	-0.04325
-165	-0.15149	-165	-0.17393	-165	-0.23771	-165	-0.20633	-165	-0.07119	-165	-0.03776
-160	-0.13241	-160	-0.15162	-160	-0.20417	-160	-0.17674	-160	-0.14835	-160	-0.11892
-155	-0.14074	-155	-0.25637	-155	-0.17533	-155	-0.15137	-155	-0.12651	-155	-0.10071
-150	-0.11924	-150	-0.21902	-150	-0.15054	-150	-0.12962	-150	-0.10787	-150	-0.0852
-145	-0.11232	-145	-0.18701	-145	-0.12922	-145	-0.11097	-145	-0.09193	-145	-0.07203
-140	-0.09038	-140	-0.15958	-140	-0.11088	-140	-0.09495	-140	-0.0783	-140	-0.06083
-135	-0.08831	-135	-0.13606	-135	-0.0951	-135	-0.08122	-135	-0.06665	-135	-0.05132
-130	-0.05306	-130	-0.11592	-130	-0.08154	-130	-0.06945	-130	-0.0567	-130	-0.04325
-125	-0.04561	-125	-0.09864	-125	-0.06989	-125	-0.05935	-125	-0.04822	-125	-0.03641
-120	-0.03186	-120	-0.08386	-120	-0.05988	-120	-0.05071	-120	-0.04097	-120	-0.03061
-115	-0.0266	-115	-0.07121	-115	-0.05127	-115	-0.0433	-115	-0.0348	-115	-0.02571
-110	-0.02752	-110	-0.06039	-110	-0.04389	-110	-0.03697	-110	-0.02955	-110	-0.02157
-105	-0.02507	-105	-0.05116	-105	-0.03756	-105	-0.03155	-105	-0.02507	-105	-0.01808
-100	-0.000456348	-100	-0.04327	-100	-0.03214	-100	-0.02693	-100	-0.02128	-100	-0.01515
-95	1.86265e-05	-95	-0.03656	-95	-0.02748	-95	-0.02297	-95	-0.01806	-95	-0.01268
-90	0.01119	-90	-0.03083	-90	-0.02349	-90	-0.01959	-90	-0.01531	-90	-0.01061
-85	0.01282	-85	-0.02597	-85	-0.02009	-85	-0.01671	-85	-0.01299	-85	-0.00887
-80	0.02627	-80	-0.02184	-80	-0.01716	-80	-0.01426	-80	-0.01103	-80	-0.00742
-75	0.02665	-75	-0.01835	-75	-0.01468	-75	-0.01217	-75	-0.00936	-75	-0.0062
-70	0.05358	-70	-0.0154	-70	-0.01254	-70	-0.01038	-70	-0.00796	-70	-0.0052
-65	0.04653	-65	-0.0129	-65	-0.01071	-65	-0.00887	-65	-0.00677	-65	-0.00435
-60	0.04299	-60	-0.01079	-60	-0.00915	-60	-0.00757	-60	-0.00575	-60	-0.00364
-55	0.07869	-55	-0.00903	-55	-0.00782	-55	-0.00647	-55	-0.0049	-55	-0.00306
-50	0.08836	-50	-0.00754	-50	-0.00669	-50	-0.00553	-50	-0.00418	-50	-0.00258
-45	0.0787	-45	-0.00628	-45	-0.00572	-45	-0.00473	-45	-0.00357	-45	-0.00217
-40	0.09925	-40	-0.00524	-40	-0.00488	-40	-0.00406	-40	-0.00305	-40	-0.00184
-35	0.11213	-35	-0.00436	-35	-0.00418	-35	-0.00347	-35	-0.00262	-35	-0.00156
-30	0.10855	-30	-0.00363	-30	-0.00357	-30	-0.00298	-30	-0.00224	-30	-0.00132
-25	0.13435	-25	-0.00303	-25	-0.00306	-25	-0.00255	-25	-0.00193	-25	-0.00113
-20	0.12986	-20	-0.00252	-20	-0.00262	-20	-0.0022	-20	-0.00166	-20	-0.00097858
-15	0.15477	-15	-0.0021	-15	-0.00225	-15	-0.00189	-15	-0.00145	-15	-0.00084524
-10	0.16141	-10	-0.00176	-10	-0.00192	-10	-0.00163	-10	-0.00124	-10	-0.00073563
-5	0.16591	-5	-0.00148	-5	-0.00166	-5	-0.00141	-5	-0.00108	-5	-0.00064523
0	0.18019	0	-0.00124	0	-0.00142	0	-0.00122	0	-0.00094468	0	-0.00056839
					--
					--
					--
					--
					--
					--
					--
					--
					--
					--
					--
					--
					--
					--
					--
					--
					--
					--
					--
					--
					--
					--
					--
					--
					--
					--
					--
					--
					--
					--
					--
					--
					--
					--
					--
					--
					--
					--
					--
					--
					--
					--
					--
					--
					--
					--
					--
					--
					--
					--
					--
					--
					--
					--
					--
					--
					--
					--
					--
					--
					--
					--
					--
					--
					--
					--
					--
					--
					--
					--
					--
					--
					--
					--
					--
					--
					--
					--
					--
					--
					--
					--
					--
					--
					--
					--
					--
					--
					--
					--
					--
					--
					--
					--
					--
					--
					--
					--
					--
					--
					--
					--
					--
					--
					--
					--
					--
					--
					--
					--
					--
					--
					--
					--
					--
					--
					--
					--
					--
					--
					--
					--
					--
					--
					--
					--
					--
					--
					--
					--
					--
					--
					--
					--
					--
					--
					--
					--
					--
					--
					--
					--
					--
					--
					--
					--
					--
					--
					--
					--
					--
					--
					--
					--
					--
					--
					--
					--
					--
					--
					--
					--
					--
					--
					--
					--
					--
					--
					--
					--
					--
					--
					--
					--
					--
					--
					--
					--
					--
					--
					--
					--
					--
					--
					--
					--
					--
					--
					--
					--
					--
					--
					--
					--
					--
					--
					--
					--
					--
					--
					--
					--
					--
					--
					--
					--
					--
					--
					--
					--
					--
					--
					--
					--
					--
					--
					--
					--
					--
					--
					--
					--
					--
					--
					--
					--
					--
					--
					--
					--
					--
					--
					--
					--
					--
					--
					--
					--
					--
					--
					--
					--
					--
					--
					--
					--
					--
					--
					--
					--
					--
					--
					--
					--
					--
					--
					--
					--
					--
					--
					--
					--
					--
					--
					--
					--
					--
					--
					--
					--
					--
					--
					--
					--
					--
					--
					--
					--
					--
					--
					--
					--
					--
					--
					--
					--
					--
					--
					--
					--
					--
					--
					--
					--
					--
					--
					--
					--
					--
					--
					--
					--
					--
					--
					--
					--
					--
					--
					--
					--
					--
					--
					--
					--
					--
					--
					--
					--
					--
					--
					--
					--
					--
					--
					--
					--
					--
					--
					--
					--
					--
					--
					--
					--
					--
					--
					--
					--
					--
					--
					--
					--
					--
					--
					--
					--
					--
					--
					--
					--
					--
					--
					--
					--
					--
					--
					--
					--
					--
					--
					--
					--
					--
					--
					--
					--
					--
					--
					--
					--
					--
					--
					--
					--
					--
					--
					--
					--
					--
					--
					--
					--
					--
					--
					--
					--
					--
					--
					--
					--
					--
					--
					--
					--
					--
					--
					--
					--
					--
					--
					--
					--
					--
					--
					--
					--
					--
					--
					--
					--
					--
					--
					--
					--
					--
					--
					--
					--
					--
					--
					--
					--
					--
					--
					--
					--
					--
					--
					--
					--
					--
					--
					--
					--
					--
					--
					--
					--
					--
					--
					--
					--
					--
					--
					--
					--
					--
					--
					--
					--
					--
					--
					--
					--
					--
					--
					--
					--
					--
					--
					--
					--
					--
					--
					--
					--
					--
					--
					--
					--
					--
					--
					--
					--
					--
					--
					--
					--
					--
					--
					--
					--
					--
					--
					--
					--
					--
					--
					--
					--
					--
					--
					--
					--
					--
					--
					--
					--
					--
					--
					--
					--
					--
					--
					--
					--
					--
					--
					--
					--
					--
					--
					--
					--
					--
					--
					--
					--
					--
					--
					--
					--
					--
					--
					--
					--
					--
					--
					--
					--
					--
					--
					--
					--
					--
					--
					--
					--
					--
					--
					--
					--
					--
					--
					--
					--
					--
					--
					--
					--
					--
					--
					--
					--
					--
					--
					--
					--
					--
					--
					--
					--
					--
					--
					--
					--
					--
					--
					--
					--
					--
					--
					--
					--
					--
					--
					--
					--
					--
					--
					--
					--
					--
					--
					--
					--
					--
					--
					--
					--
					--
					--
					--
					--
					--
					--
					--
					--
					--
					--
					--
					--
					--
					--
					--
					--
					--
					--
					--
					--
					--
					--
					--
					--
					--
					--
					--
					--
					--
					--
					--
					--
					--
					--
					--
					--
					--
					--
					--
					--
					--
					--
					--
					--
					--
					--
					--
					--
					--
					--
					--
					--
					--
					--
					--
					--
					--
					--
					--
					--
					--
					--
					--
					--
					--
					--
					--
					--
					--
					--
					--
					--
					--
					--
					--
					--
					--
					--
					--
					--
					--
					--
					--
					--
					--
					--
					--
					--
					--
					--
					--
					--
					--
					--
					--
					--
					--
					--
					--
					--
					--
					--
					--
					--
					--
					--
					--
					--
					--
					--
					--
					--
					--
					--
					--
					--
					--
					--
					--
					--
					--
					--
					--
					--
					--
					--
					--
					--
					--
					--
					--
					--
					--
					--
					--
					--
					--
					--
					--
					--
					--
					--
					--
					--
					--
					--
					--
					--
					--
					--
					--
					--
					--
					--
					--
					--
					--
					--
					--
					--
					--
					--
					--
					--
					--
					--
					--
					--
					--
					--
					--
					--
					--
					--
					--
					--
					--
					--
					--
					--
					--
					--
					--
					--
					--
					--
					--
					--
					--
					--
					--
					--
					--
					--
					--
					--
					--
					--
					--
					--
					--
					--
					--
					--
					--
					--
					--
					--
					--
					--
					--
					--
					--
					--
					--
					--
					--
					--
					--
					--
					--
					--
					--
					--
					--
					--
					--
					--
					--
					--
					--
					--
					--
					--
					--
					--
					--
					--
					--
					--
					--
					--
					--
					--
					--
					--
					--
					--
					--
					--
					--
					--
					--
					--
					--
					--
					--
					--
					--
					--
					--
					--
					--
					--
					--
					--
					--

## Sheet: MLG_16nmhBN_WSe2_3
		COMSOL simulations
	experiment		k0=0.0005 cm/s		k0=0.0004 cm/s		k0=0.0003 cm/s		k0=0.0002 cm/s		k0=0.0001 cm/s
E(mV)	I(pA)	E(mV)	I (pA)	E(mV)	I (pA)	E(mV)	I (pA)	E(mV)	I (pA)	E(mV)	I (pA)
-700	-31.3102	-700	-31.3547	-700	-31.3395	-700	-31.293	-700	-31.1771	-700	-31.0641
-695	-31.2924	-695	-31.3481	-695	-31.2113	-695	-31.1324	-695	-30.9301	-695	-30.2461
-690	-31.2433	-690	-31.3253	-690	-31.1457	-690	-31.0346	-690	-30.7904	-690	-29.9972
-685	-31.1893	-685	-31.2436	-685	-31.0726	-685	-30.9377	-685	-30.6612	-685	-29.7578
-680	-31.2108	-680	-31.1714	-680	-31.0061	-680	-30.8522	-680	-30.5321	-680	-29.5421
-675	-31.2126	-675	-31.0992	-675	-30.9415	-675	-30.7686	-675	-30.4152	-675	-29.3465
-670	-31.1083	-670	-31.0232	-670	-30.8845	-670	-30.6935	-670	-30.3078	-670	-29.1659
-665	-31.0906	-665	-30.9577	-665	-30.8361	-665	-30.628	-665	-30.211	-665	-29.0035
-660	-31.1434	-660	-30.894	-660	-30.7923	-660	-30.57	-660	-30.1255	-660	-28.8553
-655	-31.008	-655	-30.8389	-655	-30.7458	-655	-30.5083	-655	-30.0352	-655	-28.7033
-650	-31.0013	-650	-30.7923	-650	-30.6964	-650	-30.4428	-650	-29.9412	-650	-28.5541
-645	-31.0436	-645	-30.7458	-645	-30.6441	-645	-30.3743	-645	-29.8423	-645	-28.4136
-640	-30.8504	-640	-30.6974	-640	-30.5881	-640	-30.2955	-640	-29.7303	-640	-28.2597
-635	-30.883	-635	-30.6441	-635	-30.5282	-635	-30.2233	-635	-29.6334	-635	-28.138
-630	-30.9533	-630	-30.5891	-630	-30.4732	-630	-30.153	-630	-29.5384	-630	-28.0392
-625	-30.7153	-625	-30.5245	-625	-30.4152	-625	-30.0799	-625	-29.4433	-625	-27.968
-620	-30.7351	-620	-30.4684	-620	-30.3582	-620	-30.0067	-620	-29.3502	-620	-27.9414
-615	-30.7923	-615	-30.4095	-615	-30.3002	-615	-29.9345	-615	-29.261	-615	-27.9946
-610	-30.5084	-610	-30.3506	-610	-30.2423	-610	-29.8633	-610	-29.1726	-610	-28.1694
-605	-30.5637	-605	-30.2898	-605	-30.1834	-605	-29.792	-605	-29.089	-605	-28.5551
-600	-30.6574	-600	-30.2309	-600	-30.1245	-600	-29.7236	-600	-29.014	-600	-29.3018
-595	-30.2695	-595	-30.1701	-595	-30.0628	-595	-29.6523	-595	-28.9541	-595	-27.2517
-590	-30.2913	-590	-30.1103	-590	-30.0029	-590	-29.5811	-590	-28.918	-590	-27.0303
-585	-30.3383	-585	-30.0447	-585	-29.9421	-585	-29.5117	-585	-28.9237	-585	-26.789
-580	-29.8909	-580	-29.9858	-580	-29.8785	-580	-29.4481	-580	-29.0025	-580	-26.5411
-575	-29.8767	-575	-29.9241	-575	-29.8138	-575	-29.3968	-575	-29.2002	-575	-26.2856
-570	-29.886	-570	-29.8594	-570	-29.7521	-570	-29.3693	-570	-29.6362	-570	-26.0367
-565	-29.304	-565	-29.7949	-565	-29.6847	-565	-29.3721	-565	-28.6615	-565	-25.8818
-560	-29.3024	-560	-29.7312	-560	-29.6447	-560	-29.4642	-560	-28.5057	-560	-25.6661
-555	-29.3292	-555	-29.6609	-555	-29.6352	-555	-29.6751	-555	-28.33	-555	-25.4182
-550	-28.5217	-550	-29.6134	-550	-29.6714	-550	-29.2619	-550	-28.139	-550	-25.1541
-545	-28.3948	-545	-29.5963	-545	-29.7882	-545	-29.1194	-545	-27.9291	-545	-24.8349
-540	-28.4123	-540	-29.62	-540	-27.6212	-540	-28.9579	-540	-27.7106	-540	-24.4587
-535	-27.4076	-535	-29.716	-535	-29.469	-535	-28.7993	-535	-27.5215	-535	-24.0882
-530	-27.2995	-530	-29.9383	-530	-29.3303	-530	-28.6055	-530	-27.2773	-530	-23.5144
-525	-26.7761	-525	-29.4624	-525	-29.1755	-525	-28.4154	-525	-27.0598	-525	-23.0641
-520	-26.3913	-520	-29.3255	-520	-28.9931	-520	-28.1913	-520	-26.7843	-520	-22.6955
-515	-25.5899	-515	-29.1707	-515	-28.8106	-515	-27.9832	-515	-26.5145	-515	-21.6866
-510	-25.0609	-510	-29.0073	-510	-28.615	-510	-27.7618	-510	-26.2057	-510	-19.4902
-505	-24.2824	-505	-28.8059	-505	-28.4193	-505	-27.5424	-505	-25.859	-505	-18.6171
-500	-23.9677	-500	-28.615	-500	-28.2102	-500	-27.304	-500	-25.44	-500	-19.7838
-495	-22.3806	-495	-28.4154	-495	-27.9851	-495	-27.037	-495	-24.9204	-495	-17.1694
-490	-21.9547	-490	-28.2122	-490	-27.7552	-490	-26.7349	-490	-24.3542	-490	-18.1108
-485	-21.4123	-485	-27.9908	-485	-27.5111	-485	-26.372	-485	-23.7567	-485	-17.3565
-480	-19.5024	-480	-27.7609	-480	-27.2327	-480	-25.9445	-480	-23.4859	-480	-16.6269
-475	-19.0052	-475	-27.5196	-475	-26.9164	-475	-25.3498	-475	-22.4333	-475	-15.8688
-470	-18.6362	-470	-27.2526	-470	-25.8847	-470	-24.3115	-470	-21.2287	-470	-15.0727
-465	-17.0119	-465	-26.9429	-465	-26.3777	-465	-23.1002	-465	-21.2478	-465	-14.3336
-460	-16.2975	-460	-26.3102	-460	-25.5559	-460	-21.6828	-460	-20.4601	-460	10.4367
-455	-15.6024	-455	-25.9882	-455	-26.7833	-455	-22.2842	-455	-19.722	-455	-13.4425
-450	-14.2575	-450	-25.1731	-450	-25.8865	-450	-22.3526	-450	-18.9183	-450	-11.8437
-445	-13.2765	-445	-25.0287	-445	-24.5651	-445	-21.3151	-445	-18.0728	-445	-10.4614
-440	-12.8198	-440	-25.5873	-440	-23.2389	-440	-20.9713	-440	-17.2102	-440	-9.24569
-435	-11.6296	-435	-24.1357	-435	-22.5454	-435	-20.217	-435	-16.358	-435	-8.17351
-430	-11.1088	-430	-22.9444	-430	-21.8054	-430	-19.3221	-430	-15.3957	-430	-7.11901
-425	-10.6002	-425	-22.6347	-425	-21.0587	-425	-18.4899	-425	-14.5179	-425	-6.26211
-420	-9.65333	-420	-21.8823	-420	-20.2711	-420	-17.6406	-420	-13.6363	-420	-5.50183
-415	-9.28265	-415	-21.147	-415	-19.4617	-415	-16.7865	-415	-12.7883	-415	-4.85888
-410	-8.78481	-410	-20.3651	-410	-18.6694	-410	-15.9125	-410	-12.4193	-410	-4.33846
-405	-7.87145	-405	-19.5615	-405	-17.7517	-405	-15.1297	-405	-11.5781	-405	-4.30123
-400	-7.40701	-400	-18.7226	-400	-16.9271	-400	-14.2006	-400	-11.1625	-400	-3.40071
-395	-6.78894	-395	-18.0908	-395	-16.0389	-395	-13.318	-395	-10.26	-395	-3.02945
-390	-6.23688	-390	-16.9993	-390	-15.7805	-390	-12.9808	-390	-9.62255	-390	-2.74703
-385	-5.86033	-385	-16.1547	-385	-14.6661	-385	-11.8731	-385	-9.6121	-385	-3.29498
-380	-5.13328	-380	-15.2684	-380	-13.263	-380	-10.7925	-380	-8.14388	-380	-2.25464
-375	-4.61384	-375	-15.2399	-375	-12.4032	-375	-11.2705	-375	-7.07589	-375	-2.70845
-370	-4.14458	-370	-13.7845	-370	-11.6926	-370	-9.64878	-370	-6.57894	-370	-1.8469
-365	-4.00428	-365	-12.483	-365	-10.8908	-365	-9.74602	-365	-6.04219	-365	-1.75237
-360	-3.5439	-360	-11.6679	-360	-10.1156	-360	-9.3858	-360	-5.55436	-360	-1.67599
-355	-3.25124	-355	-10.963	-355	-9.36853	-355	-7.9629	-355	-5.11147	-355	-1.61395
-350	-3.02601	-350	-10.184	-350	-8.65564	-350	-6.99855	-350	-4.70934	-350	-1.56151
-345	-2.99388	-345	-9.43577	-345	-7.97649	-345	-7.58481	-345	-3.67935	-345	-1.50879
-340	-2.50976	-340	-8.71758	-340	-7.29732	-340	-5.09796	-340	-3.211	-340	-1.42558
-335	-2.25404	-335	-8.02455	-335	-6.70776	-335	-7.20931	-335	-3.51737	-335	-1.3947
-330	-2.08158	-330	-7.2009	-330	-6.15362	-330	-6.32415	-330	-2.03072	-330	-1.86485
-325	-1.95589	-325	-6.74395	-325	-5.63616	-325	-4.52342	-325	-3.5568	-325	-1.89715
-320	-1.744	-320	-6.18801	-320	-5.04678	-320	-3.64383	-320	-1.48884	-320	-0.49239
-315	-1.69801	-315	-5.6676	-315	-4.04111	-315	-3.46294	-315	-1.29204	-315	-0.49152
-310	-1.55882	-310	-5.18339	-310	-4.71219	-310	-2.73685	-310	-1.91311	-310	-1.8887
-305	-1.4363	-305	-3.80095	-305	-3.65217	-305	-1.75855	-305	-1.79835	-305	-0.5102
-300	-1.24042	-300	-4.61785	-300	-3.17234	-300	-1.78638	-300	-1.3794	-300	-1.0355
-295	-1.17628	-295	-3.35131	-295	-4.88129	-295	-0.42903	-295	-1.72462	-295	-2.11726
-290	-0.99649	-290	-3.32405	-290	-2.26728	-290	-0.4618	-290	-2.49565	-290	-1.71855
-285	-0.91805	-285	-2.54933	-285	-1.31546	-285	-2.21218	-285	-1.23861	-285	-0.29507
-280	-0.85053	-280	-5.19431	-280	-0.58511	-280	-1.36715	-280	-1.22341	-280	-0.15475
-275	-0.76936	-275	-2.54761	-275	-0.9856	-275	-0.64796	-275	-1.35175	-275	-2.07641
-270	-0.71477	-270	-1.5467	-270	-0.55506	-270	-0.04367	-270	-0.65941	-270	-1.29266
-265	-0.62407	-265	-0.77645	-265	-0.97879	-265	-0.45329	-265	-0.08651	-265	-0.64107
-260	-0.573	-260	-0.11826	-260	-1.31518	-260	-0.85314	-260	-0.3792	-260	-0.10714
-255	-0.51024	-255	-0.4359	-255	-1.54603	-255	-1.16489	-255	-0.74828	-255	-0.3212
-250	-0.50967	-250	-0.89191	-250	-1.3643	-250	-1.07331	-250	-0.77435	-250	-0.46701
-245	-0.42348	-245	-1.2577	-245	-1.2026	-245	-0.94329	-245	-0.67725	-245	-0.4042
-240	-0.4069	-240	-1.41893	-240	-1.05906	-240	-0.82839	-240	-0.59203	-240	-0.3497
-235	-0.38198	-235	-1.24896	-235	-0.93188	-235	-0.72706	-235	-0.51734	-235	-0.30246
-230	-0.33414	-230	-1.0981	-230	-0.81937	-230	-0.63775	-230	-0.4519	-230	-0.26159
-225	-0.30139	-225	-0.96435	-225	-0.72002	-225	-0.55917	-225	-0.39465	-225	-0.22624
-220	-0.26871	-220	-0.84615	-220	-0.63239	-220	-0.49013	-220	-0.34464	-220	-0.19572
-215	-0.23695	-215	-0.74179	-215	-0.55514	-215	-0.42946	-215	-0.3009	-215	-0.16934
-210	-0.24983	-210	-0.64977	-210	-0.48714	-210	-0.37624	-210	-0.26276	-210	-0.1466
-205	-0.21771	-205	-0.56878	-205	-0.42736	-205	-0.32959	-205	-0.22949	-205	-0.127
-200	-0.20008	-200	-0.49754	-200	-0.37484	-200	-0.28871	-200	-0.20047	-200	-0.11014
-195	-0.20215	-195	-0.43498	-195	-0.32867	-195	-0.25289	-195	-0.1752	-195	-0.09559
-190	-0.17548	-190	-0.3801	-190	-0.28819	-190	-0.22152	-190	-0.15318	-190	-0.08306
-185	-0.16765	-185	-0.33199	-185	-0.25264	-185	-0.1941	-185	-0.13399	-185	-0.07224
-180	-0.15559	-180	-0.28984	-180	-0.22145	-180	-0.17007	-180	-0.11725	-180	-0.06291
-175	-0.1353	-175	-0.25293	-175	-0.1941	-175	-0.14905	-175	-0.10264	-175	-0.05484
-170	-0.13994	-170	-0.22064	-170	-0.17011	-170	-0.13062	-170	-0.08989	-170	-0.04784
-165	-0.12281	-165	-0.1924	-165	-0.26295	-165	-0.22824	-165	-0.07875	-165	-0.04178
-160	-0.12972	-160	-0.16772	-160	-0.22585	-160	-0.19551	-160	-0.1641	-160	-0.13155
-155	-0.11098	-155	-0.2836	-155	-0.19395	-155	-0.16745	-155	-0.13995	-155	-0.1114
-150	-0.11416	-150	-0.24227	-150	-0.16653	-150	-0.14339	-150	-0.11933	-150	-0.09425
-145	-0.09545	-145	-0.20688	-145	-0.14294	-145	-0.12275	-145	-0.10169	-145	-0.07968
-140	-0.08151	-140	-0.17653	-140	-0.12265	-140	-0.10504	-140	-0.08661	-140	-0.06729
-135	-0.10232	-135	-0.15051	-135	-0.1052	-135	-0.08985	-135	-0.07372	-135	-0.05678
-130	-0.08275	-130	-0.12823	-130	-0.0902	-130	-0.07683	-130	-0.06273	-130	-0.04784
-125	-0.07475	-125	-0.10911	-125	-0.07731	-125	-0.06565	-125	-0.05334	-125	-0.04027
-120	-0.06458	-120	-0.09276	-120	-0.06624	-120	-0.0561	-120	-0.04533	-120	-0.03386
-115	-0.06856	-115	-0.07878	-115	-0.05671	-115	-0.0479	-115	-0.0385	-115	-0.02844
-110	-0.04019	-110	-0.0668	-110	-0.04855	-110	-0.0409	-110	-0.03269	-110	-0.02386
-105	-0.04948	-105	-0.05659	-105	-0.04155	-105	-0.0349	-105	-0.02774	-105	-0.02
-100	-0.02451	-100	-0.04786	-100	-0.03555	-100	-0.02979	-100	-0.02354	-100	-0.01676
-95	-0.02629	-95	-0.04044	-95	-0.0304	-95	-0.02541	-95	-0.01998	-95	-0.01403
-90	-0.02761	-90	-0.0341	-90	-0.02599	-90	-0.02168	-90	-0.01694	-90	-0.01174
-85	-0.01492	-85	-0.02873	-85	-0.02223	-85	-0.01849	-85	-0.01437	-85	-0.00981
-80	-0.01472	-80	-0.02416	-80	-0.01899	-80	-0.01577	-80	-0.0122	-80	-0.00821
-75	0.0053	-75	-0.0203	-75	-0.01624	-75	-0.01346	-75	-0.01035	-75	-0.00686
-70	0.01615	-70	-0.01704	-70	-0.01388	-70	-0.01149	-70	-0.0088	-70	-0.00575
-65	0.01095	-65	-0.01427	-65	-0.01185	-65	-0.00981	-65	-0.00749	-65	-0.00481
-60	0.0082	-60	-0.01194	-60	-0.01012	-60	-0.00838	-60	-0.00636	-60	-0.00402
-55	0.01469	-55	-0.00999	-55	-0.00865	-55	-0.00716	-55	-0.00543	-55	-0.00339
-50	0.04457	-50	-0.00834	-50	-0.0074	-50	-0.00611	-50	-0.00463	-50	-0.00285
-45	0.02859	-45	-0.00695	-45	-0.00633	-45	-0.00524	-45	-0.00395	-45	-0.0024
-40	0.04935	-40	-0.0058	-40	-0.0054	-40	-0.00449	-40	-0.00338	-40	-0.00204
-35	0.05357	-35	-0.00483	-35	-0.00463	-35	-0.00384	-35	-0.0029	-35	-0.00173
-30	0.0418	-30	-0.00401	-30	-0.00395	-30	-0.0033	-30	-0.00247	-30	-0.00146
-25	0.0757	-25	-0.00335	-25	-0.00339	-25	-0.00282	-25	-0.00214	-25	-0.00125
-20	0.07005	-20	-0.00279	-20	-0.0029	-20	-0.00244	-20	-0.00184	-20	-0.00108
-15	0.06896	-15	-0.00233	-15	-0.00249	-15	-0.00209	-15	-0.0016	-15	-0.000935
-10	0.0806	-10	-0.00195	-10	-0.00212	-10	-0.0018	-10	-0.00138	-10	-0.00081375
-5	0.10277	-5	-0.00164	-5	-0.00184	-5	-0.00156	-5	-0.0012	-5	-0.00071375
0	0.09682	0	-0.00138	0	-0.00158	0	-0.00135	0	-0.00104	0	-0.00062875
					--
					--
					--
					--
					--
					--
					--
					--
					--
					--
					--
					--
					--
					--
					--
					--
					--
					--
					--
					--
					--
					--
					--
					--
					--
					--
					--
					--
					--
					--
					--
					--
					--
					--
					--
					--
					--
					--
					--
					--
					--
					--
					--
					--
					--
					--
					--
					--
					--
					--
					--
					--
					--
					--
					--
					--
					--
					--
					--
					--
					--
					--
					--
					--
					--
					--
					--
					--
					--
					--
					--
					--
					--
					--
					--
					--
					--
					--
					--
					--
					--
					--
					--
					--
					--
					--
					--
					--
					--
					--
					--
					--
					--
					--
					--
					--
					--
					--
					--
					--
					--
					--
					--
					--
					--
					--
					--
					--
					--
					--
					--
					--
					--
					--
					--
					--
					--
					--
					--
					--
					--
					--
					--
					--
					--
					--
					--
					--
					--
					--
					--
					--
					--
					--
					--
					--
					--
					--
					--
					--
					--
					--
					--
					--
					--
					--
					--
					--
					--
					--
					--
					--
					--
					--
					--
					--
					--
					--
					--
					--
					--
					--
					--
					--
					--
					--
					--
					--
					--
					--
					--
					--
					--
					--
					--
					--
					--
					--
					--
					--
					--
					--
					--
					--
					--
					--
					--
					--
					--
					--
					--
					--
					--
					--
					--
					--
					--
					--
					--
					--
					--
					--
					--
					--
					--
					--
					--
					--
					--
					--
					--
					--
					--
					--
					--
					--
					--
					--
					--
					--
					--
					--
					--
					--
					--
					--
					--
					--
					--
					--
					--
					--
					--
					--
					--
					--
					--
					--
					--
					--
					--
					--
					--
					--
					--
					--
					--
					--
					--
					--
					--
					--
					--
					--
					--
					--
					--
					--
					--
					--
					--
					--
					--
					--
					--
					--
					--
					--
					--
					--
					--
					--
					--
					--
					--
					--
					--
					--
					--
					--
					--
					--
					--
					--
					--
					--
					--
					--
					--
					--
					--
					--
					--
					--
					--
					--
					--
					--
					--
					--
					--
					--
					--
					--
					--
					--
					--
					--
					--
					--
					--
					--
					--
					--
					--
					--
					--
					--
					--
					--
					--
					--
					--
					--
					--
					--
					--
					--
					--
					--
					--
					--
					--
					--
					--
					--
					--
					--
					--
					--
					--
					--
					--
					--
					--
					--
					--
					--
					--
					--
					--
					--
					--
					--
					--
					--
					--
					--
					--
					--
					--
					--
					--
					--
					--
					--
					--
					--
					--
					--
					--
					--
					--
					--
					--
					--
					--
					--
					--
					--
					--
					--
					--
					--
					--
					--
					--
					--
					--
					--
					--
					--
					--
					--
					--
					--
					--
					--
					--
					--
					--
					--
					--
					--
					--
					--
					--
					--
					--
					--
					--
					--
					--
					--
					--
					--
					--
					--
					--
					--
					--
					--
					--
					--
					--
					--
					--
					--
					--
					--
					--
					--
					--
					--
					--
					--
					--
					--
					--
					--
					--
					--
					--
					--
					--
					--
					--
					--
					--
					--
					--
					--
					--
					--
					--
					--
					--
					--
					--
					--
					--
					--
					--
					--
					--
					--
					--
					--
					--
					--
					--
					--
					--
					--
					--
					--
					--
					--
					--
					--
					--
					--
					--
					--
					--
					--
					--
					--
					--
					--
					--
					--
					--
					--
					--
					--
					--
					--
					--
					--
					--
					--
					--
					--
					--
					--
					--
					--
					--
					--
					--
					--
					--
					--
					--
					--
					--
					--
					--
					--
					--
					--
					--
					--
					--
					--
					--
					--
					--
					--
					--
					--
					--
					--
					--
					--
					--
					--
					--
					--
					--
					--
					--
					--
					--
					--
					--
					--
					--
					--
					--
					--
					--
					--
					--
					--
					--
					--
					--
					--
					--
					--
					--
					--
					--
					--
					--
					--
					--
					--
					--
					--
					--
					--
					--
					--
					--
					--
					--
					--
					--
					--
					--
					--
					--
					--
					--
					--
					--
					--
					--
					--
					--
					--
					--
					--
					--
					--
					--
					--
					--
					--
					--
					--
					--
					--
					--
					--
					--
					--
					--
					--
					--
					--
					--
					--
					--
					--
					--
					--
					--
					--
					--
					--
					--
					--
					--
					--
					--
					--
					--
					--
					--
					--
					--
					--
					--
					--
					--
					--
					--
					--
					--
					--
					--
					--
					--
					--
					--
					--
					--
					--
					--
					--
					--
					--
					--
					--
					--
					--
					--
					--
					--
					--
					--
					--
					--
					--
					--
					--
					--
					--
					--
					--
					--
					--
					--
					--
					--
					--
					--
					--
					--
					--
					--
					--
					--
					--
					--
					--
					--
					--
					--
					--
					--
					--
					--
					--
					--
					--
					--
					--
					--
					--
					--
					--
					--
					--
					--
					--
					--
					--
					--
					--
					--
					--
					--
					--
					--
					--
					--
					--
					--
					--
					--
					--
					--
					--
					--
					--
					--
					--
					--
					--
					--
					--
					--
					--
					--
					--
					--
					--
					--
					--
					--
					--
					--
					--
					--
					--
					--
					--
					--
					--
					--
					--
					--
					--
					--
					--
					--
					--
					--
					--
					--
					--
					--
					--
					--
					--
					--
					--
					--
					--
					--
					--
					--
					--
					--
					--
					--
					--
					--
					--
					--
					--
					--
					--
					--
					--
					--
					--
					--
					--
					--
					--
					--
					--
					--
					--
					--
					--
					--
					--
					--
					--
					--
					--
					--
					--
					--
					--
					--
					--
					--
					--
					--
					--
					--
					--
					--
					--
					--
					--
					--
					--
					--
					--
					--
					--
					--
					--
					--
					--
					--
					--
					--
					--
					--
					--
					--
					--
					--
					--
					--
					--
					--
					--
					--
					--
					--
					--
					--
					--
					--
					--
					--

## Sheet: MLG_16nmhBN_WSe2_4
		COMSOL simulations
	experiment		k0=0.0005 cm/s		k0=0.0004 cm/s		k0=0.0003 cm/s		k0=0.0002 cm/s		k0=0.0001 cm/s
E(mV)	I(pA)	E(mV)	I (pA)	E(mV)	I (pA)	E(mV)	I (pA)	E(mV)	I (pA)	E(mV)	I (pA)
-700	-30.2361	-700	-30.1006	-700	-30.5874	-700	-30.0413	-700	-29.93	-700	-29.8215
-695	-30.198	-695	-30.0942	-695	-30.4622	-695	-29.8871	-695	-29.6929	-695	-29.0363
-690	-30.1779	-690	-30.0723	-690	-30.3983	-690	-29.7932	-690	-29.5588	-690	-28.7973
-685	-30.1488	-685	-29.9939	-685	-30.3269	-685	-29.7002	-685	-29.4348	-685	-28.5675
-680	-30.1269	-680	-29.9245	-680	-30.2619	-680	-29.6181	-680	-29.3108	-680	-28.3605
-675	-30.0969	-675	-29.8552	-675	-30.1989	-675	-29.5379	-675	-29.1986	-675	-28.1726
-670	-30.0411	-670	-29.7823	-670	-30.1433	-670	-29.4658	-670	-29.0955	-670	-27.9993
-665	-30.0337	-665	-29.7193	-665	-30.096	-665	-29.4029	-665	-29.0025	-665	-27.8434
-660	-30.1248	-660	-29.6582	-660	-30.0533	-660	-29.3472	-660	-28.9204	-660	-27.7011
-655	-29.8835	-655	-29.6053	-655	-30.0079	-655	-29.288	-655	-28.8338	-655	-27.5552
-650	-29.9448	-650	-29.5607	-650	-29.9597	-650	-29.225	-650	-28.7435	-650	-27.412
-645	-29.8988	-645	-29.516	-645	-29.9087	-645	-29.1594	-645	-28.6487	-645	-27.277
-640	-29.8641	-640	-29.4695	-640	-29.854	-640	-29.0837	-640	-28.541	-640	-27.1293
-635	-29.8081	-635	-29.4184	-635	-29.7956	-635	-29.0144	-635	-28.448	-635	-27.0125
-630	-29.9428	-630	-29.3655	-630	-29.7418	-630	-28.9469	-630	-28.3568	-630	-26.9177
-625	-29.5658	-625	-29.3035	-625	-29.6852	-625	-28.8767	-625	-28.2656	-625	-26.8493
-620	-29.6979	-620	-29.2497	-620	-29.6296	-620	-28.8064	-620	-28.1762	-620	-26.8237
-615	-29.6344	-615	-29.1931	-615	-29.573	-615	-28.7371	-615	-28.0905	-615	-26.8748
-610	-29.5876	-610	-29.1366	-610	-29.5165	-610	-28.6687	-610	-28.0057	-610	-27.0426
-605	-29.5017	-605	-29.0782	-605	-29.459	-605	-28.6003	-605	-27.9254	-605	-27.4129
-600	-29.7513	-600	-29.0217	-600	-29.4015	-600	-28.5347	-600	-27.8534	-600	-28.1297
-595	-29.2151	-595	-28.9633	-595	-29.3412	-595	-28.4663	-595	-27.7959	-595	-26.1616
-590	-29.3599	-590	-28.9058	-590	-29.2828	-590	-28.3979	-590	-27.7613	-590	-25.9491
-585	-29.251	-585	-28.8429	-585	-29.2235	-585	-28.3313	-585	-27.7667	-585	-25.7175
-580	-29.1635	-580	-28.7864	-580	-29.1614	-580	-28.2702	-580	-27.8424	-580	-25.4795
-575	-29.0044	-575	-28.7271	-575	-29.0983	-575	-28.2209	-575	-28.0321	-575	-25.2341
-570	-29.336	-570	-28.6651	-570	-29.038	-570	-28.1945	-570	-28.4507	-570	-24.9952
-565	-28.3862	-565	-28.6031	-565	-28.9722	-565	-28.1972	-565	-27.515	-565	-24.8465
-560	-28.6351	-560	-28.5419	-560	-28.9333	-560	-28.2857	-560	-27.3655	-560	-24.6395
-555	-28.4167	-555	-28.4745	-555	-28.924	-555	-28.4881	-555	-27.1968	-555	-24.4015
-550	-28.2682	-550	-28.4289	-550	-28.9592	-550	-28.0914	-550	-27.0134	-550	-24.1479
-545	-28.0033	-545	-28.4124	-545	-29.0733	-545	-27.9546	-545	-26.8119	-545	-23.8415
-540	-28.3373	-540	-28.4352	-540	-26.9583	-540	-27.7996	-540	-26.6021	-540	-23.4804
-535	-26.9017	-535	-28.5274	-535	-28.7617	-535	-27.6473	-535	-26.4206	-535	-23.1247
-530	-27.2458	-530	-28.7408	-530	-28.6264	-530	-27.4612	-530	-26.1863	-530	-22.5738
-525	-26.7561	-525	-28.2839	-525	-28.4752	-525	-27.2788	-525	-25.9774	-525	-22.1415
-520	-26.3035	-520	-28.1525	-520	-28.2972	-520	-27.0636	-520	-25.7129	-520	-21.7877
-515	-25.8089	-515	-28.0039	-515	-28.1192	-515	-26.8639	-515	-25.4539	-515	-20.8191
-510	-25.3874	-510	-27.847	-510	-27.9282	-510	-26.6514	-510	-25.1575	-510	-18.7106
-505	-24.9027	-505	-27.6537	-505	-27.7372	-505	-26.4407	-505	-24.8246	-505	-17.8725
-500	-24.2337	-500	-27.4703	-500	-27.5332	-500	-26.2118	-500	-24.4225	-500	-18.9924
-495	-23.469	-495	-27.2788	-495	-27.3135	-495	-25.9555	-495	-23.9236	-495	-16.4826
-490	-22.6535	-490	-27.0837	-490	-27.0891	-490	-25.6655	-490	-23.38	-490	-17.3864
-485	-22.8171	-485	-26.8712	-485	-26.8508	-485	-25.3171	-485	-22.8064	-485	-16.6622
-480	-20.431	-480	-26.6505	-480	-26.5791	-480	-24.9067	-480	-22.5465	-480	-15.9618
-475	-20.6216	-475	-26.4188	-475	-26.2704	-475	-24.3358	-475	-21.536	-475	-15.234
-470	-19.5287	-470	-26.1625	-470	-25.2634	-470	-23.339	-470	-20.3795	-470	-14.4698
-465	-18.5528	-465	-25.8652	-465	-25.7446	-465	-22.1762	-465	-20.3979	-465	-13.7603
-460	-17.4043	-460	-25.2578	-460	-24.9426	-460	-20.8155	-460	-19.6417	-460	10.0192
-455	-17.2889	-455	-24.9487	-455	-26.1406	-455	-21.3928	-455	-18.9331	-455	-12.9048
-450	-15.1193	-450	-24.1662	-450	-25.2653	-450	-21.4584	-450	-18.1616	-450	-11.3699
-445	-15.0241	-445	-24.0276	-445	-23.9755	-445	-20.4625	-445	-17.3499	-445	-10.0429
-440	-14.2733	-440	-24.5638	-440	-22.6812	-440	-20.1324	-440	-16.5218	-440	-8.87586
-435	-13.4121	-435	-23.1703	-435	-22.0043	-435	-19.4083	-435	-15.7037	-435	-7.84657
-430	-12.329	-430	-22.0266	-430	-21.282	-430	-18.5492	-430	-14.7799	-430	-6.83425
-425	-12.0754	-425	-21.7293	-425	-20.5532	-425	-17.7503	-425	-13.9372	-425	-6.01163
-420	-10.2564	-420	-21.007	-420	-19.7846	-420	-16.9349	-420	-13.0908	-420	-5.28175
-415	-10.0435	-415	-20.3011	-415	-18.9946	-415	-16.115	-415	-12.2768	-415	-4.66452
-410	-9.50503	-410	-19.5505	-410	-18.2213	-410	-15.276	-410	-11.9226	-410	-4.16492
-405	-8.75615	-405	-18.779	-405	-17.3257	-405	-14.5245	-405	-11.115	-405	-4.12918
-400	-8.06153	-400	-17.9737	-400	-16.5208	-400	-13.6326	-400	-10.716	-400	-3.26468
-395	-7.73273	-395	-17.3672	-395	-15.6539	-395	-12.7853	-395	-9.8496	-395	-2.90827
-390	-6.87544	-390	-16.3193	-390	-15.4017	-390	-12.4616	-390	-9.23765	-390	-2.63714
-385	-6.61293	-385	-15.5086	-385	-14.3141	-385	-11.3982	-385	-9.22762	-385	-3.16318
-380	-6.00066	-380	-14.6577	-380	-12.9446	-380	-10.3608	-380	-7.81812	-380	-2.16445
-375	-5.45428	-375	-14.6303	-375	-12.1055	-375	-10.8197	-375	-6.79285	-375	-2.60011
-370	-5.03795	-370	-13.2331	-370	-11.412	-370	-9.26282	-370	-6.31578	-370	-1.77302
-365	-4.78677	-365	-11.9837	-365	-10.6294	-365	-9.35618	-365	-5.8005	-365	-1.68228
-360	-4.19885	-360	-11.2012	-360	-9.87283	-360	-9.01037	-360	-5.33219	-360	-1.60895
-355	-4.0126	-355	-10.5245	-355	-9.14368	-355	-7.64438	-355	-4.90702	-355	-1.54939
-350	-3.50194	-350	-9.77664	-350	-8.4479	-350	-6.71861	-350	-4.52096	-350	-1.49905
-345	-3.08853	-345	-9.05834	-345	-7.78505	-345	-7.28142	-345	-3.53218	-345	-1.44844
-340	-2.79867	-340	-8.36887	-340	-7.12219	-340	-4.89404	-340	-3.08256	-340	-1.36855
-335	-2.66744	-335	-7.70357	-335	-6.54678	-335	-6.92094	-335	-3.37668	-335	-1.33891
-330	-2.47586	-330	-6.91286	-330	-6.00594	-330	-6.07118	-330	-1.9495	-330	-1.79026
-325	-2.27149	-325	-6.47419	-325	-5.50089	-325	-4.34249	-325	-3.41453	-325	-1.82126
-320	-2.08739	-320	-5.94049	-320	-4.92565	-320	-3.49807	-320	-1.42928	-320	-0.47269
-315	-1.916	-315	-5.4409	-315	-3.94413	-315	-3.32442	-315	-1.24036	-315	-0.47186
-310	-1.85069	-310	-4.97605	-310	-4.5991	-310	-2.62738	-310	-1.83659	-310	-1.81315
-305	-1.63037	-305	-3.64891	-305	-3.56452	-305	-1.68821	-305	-1.72642	-305	-0.48979
-300	-1.52212	-300	-4.43314	-300	-3.0962	-300	-1.71492	-300	-1.32422	-300	-0.99408
-295	-1.37951	-295	-3.21726	-295	-4.76414	-295	-0.41186	-295	-1.65564	-295	-2.03257
-290	-1.2118	-290	-3.19109	-290	-2.21286	-290	-0.44333	-290	-2.39582	-290	-1.64981
-285	-1.10296	-285	-2.44735	-285	-1.28389	-285	-2.12369	-285	-1.18907	-285	-0.28327
-280	-1.03899	-280	-4.98654	-280	-0.57107	-280	-1.31246	-280	-1.17448	-280	-0.14856
-275	-0.90196	-275	-2.44571	-275	-0.96195	-275	-0.62204	-275	-1.29768	-275	-1.99336
-270	-0.83782	-270	-1.48483	-270	-0.54174	-270	-0.04193	-270	-0.63304	-270	-1.24096
-265	-0.76967	-265	-0.74539	-265	-0.9553	-265	-0.43516	-265	-0.08305	-265	-0.61543
-260	-0.69936	-260	-0.11353	-260	-1.28361	-260	-0.81901	-260	-0.36403	-260	-0.10285
-255	-0.62566	-255	-0.41846	-255	-1.50892	-255	-1.11829	-255	-0.71834	-255	-0.30835
-250	-0.57645	-250	-0.85624	-250	-1.33156	-250	-1.03038	-250	-0.74338	-250	-0.44833
-245	-0.49523	-245	-1.20739	-245	-1.17374	-245	-0.90556	-245	-0.65016	-245	-0.38803
-240	-0.46968	-240	-1.36217	-240	-1.03364	-240	-0.79525	-240	-0.56834	-240	-0.33571
-235	-0.44921	-235	-1.199	-235	-0.90951	-235	-0.69798	-235	-0.49664	-235	-0.29036
-230	-0.39645	-230	-1.05418	-230	-0.79971	-230	-0.61224	-230	-0.43382	-230	-0.25112
-225	-0.35416	-225	-0.92578	-225	-0.70274	-225	-0.53681	-225	-0.37886	-225	-0.21719
-220	-0.34491	-220	-0.8123	-220	-0.61721	-220	-0.47052	-220	-0.33085	-220	-0.1879
-215	-0.28032	-215	-0.71212	-215	-0.54181	-215	-0.41228	-215	-0.28886	-215	-0.16256
-210	-0.29381	-210	-0.62378	-210	-0.47545	-210	-0.36119	-210	-0.25225	-210	-0.14074
-205	-0.26163	-205	-0.54602	-205	-0.41711	-205	-0.3164	-205	-0.22031	-205	-0.12192
-200	-0.24509	-200	-0.47764	-200	-0.36584	-200	-0.27716	-200	-0.19246	-200	-0.10573
-195	-0.21668	-195	-0.41758	-195	-0.32079	-195	-0.24277	-195	-0.16819	-195	-0.09176
-190	-0.20036	-190	-0.3649	-190	-0.28127	-190	-0.21266	-190	-0.14705	-190	-0.07974
-185	-0.18152	-185	-0.31871	-185	-0.24657	-185	-0.18634	-185	-0.12863	-185	-0.06935
-180	-0.16829	-180	-0.27824	-180	-0.21614	-180	-0.16327	-180	-0.11256	-180	-0.0604
-175	-0.14947	-175	-0.24281	-175	-0.18944	-175	-0.14309	-175	-0.09853	-175	-0.05264
-170	-0.13161	-170	-0.21181	-170	-0.16603	-170	-0.1254	-170	-0.08629	-170	-0.04592
-165	-0.13279	-165	-0.1847	-165	-0.25664	-165	-0.21911	-165	-0.0756	-165	-0.0401
-160	-0.12835	-160	-0.16102	-160	-0.22043	-160	-0.18769	-160	-0.15754	-160	-0.12629
-155	-0.12309	-155	-0.27226	-155	-0.1893	-155	-0.16075	-155	-0.13435	-155	-0.10694
-150	-0.10705	-150	-0.23258	-150	-0.16253	-150	-0.13765	-150	-0.11455	-150	-0.09048
-145	-0.08841	-145	-0.1986	-145	-0.13951	-145	-0.11784	-145	-0.09762	-145	-0.07649
-140	-0.094	-140	-0.16946	-140	-0.11971	-140	-0.10084	-140	-0.08315	-140	-0.0646
-135	-0.09278	-135	-0.14449	-135	-0.10268	-135	-0.08626	-135	-0.07078	-135	-0.0545
-130	-0.06771	-130	-0.1231	-130	-0.08804	-130	-0.07375	-130	-0.06022	-130	-0.04592
-125	-0.06656	-125	-0.10475	-125	-0.07546	-125	-0.06302	-125	-0.0512	-125	-0.03866
-120	-0.05978	-120	-0.08905	-120	-0.06465	-120	-0.05386	-120	-0.04351	-120	-0.03251
-115	-0.0446	-115	-0.07562	-115	-0.05535	-115	-0.04598	-115	-0.03696	-115	-0.0273
-110	-0.0541	-110	-0.06413	-110	-0.04738	-110	-0.03926	-110	-0.03138	-110	-0.02291
-105	-0.04735	-105	-0.05432	-105	-0.04055	-105	-0.0335	-105	-0.02663	-105	-0.0192
-100	-0.02026	-100	-0.04595	-100	-0.0347	-100	-0.0286	-100	-0.0226	-100	-0.01609
-95	-0.01939	-95	-0.03882	-95	-0.02967	-95	-0.0244	-95	-0.01918	-95	-0.01346
-90	-0.01963	-90	-0.03274	-90	-0.02536	-90	-0.02081	-90	-0.01626	-90	-0.01127
-85	-0.00836	-85	-0.02758	-85	-0.02169	-85	-0.01775	-85	-0.0138	-85	-0.00942
-80	-0.00511	-80	-0.0232	-80	-0.01853	-80	-0.01514	-80	-0.01171	-80	-0.00788
-75	0.000507571	-75	-0.01949	-75	-0.01585	-75	-0.01292	-75	-0.00994	-75	-0.00659
-70	0.04059	-70	-0.01636	-70	-0.01354	-70	-0.01103	-70	-0.00845	-70	-0.00552
-65	0.02001	-65	-0.0137	-65	-0.01157	-65	-0.00942	-65	-0.00719	-65	-0.00462
-60	0.03274	-60	-0.01146	-60	-0.00988	-60	-0.00804	-60	-0.00611	-60	-0.00386
-55	0.04367	-55	-0.00959	-55	-0.00844	-55	-0.00688	-55	-0.00521	-55	-0.00325
-50	0.03644	-50	-0.008	-50	-0.00722	-50	-0.00587	-50	-0.00444	-50	-0.00274
-45	0.05316	-45	-0.00667	-45	-0.00617	-45	-0.00503	-45	-0.00379	-45	-0.0023
-40	0.06718	-40	-0.00557	-40	-0.00527	-40	-0.00431	-40	-0.00324	-40	-0.00196
-35	0.05975	-35	-0.00463	-35	-0.00451	-35	-0.00368	-35	-0.00278	-35	-0.00166
-30	0.06756	-30	-0.00385	-30	-0.00386	-30	-0.00317	-30	-0.00238	-30	-0.0014
-25	0.07964	-25	-0.00322	-25	-0.00331	-25	-0.00271	-25	-0.00205	-25	-0.0012
-20	0.08714	-20	-0.00268	-20	-0.00283	-20	-0.00234	-20	-0.00176	-20	-0.00104
-15	0.07845	-15	-0.00223	-15	-0.00243	-15	-0.002	-15	-0.00154	-15	-0.0008976
-10	0.10644	-10	-0.00187	-10	-0.00207	-10	-0.00173	-10	-0.00132	-10	-0.0007812
-5	0.11026	-5	-0.00157	-5	-0.00179	-5	-0.0015	-5	-0.00115	-5	-0.0006852
0	0.10484	0	-0.00132	0	-0.00154	0	-0.0013	0	-0.001	0	-0.0006036
					--
					--
					--
					--
					--
					--
					--
					--
					--
					--
					--
					--
					--
					--
					--
					--
					--
					--
					--
					--
					--
					--
					--
					--
					--
					--
					--
					--
					--
					--
					--
					--
					--
					--
					--
					--
					--
					--
					--
					--
					--
					--
					--
					--
					--
					--
					--
					--
					--
					--
					--
					--
					--
					--
					--
					--
					--
					--
					--
					--
					--
					--
					--
					--
					--
					--
					--
					--
					--
					--
					--
					--
					--
					--
					--
					--
					--
					--
					--
					--
					--
					--
					--
					--
					--
					--
					--
					--
					--
					--
					--
					--
					--
					--
					--
					--
					--
					--
					--
					--
					--
					--
					--
					--
					--
					--
					--
					--
					--
					--
					--
					--
					--
					--
					--
					--
					--
					--
					--
					--
					--
					--
					--
					--
					--
					--
					--
					--
					--
					--
					--
					--
					--
					--
					--
					--
					--
					--
					--
					--
					--
					--
					--
					--
					--
					--
					--
					--
					--
					--
					--
					--
					--
					--
					--
					--
					--
					--
					--
					--
					--
					--
					--
					--
					--
					--
					--
					--
					--
					--
					--
					--
					--
					--
					--
					--
					--
					--
					--
					--
					--
					--
					--
					--
					--
					--
					--
					--
					--
					--
					--
					--
					--
					--
					--
					--
					--
					--
					--
					--
					--
					--
					--
					--
					--
					--
					--
					--
					--
					--
					--
					--
					--
					--
					--
					--
					--
					--
					--
					--
					--
					--
					--
					--
					--
					--
					--
					--
					--
					--
					--
					--
					--
					--
					--
					--
					--
					--
					--
					--
					--
					--
					--
					--
					--
					--
					--
					--
					--
					--
					--
					--
					--
					--
					--
					--
					--
					--
					--
					--
					--
					--
					--
					--
					--
					--
					--
					--
					--
					--
					--
					--
					--
					--
					--
					--
					--
					--
					--
					--
					--
					--
					--
					--
					--
					--
					--
					--
					--
					--
					--
					--
					--
					--
					--
					--
					--
					--
					--
					--
					--
					--
					--
					--
					--
					--
					--
					--
					--
					--
					--
					--
					--
					--
					--
					--
					--
					--
					--
					--
					--
					--
					--
					--
					--
					--
					--
					--
					--
					--
					--
					--
					--
					--
					--
					--
					--
					--
					--
					--
					--
					--
					--
					--
					--
					--
					--
					--
					--
					--
					--
					--
					--
					--
					--
					--
					--
					--
					--
					--
					--
					--
					--
					--
					--
					--
					--
					--
					--
					--
					--
					--
					--
					--
					--
					--
					--
					--
					--
					--
					--
					--
					--
					--
					--
					--
					--
					--
					--
					--
					--
					--
					--
					--
					--
					--
					--
					--
					--
					--
					--
					--
					--
					--
					--
					--
					--
					--
					--
					--
					--
					--
					--
					--
					--
					--
					--
					--
					--
					--
					--
					--
					--
					--
					--
					--
					--
					--
					--
					--
					--
					--
					--
					--
					--
					--
					--
					--
					--
					--
					--
					--
					--
					--
					--
					--
					--
					--
					--
					--
					--
					--
					--
					--
					--
					--
					--
					--
					--
					--
					--
					--
					--
					--
					--
					--
					--
					--
					--
					--
					--
					--
					--
					--
					--
					--
					--
					--
					--
					--
					--
					--
					--
					--
					--
					--
					--
					--
					--
					--
					--
					--
					--
					--
					--
					--
					--
					--
					--
					--
					--
					--
					--
					--
					--
					--
					--
					--
					--
					--
					--
					--
					--
					--
					--
					--
					--
					--
					--
					--
					--
					--
					--
					--
					--
					--
					--
					--
					--
					--
					--
					--
					--
					--
					--
					--
					--
					--
					--
					--
					--
					--
					--
					--
					--
					--
					--
					--
					--
					--
					--
					--
					--
					--
					--
					--
					--
					--
					--
					--
					--
					--
					--
					--
					--
					--
					--
					--
					--
					--
					--
					--
					--
					--
					--
					--
					--
					--
					--
					--
					--
					--
					--
					--
					--
					--
					--
					--
					--
					--
					--
					--
					--
					--
					--
					--
					--
					--
					--
					--
					--
					--
					--
					--
					--
					--
					--
					--
					--
					--
					--
					--
					--
					--
					--
					--
					--
					--
					--
					--
					--
					--
					--
					--
					--
					--
					--
					--
					--
					--
					--
					--
					--
					--
					--
					--
					--
					--
					--
					--
					--
					--
					--
					--
					--
					--
					--
					--
					--
					--
					--
					--
					--
					--
					--
					--
					--
					--
					--
					--
					--
					--
					--
					--
					--
					--
					--
					--
					--
					--
					--
					--
					--
					--
					--
					--
					--
					--
					--
					--
					--
					--
					--
					--
					--
					--
					--
					--
					--
					--
					--
					--
					--
					--
					--
					--
					--
					--
					--
					--
					--
					--
					--
					--
					--
					--
					--
					--
					--
					--
					--
					--
					--
					--
					--
					--
					--
					--
					--
					--
					--
					--
					--
					--
					--
					--
					--
					--
					--
					--
					--
					--
					--
					--
					--
					--
					--
					--
					--
					--
					--
					--
					--
					--
					--
					--
					--
					--
					--
					--
					--
					--
					--
					--
					--
					--
					--
					--
					--
					--
					--
					--
					--
					--
					--
					--
					--
					--
					--
					--
					--
					--
					--
					--
					--
					--
					--
					--
					--
					--
					--
					--
					--
					--
					--
					--
					--
					--
					--
					--
					--
					--
					--
					--
					--
					--
					--
					--
					--
					--
					--
					--
					--
					--
					--
					--
					--
					--
					--
					--
					--
					--
					--
					--
					--
					--
					--
					--
					--
					--
					--
					--
					--
					--
					--
					--
					--
					--
					--
					--
					--
					--
					--
					--
					--
					--
					--
					--
					--
					--
					--
					--
					--
					--
					--
					--
					--
					--
					--
					--
					--
					--
					--
					--
					--
					--
					--

## Sheet: MLG_16nmhBN_WSe2_5
		COMSOL simulations
	experiment		k0=0.0005 cm/s		k0=0.0004 cm/s		k0=0.0003 cm/s		k0=0.0002 cm/s		k0=0.0001 cm/s
E(mV)	I(pA)	E(mV)	I (pA)	E(mV)	I (pA)	E(mV)	I (pA)	E(mV)	I (pA)	E(mV)	I (pA)
-700	-28.5972	-700	-28.8464	-700	-28.8324	-700	-28.7896	-700	-28.6829	-700	-28.5789
-695	-28.5854	-695	-28.8403	-695	-28.7144	-695	-28.6419	-695	-28.4557	-695	-27.8264
-690	-28.5574	-690	-28.8193	-690	-28.6541	-690	-28.5518	-690	-28.3272	-690	-27.5974
-685	-28.5258	-685	-28.7441	-685	-28.5868	-685	-28.4627	-685	-28.2083	-685	-27.3772
-680	-28.5233	-680	-28.6777	-680	-28.5256	-680	-28.384	-680	-28.0895	-680	-27.1788
-675	-28.4592	-675	-28.6113	-675	-28.4662	-675	-28.3071	-675	-27.982	-675	-26.9987
-670	-28.4433	-670	-28.5413	-670	-28.4137	-670	-28.2381	-670	-27.8832	-670	-26.8327
-665	-28.4033	-665	-28.481	-665	-28.3692	-665	-28.1778	-665	-27.7941	-665	-26.6832
-660	-28.4861	-660	-28.4225	-660	-28.329	-660	-28.1244	-660	-27.7154	-660	-26.5469
-655	-28.2573	-655	-28.3718	-655	-28.2861	-655	-28.0676	-655	-27.6324	-655	-26.407
-650	-28.335	-650	-28.329	-650	-28.2407	-650	-28.0073	-650	-27.5459	-650	-26.2698
-645	-28.2759	-645	-28.2861	-645	-28.1926	-645	-27.9444	-645	-27.455	-645	-26.1405
-640	-28.2527	-640	-28.2416	-640	-28.141	-640	-27.8719	-640	-27.3518	-640	-25.9989
-635	-28.2058	-635	-28.1926	-635	-28.086	-635	-27.8054	-635	-27.2627	-635	-25.887
-630	-28.3521	-630	-28.1419	-630	-28.0353	-630	-27.7408	-630	-27.1753	-630	-25.7961
-625	-27.9561	-625	-28.0825	-625	-27.982	-625	-27.6735	-625	-27.0879	-625	-25.7306
-620	-28.1053	-620	-28.0309	-620	-27.9295	-620	-27.6062	-620	-27.0022	-620	-25.7061
-615	-28.0218	-615	-27.9767	-615	-27.8762	-615	-27.5397	-615	-26.9201	-615	-25.755
-610	-27.9732	-610	-27.9226	-610	-27.8229	-610	-27.4742	-610	-26.8388	-610	-25.9158
-605	-27.903	-605	-27.8666	-605	-27.7687	-605	-27.4086	-605	-26.7619	-605	-26.2707
-600	-28.0744	-600	-27.8124	-600	-27.7145	-600	-27.3457	-600	-26.6928	-600	-26.9577
-595	-27.4026	-595	-27.7565	-595	-27.6577	-595	-27.2802	-595	-26.6378	-595	-25.0716
-590	-27.5999	-590	-27.7014	-590	-27.6027	-590	-27.2146	-590	-26.6046	-590	-24.8679
-585	-27.4698	-585	-27.6411	-585	-27.5467	-585	-27.1508	-585	-26.6098	-585	-24.6459
-580	-27.3401	-580	-27.5869	-580	-27.4882	-580	-27.0922	-580	-26.6823	-580	-24.4178
-575	-27.2368	-575	-27.5301	-575	-27.4287	-575	-27.0451	-575	-26.8641	-575	-24.1827
-570	-27.5217	-570	-27.4707	-570	-27.3719	-570	-27.0197	-570	-27.2653	-570	-23.9537
-565	-26.4752	-565	-27.4113	-565	-27.3099	-565	-27.0223	-565	-26.3686	-565	-23.8113
-560	-26.7278	-560	-27.3527	-560	-27.2732	-560	-27.1071	-560	-26.2252	-560	-23.6129
-555	-26.5039	-555	-27.288	-555	-27.2644	-555	-27.3011	-555	-26.0635	-555	-23.3847
-550	-26.2209	-550	-27.2443	-550	-27.2976	-550	-26.921	-550	-25.8879	-550	-23.1418
-545	-25.9043	-545	-27.2286	-545	-27.4051	-545	-26.7899	-545	-25.6947	-545	-22.8481
-540	-26.2641	-540	-27.2505	-540	-25.4115	-540	-26.6413	-540	-25.4937	-540	-22.502
-535	-24.6215	-535	-27.3387	-535	-27.1115	-535	-26.4953	-535	-25.3198	-535	-22.1611
-530	-24.9193	-530	-27.5432	-530	-26.9839	-530	-26.317	-530	-25.0952	-530	-21.6333
-525	-24.5085	-525	-27.1054	-525	-26.8414	-525	-26.1422	-525	-24.895	-525	-21.219
-520	-24.0315	-520	-26.9795	-520	-26.6736	-520	-25.9359	-520	-24.6416	-520	-20.8799
-515	-23.342	-515	-26.837	-515	-26.5058	-515	-25.7445	-515	-24.3933	-515	-19.9517
-510	-22.9182	-510	-26.6867	-510	-26.3257	-510	-25.5409	-510	-24.1093	-510	-17.931
-505	-22.3482	-505	-26.5014	-505	-26.1457	-505	-25.339	-505	-23.7903	-505	-17.1278
-500	-21.5373	-500	-26.3257	-500	-25.9534	-500	-25.1196	-500	-23.4048	-500	-18.201
-495	-20.7076	-495	-26.1422	-495	-25.7463	-495	-24.874	-495	-22.9268	-495	-15.7958
-490	-19.9635	-490	-25.9552	-490	-25.5348	-490	-24.5961	-490	-22.4059	-490	-16.6619
-485	-19.7786	-485	-25.7515	-485	-25.3102	-485	-24.2622	-485	-21.8561	-485	-15.968
-480	-17.4517	-480	-25.54	-480	-25.0541	-480	-23.8689	-480	-21.607	-480	-15.2967
-475	-17.4733	-475	-25.318	-475	-24.763	-475	-23.3218	-475	-20.6386	-475	-14.5993
-470	-16.5648	-470	-25.0724	-470	-23.8139	-470	-22.3665	-470	-19.5304	-470	-13.8669
-465	-15.7487	-465	-24.7875	-465	-24.2675	-465	-21.2522	-465	-19.548	-465	-13.1869
-460	-14.7855	-460	-24.2054	-460	-23.5115	-460	-19.9482	-460	-18.8233	-460	9.60176
-455	-14.3704	-455	-23.9091	-455	-24.6407	-455	-20.5014	-455	-18.1442	-455	-12.3671
-450	-12.6699	-450	-23.1593	-450	-23.8156	-450	-20.5644	-450	-17.4048	-450	-10.8962
-445	-12.4588	-445	-23.0264	-445	-22.5999	-445	-19.6099	-445	-16.627	-445	-9.62449
-440	-11.623	-440	-23.5403	-440	-21.3798	-440	-19.2935	-440	-15.8334	-440	-8.50603
-435	-10.9653	-435	-22.2048	-435	-20.7418	-435	-18.5996	-435	-15.0494	-435	-7.51963
-430	-10.055	-430	-21.1089	-430	-20.0609	-430	-17.7763	-430	-14.164	-430	-6.54949
-425	-9.75671	-425	-20.8239	-425	-19.374	-425	-17.0107	-425	-13.3565	-425	-5.76114
-420	-8.54986	-420	-20.1317	-420	-18.6494	-420	-16.2293	-420	-12.5454	-420	-5.06168
-415	-8.33807	-415	-19.4552	-415	-17.9048	-415	-15.4436	-415	-11.7653	-415	-4.47016
-410	-7.66969	-410	-18.7359	-410	-17.1759	-410	-14.6395	-410	-11.4258	-410	-3.99139
-405	-6.8813	-405	-17.9965	-405	-16.3316	-405	-13.9193	-405	-10.6519	-405	-3.95713
-400	-6.45752	-400	-17.2248	-400	-15.5729	-400	-13.0646	-400	-10.2695	-400	-3.12866
-395	-6.08436	-395	-16.6436	-395	-14.7557	-395	-12.2526	-395	-9.4392	-395	-2.78709
-390	-5.2674	-390	-15.6394	-390	-14.518	-390	-11.9423	-390	-8.85275	-390	-2.52726
-385	-5.09482	-385	-14.8624	-385	-13.4928	-385	-10.9232	-385	-8.84313	-385	-3.03138
-380	-4.56923	-380	-14.0469	-380	-12.2019	-380	-9.92908	-380	-7.49236	-380	-2.07427
-375	-4.20962	-375	-14.0207	-375	-11.4109	-375	-10.3689	-375	-6.50982	-375	-2.49177
-370	-3.79482	-370	-12.6817	-370	-10.7572	-370	-8.87687	-370	-6.05262	-370	-1.69915
-365	-3.60095	-365	-11.4844	-365	-10.0195	-365	-8.96634	-365	-5.55881	-365	-1.61218
-360	-3.23808	-360	-10.7345	-360	-9.30635	-360	-8.63494	-360	-5.11001	-360	-1.54191
-355	-3.0185	-355	-10.086	-355	-8.61904	-355	-7.32587	-355	-4.70256	-355	-1.48483
-350	-2.80676	-350	-9.36928	-350	-7.96319	-350	-6.43867	-350	-4.33259	-350	-1.43659
-345	-2.6028	-345	-8.68091	-345	-7.33837	-345	-6.97803	-345	-3.385	-345	-1.38808
-340	-2.41718	-340	-8.02017	-340	-6.71354	-340	-4.69013	-340	-2.95412	-340	-1.31153
-335	-2.25565	-335	-7.38259	-335	-6.17114	-335	-6.63257	-335	-3.23598	-335	-1.28312
-330	-2.06191	-330	-6.62483	-330	-5.66134	-330	-5.81822	-330	-1.86827	-330	-1.71566
-325	-1.84333	-325	-6.20443	-325	-5.18527	-325	-4.16155	-325	-3.27226	-325	-1.74538
-320	-1.72252	-320	-5.69297	-320	-4.64303	-320	-3.35232	-320	-1.36973	-320	-0.453
-315	-1.64145	-315	-5.21419	-315	-3.71782	-315	-3.1859	-315	-1.18867	-315	-0.4522
-310	-1.49507	-310	-4.76872	-310	-4.33521	-310	-2.5179	-310	-1.76006	-310	-1.7376
-305	-1.3265	-305	-3.49687	-305	-3.36	-305	-1.61787	-305	-1.65448	-305	-0.46938
-300	-1.21848	-300	-4.24842	-300	-2.91855	-300	-1.64347	-300	-1.26905	-300	-0.95266
-295	-1.1434	-295	-3.08321	-295	-4.49078	-295	-0.3947	-295	-1.58665	-295	-1.94788
-290	-1.0343	-290	-3.05813	-290	-2.08589	-290	-0.42486	-290	-2.296	-290	-1.58107
-285	-0.9296	-285	-2.34538	-285	-1.21023	-285	-2.0352	-285	-1.13952	-285	-0.27147
-280	-0.85685	-280	-4.77877	-280	-0.5383	-280	-1.25778	-280	-1.12554	-280	-0.14237
-275	-0.77623	-275	-2.3438	-275	-0.90675	-275	-0.59613	-275	-1.24361	-275	-1.9103
-270	-0.70733	-270	-1.42296	-270	-0.51066	-270	-0.04018	-270	-0.60666	-270	-1.18925
-265	-0.67046	-265	-0.71433	-265	-0.90048	-265	-0.41702	-265	-0.07959	-265	-0.58979
-260	-0.61194	-260	-0.1088	-260	-1.20996	-260	-0.78489	-260	-0.34886	-260	-0.09857
-255	-0.53496	-255	-0.40103	-255	-1.42234	-255	-1.0717	-255	-0.68841	-255	-0.2955
-250	-0.49535	-250	-0.82056	-250	-1.25516	-250	-0.98745	-250	-0.7124	-250	-0.42965
-245	-0.4444	-245	-1.15708	-245	-1.10639	-245	-0.86782	-245	-0.62307	-245	-0.37186
-240	-0.41753	-240	-1.30541	-240	-0.97434	-240	-0.76212	-240	-0.54466	-240	-0.32172
-235	-0.36611	-235	-1.14905	-235	-0.85733	-235	-0.6689	-235	-0.47595	-235	-0.27827
-230	-0.35702	-230	-1.01025	-230	-0.75382	-230	-0.58673	-230	-0.41575	-230	-0.24066
-225	-0.32075	-225	-0.8872	-225	-0.66242	-225	-0.51444	-225	-0.36308	-225	-0.20814
-220	-0.31363	-220	-0.77846	-220	-0.5818	-220	-0.45091	-220	-0.31707	-220	-0.18007
-215	-0.26427	-215	-0.68244	-215	-0.51073	-215	-0.39511	-215	-0.27683	-215	-0.15579
-210	-0.24831	-210	-0.59779	-210	-0.44817	-210	-0.34614	-210	-0.24174	-210	-0.13487
-205	-0.23961	-205	-0.52327	-205	-0.39317	-205	-0.30322	-205	-0.21113	-205	-0.11684
-200	-0.22294	-200	-0.45773	-200	-0.34485	-200	-0.26562	-200	-0.18444	-200	-0.10133
-195	-0.2154	-195	-0.40018	-195	-0.30238	-195	-0.23266	-195	-0.16118	-195	-0.08794
-190	-0.19954	-190	-0.34969	-190	-0.26513	-190	-0.2038	-190	-0.14092	-190	-0.07642
-185	-0.15738	-185	-0.30543	-185	-0.23243	-185	-0.17857	-185	-0.12327	-185	-0.06646
-180	-0.14988	-180	-0.26665	-180	-0.20373	-180	-0.15647	-180	-0.10787	-180	-0.05788
-175	-0.14359	-175	-0.23269	-175	-0.17857	-175	-0.13713	-175	-0.09443	-175	-0.05045
-170	-0.12926	-170	-0.20299	-170	-0.1565	-170	-0.12017	-170	-0.0827	-170	-0.04401
-165	-0.11912	-165	-0.17701	-165	-0.24191	-165	-0.20998	-165	-0.07245	-165	-0.03843
-160	-0.11086	-160	-0.15431	-160	-0.20778	-160	-0.17987	-160	-0.15097	-160	-0.12103
-155	-0.11262	-155	-0.26091	-155	-0.17843	-155	-0.15405	-155	-0.12875	-155	-0.10249
-150	-0.09449	-150	-0.22289	-150	-0.1532	-150	-0.13192	-150	-0.10978	-150	-0.08671
-145	-0.09123	-145	-0.19032	-145	-0.1315	-145	-0.11293	-145	-0.09355	-145	-0.0733
-140	-0.08265	-140	-0.1624	-140	-0.11284	-140	-0.09663	-140	-0.07968	-140	-0.0619
-135	-0.07767	-135	-0.13847	-135	-0.09678	-135	-0.08266	-135	-0.06783	-135	-0.05223
-130	-0.0603	-130	-0.11797	-130	-0.08298	-130	-0.07068	-130	-0.05771	-130	-0.04401
-125	-0.06294	-125	-0.10038	-125	-0.07113	-125	-0.0604	-125	-0.04907	-125	-0.03705
-120	-0.05134	-120	-0.08534	-120	-0.06094	-120	-0.05161	-120	-0.0417	-120	-0.03115
-115	-0.0468	-115	-0.07247	-115	-0.05218	-115	-0.04407	-115	-0.03542	-115	-0.02616
-110	-0.04313	-110	-0.06146	-110	-0.04467	-110	-0.03763	-110	-0.03007	-110	-0.02195
-105	-0.02575	-105	-0.05206	-105	-0.03823	-105	-0.03211	-105	-0.02552	-105	-0.0184
-100	-0.01532	-100	-0.04403	-100	-0.03271	-100	-0.0274	-100	-0.02165	-100	-0.01542
-95	-0.02193	-95	-0.0372	-95	-0.02797	-95	-0.02338	-95	-0.01838	-95	-0.0129
-90	-0.01011	-90	-0.03137	-90	-0.02391	-90	-0.01994	-90	-0.01558	-90	-0.0108
-85	-0.00644	-85	-0.02643	-85	-0.02045	-85	-0.01701	-85	-0.01322	-85	-0.00903
-80	-0.01188	-80	-0.02223	-80	-0.01747	-80	-0.01451	-80	-0.01122	-80	-0.00756
-75	-0.01827	-75	-0.01868	-75	-0.01494	-75	-0.01239	-75	-0.00952	-75	-0.00631
-70	0.01815	-70	-0.01567	-70	-0.01277	-70	-0.01057	-70	-0.0081	-70	-0.00529
-65	0.02079	-65	-0.01313	-65	-0.0109	-65	-0.00903	-65	-0.00689	-65	-0.00443
-60	0.01714	-60	-0.01098	-60	-0.00931	-60	-0.00771	-60	-0.00585	-60	-0.0037
-55	0.03336	-55	-0.00919	-55	-0.00796	-55	-0.00659	-55	-0.00499	-55	-0.00312
-50	0.03807	-50	-0.00767	-50	-0.00681	-50	-0.00562	-50	-0.00426	-50	-0.00262
-45	0.04422	-45	-0.00639	-45	-0.00582	-45	-0.00482	-45	-0.00363	-45	-0.00221
-40	0.05864	-40	-0.00534	-40	-0.00497	-40	-0.00413	-40	-0.00311	-40	-0.00187
-35	0.06701	-35	-0.00444	-35	-0.00426	-35	-0.00353	-35	-0.00267	-35	-0.00159
-30	0.06341	-30	-0.00369	-30	-0.00363	-30	-0.00304	-30	-0.00228	-30	-0.00135
-25	0.08279	-25	-0.00308	-25	-0.00312	-25	-0.0026	-25	-0.00197	-25	-0.00115
-20	0.09814	-20	-0.00256	-20	-0.00267	-20	-0.00224	-20	-0.00169	-20	-0.0009959
-15	0.10158	-15	-0.00214	-15	-0.00229	-15	-0.00192	-15	-0.00147	-15	-0.0008602
-10	0.12225	-10	-0.00179	-10	-0.00195	-10	-0.00166	-10	-0.00127	-10	-0.00074865
-5	0.11518	-5	-0.00151	-5	-0.00169	-5	-0.00144	-5	-0.0011	-5	-0.00065665
0	0.13527	0	-0.00127	0	-0.00145	0	-0.00124	0	-0.0009614	0	-0.00057845
					--
					--
					--
					--
					--
					--
					--
					--
					--
					--
					--
					--
					--
					--
					--
					--
					--
					--
					--
					--
					--
					--
					--
					--
					--
					--
					--
					--
					--
					--
					--
					--
					--
					--
					--
					--
					--
					--
					--
					--
					--
					--
					--
					--
					--
					--
					--
					--
					--
					--
					--
					--
					--
					--
					--
					--
					--
					--
					--
					--
					--
					--
					--
					--
					--
					--
					--
					--
					--
					--
					--
					--
					--
					--
					--
					--
					--
					--
					--
					--
					--
					--
					--
					--
					--
					--
					--
					--
					--
					--
					--
					--
					--
					--
					--
					--
					--
					--
					--
					--
					--
					--
					--
					--
					--
					--
					--
					--
					--
					--
					--
					--
					--
					--
					--
					--
					--
					--
					--
					--
					--
					--
					--
					--
					--
					--
					--
					--
					--
					--
					--
					--
					--
					--
					--
					--
					--
					--
					--
					--
					--
					--
					--
					--
					--
					--
					--
					--
					--
					--
					--
					--
					--
					--
					--
					--
					--
					--
					--
					--
					--
					--
					--
					--
					--
					--
					--
					--
					--
					--
					--
					--
					--
					--
					--
					--
					--
					--
					--
					--
					--
					--
					--
					--
					--
					--
					--
					--
					--
					--
					--
					--
					--
					--
					--
					--
					--
					--
					--
					--
					--
					--
					--
					--
					--
					--
					--
					--
					--
					--
					--
					--
					--
					--
					--
					--
					--
					--
					--
					--
					--
					--
					--
					--
					--
					--
					--
					--
					--
					--
					--
					--
					--
					--
					--
					--
					--
					--
					--
					--
					--
					--
					--
					--
					--
					--
					--
					--
					--
					--
					--
					--
					--
					--
					--
					--
					--
					--
					--
					--
					--
					--
					--
					--
					--
					--
					--
					--
					--
					--
					--
					--
					--
					--
					--
					--
					--
					--
					--
					--
					--
					--
					--
					--
					--
					--
					--
					--
					--
					--
					--
					--
					--
					--
					--
					--
					--
					--
					--
					--
					--
					--
					--
					--
					--
					--
					--
					--
					--
					--
					--
					--
					--
					--
					--
					--
					--
					--
					--
					--
					--
					--
					--
					--
					--
					--
					--
					--
					--
					--
					--
					--
					--
					--
					--
					--
					--
					--
					--
					--
					--
					--
					--
					--
					--
					--
					--
					--
					--
					--
					--
					--
					--
					--
					--
					--
					--
					--
					--
					--
					--
					--
					--
					--
					--
					--
					--
					--
					--
					--
					--
					--
					--
					--
					--
					--
					--
					--
					--
					--
					--
					--
					--
					--
					--
					--
					--
					--
					--
					--
					--
					--
					--
					--
					--
					--
					--
					--
					--
					--
					--
					--
					--
					--
					--
					--
					--
					--
					--
					--
					--
					--
					--
					--
					--
					--
					--
					--
					--
					--
					--
					--
					--
					--
					--
					--
					--
					--
					--
					--
					--
					--
					--
					--
					--
					--
					--
					--
					--
					--
					--
					--
					--
					--
					--
					--
					--
					--
					--
					--
					--
					--
					--
					--
					--
					--
					--
					--
					--
					--
					--
					--
					--
					--
					--
					--
					--
					--
					--
					--
					--
					--
					--
					--
					--
					--
					--
					--
					--
					--
					--
					--
					--
					--
					--
					--
					--
					--
					--
					--
					--
					--
					--
					--
					--
					--
					--
					--
					--
					--
					--
					--
					--
					--
					--
					--
					--
					--
					--
					--
					--
					--
					--
					--
					--
					--
					--
					--
					--
					--
					--
					--
					--
					--
					--
					--
					--
					--
					--
					--
					--
					--
					--
					--
					--
					--
					--
					--
					--
					--
					--
					--
					--
					--
					--
					--
					--
					--
					--
					--
					--
					--
					--
					--
					--
					--
					--
					--
					--
					--
					--
					--
					--
					--
					--
					--
					--
					--
					--
					--
					--
					--
					--
					--
					--
					--
					--
					--
					--
					--
					--
					--
					--
					--
					--
					--
					--
					--
					--
					--
					--
					--
					--
					--
					--
					--
					--
					--
					--
					--
					--
					--
					--
					--
					--
					--
					--
					--
					--
					--
					--
					--
					--
					--
					--
					--
					--
					--
					--
					--
					--
					--
					--
					--
					--
					--
					--
					--
					--
					--
					--
					--
					--
					--
					--
					--
					--
					--
					--
					--
					--
					--
					--
					--
					--
					--
					--
					--
					--
					--
					--
					--
					--
					--
					--
					--
					--
					--
					--
					--
					--
					--
					--
					--
					--
					--
					--
					--
					--
					--
					--
					--
					--
					--
					--
					--
					--
					--
					--
					--
					--
					--
					--
					--
					--
					--
					--
					--
					--
					--
					--
					--
					--
					--
					--
					--
					--
					--
					--
					--
					--
					--
					--
					--
					--
					--
					--
					--
					--
					--
					--
					--
					--
					--
					--
					--
					--
					--
					--
					--
					--
					--
					--
					--
					--
					--
					--
					--
					--
					--
					--
					--
					--
					--
					--
					--
					--
					--
					--
					--
					--
					--
					--
					--
					--
					--
					--
					--
					--
					--
					--
					--
					--
					--
					--
					--
					--
					--
					--
					--
					--
					--
					--
					--
					--
					--
					--
					--
					--
					--
					--
					--
					--
					--
					--
					--
					--
					--
					--
					--
					--
					--
					--
					--
					--
					--
					--
					--
					--
					--
					--
					--
					--
					--
					--
					--
					--
					--
					--
					--
					--
					--
					--
					--
					--
					--
					--
					--
					--
					--
					--
					--
					--
					--
					--
					--
					--
					--
					--
					--
					--
					--
					--
					--
					--
					--
					--
					--
					--
					--
					--
					--
					--
					--
					--
					--
					--
					--
					--
					--
					--
					--
					--
					--
					--
					--
					--
					--
					--
					--
					--
					--
					--
					--
					--
					--
					--

## Sheet: MLG_16nmhBN_WSe2_6
		COMSOL simulations
	experiment		k0=0.0005 cm/s		k0=0.0004 cm/s		k0=0.0003 cm/s		k0=0.0002 cm/s		k0=0.0001 cm/s
E(mV)	I(pA)	E(mV)	I (pA)	E(mV)	I (pA)	E(mV)	I (pA)	E(mV)	I (pA)	E(mV)	I (pA)
-700	-39.0175	-700	-38.8799	-700	-38.861	-700	-38.8033	-700	-38.6596	-700	-38.5194
-695	-38.9323	-695	-38.8716	-695	-38.702	-695	-38.6042	-695	-38.3533	-695	-37.5052
-690	-38.8594	-690	-38.8434	-690	-38.6207	-690	-38.4829	-690	-38.1802	-690	-37.1965
-685	-38.818	-685	-38.7421	-685	-38.53	-685	-38.3627	-685	-38.02	-685	-36.8997
-680	-38.7534	-680	-38.6525	-680	-38.4476	-680	-38.2567	-680	-37.8597	-680	-36.6323
-675	-38.6643	-675	-38.563	-675	-38.3675	-675	-38.1531	-675	-37.7148	-675	-36.3896
-670	-38.5713	-670	-38.4688	-670	-38.2968	-670	-38.06	-670	-37.5817	-670	-36.1658
-665	-38.5194	-665	-38.3875	-665	-38.2367	-665	-37.9787	-665	-37.4616	-665	-35.9643
-660	-38.5493	-660	-38.3086	-660	-38.1825	-660	-37.9069	-660	-37.3556	-660	-35.7806
-655	-38.2966	-655	-38.2402	-655	-38.1248	-655	-37.8303	-655	-37.2437	-655	-35.5921
-650	-38.2939	-650	-38.1825	-650	-38.0635	-650	-37.749	-650	-37.127	-650	-35.4072
-645	-38.1835	-645	-38.1248	-645	-37.9988	-645	-37.6642	-645	-37.0045	-645	-35.2328
-640	-38.0927	-640	-38.0647	-640	-37.9292	-640	-37.5664	-640	-36.8655	-640	-35.042
-635	-37.9695	-635	-37.9988	-635	-37.855	-635	-37.4769	-635	-36.7454	-635	-34.8912
-630	-38.0351	-630	-37.9304	-630	-37.7867	-630	-37.3897	-630	-36.6275	-630	-34.7687
-625	-37.5819	-625	-37.8503	-625	-37.7148	-625	-37.299	-625	-36.5097	-625	-34.6803
-620	-37.6889	-620	-37.7808	-620	-37.6442	-620	-37.2083	-620	-36.3943	-620	-34.6473
-615	-37.5331	-615	-37.7078	-615	-37.5723	-615	-37.1188	-615	-36.2836	-615	-34.7133
-610	-37.3878	-610	-37.6347	-610	-37.5005	-610	-37.0304	-610	-36.174	-610	-34.9301
-605	-37.2595	-605	-37.5594	-605	-37.4274	-605	-36.9421	-605	-36.0704	-605	-35.4083
-600	-37.3418	-600	-37.4863	-600	-37.3544	-600	-36.8573	-600	-35.9773	-600	-36.3342
-595	-36.6184	-595	-37.4109	-595	-37.2778	-595	-36.7689	-595	-35.9031	-595	-33.7921
-590	-36.6717	-590	-37.3367	-590	-37.2036	-590	-36.6806	-590	-35.8583	-590	-33.5176
-585	-36.4345	-585	-37.2554	-585	-37.1282	-585	-36.5946	-585	-35.8654	-585	-33.2184
-580	-36.1484	-580	-37.1824	-580	-37.0493	-580	-36.5156	-580	-35.9632	-580	-32.911
-575	-35.8378	-575	-37.1058	-575	-36.9692	-575	-36.452	-575	-36.2082	-575	-32.5941
-570	-36.014	-570	-37.0257	-570	-36.8926	-570	-36.4179	-570	-36.7489	-570	-32.2854
-565	-34.8077	-565	-36.9456	-565	-36.809	-565	-36.4214	-565	-35.5403	-565	-32.0934
-560	-34.9458	-560	-36.8667	-560	-36.7595	-560	-36.5357	-560	-35.3471	-560	-31.826
-555	-34.5772	-555	-36.7795	-555	-36.7477	-555	-36.7972	-555	-35.1291	-555	-31.5186
-550	-34.1634	-550	-36.7206	-550	-36.7925	-550	-36.2848	-550	-34.8924	-550	-31.1911
-545	-33.6334	-545	-36.6994	-545	-36.9374	-545	-36.1081	-545	-34.632	-545	-30.7953
-540	-33.8859	-540	-36.7289	-540	-34.2503	-540	-35.9078	-540	-34.3611	-540	-30.3288
-535	-32.1931	-535	-36.8478	-535	-36.5416	-535	-35.7111	-535	-34.1267	-535	-29.8694
-530	-32.4239	-530	-37.1235	-530	-36.3696	-530	-35.4708	-530	-33.8239	-530	-29.1579
-525	-31.7421	-525	-36.5333	-525	-36.1776	-525	-35.2352	-525	-33.5541	-525	-28.5995
-520	-30.9527	-520	-36.3637	-520	-35.9514	-520	-34.9571	-520	-33.2125	-520	-28.1424
-515	-30.3209	-515	-36.1717	-515	-35.7252	-515	-34.6992	-515	-32.878	-515	-26.8914
-510	-29.8967	-510	-35.9691	-510	-35.4825	-510	-34.4247	-510	-32.4951	-510	-24.1679
-505	-29.4267	-505	-35.7193	-505	-35.2399	-505	-34.1526	-505	-32.0652	-505	-23.0853
-500	-28.5843	-500	-35.4825	-500	-34.9807	-500	-33.8569	-500	-31.5457	-500	-24.5318
-495	-27.6986	-495	-35.2352	-495	-34.7015	-495	-33.5259	-495	-30.9013	-495	-21.29
-490	-26.9498	-490	-34.9831	-490	-34.4164	-490	-33.1513	-490	-30.1992	-490	-22.4574
-485	-27.1203	-485	-34.7086	-485	-34.1137	-485	-32.7013	-485	-29.4582	-485	-21.5221
-480	-24.0755	-480	-34.4235	-480	-33.7685	-480	-32.1712	-480	-29.1225	-480	-20.6174
-475	-24.521	-475	-34.1243	-475	-33.3763	-475	-31.4337	-475	-27.8173	-475	-19.6773
-470	-23.2521	-470	-33.7933	-470	-32.097	-470	-30.1462	-470	-26.3236	-470	-18.6901
-465	-22.1826	-465	-33.4093	-465	-32.7084	-465	-28.6442	-465	-26.3473	-465	-17.7737
-460	-21.5155	-460	-32.6247	-460	-31.6894	-460	-26.8867	-460	-25.3706	-460	12.9415
-455	-21.6806	-455	-32.2254	-455	-33.2114	-455	-27.6323	-455	-24.4553	-455	-16.6687
-450	-18.8254	-450	-31.2146	-450	-32.0993	-450	-27.7172	-450	-23.4587	-450	-14.6861
-445	-18.9925	-445	-31.0356	-445	-30.4607	-445	-26.4308	-445	-22.4103	-445	-12.9721
-440	-18.0944	-440	-31.7282	-440	-28.8162	-440	-26.0043	-440	-21.3407	-440	-11.4647
-435	-16.9635	-435	-29.9283	-435	-27.9563	-435	-25.069	-435	-20.284	-435	-10.1352
-430	-16.1422	-430	-28.4511	-430	-27.0386	-430	-23.9593	-430	-19.0907	-430	-8.82758
-425	-16.3079	-425	-28.067	-425	-26.1127	-425	-22.9274	-425	-18.0022	-425	-7.76502
-420	-13.6144	-420	-27.134	-420	-25.1362	-420	-21.8743	-420	-16.909	-420	-6.82226
-415	-13.8942	-415	-26.2223	-415	-24.1325	-415	-20.8153	-415	-15.8575	-415	-6.02501
-410	-13.0503	-410	-25.2528	-410	-23.1501	-410	-19.7315	-410	-15.4	-410	-5.37969
-405	-12.3634	-405	-24.2562	-405	-22.0121	-405	-18.7608	-405	-14.3569	-405	-5.33352
-400	-11.115	-400	-23.216	-400	-20.9896	-400	-17.6087	-400	-13.8415	-400	-4.21688
-395	-10.8782	-395	-22.4326	-395	-19.8882	-395	-16.5144	-395	-12.7224	-395	-3.75652
-390	-9.54794	-390	-21.0791	-390	-19.5678	-390	-16.0962	-390	-11.932	-390	-3.40631
-385	-9.54686	-385	-20.0319	-385	-18.186	-385	-14.7226	-385	-11.919	-385	-4.08577
-380	-8.91316	-380	-18.9328	-380	-16.4461	-380	-13.3827	-380	-10.0984	-380	-2.79575
-375	-8.09204	-375	-18.8975	-375	-15.38	-375	-13.9754	-375	-8.7741	-375	-3.35848
-370	-7.37124	-370	-17.0928	-370	-14.4988	-370	-11.9645	-370	-8.15788	-370	-2.29016
-365	-7.14417	-365	-15.4789	-365	-13.5046	-365	-12.0851	-365	-7.49231	-365	-2.17294
-360	-6.02934	-360	-14.4682	-360	-12.5433	-360	-11.6384	-360	-6.88741	-360	-2.07822
-355	-5.82088	-355	-13.5941	-355	-11.617	-355	-9.874	-355	-6.33823	-355	-2.0013
-350	-5.31911	-350	-12.6282	-350	-10.733	-350	-8.6782	-350	-5.83958	-350	-1.93628
-345	-4.79322	-345	-11.7004	-345	-9.89084	-345	-9.40517	-345	-4.56239	-345	-1.8709
-340	-4.39365	-340	-10.8098	-340	-9.04868	-340	-6.32147	-340	-3.98164	-340	-1.76771
-335	-3.93052	-335	-9.95044	-335	-8.31763	-335	-8.93955	-335	-4.36154	-335	-1.72943
-330	-3.56399	-330	-8.92912	-330	-7.6305	-330	-7.84195	-330	-2.5181	-330	-2.31241
-325	-3.24685	-325	-8.3625	-325	-6.98884	-325	-5.60905	-325	-4.41043	-325	-2.35247
-320	-2.93723	-320	-7.67314	-320	-6.258	-320	-4.51834	-320	-1.84616	-320	-0.61056
-315	-2.61634	-315	-7.02782	-315	-5.01098	-315	-4.29404	-315	-1.60213	-315	-0.60949
-310	-2.47286	-310	-6.4274	-310	-5.84311	-310	-3.39369	-310	-2.37226	-310	-2.34199
-305	-2.14061	-305	-4.71318	-305	-4.5287	-305	-2.1806	-305	-2.22995	-305	-0.63265
-300	-2.09301	-300	-5.72613	-300	-3.9337	-300	-2.21511	-300	-1.71046	-300	-1.28402
-295	-1.86748	-295	-4.15563	-295	-6.0528	-295	-0.53199	-295	-2.13854	-295	-2.62541
-290	-1.74267	-290	-4.12182	-290	-2.81142	-290	-0.57263	-290	-3.09461	-290	-2.131
-285	-1.56905	-285	-3.16116	-285	-1.63117	-285	-2.7431	-285	-1.53588	-285	-0.36589
-280	-1.42063	-280	-6.44095	-280	-0.72554	-280	-1.69527	-280	-1.51703	-280	-0.19189
-275	-1.2778	-275	-3.15904	-275	-1.22214	-275	-0.80347	-275	-1.67617	-275	-2.57475
-270	-1.16473	-270	-1.91791	-270	-0.68828	-270	-0.05416	-270	-0.81767	-270	-1.6029
-265	-1.0146	-265	-0.9628	-265	-1.2137	-265	-0.56208	-265	-0.10728	-265	-0.79493
-260	-0.90568	-260	-0.14665	-260	-1.63082	-260	-1.05789	-260	-0.47021	-260	-0.13285
-255	-0.8241	-255	-0.54052	-255	-1.91707	-255	-1.44446	-255	-0.92786	-255	-0.39829
-250	-0.75766	-250	-1.10597	-250	-1.69173	-250	-1.33091	-250	-0.96019	-250	-0.5791
-245	-0.68325	-245	-1.55955	-245	-1.49122	-245	-1.16968	-245	-0.83979	-245	-0.50121
-240	-0.63638	-240	-1.75947	-240	-1.31324	-240	-1.0272	-240	-0.73411	-240	-0.43363
-235	-0.54591	-235	-1.54871	-235	-1.15553	-235	-0.90156	-235	-0.6415	-235	-0.37505
-230	-0.49826	-230	-1.36164	-230	-1.01603	-230	-0.79081	-230	-0.56036	-230	-0.32437
-225	-0.45029	-225	-1.19579	-225	-0.89283	-225	-0.69338	-225	-0.48937	-225	-0.28053
-220	-0.41283	-220	-1.04923	-220	-0.78416	-220	-0.60776	-220	-0.42735	-220	-0.2427
-215	-0.34219	-215	-0.91982	-215	-0.68837	-215	-0.53253	-215	-0.37312	-215	-0.20998
-210	-0.31558	-210	-0.80572	-210	-0.60405	-210	-0.46653	-210	-0.32583	-210	-0.18178
-205	-0.29341	-205	-0.70528	-205	-0.52993	-205	-0.40869	-205	-0.28456	-205	-0.15748
-200	-0.26173	-200	-0.61695	-200	-0.4648	-200	-0.358	-200	-0.24859	-200	-0.13657
-195	-0.23024	-195	-0.53937	-195	-0.40756	-195	-0.31358	-195	-0.21725	-195	-0.11853
-190	-0.23783	-190	-0.47132	-190	-0.35735	-190	-0.27469	-190	-0.18994	-190	-0.103
-185	-0.16634	-185	-0.41166	-185	-0.31327	-185	-0.24068	-185	-0.16614	-185	-0.08957
-180	-0.16805	-180	-0.3594	-180	-0.2746	-180	-0.21089	-180	-0.14539	-180	-0.07801
-175	-0.14955	-175	-0.31363	-175	-0.24068	-175	-0.18482	-175	-0.12727	-175	-0.068
-170	-0.1359	-170	-0.27359	-170	-0.21094	-170	-0.16198	-170	-0.11146	-170	-0.05932
-165	-0.12014	-165	-0.23858	-165	-0.32606	-165	-0.28301	-165	-0.09765	-165	-0.0518
-160	-0.1161	-160	-0.20798	-160	-0.28005	-160	-0.24244	-160	-0.20348	-160	-0.16312
-155	-0.09458	-155	-0.35166	-155	-0.2405	-155	-0.20764	-155	-0.17354	-155	-0.13814
-150	-0.09015	-150	-0.30042	-150	-0.20649	-150	-0.1778	-150	-0.14796	-150	-0.11687
-145	-0.07538	-145	-0.25653	-145	-0.17724	-145	-0.15221	-145	-0.12609	-145	-0.0988
-140	-0.07211	-140	-0.21889	-140	-0.15209	-140	-0.13025	-140	-0.1074	-140	-0.08344
-135	-0.04624	-135	-0.18664	-135	-0.13045	-135	-0.11141	-135	-0.09142	-135	-0.0704
-130	-0.02756	-130	-0.159	-130	-0.11185	-130	-0.09526	-130	-0.07778	-130	-0.05932
-125	-0.03714	-125	-0.1353	-125	-0.09587	-125	-0.08141	-125	-0.06614	-125	-0.04994
-120	-0.01951	-120	-0.11503	-120	-0.08213	-120	-0.06956	-120	-0.0562	-120	-0.04199
-115	-0.0165	-115	-0.09768	-115	-0.07032	-115	-0.0594	-115	-0.04774	-115	-0.03526
-110	-0.00514	-110	-0.08283	-110	-0.0602	-110	-0.05072	-110	-0.04053	-110	-0.02959
-105	-0.01271	-105	-0.07017	-105	-0.05152	-105	-0.04328	-105	-0.03439	-105	-0.0248
-100	0.02799	-100	-0.05935	-100	-0.04408	-100	-0.03694	-100	-0.02919	-100	-0.02079
-95	0.03047	-95	-0.05014	-95	-0.0377	-95	-0.03151	-95	-0.02477	-95	-0.01739
-90	0.03095	-90	-0.04228	-90	-0.03222	-90	-0.02688	-90	-0.021	-90	-0.01455
-85	0.04507	-85	-0.03562	-85	-0.02756	-85	-0.02292	-85	-0.01783	-85	-0.01217
-80	0.0401	-80	-0.02996	-80	-0.02354	-80	-0.01956	-80	-0.01513	-80	-0.01018
-75	0.03092	-75	-0.02517	-75	-0.02013	-75	-0.01669	-75	-0.01283	-75	-0.00851
-70	0.06732	-70	-0.02113	-70	-0.01721	-70	-0.01424	-70	-0.01091	-70	-0.00713
-65	0.0796	-65	-0.0177	-65	-0.01469	-65	-0.01217	-65	-0.00928	-65	-0.00597
-60	0.07938	-60	-0.0148	-60	-0.01256	-60	-0.01039	-60	-0.00789	-60	-0.00499
-55	0.08979	-55	-0.01238	-55	-0.01073	-55	-0.00888	-55	-0.00673	-55	-0.0042
-50	0.10484	-50	-0.01034	-50	-0.00918	-50	-0.00758	-50	-0.00574	-50	-0.00353
-45	0.109	-45	-0.00862	-45	-0.00784	-45	-0.00649	-45	-0.0049	-45	-0.00298
-40	0.13493	-40	-0.00719	-40	-0.0067	-40	-0.00556	-40	-0.00419	-40	-0.00253
-35	0.13461	-35	-0.00598	-35	-0.00574	-35	-0.00476	-35	-0.0036	-35	-0.00214
-30	0.14692	-30	-0.00498	-30	-0.0049	-30	-0.00409	-30	-0.00307	-30	-0.00181
-25	0.14771	-25	-0.00415	-25	-0.0042	-25	-0.0035	-25	-0.00265	-25	-0.00155
-20	0.15559	-20	-0.00346	-20	-0.0036	-20	-0.00302	-20	-0.00228	-20	-0.00134
-15	0.17328	-15	-0.00288	-15	-0.00308	-15	-0.00259	-15	-0.00198	-15	-0.00116
-10	0.20266	-10	-0.00242	-10	-0.00263	-10	-0.00223	-10	-0.00171	-10	-0.00101
-5	0.20045	-5	-0.00203	-5	-0.00228	-5	-0.00194	-5	-0.00148	-5	-0.00088505
0	0.2167	0	-0.00171	0	-0.00195	0	-0.00167	0	-0.0013	0	-0.00077965
					--
					--
					--
					--
					--
					--
					--
					--
					--
					--
					--
					--
					--
					--
					--
					--
					--
					--
					--
					--
					--
					--
					--
					--
					--
					--
					--
					--
					--
					--
					--
					--
					--
					--
					--
					--
					--
					--
					--
					--
					--
					--
					--
					--
					--
					--
					--
					--
					--
					--
					--
					--
					--
					--
					--
					--
					--
					--
					--
					--
					--
					--
					--
					--
					--
					--
					--
					--
					--
					--
					--
					--
					--
					--
					--
					--
					--
					--
					--
					--
					--
					--
					--
					--
					--
					--
					--
					--
					--
					--
					--
					--
					--
					--
					--
					--
					--
					--
					--
					--
					--
					--
					--
					--
					--
					--
					--
					--
					--
					--
					--
					--
					--
					--
					--
					--
					--
					--
					--
					--
					--
					--
					--
					--
					--
					--
					--
					--
					--
					--
					--
					--
					--
					--
					--
					--
					--
					--
					--
					--
					--
					--
					--
					--
					--
					--
					--
					--
					--
					--
					--
					--
					--
					--
					--
					--
					--
					--
					--
					--
					--
					--
					--
					--
					--
					--
					--
					--
					--
					--
					--
					--
					--
					--
					--
					--
					--
					--
					--
					--
					--
					--
					--
					--
					--
					--
					--
					--
					--
					--
					--
					--
					--
					--
					--
					--
					--
					--
					--
					--
					--
					--
					--
					--
					--
					--
					--
					--
					--
					--
					--
					--
					--
					--
					--
					--
					--
					--
					--
					--
					--
					--
					--
					--
					--
					--
					--
					--
					--
					--
					--
					--
					--
					--
					--
					--
					--
					--
					--
					--
					--
					--
					--
					--
					--
					--
					--
					--
					--
					--
					--
					--
					--
					--
					--
					--
					--
					--
					--
					--
					--
					--
					--
					--
					--
					--
					--
					--
					--
					--
					--
					--
					--
					--
					--
					--
					--
					--
					--
					--
					--
					--
					--
					--
					--
					--
					--
					--
					--
					--
					--
					--
					--
					--
					--
					--
					--
					--
					--
					--
					--
					--
					--
					--
					--
					--
					--
					--
					--
					--
					--
					--
					--
					--
					--
					--
					--
					--
					--
					--
					--
					--
					--
					--
					--
					--
					--
					--
					--
					--
					--
					--
					--
					--
					--
					--
					--
					--
					--
					--
					--
					--
					--
					--
					--
					--
					--
					--
					--
					--
					--
					--
					--
					--
					--
					--
					--
					--
					--
					--
					--
					--
					--
					--
					--
					--
					--
					--
					--
					--
					--
					--
					--
					--
					--
					--
					--
					--
					--
					--
					--
					--
					--
					--
					--
					--
					--
					--
					--
					--
					--
					--
					--
					--
					--
					--
					--
					--
					--
					--
					--
					--
					--
					--
					--
					--
					--
					--
					--
					--
					--
					--
					--
					--
					--
					--
					--
					--
					--
					--
					--
					--
					--
					--
					--
					--
					--
					--
					--
					--
					--
					--
					--
					--
					--
					--
					--
					--
					--
					--
					--
					--
					--
					--
					--
					--
					--
					--
					--
					--
					--
					--
					--
					--
					--
					--
					--
					--
					--
					--
					--
					--
					--
					--
					--
					--
					--
					--
					--
					--
					--
					--
					--
					--
					--
					--
					--
					--
					--
					--
					--
					--
					--
					--
					--
					--
					--
					--
					--
					--
					--
					--
					--
					--
					--
					--
					--
					--
					--
					--
					--
					--
					--
					--
					--
					--
					--
					--
					--
					--
					--
					--
					--
					--
					--
					--
					--
					--
					--
					--
					--
					--
					--
					--
					--
					--
					--
					--
					--
					--
					--
					--
					--
					--
					--
					--
					--
					--
					--
					--
					--
					--
					--
					--
					--
					--
					--
					--
					--
					--
					--
					--
					--
					--
					--
					--
					--
					--
					--
					--
					--
					--
					--
					--
					--
					--
					--
					--
					--
					--
					--
					--
					--
					--
					--
					--
					--
					--
					--
					--
					--
					--
					--
					--
					--
					--
					--
					--
					--
					--
					--
					--
					--
					--
					--
					--
					--
					--
					--
					--
					--
					--
					--
					--
					--
					--
					--
					--
					--
					--
					--
					--
					--
					--
					--
					--
					--
					--
					--
					--
					--
					--
					--
					--
					--
					--
					--
					--
					--
					--
					--
					--
					--
					--
					--
					--
					--
					--
					--
					--
					--
					--
					--
					--
					--
					--
					--
					--
					--
					--
					--
					--
					--
					--
					--
					--
					--
					--
					--
					--
					--
					--
					--
					--
					--
					--
					--
					--
					--
					--
					--
					--
					--
					--
					--
					--
					--
					--
					--
					--
					--
					--
					--
					--
					--
					--
					--
					--
					--
					--
					--
					--
					--
					--
					--
					--
					--
					--
					--
					--
					--
					--
					--
					--
					--
					--
					--
					--
					--
					--
					--
					--
					--
					--
					--
					--
					--
					--
					--
					--
					--
					--
					--
					--
					--
					--
					--
					--
					--
					--
					--
					--
					--
					--
					--
					--
					--
					--
					--
					--
					--
					--
					--
					--
					--
					--
					--
					--
					--
					--
					--
					--
					--
					--
					--
					--
					--
					--
					--
					--
					--
					--
					--
					--
					--
					--
					--
					--
					--
					--
					--
					--
					--
					--
					--
					--
					--
					--
					--
					--
					--
					--
					--
					--
					--
					--
					--
					--
					--
					--
					--
					--
					--
					--
					--
					--
					--
					--
					--
					--
					--
					--
					--
					--
					--
					--
					--
					--
					--
					--
					--
					--
					--
					--
					--
					--
					--
					--
					--
					--
					--
					--
					--
					--
					--
					--
					--
					--
					--
					--
					--
					--
					--
					--
					--
					--
					--
					--
					--
					--
					--
					--
					--
					--
					--
					--
					--
					--
					--
					--
					--
					--
					--
					--
					--
					--
					--
