# Supplementary material for: Electronic origin of reorganization energy in interfacial electron transfer
Source: Nature. 2026 Apr 22;653(8113):98–103. doi: 10.1038/s41586-026-10311-2 (PMC13149326; doi:10.1038/s41586-026-10311-2)
Supplement: Supplementary file 8 — Source Data Extended Data Fig. 6 [file 41586_2026_10311_MOESM8_ESM.xlsx]

## Sheet: Raman 2D peak data
	Raman Shift (cm-1)	no RuCl3	Raman Shift (cm-1)	3nm hBN/RuCl3	Raman Shift (cm-1)	6nm hBN/RuCl3	Raman Shift (cm-1)	8nm hBN/RuCl3	Raman Shift (cm-1)	10 nm hBN/RuCl3	Raman Shift (cm-1)	16 nm hBN/RuCl3
	2400.69	113	2400.82	128	2400.82	190	2400.82	215	2400.82	215	2400.82	148
	2401.55	108	2401.68	121	2401.68	189	2401.68	224	2401.68	224	2401.68	136
	2402.41	108	2402.54	124	2402.54	182	2402.54	221	2402.54	221	2402.54	148
	2403.27	114	2403.4	123	2403.4	193	2403.4	224	2403.4	224	2403.4	138
	2404.12	105.927	2404.26	113	2404.26	201	2404.26	219	2404.26	219	2404.26	145
	2404.98	108.753	2405.12	126	2405.12	188	2405.12	221	2405.12	221	2405.12	136
	2405.84	113.453	2405.98	114	2405.98	188	2405.98	222	2405.98	222	2405.98	137
	2406.7	101.592	2406.84	121	2406.84	183	2406.84	230	2406.84	230	2406.84	132
	2407.56	113.863	2407.7	123	2407.7	182	2407.7	222	2407.7	222	2407.7	131
	2408.42	105.12	2408.56	132	2408.56	193	2408.56	220	2408.56	220	2408.56	140
	2409.28	110.801	2409.42	115	2409.42	188	2409.42	233	2409.42	233	2409.42	128
	2410.14	117.927	2410.28	121	2410.28	187	2410.28	224	2410.28	224	2410.28	144
	2410.99	113.406	2411.14	116	2411.14	196	2411.14	217	2411.14	217	2411.14	138
	2411.85	119.809	2412	121	2412	193	2412	231	2412	231	2412	135
	2412.71	111.014	2412.85	120	2412.85	199	2412.85	229	2412.85	229	2412.85	136
	2413.57	113.683	2413.71	121	2413.71	184	2413.71	213	2413.71	213	2413.71	143
	2414.43	118.415	2414.57	134	2414.57	185	2414.57	218	2414.57	218	2414.57	133
	2415.29	109.432	2415.43	120	2415.43	186	2415.43	227	2415.43	227	2415.43	140
	2416.14	122.093	2416.29	133	2416.29	188	2416.29	217	2416.29	217	2416.29	142
	2417	112.435	2417.15	123	2417.15	184	2417.15	228	2417.15	228	2417.15	128
	2417.86	109.018	2418.01	125	2418.01	200	2418.01	215	2418.01	215	2418.01	136
	2418.72	110.191	2418.87	123	2418.87	193	2418.87	233	2418.87	233	2418.87	130
	2419.58	109.979	2419.72	128	2419.72	191	2419.72	221	2419.72	221	2419.72	140
	2420.43	110.7	2420.58	122	2420.58	183	2420.58	216	2420.58	216	2420.58	140
	2421.29	106.845	2421.44	118	2421.44	194	2421.44	236	2421.44	236	2421.44	133
	2422.15	105.707	2422.3	120	2422.3	190	2422.3	229	2422.3	229	2422.3	136
	2423.01	105.631	2423.15	131	2423.15	179	2423.15	224	2423.15	224	2423.15	140
	2423.86	110.061	2424.01	125	2424.01	195	2424.01	234	2424.01	234	2424.01	142
	2424.72	108.835	2424.87	128	2424.87	187	2424.87	222	2424.87	222	2424.87	132
	2425.58	110.421	2425.73	119	2425.73	186	2425.73	221	2425.73	221	2425.73	133
	2426.43	106.716	2426.58	120	2426.58	177	2426.58	227	2426.58	227	2426.58	130
	2427.29	105.974	2427.44	122	2427.44	191	2427.44	218	2427.44	218	2427.44	145
	2428.15	105.416	2428.3	116	2428.3	195	2428.3	227	2428.3	227	2428.3	145
	2429	109.56	2429.16	126	2429.16	193	2429.16	216	2429.16	216	2429.16	127
	2429.86	108.766	2430.01	124	2430.01	179	2430.01	220	2430.01	220	2430.01	126
	2430.72	117.354	2430.87	120	2430.87	186	2430.87	231	2430.87	231	2430.87	145
	2431.57	107.432	2431.73	124	2431.73	190	2431.73	229	2431.73	229	2431.73	134
	2432.43	117.21	2432.58	128	2432.58	189	2432.58	227	2432.58	227	2432.58	138
	2433.28	103.046	2433.44	121	2433.44	176	2433.44	226	2433.44	226	2433.44	140
	2434.14	112.498	2434.3	120	2434.3	197	2434.3	241	2434.3	241	2434.3	136
	2435	100.003	2435.15	113	2435.15	185	2435.15	216	2435.15	216	2435.15	140
	2435.85	106.752	2436.01	132	2436.01	197	2436.01	229	2436.01	229	2436.01	130
	2436.71	105.055	2436.87	114	2436.87	202	2436.87	223	2436.87	223	2436.87	134
	2437.56	108.128	2437.72	125	2437.72	194	2437.72	214	2437.72	214	2437.72	149
	2438.42	110.485	2438.58	124	2438.58	189	2438.58	226	2438.58	226	2438.58	141
	2439.27	106.052	2439.43	126	2439.43	189	2439.43	216	2439.43	216	2439.43	146
	2440.13	100.889	2440.29	122	2440.29	192	2440.29	227	2440.29	227	2440.29	144
	2440.98	105.448	2441.15	127	2441.15	214	2441.15	229	2441.15	229	2441.15	141
	2441.84	110.895	2442	133	2442	195	2442	223	2442	223	2442	128
	2442.69	108.375	2442.86	122	2442.86	198	2442.86	231	2442.86	231	2442.86	146
	2443.55	112.795	2443.71	124	2443.71	202	2443.71	234	2443.71	234	2443.71	133
	2444.4	103.915	2444.57	134	2444.57	204	2444.57	229	2444.57	229	2444.57	134
	2445.26	107.203	2445.42	126	2445.42	202	2445.42	232	2445.42	232	2445.42	146
	2446.11	112.931	2446.28	133	2446.28	202	2446.28	233	2446.28	233	2446.28	142
	2446.97	104.153	2447.13	126	2447.13	210	2447.13	237	2447.13	237	2447.13	144
	2447.82	111.198	2447.99	123	2447.99	221	2447.99	227	2447.99	227	2447.99	138
	2448.68	106.817	2448.84	131	2448.84	221	2448.84	232	2448.84	232	2448.84	145
	2449.53	109.608	2449.7	139	2449.7	206	2449.7	219	2449.7	219	2449.7	144
	2450.38	108.471	2450.55	134	2450.55	214	2450.55	228	2450.55	228	2450.55	152
	2451.24	109.992	2451.41	145	2451.41	220	2451.41	238	2451.41	238	2451.41	147
	2452.09	111.053	2452.26	137	2452.26	231	2452.26	235	2452.26	235	2452.26	146
	2452.95	113.257	2453.12	135	2453.12	231	2453.12	234	2453.12	234	2453.12	154
	2453.8	116.708	2453.97	137	2453.97	223	2453.97	242	2453.97	242	2453.97	154
	2454.65	106.223	2454.82	133	2454.82	224	2454.82	239	2454.82	239	2454.82	163
	2455.51	112.673	2455.68	137	2455.68	227	2455.68	243	2455.68	243	2455.68	146
	2456.36	117.073	2456.53	137	2456.53	232	2456.53	234	2456.53	234	2456.53	140
	2457.21	114.998	2457.39	137	2457.39	230	2457.39	238	2457.39	238	2457.39	134
	2458.07	116.526	2458.24	142	2458.24	223	2458.24	242	2458.24	242	2458.24	150
	2458.92	112.434	2459.09	132	2459.09	212	2459.09	248	2459.09	248	2459.09	157
	2459.77	107.553	2459.95	138	2459.95	225	2459.95	240	2459.95	240	2459.95	142
	2460.63	111.786	2460.8	137	2460.8	224	2460.8	236	2460.8	236	2460.8	153
	2461.48	113.196	2461.66	141	2461.66	204	2461.66	245	2461.66	245	2461.66	151
	2462.33	105.272	2462.51	129	2462.51	213	2462.51	238	2462.51	238	2462.51	139
	2463.18	107.657	2463.36	140	2463.36	210	2463.36	244	2463.36	244	2463.36	146
	2464.04	111.065	2464.21	137	2464.21	219	2464.21	228	2464.21	228	2464.21	146
	2464.89	109.724	2465.07	123	2465.07	206	2465.07	227	2465.07	227	2465.07	156
	2465.74	101.503	2465.92	128	2465.92	204	2465.92	233	2465.92	233	2465.92	140
	2466.59	105.998	2466.77	131	2466.77	206	2466.77	228	2466.77	228	2466.77	149
	2467.45	106.566	2467.63	136	2467.63	206	2467.63	242	2467.63	242	2467.63	146
	2468.3	101.46	2468.48	126	2468.48	217	2468.48	234	2468.48	234	2468.48	143
	2469.15	109.807	2469.33	132	2469.33	205	2469.33	243	2469.33	243	2469.33	138
	2470	103.12	2470.19	128	2470.19	200	2470.19	239	2470.19	239	2470.19	136
	2470.86	107.505	2471.04	135	2471.04	211	2471.04	229	2471.04	229	2471.04	145
	2471.71	101.295	2471.89	136	2471.89	208	2471.89	235	2471.89	235	2471.89	132
	2472.56	106.744	2472.74	125	2472.74	202	2472.74	235	2472.74	235	2472.74	149
	2473.41	102.571	2473.59	128	2473.59	192	2473.59	223	2473.59	223	2473.59	146
	2474.26	103.689	2474.45	129	2474.45	212	2474.45	217	2474.45	217	2474.45	128
	2475.11	107.303	2475.3	129	2475.3	196	2475.3	240	2475.3	240	2475.3	154
	2475.96	99.8847	2476.15	135	2476.15	203	2476.15	231	2476.15	231	2476.15	140
	2476.82	102.39	2477	130	2477	203	2477	225	2477	225	2477	147
	2477.67	99.5988	2477.85	131	2477.85	204	2477.85	221	2477.85	221	2477.85	138
	2478.52	97.3724	2478.71	126	2478.71	197	2478.71	242	2478.71	242	2478.71	152
	2479.37	99.4627	2479.56	138	2479.56	214	2479.56	234	2479.56	234	2479.56	150
	2480.22	99.79	2480.41	119	2480.41	214	2480.41	240	2480.41	240	2480.41	133
	2481.07	102.025	2481.26	134	2481.26	212	2481.26	223	2481.26	223	2481.26	138
	2481.92	96.5763	2482.11	134	2482.11	191	2482.11	231	2482.11	231	2482.11	151
	2482.77	94.1992	2482.96	131	2482.96	191	2482.96	222	2482.96	222	2482.96	144
	2483.62	96.568	2483.81	117	2483.81	200	2483.81	229	2483.81	229	2483.81	148
	2484.47	98.128	2484.66	130	2484.66	193	2484.66	224	2484.66	224	2484.66	134
	2485.32	99.6981	2485.52	121	2485.52	207	2485.52	227	2485.52	227	2485.52	138
	2486.17	96.3576	2486.37	135	2486.37	198	2486.37	226	2486.37	226	2486.37	139
	2487.02	94.9703	2487.22	129	2487.22	203	2487.22	225	2487.22	225	2487.22	149
	2487.87	103.546	2488.07	127	2488.07	198	2488.07	229	2488.07	229	2488.07	136
	2488.72	94.511	2488.92	137	2488.92	207	2488.92	240	2488.92	240	2488.92	150
	2489.57	92.4091	2489.77	130	2489.77	193	2489.77	229	2489.77	229	2489.77	144
	2490.42	88.4435	2490.62	135	2490.62	212	2490.62	235	2490.62	235	2490.62	135
	2491.27	86.0466	2491.47	112	2491.47	200	2491.47	226	2491.47	226	2491.47	143
	2492.06	84	2492.32	125	2492.32	214	2492.32	226	2492.32	226	2492.32	146
	2492.92	91	2493.17	120	2493.17	197	2493.17	224	2493.17	224	2493.17	136
	2493.77	98	2494.02	132	2494.02	200	2494.02	233	2494.02	233	2494.02	132
	2494.62	90	2494.87	122	2494.87	197	2494.87	234	2494.87	234	2494.87	136
	2495.47	90	2495.72	125	2495.72	185	2495.72	227	2495.72	227	2495.72	146
	2496.33	93	2496.57	134	2496.57	205	2496.57	227	2496.57	227	2496.57	138
	2497.18	90	2497.42	132	2497.42	199	2497.42	227	2497.42	227	2497.42	142
	2498.03	92	2498.27	130	2498.27	193	2498.27	226	2498.27	226	2498.27	146
	2498.89	86	2499.11	134	2499.11	202	2499.11	249	2499.11	249	2499.11	140
	2499.74	78	2499.96	123	2499.96	191	2499.96	240	2499.96	240	2499.96	135
	2500.59	87	2500.81	127	2500.81	207	2500.81	226	2500.81	226	2500.81	139
	2501.44	92	2501.66	123	2501.66	196	2501.66	221	2501.66	221	2501.66	145
	2502.29	97	2502.51	140	2502.51	193	2502.51	229	2502.51	229	2502.51	141
	2503.15	98	2503.36	121	2503.36	184	2503.36	229	2503.36	229	2503.36	139
	2504	94	2504.21	130	2504.21	192	2504.21	231	2504.21	231	2504.21	144
	2504.85	91	2505.06	127	2505.06	200	2505.06	223	2505.06	223	2505.06	140
	2505.7	90	2505.91	127	2505.91	178	2505.91	228	2505.91	228	2505.91	131
	2506.55	96	2506.76	128	2506.76	208	2506.76	225	2506.76	225	2506.76	141
	2507.41	92	2507.6	126	2507.6	199	2507.6	232	2507.6	232	2507.6	140
	2508.26	95	2508.45	122	2508.45	192	2508.45	235	2508.45	235	2508.45	140
	2509.11	76	2509.3	130	2509.3	210	2509.3	235	2509.3	235	2509.3	140
	2509.96	84	2510.15	127	2510.15	184	2510.15	232	2510.15	232	2510.15	140
	2510.81	89	2511	124	2511	198	2511	236	2511	236	2511	146
	2511.66	91	2511.84	121	2511.84	195	2511.84	222	2511.84	222	2511.84	140
	2512.51	91	2512.69	126	2512.69	186	2512.69	233	2512.69	233	2512.69	147
	2513.36	86	2513.54	146	2513.54	205	2513.54	232	2513.54	232	2513.54	127
	2514.22	98	2514.39	125	2514.39	188	2514.39	230	2514.39	230	2514.39	146
	2515.07	90	2515.23	128	2515.23	196	2515.23	227	2515.23	227	2515.23	132
	2515.92	94	2516.08	129	2516.08	197	2516.08	235	2516.08	235	2516.08	131
	2516.77	90	2516.93	127	2516.93	200	2516.93	232	2516.93	232	2516.93	147
	2517.62	84	2517.78	114	2517.78	197	2517.78	224	2517.78	224	2517.78	152
	2518.47	94	2518.62	129	2518.62	203	2518.62	224	2518.62	224	2518.62	131
	2519.32	98	2519.47	126	2519.47	201	2519.47	232	2519.47	232	2519.47	143
	2520.17	90	2520.32	133	2520.32	196	2520.32	246	2520.32	246	2520.32	142
	2521.02	95	2521.16	130	2521.16	192	2521.16	236	2521.16	236	2521.16	148
	2521.87	90	2522.01	132	2522.01	189	2522.01	239	2522.01	239	2522.01	140
	2522.72	82	2522.86	124	2522.86	187	2522.86	223	2522.86	223	2522.86	141
	2523.57	86	2523.71	132	2523.71	205	2523.71	237	2523.71	237	2523.71	135
	2524.42	87	2524.55	128	2524.55	191	2524.55	225	2524.55	225	2524.55	134
	2525.27	91	2525.4	126	2525.4	198	2525.4	232	2525.4	232	2525.4	133
	2526.12	94	2526.24	125	2526.24	201	2526.24	237	2526.24	237	2526.24	140
	2526.97	90	2527.09	121	2527.09	185	2527.09	230	2527.09	230	2527.09	141
	2527.82	85	2527.94	137	2527.94	195	2527.94	229	2527.94	229	2527.94	148
	2528.67	94	2528.78	120	2528.78	194	2528.78	239	2528.78	239	2528.78	126
	2529.52	86	2529.63	120	2529.63	206	2529.63	229	2529.63	229	2529.63	141
	2530.37	88	2530.47	124	2530.47	199	2530.47	252	2530.47	252	2530.47	152
	2531.22	96	2531.32	122	2531.32	201	2531.32	223	2531.32	223	2531.32	134
	2532.06	80	2532.17	128	2532.17	186	2532.17	230	2532.17	230	2532.17	142
	2532.91	100	2533.01	142	2533.01	203	2533.01	230	2533.01	230	2533.01	144
	2533.76	99	2533.86	114	2533.86	187	2533.86	233	2533.86	233	2533.86	157
	2534.61	86	2534.7	123	2534.7	198	2534.7	215	2534.7	215	2534.7	144
	2535.46	101	2535.55	131	2535.55	194	2535.55	234	2535.55	234	2535.55	128
	2536.31	92	2536.39	130	2536.39	204	2536.39	234	2536.39	234	2536.39	128
	2537.16	99	2537.24	116	2537.24	192	2537.24	235	2537.24	235	2537.24	141
	2538	92	2538.08	130	2538.08	200	2538.08	225	2538.08	225	2538.08	144
	2538.85	91	2538.93	127	2538.93	195	2538.93	238	2538.93	238	2538.93	139
	2539.7	97	2539.77	129	2539.77	195	2539.77	219	2539.77	219	2539.77	130
	2540.55	98	2540.62	122	2540.62	188	2540.62	237	2540.62	237	2540.62	140
	2541.4	105	2541.46	121	2541.46	196	2541.46	240	2541.46	240	2541.46	144
	2542.24	93	2542.31	133	2542.31	198	2542.31	240	2542.31	240	2542.31	141
	2543.09	94	2543.15	133	2543.15	187	2543.15	238	2543.15	238	2543.15	129
	2543.94	96	2544	137	2544	197	2544	222	2544	222	2544	140
	2544.79	92	2544.84	130	2544.84	192	2544.84	235	2544.84	235	2544.84	142
	2545.63	94	2545.68	128	2545.68	188	2545.68	233	2545.68	233	2545.68	143
	2546.48	91	2546.53	131	2546.53	199	2546.53	230	2546.53	230	2546.53	131
	2547.33	92	2547.37	125	2547.37	188	2547.37	241	2547.37	241	2547.37	130
	2548.18	99	2548.22	130	2548.22	198	2548.22	230	2548.22	230	2548.22	145
	2549.02	98	2549.06	133	2549.06	187	2549.06	243	2549.06	243	2549.06	146
	2549.87	97	2549.9	135	2549.9	205	2549.9	229	2549.9	229	2549.9	143
	2550.72	101	2550.75	135	2550.75	201	2550.75	222	2550.75	222	2550.75	136
	2551.57	98	2551.59	132	2551.59	202	2551.59	257	2551.59	257	2551.59	146
	2552.41	100	2552.43	134	2552.43	195	2552.43	220	2552.43	220	2552.43	152
	2553.26	98	2553.28	132	2553.28	205	2553.28	235	2553.28	235	2553.28	148
	2554.11	96	2554.12	136	2554.12	205	2554.12	230	2554.12	230	2554.12	141
	2554.95	90	2554.96	132	2554.96	196	2554.96	237	2554.96	237	2554.96	130
	2555.8	99	2555.81	141	2555.81	191	2555.81	232	2555.81	232	2555.81	142
	2556.64	96	2556.65	137	2556.65	221	2556.65	240	2556.65	240	2556.65	128
	2557.49	102	2557.49	132	2557.49	202	2557.49	233	2557.49	233	2557.49	141
	2558.34	93	2558.34	129	2558.34	196	2558.34	216	2558.34	216	2558.34	139
	2559.18	92	2559.18	124	2559.18	202	2559.18	232	2559.18	232	2559.18	151
	2560.03	102	2560.02	129	2560.02	204	2560.02	224	2560.02	224	2560.02	140
	2560.87	96	2560.86	147	2560.86	181	2560.86	236	2560.86	236	2560.86	157
	2561.72	93	2561.71	131	2561.71	195	2561.71	228	2561.71	228	2561.71	132
	2562.57	94	2562.55	126	2562.55	206	2562.55	242	2562.55	242	2562.55	144
	2563.41	92	2563.39	140	2563.39	203	2563.39	227	2563.39	227	2563.39	139
	2564.26	96	2564.23	138	2564.23	198	2564.23	246	2564.23	246	2564.23	143
	2565.1	91	2565.07	130	2565.07	190	2565.07	235	2565.07	235	2565.07	141
	2565.95	100	2565.92	126	2565.92	202	2565.92	235	2565.92	235	2565.92	149
	2566.79	99	2566.76	122	2566.76	202	2566.76	251	2566.76	251	2566.76	146
	2567.64	98	2567.6	129	2567.6	204	2567.6	234	2567.6	234	2567.6	143
	2568.48	94	2568.44	139	2568.44	190	2568.44	224	2568.44	224	2568.44	144
	2569.33	100	2569.28	131	2569.28	201	2569.28	246	2569.28	246	2569.28	142
	2570.17	98	2570.13	130	2570.13	203	2570.13	246	2570.13	246	2570.13	134
	2571.02	92	2570.97	134	2570.97	188	2570.97	239	2570.97	239	2570.97	139
	2571.86	90	2571.81	137	2571.81	201	2571.81	241	2571.81	241	2571.81	151
	2572.71	98	2572.65	141	2572.65	198	2572.65	250	2572.65	250	2572.65	144
	2573.55	87	2573.49	133.833	2573.49	205.823	2573.49	248.655	2573.49	248.655	2573.49	143.883
	2574.4	96	2574.33	137.462	2574.33	203.397	2574.33	248.867	2574.33	248.867	2574.33	142.698
	2575.24	80	2575.17	134.157	2575.17	209.683	2575.17	235.355	2575.17	235.355	2575.17	147.302
	2576.08	88	2576.01	129.313	2576.01	194.582	2576.01	231.685	2576.01	231.685	2576.01	121.89
	2576.93	95	2576.85	132.045	2576.85	200.531	2576.85	242.032	2576.85	242.032	2576.85	138.415
	2577.77	93	2577.69	131.516	2577.69	203.708	2577.69	240.975	2577.69	240.975	2577.69	140.507
	2578.62	86	2578.54	125.733	2578.54	197.604	2578.54	237.768	2578.54	237.768	2578.54	146.277
	2579.46	92	2579.38	127.866	2579.38	198.022	2579.38	231.094	2579.38	231.094	2579.38	144.333
	2580.3	99	2580.22	120.449	2580.22	214.071	2580.22	240.436	2580.22	240.436	2580.22	150.97
	2581.15	90	2581.06	125.548	2581.06	195.568	2581.06	233.255	2581.06	233.255	2581.06	140.661
	2581.99	86	2581.9	131.446	2581.9	196.805	2581.9	222.502	2581.9	222.502	2581.9	141.518
	2582.83	88	2582.74	129.125	2582.74	187.236	2582.74	230.578	2582.74	230.578	2582.74	148.636
	2583.68	94	2583.58	122.823	2583.58	202.622	2583.58	228.841	2583.58	228.841	2583.58	141.391
	2584.52	96	2584.42	130.946	2584.42	189.378	2584.42	220.769	2584.42	220.769	2584.42	145.613
	2585.36	91	2585.26	133.177	2585.26	199.951	2585.26	229.638	2585.26	229.638	2585.26	135.437
	2586.21	91	2586.09	133.314	2586.09	205.831	2586.09	226.684	2586.09	226.684	2586.09	134.027
	2587.05	95	2586.93	130.048	2586.93	190.981	2586.93	234.579	2586.93	234.579	2586.93	141.811
	2587.89	84	2587.77	128.506	2587.77	183.33	2587.77	227.05	2587.77	227.05	2587.77	146.749
	2588.73	97	2588.61	127.787	2588.61	201.753	2588.61	223.3	2588.61	223.3	2588.61	139.818
	2589.58	98	2589.45	137.259	2589.45	201.087	2589.45	229.213	2589.45	229.213	2589.45	139.761
	2590.42	106	2590.29	143.228	2590.29	202.983	2590.29	225.581	2590.29	225.581	2590.29	137.556
	2591.26	106	2591.13	123.54	2591.13	193.628	2591.13	212.668	2591.13	212.668	2591.13	148.049
	2592.1	92	2591.97	120.771	2591.97	192.657	2591.97	218.87	2591.97	218.87	2591.97	141.653
	2592.95	99	2592.81	134.535	2592.81	187.178	2592.81	225.49	2592.81	225.49	2592.81	132.377
	2593.79	102	2593.65	121.146	2593.65	178.666	2593.65	220.815	2593.65	220.815	2593.65	135.512
	2594.63	97	2594.49	124.911	2594.49	188.632	2594.49	218.575	2594.49	218.575	2594.49	132.477
	2595.47	92	2595.33	127.574	2595.33	191.247	2595.33	210.829	2595.33	210.829	2595.33	141.522
	2596.32	88	2596.16	114.839	2596.16	197.705	2596.16	214.67	2596.16	214.67	2596.16	135.402
	2597.16	99	2597	127.62	2597	200.043	2597	224.351	2597	224.351	2597	133.558
	2598	86	2597.84	123.147	2597.84	197.217	2597.84	215.267	2597.84	215.267	2597.84	138.134
	2598.84	97	2598.68	125.161	2598.68	190.859	2598.68	229.184	2598.68	229.184	2598.68	137.857
	2599.68	84	2599.52	136.301	2599.52	194.758	2599.52	228.909	2599.52	228.909	2599.52	139.108
	2600.52	93	2600.36	127.178	2600.36	194.174	2600.36	215.062	2600.36	215.062	2600.36	141.147
	2601.36	98	2601.19	125.934	2601.19	187.027	2601.19	208.421	2601.19	208.421	2601.19	138.137
	2602.21	97	2602.03	126.474	2602.03	179.837	2602.03	212.531	2602.03	212.531	2602.03	135.846
	2603.05	93	2602.87	127.208	2602.87	189.542	2602.87	204.265	2602.87	204.265	2602.87	140.821
	2603.89	91	2603.71	126.693	2603.71	198.766	2603.71	219.178	2603.71	219.178	2603.71	134.923
	2604.73	95	2604.55	125.538	2604.55	182.731	2604.55	207.907	2604.55	207.907	2604.55	124.776
	2605.57	100	2605.38	119.139	2605.38	184.04	2605.38	214.031	2605.38	214.031	2605.38	130.516
	2606.41	95	2606.22	122.25	2606.22	188.452	2606.22	201.057	2606.22	201.057	2606.22	135.571
	2607.25	102	2607.06	119	2607.06	206.109	2607.06	203.99	2607.06	203.99	2607.06	137.694
	2608.09	94	2607.9	119.304	2607.9	185.653	2607.9	214.793	2607.9	214.793	2607.9	135.02
	2608.93	88	2608.73	118.659	2608.73	194.39	2608.73	208.621	2608.73	208.621	2608.73	139.833
	2609.77	94	2609.57	116.057	2609.57	189.138	2609.57	204.452	2609.57	204.452	2609.57	138.284
	2610.61	99	2610.41	124.416	2610.41	187.409	2610.41	211.454	2610.41	211.454	2610.41	129.593
	2611.46	92	2611.24	121.499	2611.24	183.431	2611.24	211.13	2611.24	211.13	2611.24	134.218
	2612.29	96	2612.08	119.15	2612.08	187.942	2612.08	207.285	2612.08	207.285	2612.08	135.032
	2613.13	98	2612.92	123.172	2612.92	195.233	2612.92	202.015	2612.92	202.015	2612.92	133.609
	2613.97	102	2613.75	121.908	2613.75	181.497	2613.75	203.588	2613.75	203.588	2613.75	139.087
	2614.81	106	2614.59	121.737	2614.59	178.882	2614.59	201.688	2614.59	201.688	2614.59	134.838
	2615.65	101	2615.43	111.324	2615.43	186.735	2615.43	204.206	2615.43	204.206	2615.43	140.471
	2616.49	104	2616.26	123.335	2616.26	187.834	2616.26	199.403	2616.26	199.403	2616.26	141.633
	2617.33	89	2617.1	122.817	2617.1	178.641	2617.1	212.936	2617.1	212.936	2617.1	135.786
	2618.17	86	2617.94	114.937	2617.94	184.494	2617.94	204.762	2617.94	204.762	2617.94	137.247
	2619.01	86	2618.77	117.914	2618.77	186.581	2618.77	197.467	2618.77	197.467	2618.77	129.924
	2619.85	100	2619.61	114.846	2619.61	184.406	2619.61	204.479	2619.61	204.479	2619.61	129.8
	2620.69	102	2620.44	117.823	2620.44	178.739	2620.44	203.155	2620.44	203.155	2620.44	129.49
	2621.53	96	2621.28	121.354	2621.28	185.408	2621.28	199.58	2621.28	199.58	2621.28	125.226
	2622.37	106	2622.12	112.47	2622.12	176.839	2622.12	201.142	2622.12	201.142	2622.12	128.376
	2623.21	97	2622.95	114.079	2622.95	192.483	2622.95	200.266	2622.95	200.266	2622.95	136.04
	2624.05	94	2623.79	113.348	2623.79	182.589	2623.79	203.655	2623.79	203.655	2623.79	132.011
	2624.89	86	2624.62	120.592	2624.62	183.702	2624.62	198.84	2624.62	198.84	2624.62	138.004
	2625.72	101	2625.46	117.412	2625.46	189.184	2625.46	196.49	2625.46	196.49	2625.46	128.172
	2626.56	103	2626.29	117.065	2626.29	179.941	2626.29	195.693	2626.29	195.693	2626.29	137.88
	2627.4	105	2627.13	115.399	2627.13	174.422	2627.13	199.133	2627.13	199.133	2627.13	128.043
	2628.24	90	2627.96	121.534	2627.96	184.131	2627.96	185.864	2627.96	185.864	2627.96	131.732
	2629.08	93	2628.8	115.016	2628.8	175.834	2628.8	188.916	2628.8	188.916	2628.8	138.193
	2629.92	101	2629.63	116.314	2629.63	175.257	2629.63	190.383	2629.63	190.383	2629.63	126.857
	2630.76	90	2630.47	113.201	2630.47	180.887	2630.47	190.916	2630.47	190.916	2630.47	133.333
	2631.59	104	2631.3	112.866	2631.3	178.555	2631.3	190.733	2631.3	190.733	2631.3	125.862
	2632.43	98	2632.14	113.707	2632.14	173.462	2632.14	195.178	2632.14	195.178	2632.14	129.012
	2633.27	94	2632.97	112.555	2632.97	180.633	2632.97	194.128	2632.97	194.128	2632.97	130.364
	2634.11	94	2633.81	118.065	2633.81	178.532	2633.81	194.062	2633.81	194.062	2633.81	126.455
	2634.95	95	2634.64	115.031	2634.64	184.742	2634.64	190.406	2634.64	190.406	2634.64	130.502
	2635.78	95	2635.48	112.709	2635.48	177.809	2635.48	186.254	2635.48	186.254	2635.48	128.986
	2636.62	108	2636.31	107.989	2636.31	186.015	2636.31	188.086	2636.31	188.086	2636.31	132.654
	2637.46	106	2637.15	114.575	2637.15	184.589	2637.15	188.787	2637.15	188.787	2637.15	132.413
	2638.3	110	2637.98	111.115	2637.98	177.239	2637.98	192.205	2637.98	192.205	2637.98	130.083
	2639.13	100	2638.81	116.662	2638.81	178.569	2638.81	195.519	2638.81	195.519	2638.81	128.95
	2639.97	98	2639.65	116.339	2639.65	181.546	2639.65	177.231	2639.65	177.231	2639.65	135.064
	2640.81	105	2640.48	115.303	2640.48	179.51	2640.48	183.13	2640.48	183.13	2640.48	133.258
	2641.64	102	2641.31	115.805	2641.31	176.592	2641.31	192.169	2641.31	192.169	2641.31	127.463
	2642.48	103	2642.15	113.33	2642.15	178.532	2642.15	188.828	2642.15	188.828	2642.15	133.304
	2643.32	103	2642.98	118.391	2642.98	176.157	2642.98	181.01	2642.98	181.01	2642.98	133.573
	2644.15	98	2643.81	113.928	2643.81	178.68	2643.81	188.057	2643.81	188.057	2643.81	134.724
	2644.99	98	2644.65	112.444	2644.65	182.438	2644.65	189.216	2644.65	189.216	2644.65	137.987
	2645.83	96	2645.48	115.392	2645.48	177.715	2645.48	191.566	2645.48	191.566	2645.48	131.61
	2646.66	100	2646.31	112.274	2646.31	183.79	2646.31	182.835	2646.31	182.835	2646.31	132.915
	2647.5	98	2647.15	107.856	2647.15	185.955	2647.15	181.646	2647.15	181.646	2647.15	134.357
	2648.34	111	2647.98	109.644	2647.98	191.435	2647.98	185.866	2647.98	185.866	2647.98	136.725
	2649.17	116	2648.81	114.051	2648.81	185.345	2648.81	186.399	2648.81	186.399	2648.81	131.938
	2650.01	100	2649.65	114.812	2649.65	192.508	2649.65	191.278	2649.65	191.278	2649.65	135.512
	2650.84	108	2650.48	118.553	2650.48	189.282	2650.48	183.05	2650.48	183.05	2650.48	140.43
	2651.68	98	2651.31	118.391	2651.31	194.379	2651.31	185.236	2651.31	185.236	2651.31	132.224
	2652.52	109	2652.14	109.641	2652.14	193.471	2652.14	178.51	2652.14	178.51	2652.14	141.188
	2653.35	107	2652.98	109.332	2652.98	189.812	2652.98	175.797	2652.98	175.797	2652.98	129.703
	2654.19	95	2653.81	113.871	2653.81	190.939	2653.81	180.145	2653.81	180.145	2653.81	129.164
	2655.02	112	2654.64	106.212	2654.64	191.999	2654.64	177.8	2654.64	177.8	2654.64	140.537
	2655.86	110	2655.47	112.853	2655.47	194.14	2655.47	183.517	2655.47	183.517	2655.47	137.591
	2656.69	107	2656.3	115.898	2656.3	193.216	2656.3	188.269	2656.3	188.269	2656.3	135.053
	2657.53	105	2657.14	114.168	2657.14	193.547	2657.14	190.955	2657.14	190.955	2657.14	136.428
	2658.36	116	2657.42	114	2657.42	194	2657.42	192	2657.42	192	2657.42	137
	2659.2	118	2658.26	122	2658.26	198	2658.26	197	2658.26	197	2658.26	140
	2660.04	110	2659.09	126	2659.09	202	2659.09	190	2659.09	190	2659.09	143
	2660.87	106	2659.93	118	2659.93	188	2659.93	189	2659.93	189	2659.93	142
	2661.7	126	2660.76	121	2660.76	211	2660.76	186	2660.76	186	2660.76	132
	2662.54	122	2661.6	110	2661.6	201	2661.6	212	2661.6	212	2661.6	144
	2663.37	122	2662.43	132	2662.43	224	2662.43	186	2662.43	186	2662.43	165
	2664.21	126	2663.27	126	2663.27	225	2663.27	198	2663.27	198	2663.27	152
	2665.04	126	2664.1	131	2664.1	226	2664.1	182	2664.1	182	2664.1	166
	2665.88	132	2664.94	127	2664.94	223	2664.94	208	2664.94	208	2664.94	156
	2666.71	127	2665.77	132	2665.77	234	2665.77	207	2665.77	207	2665.77	162
	2667.55	148	2666.61	120	2666.61	221	2666.61	214	2666.61	214	2666.61	166
	2668.38	141	2667.44	135	2667.44	246	2667.44	220	2667.44	220	2667.44	176
	2669.21	136	2668.28	130	2668.28	250	2668.28	222	2668.28	222	2668.28	189
	2670.05	152	2669.11	144	2669.11	270	2669.11	228	2669.11	228	2669.11	186
	2670.88	150	2669.95	148	2669.95	268	2669.95	230	2669.95	230	2669.95	200
	2671.72	162	2670.78	161	2670.78	285	2670.78	249	2670.78	249	2670.78	181
	2672.55	152	2671.62	154	2671.62	292	2671.62	248	2671.62	248	2671.62	192
	2673.38	184	2672.45	162	2672.45	297	2672.45	266	2672.45	266	2672.45	207
	2674.22	199	2673.28	167	2673.28	330	2673.28	260	2673.28	260	2673.28	217
	2675.05	204	2674.12	160	2674.12	350	2674.12	280	2674.12	280	2674.12	225
	2675.88	220	2674.95	183	2674.95	366	2674.95	295	2674.95	295	2674.95	240
	2676.72	221	2675.78	197	2675.78	384	2675.78	302	2675.78	302	2675.78	249
	2677.55	246	2676.62	204	2676.62	416	2676.62	312	2676.62	312	2676.62	264
	2678.38	250	2677.45	217	2677.45	447	2677.45	312	2677.45	312	2677.45	264
	2679.22	274	2678.28	236	2678.28	506	2678.28	346	2678.28	346	2678.28	262
	2680.05	303	2679.12	247	2679.12	520	2679.12	340	2679.12	340	2679.12	304
	2680.88	326	2679.95	270	2679.95	548	2679.95	352	2679.95	352	2679.95	312
	2681.71	356	2680.78	272	2680.78	656	2680.78	374	2680.78	374	2680.78	346
	2682.55	397	2681.62	320	2681.62	682	2681.62	424	2681.62	424	2681.62	362
	2683.38	423	2682.45	322	2682.45	760	2682.45	449	2682.45	449	2682.45	383
	2684.21	418	2683.28	360	2683.28	850	2683.28	478	2683.28	478	2683.28	394
	2685.04	440	2684.12	404	2684.12	923	2684.12	498	2684.12	498	2684.12	442
	2685.87	464	2684.95	460	2684.95	1038	2684.95	524	2684.95	524	2684.95	452
	2686.71	495	2685.78	481	2685.78	1113	2685.78	535	2685.78	535	2685.78	460
	2687.54	485	2686.61	504	2686.61	1224	2686.61	545	2686.61	545	2686.61	492
	2688.37	504	2687.45	548	2687.45	1284	2687.45	534	2687.45	534	2687.45	520
	2689.2	503	2688.28	563	2688.28	1392	2688.28	567	2688.28	567	2688.28	516
	2690.03	501	2689.11	604	2689.11	1427	2689.11	552	2689.11	552	2689.11	570
	2690.87	482	2689.94	624	2689.94	1434	2689.94	580	2689.94	580	2689.94	536
	2691.7	467	2690.78	638	2690.78	1467	2690.78	573	2690.78	573	2690.78	556
	2692.53	428	2691.61	648	2691.61	1444	2691.61	557	2691.61	557	2691.61	534
	2693.36	405	2692.44	628	2692.44	1490	2692.44	539	2692.44	539	2692.44	559
	2694.19	402	2693.27	594	2693.27	1408	2693.27	511	2693.27	511	2693.27	519
	2695.02	380	2694.1	612	2694.1	1337	2694.1	511	2694.1	511	2694.1	516
	2695.85	346	2694.93	571	2694.93	1249	2694.93	478	2694.93	478	2694.93	496
	2696.68	338	2695.76	534	2695.76	1161	2695.76	418	2695.76	418	2695.76	458
	2697.51	309	2696.6	515	2696.6	1089	2696.6	447	2696.6	447	2696.6	440
	2698.35	300	2697.43	462	2697.43	953	2697.43	406	2697.43	406	2697.43	428
	2699.18	287	2698.26	425	2698.26	918	2698.26	410	2698.26	410	2698.26	411
	2700.01	261	2699.09	396	2699.09	814	2699.09	375	2699.09	375	2699.09	382
	2700.84	244	2699.92	393	2699.92	742	2699.92	376	2699.92	376	2699.92	382
	2701.67	233	2700.75	360	2700.75	685	2700.75	312	2700.75	312	2700.75	357
	2702.5	235	2701.58	316	2701.58	655	2701.58	345	2701.58	345	2701.58	329
	2703.33	197	2702.41	287	2702.41	585	2702.41	308	2702.41	308	2702.41	310
	2704.16	200	2703.25	276	2703.25	530	2703.25	313	2703.25	313	2703.25	297
	2704.99	200	2704.07	248	2704.07	500	2704.07	286	2704.07	286	2704.07	275
	2705.82	178	2704.91	258	2704.91	464	2704.91	290	2704.91	290	2704.91	267
	2706.65	180	2705.74	238	2705.74	422	2705.74	272	2705.74	272	2705.74	262
	2707.48	172	2706.57	202	2706.57	415	2706.57	256	2706.57	256	2706.57	234
	2708.31	159	2707.4	190	2707.4	390	2707.4	256	2707.4	256	2707.4	234
	2709.14	151	2708.23	194	2708.23	385	2708.23	251	2708.23	251	2708.23	226
	2709.97	156	2709.06	184	2709.06	362	2709.06	245	2709.06	245	2709.06	219
	2710.8	152	2709.89	189	2709.89	347	2709.89	243	2709.89	243	2709.89	192
	2711.63	138	2710.72	162	2710.72	298	2710.72	233	2710.72	233	2710.72	199
	2712.46	136	2711.55	162	2711.55	312	2711.55	226	2711.55	226	2711.55	194
	2713.29	134	2712.38	174	2712.38	307	2712.38	232	2712.38	232	2712.38	190
	2714.11	132	2713.21	161	2713.21	298	2713.21	220	2713.21	220	2713.21	188
	2714.94	130	2714.04	150	2714.04	275	2714.04	219	2714.04	219	2714.04	179
	2715.77	126	2714.87	154	2714.87	268	2714.87	232	2714.87	232	2714.87	172
	2716.6	136	2715.69	146	2715.69	264	2715.69	224	2715.69	224	2715.69	194
	2717.43	124	2716.52	142	2716.52	255	2716.52	190	2716.52	190	2716.52	173
	2718.26	129	2717.35	144	2717.35	252	2717.35	204	2717.35	204	2717.35	178
	2719.09	121	2718.18	131	2718.18	254	2718.18	204	2718.18	204	2718.18	162
	2719.92	124	2719.01	141	2719.01	240	2719.01	200	2719.01	200	2719.01	163
	2720.74	121	2719.84	130	2719.84	246	2719.84	202	2719.84	202	2719.84	158
	2721.57	124	2720.67	130	2720.67	233	2720.67	192	2720.67	192	2720.67	159
	2722.4	121	2721.5	129	2721.5	230	2721.5	212	2721.5	212	2721.5	152
	2723.23	130	2722.33	144	2722.33	226	2722.33	188	2722.33	188	2722.33	158
	2724.06	116	2723.15	131	2723.15	230	2723.15	192	2723.15	192	2723.15	161
	2724.89	112	2723.98	127	2723.98	221	2723.98	202	2723.98	202	2723.98	149
	2725.71	115	2724.81	132	2724.81	224	2724.81	197	2724.81	197	2724.81	152
	2726.54	108	2725.64	120	2725.64	218	2725.64	194	2725.64	194	2725.64	144
	2727.37	114	2726.47	123	2726.47	224	2726.47	195	2726.47	195	2726.47	151
	2728.2	110	2727.3	127	2727.3	219	2727.3	186	2727.3	186	2727.3	144
	2729.02	116	2728.12	127	2728.12	208	2728.12	190	2728.12	190	2728.12	138
	2729.85	116	2728.95	116	2728.95	210	2728.95	193	2728.95	193	2728.95	147
	2730.68	106	2729.78	122	2729.78	198	2729.78	199	2729.78	199	2729.78	150
	2731.51	116	2730.61	128	2730.61	200	2730.61	195	2730.61	195	2730.61	142
	2732.33	110	2731.44	124	2731.44	207	2731.44	176	2731.44	176	2731.44	152
	2733.16	103	2732.26	126	2732.26	208	2732.26	188	2732.26	188	2732.26	140
	2733.99	98	2733.09	126	2733.09	194	2733.09	189	2733.09	189	2733.09	138
	2734.81	110	2733.92	124	2733.92	196	2733.92	204	2733.92	204	2733.92	147
	2735.64	111	2734.75	111	2734.75	194	2734.75	180	2734.75	180	2734.75	146
	2736.47	118	2735.57	114	2735.57	192	2735.57	187	2735.57	187	2735.57	145
	2737.29	96	2736.4	110	2736.4	198	2736.4	188	2736.4	188	2736.4	146
	2738.12	112	2737.23	118	2737.23	188	2737.23	180	2737.23	180	2737.23	146
	2738.95	108	2738.05	117	2738.05	198	2738.05	196	2738.05	196	2738.05	147
	2739.77	110	2738.88	118	2738.88	183	2738.88	186	2738.88	186	2738.88	128
	2740.6	108	2739.71	112	2739.71	195	2739.71	195	2739.71	195	2739.71	137
	2741.43	99	2740.53	120	2740.53	193	2740.53	178	2740.53	178	2740.53	136
	2742.25	106	2741.36	110	2741.36	189	2741.36	189	2741.36	189	2741.36	129
	2743.08	100	2742.19	124	2742.19	188	2742.19	192	2742.19	192	2742.19	122
	2743.9	113	2743.01	125	2743.01	172	2743.01	187	2743.01	187	2743.01	133
	2744.73	97	2743.84	115	2743.84	188	2743.84	190	2743.84	190	2743.84	127
	2745.55	113	2744.67	104	2744.67	186	2744.67	189	2744.67	189	2744.67	129
	2746.38	98	2745.49	98	2745.49	190	2745.49	174	2745.49	174	2745.49	140
	2747.21	112	2746.32	114	2746.32	201	2746.32	180	2746.32	180	2746.32	144
	2748.03	102	2747.14	117	2747.14	189	2747.14	202	2747.14	202	2747.14	126
	2748.86	104	2747.97	113	2747.97	186	2747.97	184	2747.97	184	2747.97	127
	2749.68	94	2748.79	111	2748.79	180	2748.79	182	2748.79	182	2748.79	133
	2750.51	92	2749.62	102	2749.62	177	2749.62	183	2749.62	183	2749.62	137
	2751.33	111	2750.45	121	2750.45	179	2750.45	188	2750.45	188	2750.45	137
	2752.16	104	2751.27	102	2751.27	182	2751.27	176	2751.27	176	2751.27	125
	2752.98	100	2752.1	108	2752.1	178	2752.1	197	2752.1	197	2752.1	130
	2753.81	99	2752.92	119	2752.92	183	2752.92	171	2752.92	171	2752.92	130
	2754.63	92	2753.75	116	2753.75	185	2753.75	187	2753.75	187	2753.75	126
	2755.46	102	2754.57	104	2754.57	174	2754.57	175	2754.57	175	2754.57	127
	2756.28	100	2755.4	100	2755.4	172	2755.4	192	2755.4	192	2755.4	132
	2757.11	106	2756.22	117	2756.22	168	2756.22	179	2756.22	179	2756.22	133
	2757.93	103	2757.05	119	2757.05	177	2757.05	175	2757.05	175	2757.05	127
	2758.75	105	2757.87	110	2757.87	182	2757.87	182	2757.87	182	2757.87	126
	2759.58	101	2758.7	129	2758.7	174	2758.7	178	2758.7	178	2758.7	124
	2760.4	108	2759.52	114	2759.52	180	2759.52	179	2759.52	179	2759.52	130
	2761.23	100	2760.35	116	2760.35	179	2760.35	175	2760.35	175	2760.35	131
	2762.05	108	2761.17	110	2761.17	178	2761.17	180	2761.17	180	2761.17	138
	2762.87	100	2762	111	2762	170	2762	193	2762	193	2762	134
	2763.7	101	2762.82	114	2762.82	182	2762.82	182	2762.82	182	2762.82	132
	2764.52	110	2763.64	102	2763.64	167	2763.64	186	2763.64	186	2763.64	139
	2765.34	107	2764.47	108	2764.47	181	2764.47	188	2764.47	188	2764.47	124
	2766.17	110	2765.29	114	2765.29	173	2765.29	180	2765.29	180	2765.29	132
	2766.99	107	2766.12	111	2766.12	177	2766.12	173	2766.12	173	2766.12	127
	2767.81	106	2766.94	110	2766.94	171	2766.94	182	2766.94	182	2766.94	137
	2768.64	100	2767.76	113	2767.76	177	2767.76	174	2767.76	174	2767.76	130
	2769.46	94	2768.59	116	2768.59	176	2768.59	183	2768.59	183	2768.59	130
	2770.28	111	2769.41	111	2769.41	180	2769.41	181	2769.41	181	2769.41	137
	2771.11	94	2770.23	114	2770.23	166	2770.23	181	2770.23	181	2770.23	123
	2771.93	92	2771.06	104	2771.06	179	2771.06	176	2771.06	176	2771.06	135
	2772.75	97	2771.88	111	2771.88	167	2771.88	178	2771.88	178	2771.88	128
	2773.58	102	2772.7	102	2772.7	186	2772.7	186	2772.7	186	2772.7	131
	2774.4	108	2773.53	110	2773.53	166	2773.53	186	2773.53	186	2773.53	126
	2775.22	88	2774.35	102	2774.35	172	2774.35	187	2774.35	187	2774.35	123
	2776.04	106	2775.17	106	2775.17	170	2775.17	170	2775.17	170	2775.17	133
	2776.86	103	2776	113	2776	162	2776	166	2776	166	2776	128
	2777.69	105	2776.82	114	2776.82	184	2776.82	176	2776.82	176	2776.82	136
	2778.51	95	2777.64	117	2777.64	172	2777.64	178	2777.64	178	2777.64	128
	2779.33	104	2778.46	110	2778.46	179	2778.46	176	2778.46	176	2778.46	118
	2780.15	105	2779.29	92	2779.29	167	2779.29	179	2779.29	179	2779.29	119
	2780.97	108	2780.11	114	2780.11	157	2780.11	166	2780.11	166	2780.11	116
	2781.8	94	2780.93	112	2780.93	170	2780.93	176	2780.93	176	2780.93	124
	2782.62	104	2781.75	116	2781.75	177	2781.75	175	2781.75	175	2781.75	117
	2783.44	88	2782.57	116	2782.57	172	2782.57	189	2782.57	189	2782.57	124
	2784.26	101	2783.4	110	2783.4	164	2783.4	182	2783.4	182	2783.4	120
	2785.08	109	2784.22	106	2784.22	181	2784.22	179	2784.22	179	2784.22	125
	2785.9	100	2785.04	98	2785.04	174	2785.04	186	2785.04	186	2785.04	120
	2786.73	96	2785.86	107	2785.86	169	2785.86	174	2785.86	174	2785.86	128
	2787.55	100	2786.68	105	2786.68	170	2786.68	174	2786.68	174	2786.68	122
	2788.37	95	2787.51	103	2787.51	168	2787.51	181	2787.51	181	2787.51	124
	2789.19	102	2788.33	111	2788.33	157	2788.33	178	2788.33	178	2788.33	129
	2790.01	100	2789.15	112	2789.15	169	2789.15	169	2789.15	169	2789.15	121
	2790.83	107	2789.97	111	2789.97	169	2789.97	170	2789.97	170	2789.97	120
	2791.65	94	2790.79	115	2790.79	174	2790.79	187	2790.79	187	2790.79	126
	2792.47	102	2791.61	106	2791.61	172	2791.61	186	2791.61	186	2791.61	130
	2793.29	98	2792.43	100	2792.43	169	2792.43	178	2792.43	178	2792.43	118
	2794.11	109	2793.25	102	2793.25	159	2793.25	175	2793.25	175	2793.25	132
	2794.93	106	2794.07	114	2794.07	174	2794.07	181	2794.07	181	2794.07	132
	2795.75	97	2794.9	112	2794.9	168	2794.9	177	2794.9	177	2794.9	129
	2796.57	88	2795.72	114	2795.72	164	2795.72	182	2795.72	182	2795.72	133
	2797.39	107	2796.54	114	2796.54	173	2796.54	175	2796.54	175	2796.54	136
	2798.21	107	2797.36	105	2797.36	174	2797.36	177	2797.36	177	2797.36	122
	2799.03	104	2798.18	108	2798.18	171	2798.18	178	2798.18	178	2798.18	125
	2799.85	104	2799	96	2799	166	2799	170	2799	170	2799	129
	2800.67	100	2799.82	106	2799.82	166	2799.82	188	2799.82	188	2799.82	118
