# Supplementary material for: Electronic origin of reorganization energy in interfacial electron transfer
Source: Nature. 2026 Apr 22;653(8113):98–103. doi: 10.1038/s41586-026-10311-2 (PMC13149326; doi:10.1038/s41586-026-10311-2)
Supplement: Supplementary file 9 — Source Data Extended Data Fig. 7 [file 41586_2026_10311_MOESM9_ESM.xlsx]

## Sheet: Left_2D map data
		x (um)	y (um)	G peak shift (cm-1)
		-6.62463	-3.05216	1588.55
		-3.65879	-3.05216	1587.88
		-0.69295	-3.05216	1591.45
		2.27289	-3.05216	1591.24
		-6.62463	-0.06467	1585.89
		-3.65879	-0.06467	1586.58
		-0.69295	-0.06467	1590.64
		2.27289	-0.06467	1582.01
		-6.62463	2.92282	1587.1
		-3.65879	2.92282	1590.79
		-0.69295	2.92282	1585.71
		2.27289	2.92282	1581.72
		-6.62463	-6.03965	1584.15
		-3.65879	-6.03965	1588.13
		-0.69295	-6.03965	1591.05
		2.27289	-6.03965	1591.31

## Sheet: Right_Gpeak spectra_absolute in
		Note: these are absolute values. They were normalized before plotting for a better comparision
		Raman shift (cm-1)	MLG/hBN_raw	Raman shift (cm-1)	MLG/hBN_fitted	Raman shift (cm-1)	MLG/air/RuCl3_raw	Raman shift (cm-1)	MLG/air/RuCl3_fitted	Raman shift (cm-1)	MLG/hBN/RuCl3_raw	Raman shift (cm-1)	MLG/hBN/RuCl3_fitted
		1500.24	361	1500.24	400.176	1500.24	99	1500.24	103.779	1500.24	83	1500.24	91.2322
		1501.21	386	1501.21	400.229	1501.21	95	1501.21	103.795	1501.21	91	1501.21	91.2427
		1502.17	399	1502.17	400.283	1502.17	94	1502.17	103.811	1502.17	90	1502.17	91.2534
		1503.13	394	1502.34	400.293	1503.13	101	1503.13	103.827	1503.13	88	1503.13	91.2645
		1504.09	405	1502.49	400.301	1504.09	96	1504.09	103.845	1504.09	87	1504.09	91.2759
		1505.06	402	1502.64	400.31	1505.06	100	1505.06	103.863	1505.06	91	1505.06	91.2879
		1506.02	384	1502.79	400.319	1506.02	96	1506.02	103.881	1506.02	78	1506.02	91.3001
		1506.98	385	1502.94	400.328	1506.98	96	1506.98	103.9	1506.98	85	1506.98	91.3128
		1507.94	373	1503.09	400.337	1507.94	105	1507.94	103.92	1507.94	89	1507.94	91.3259
		1508.91	404	1503.13	400.339	1508.91	101	1508.91	103.941	1508.91	72	1508.91	91.3396
		1509.87	388	1503.24	400.346	1509.87	109	1509.87	103.963	1509.87	90	1509.87	91.3537
		1510.83	398	1503.39	400.355	1510.83	104	1510.83	103.985	1510.83	91	1510.83	91.3683
		1511.79	380	1503.54	400.364	1511.79	100	1511.79	104.008	1511.79	100	1511.79	91.3834
		1512.75	397	1503.69	400.373	1512.75	102	1512.75	104.032	1512.75	90	1512.75	91.3991
		1513.71	399	1503.84	400.382	1513.71	104	1513.71	104.057	1513.71	91	1513.71	91.4153
		1514.68	392	1503.99	400.391	1514.68	114	1514.68	104.084	1514.68	93	1514.68	91.4324
		1515.64	391	1504.09	400.398	1515.64	98	1514.79	104.087	1515.64	85	1515.64	91.45
		1516.6	373	1504.14	400.401	1516.6	108	1514.94	104.091	1516.6	93	1516.6	91.4682
		1517.56	383	1504.29	400.41	1517.56	102	1515.09	104.095	1517.56	92	1517.56	91.4872
		1518.52	372	1504.44	400.419	1518.52	102	1515.24	104.099	1518.52	88	1518.52	91.5069
		1519.48	375	1504.59	400.429	1519.48	94	1515.39	104.104	1519.48	92	1519.48	91.5274
		1520.44	371	1504.74	400.438	1520.44	111	1515.54	104.108	1520.44	84	1520.44	91.5488
		1521.4	372	1504.89	400.448	1521.4	103	1515.64	104.111	1521.4	84	1520.49	91.5499
		1522.36	392	1505.04	400.457	1522.36	99	1515.69	104.112	1522.36	92	1520.64	91.5533
		1523.32	387	1505.06	400.459	1523.32	101	1515.84	104.117	1523.32	88	1520.79	91.5568
		1524.28	388	1505.19	400.467	1524.28	92	1515.99	104.121	1524.28	80	1520.94	91.5602
		1525.24	403	1505.34	400.477	1525.24	100	1516.14	104.126	1525.24	97	1521.09	91.5637
		1526.2	405	1505.49	400.486	1526.2	110	1516.29	104.13	1526.2	88	1521.24	91.5672
		1527.16	401	1505.64	400.496	1527.16	113	1516.44	104.134	1527.16	93	1521.39	91.5708
		1528.12	421	1505.79	400.506	1528.12	95	1516.59	104.139	1528.12	95	1521.4	91.5711
		1529.08	389	1505.94	400.516	1529.08	104	1516.6	104.139	1529.08	86	1521.54	91.5743
		1530.04	407	1506.02	400.521	1530.04	104	1516.74	104.144	1530.04	94	1521.69	91.5779
		1531	407	1506.09	400.526	1531	105	1516.89	104.148	1531	92	1521.84	91.5815
		1531.96	374	1506.24	400.536	1531.96	116	1517.04	104.153	1531.96	90	1521.99	91.5852
		1532.92	392	1506.39	400.546	1532.92	113	1517.19	104.157	1532.92	92	1522.14	91.5888
		1533.88	396	1506.54	400.556	1533.88	108	1517.34	104.162	1533.88	88	1522.29	91.5925
		1534.84	395	1506.69	400.566	1534.84	107	1517.49	104.167	1534.84	96	1522.36	91.5943
		1535.8	389	1506.84	400.577	1535.8	98	1517.56	104.169	1535.8	93	1522.44	91.5962
		1536.76	381	1506.98	400.586	1536.76	115	1517.64	104.171	1536.76	86	1522.59	91.5999
		1537.72	386	1506.99	400.587	1537.72	102	1517.79	104.176	1537.72	90	1522.74	91.6037
		1538.67	397	1507.14	400.597	1538.67	112	1517.94	104.181	1538.67	92	1522.89	91.6075
		1539.63	408	1507.29	400.608	1539.63	104	1518.09	104.186	1539.63	84	1523.04	91.6113
		1540.59	387	1507.44	400.618	1540.59	112	1518.24	104.191	1540.59	90	1523.19	91.6151
		1541.55	409	1507.59	400.629	1541.55	110	1518.39	104.195	1541.55	89	1523.32	91.6185
		1542.51	428	1507.74	400.64	1542.51	108	1518.52	104.2	1542.51	84	1523.34	91.619
		1543.47	420	1507.89	400.65	1543.47	114	1518.54	104.2	1543.47	88	1523.49	91.6228
		1544.42	396	1507.94	400.654	1544.42	99	1518.69	104.205	1544.42	100	1523.64	91.6268
		1545.38	414	1508.04	400.661	1545.38	122	1518.84	104.21	1545.38	104	1523.79	91.6307
		1546.34	432	1508.19	400.672	1546.34	114	1518.99	104.215	1546.34	92	1523.94	91.6346
		1547.3	404	1508.34	400.683	1547.3	110	1519.14	104.22	1547.3	92	1524.09	91.6386
		1548.25	409	1508.49	400.694	1548.25	98	1519.29	104.225	1548.25	100	1524.24	91.6427
		1549.21	428	1508.64	400.705	1549.21	114	1519.44	104.231	1549.21	86	1524.28	91.6438
		1550.17	429	1508.79	400.716	1550.17	114	1519.48	104.232	1550.17	88	1524.39	91.6467
		1551.13	422	1508.91	400.725	1551.13	114	1519.59	104.236	1551.13	92	1524.54	91.6508
		1552.08	435	1508.94	400.727	1552.08	104	1519.74	104.241	1552.08	96	1524.69	91.6549
		1553.04	432	1509.09	400.738	1553.04	104	1519.89	104.246	1553.04	82	1524.84	91.659
		1554	400	1509.24	400.75	1554	112	1520.04	104.251	1554	106	1524.99	91.6631
		1554.95	395	1509.39	400.761	1554.95	106	1520.19	104.257	1554.95	96	1525.14	91.6673
		1555.91	409	1509.54	400.772	1555.91	109	1520.34	104.262	1555.91	93	1525.24	91.6702
		1556.87	420	1509.69	400.784	1556.87	122	1520.44	104.266	1556.87	101	1525.29	91.6715
		1557.82	424	1509.84	400.795	1557.82	106	1520.49	104.267	1557.82	92	1525.44	91.6758
		1558.78	417	1509.87	400.798	1558.78	117	1520.64	104.273	1558.78	88	1525.59	91.68
		1559.73	425	1509.99	400.807	1559.73	110	1520.79	104.278	1559.73	93	1525.74	91.6843
		1560.69	437	1510.14	400.819	1560.69	115	1520.94	104.284	1560.69	101	1525.89	91.6887
		1561.65	424	1510.29	400.831	1561.65	115	1521.09	104.289	1561.65	86	1526.04	91.693
		1562.6	432	1510.44	400.843	1562.6	114	1521.24	104.295	1562.6	97	1526.19	91.6974
		1563.56	441	1510.59	400.854	1563.56	116	1521.39	104.3	1563.56	100	1526.2	91.6978
		1564.51	457	1510.74	400.866	1564.51	110	1521.4	104.301	1564.51	102	1526.34	91.7018
		1565.47	442	1510.83	400.874	1565.47	124	1521.54	104.306	1565.47	106	1526.49	91.7063
		1566.43	460	1510.89	400.879	1566.43	121	1521.69	104.312	1566.43	100	1526.64	91.7108
		1567.38	435	1511.04	400.891	1567.38	112	1521.84	104.317	1567.38	96	1526.79	91.7153
		1568.34	458	1511.19	400.903	1568.34	114	1521.99	104.323	1568.34	100	1526.94	91.7198
		1569.29	480	1511.34	400.915	1569.29	130	1522.14	104.329	1569.29	104	1527.09	91.7244
		1570.25	488	1511.49	400.928	1570.25	116	1522.29	104.335	1570.25	110	1527.16	91.7266
		1571.2	467	1511.64	400.94	1571.2	131	1522.36	104.338	1571.2	102	1527.24	91.729
		1572.16	492	1511.79	400.953	1572.16	120	1522.44	104.341	1572.16	100	1527.39	91.7336
		1573.11	501	1511.79	400.953	1573.11	108	1522.59	104.347	1573.11	105	1527.54	91.7383
		1574.06	499	1511.94	400.965	1574.06	136	1522.74	104.353	1574.06	107	1527.69	91.743
		1575.02	527	1512.09	400.978	1575.02	134	1522.89	104.359	1575.02	119	1527.84	91.7478
		1575.97	551	1512.24	400.991	1575.97	148	1523.04	104.365	1575.97	109	1527.99	91.7525
		1576.93	573	1512.39	401.004	1576.93	156	1523.19	104.371	1576.93	119	1528.12	91.7568
		1577.88	580	1512.54	401.017	1577.88	170	1523.32	104.376	1577.88	112	1528.14	91.7574
		1578.84	586	1512.69	401.03	1578.84	181	1523.34	104.377	1578.84	117	1528.29	91.7622
		1579.79	656	1512.75	401.035	1579.79	196	1523.49	104.383	1579.79	124	1528.44	91.7671
		1580.74	649	1512.84	401.043	1580.74	215	1523.64	104.389	1580.74	124	1528.59	91.772
		1581.7	662	1512.99	401.056	1581.7	228	1523.79	104.396	1581.7	123	1528.74	91.7769
		1582.65	676	1513.14	401.069	1582.65	251	1523.94	104.402	1582.65	134	1528.89	91.7819
		1583.6	681	1513.29	401.083	1583.6	268	1524.09	104.408	1583.6	125	1529.04	91.787
		1584.56	670	1513.44	401.096	1584.56	265	1524.24	104.415	1584.56	120	1529.08	91.7884
		1585.51	618	1513.59	401.11	1585.51	274	1524.28	104.417	1585.51	138	1529.19	91.792
		1586.46	602	1513.71	401.121	1586.46	266	1524.39	104.421	1586.46	144	1529.34	91.7971
		1587.42	589	1513.74	401.123	1587.42	248	1524.54	104.428	1587.42	172	1529.49	91.8023
		1588.37	545	1513.89	401.137	1588.37	203	1524.69	104.434	1588.37	182	1529.64	91.8074
		1589.32	529	1514.04	401.151	1589.32	198	1524.84	104.441	1589.32	196	1529.79	91.8126
		1590.27	520	1514.19	401.165	1590.27	180	1524.99	104.448	1590.27	192	1529.94	91.8179
		1591.23	526	1514.34	401.178	1591.23	163	1525.14	104.454	1591.23	184	1530.04	91.8216
		1592.18	489	1514.49	401.193	1592.18	176	1525.24	104.459	1592.18	137	1530.09	91.8232
		1593.13	493	1514.64	401.207	1593.13	140	1525.29	104.461	1593.13	135	1530.24	91.8285
		1594.08	484	1514.68	401.211	1594.08	162	1525.44	104.468	1594.08	124	1530.39	91.8339
		1595.04	463	1514.79	401.221	1595.04	139	1525.59	104.475	1595.04	106	1530.54	91.8393
		1595.99	467	1514.94	401.235	1595.99	134	1525.74	104.482	1595.99	110	1530.69	91.8447
		1596.94	465	1515.09	401.25	1596.94	140	1525.89	104.489	1596.94	115	1530.84	91.8502
		1597.89	462	1515.24	401.264	1597.89	132	1526.04	104.496	1597.89	110	1530.99	91.8558
		1598.84	453	1515.39	401.279	1598.84	136	1526.19	104.503	1598.84	96	1531	91.8563
		1599.79	444	1515.54	401.294	1599.79	130	1526.2	104.503	1599.79	107	1531.14	91.8613
		1600.75	455	1515.64	401.304	1600.75	122	1526.34	104.51	1600.75	107	1531.29	91.8669
		1601.7	435	1515.69	401.308	1601.7	121	1526.49	104.517	1601.7	95	1531.44	91.8726
		1602.65	431	1515.84	401.323	1602.65	123	1526.64	104.524	1602.65	104	1531.59	91.8783
		1603.6	443	1515.99	401.338	1603.6	124	1526.79	104.532	1603.6	94	1531.74	91.884
		1604.55	444	1516.14	401.354	1604.55	122	1526.94	104.539	1604.55	103	1531.89	91.8898
		1605.5	418	1516.29	401.369	1605.5	121	1527.09	104.546	1605.5	103	1531.96	91.8927
		1606.45	422	1516.44	401.384	1606.45	112	1527.16	104.55	1606.45	100	1532.04	91.8957
		1607.4	414	1516.59	401.4	1607.4	107	1527.24	104.554	1607.4	98	1532.19	91.9015
		1608.35	420	1516.6	401.401	1608.35	107	1527.39	104.561	1608.35	88	1532.34	91.9075
		1609.3	419	1516.74	401.415	1609.3	110	1527.54	104.569	1609.3	88	1532.49	91.9134
		1610.25	421	1516.89	401.431	1610.25	108	1527.69	104.576	1610.25	105	1532.64	91.9194
		1611.2	416	1517.04	401.446	1611.2	98	1527.84	104.584	1611.2	102	1532.79	91.9255
		1612.15	422	1517.19	401.462	1612.15	104	1527.99	104.592	1612.15	95	1532.92	91.931
		1613.1	404	1517.34	401.478	1613.1	118	1528.12	104.599	1613.1	99	1532.94	91.9316
		1614.05	413	1517.49	401.494	1614.05	106	1528.14	104.6	1614.05	91	1533.09	91.9378
		1615	425	1517.56	401.502	1615	109	1528.29	104.608	1615	94	1533.24	91.944
		1615.95	415	1517.64	401.51	1615.95	110	1528.44	104.616	1615.95	92	1533.39	91.9502
		1616.9	420	1517.79	401.527	1616.9	120	1528.59	104.624	1616.9	92	1533.54	91.9565
		1617.85	416	1517.94	401.543	1617.85	110	1528.74	104.632	1617.85	94	1533.69	91.9629
		1618.8	432	1518.09	401.56	1618.8	103	1528.89	104.64	1618.8	102	1533.84	91.9693
		1619.75	435	1518.24	401.576	1619.75	101	1529.04	104.648	1619.75	98	1533.88	91.9712
		1620.7	421	1518.39	401.593	1620.7	111	1529.08	104.65	1620.7	90	1533.99	91.9757
		1621.65	422	1518.52	401.608	1621.65	112	1529.19	104.656	1621.65	96	1534.14	91.9822
		1622.6	415	1518.54	401.61	1622.6	108	1529.34	104.665	1622.6	98	1534.29	91.9888
		1623.55	417	1518.69	401.627	1623.55	102	1529.49	104.673	1623.55	101	1534.44	91.9954
		1624.49	410	1518.84	401.644	1624.49	99	1529.64	104.681	1624.49	78	1534.59	92.0021
		1625.44	395	1518.99	401.661	1625.44	110	1529.79	104.69	1625.44	91	1534.74	92.0088
		1626.39	416	1519.14	401.678	1626.39	99	1529.94	104.699	1626.39	103	1534.84	92.0135
		1627.34	419	1519.29	401.696	1627.34	109	1530.04	104.705	1627.34	93	1534.89	92.0155
		1628.29	397	1519.44	401.713	1628.29	109	1530.09	104.707	1628.29	92	1535.04	92.0224
		1629.24	420	1519.48	401.718	1629.24	108	1530.24	104.716	1629.24	96	1535.19	92.0292
		1630.18	398	1519.59	401.731	1630.18	92	1530.39	104.725	1630.18	89	1535.34	92.0362
		1631.13	425	1519.74	401.749	1631.13	100	1530.54	104.734	1631.13	99	1535.49	92.0432
		1632.08	420	1519.89	401.767	1632.08	104	1530.69	104.743	1632.08	90	1535.64	92.0502
		1633.03	399	1520.04	401.785	1633.03	107	1530.84	104.752	1633.03	108	1535.79	92.0573
		1633.98	413	1520.19	401.803	1633.98	106	1530.99	104.761	1633.98	90	1535.8	92.058
		1634.92	417	1520.34	401.822	1634.92	90	1531	104.762	1634.92	94	1535.94	92.0645
		1635.87	414	1520.44	401.834	1635.87	108	1531.14	104.77	1635.87	97	1536.09	92.0717
		1636.82	418	1520.49	401.84	1636.82	104	1531.29	104.779	1636.82	91	1536.24	92.079
		1637.77	426	1520.64	401.859	1637.77	101	1531.44	104.789	1637.77	96	1536.39	92.0863
		1638.71	410	1520.79	401.877	1638.71	101	1531.59	104.798	1638.71	90	1536.54	92.0937
		1639.66	409	1520.94	401.896	1639.66	104	1531.74	104.807	1639.66	101	1536.69	92.1012
		1640.61	419	1521.09	401.915	1640.61	104	1531.89	104.817	1640.61	98	1536.76	92.1049
		1641.55	406	1521.24	401.934	1641.55	107	1531.96	104.822	1641.55	99	1536.84	92.1087
		1642.5	410	1521.39	401.954	1642.5	103	1532.04	104.827	1642.5	96	1536.99	92.1163
		1643.45	423	1521.4	401.955	1643.45	111	1532.19	104.836	1643.45	104	1537.14	92.124
		1644.39	396	1521.54	401.973	1644.39	100	1532.34	104.846	1644.39	89	1537.29	92.1317
		1645.34	411	1521.69	401.992	1645.34	102	1532.49	104.856	1645.34	101	1537.44	92.1395
		1646.28	407	1521.84	402.012	1646.28	106	1532.64	104.866	1646.28	84	1537.59	92.1473
		1647.23	402	1521.99	402.032	1647.23	99	1532.79	104.876	1647.23	92	1537.72	92.1544
		1648.18	428	1522.14	402.052	1648.18	98	1532.92	104.885	1648.18	91	1537.73	92.1552
		1649.12	403	1522.29	402.072	1649.12	107	1532.94	104.886	1649.12	93	1537.88	92.1632
		1650.07	411.5	1522.36	402.082	1650.07	107.5	1533.09	104.897	1650.07	99	1538.03	92.1713
				1522.44	402.092			1533.24	104.907			1538.18	92.1794
				1522.59	402.113			1533.39	104.917			1538.33	92.1876
				1522.74	402.133			1533.54	104.928			1538.48	92.1958
				1522.89	402.154			1533.69	104.938			1538.63	92.2041
				1523.04	402.175			1533.84	104.949			1538.67	92.2061
				1523.19	402.196			1533.88	104.952			1538.78	92.2125
				1523.32	402.215			1533.99	104.96			1538.93	92.221
				1523.34	402.217			1534.14	104.971			1539.08	92.2296
				1523.49	402.238			1534.29	104.982			1539.23	92.2382
				1523.64	402.26			1534.44	104.993			1539.38	92.2469
				1523.79	402.282			1534.59	105.004			1539.53	92.2557
				1523.94	402.303			1534.74	105.015			1539.63	92.2613
				1524.09	402.325			1534.84	105.023			1539.68	92.2645
				1524.24	402.348			1534.89	105.027			1539.83	92.2734
				1524.28	402.354			1535.04	105.038			1539.98	92.2824
				1524.39	402.37			1535.19	105.05			1540.13	92.2915
				1524.54	402.392			1535.34	105.061			1540.28	92.3007
				1524.69	402.415			1535.49	105.073			1540.43	92.3099
				1524.84	402.438			1535.64	105.085			1540.58	92.3193
				1524.99	402.461			1535.79	105.097			1540.59	92.3196
				1525.14	402.484			1535.8	105.098			1540.73	92.3287
				1525.24	402.5			1535.94	105.109			1540.88	92.3382
				1525.29	402.507			1536.09	105.122			1541.03	92.3478
				1525.44	402.531			1536.24	105.134			1541.18	92.3575
				1525.59	402.555			1536.39	105.146			1541.33	92.3672
				1525.74	402.579			1536.54	105.159			1541.48	92.3771
				1525.89	402.603			1536.69	105.172			1541.55	92.3814
				1526.04	402.627			1536.76	105.178			1541.63	92.387
				1526.19	402.652			1536.84	105.184			1541.78	92.397
				1526.2	402.654			1536.99	105.197			1541.93	92.4071
				1526.34	402.676			1537.14	105.21			1542.08	92.4174
				1526.49	402.701			1537.29	105.223			1542.23	92.4277
				1526.64	402.726			1537.44	105.237			1542.38	92.4381
				1526.79	402.751			1537.59	105.25			1542.51	92.4469
				1526.94	402.777			1537.72	105.262			1542.53	92.4486
				1527.09	402.802			1537.73	105.264			1542.68	92.4592
				1527.16	402.815			1537.88	105.277			1542.83	92.4699
				1527.24	402.828			1538.03	105.291			1542.98	92.4807
				1527.39	402.854			1538.18	105.305			1543.13	92.4916
				1527.54	402.881			1538.33	105.319			1543.28	92.5026
				1527.69	402.907			1538.48	105.333			1543.43	92.5137
				1527.84	402.934			1538.63	105.348			1543.47	92.5163
				1527.99	402.961			1538.67	105.351			1543.58	92.5249
				1528.12	402.985			1538.78	105.362			1543.73	92.5362
				1528.14	402.988			1538.93	105.377			1543.88	92.5476
				1528.29	403.015			1539.08	105.391			1544.03	92.5592
				1528.44	403.043			1539.23	105.406			1544.18	92.5708
				1528.59	403.071			1539.38	105.421			1544.33	92.5826
				1528.74	403.099			1539.53	105.436			1544.42	92.5894
				1528.89	403.127			1539.63	105.446			1544.48	92.5944
				1529.04	403.155			1539.68	105.452			1544.63	92.6064
				1529.08	403.164			1539.83	105.467			1544.78	92.6185
				1529.19	403.184			1539.98	105.483			1544.93	92.6308
				1529.34	403.213			1540.13	105.499			1545.08	92.6431
				1529.49	403.242			1540.28	105.515			1545.23	92.6556
				1529.64	403.272			1540.43	105.531			1545.38	92.6678
				1529.79	403.301			1540.58	105.547			1545.38	92.6682
				1529.94	403.331			1540.59	105.547			1545.53	92.6809
				1530.04	403.352			1540.73	105.563			1545.68	92.6937
				1530.09	403.361			1540.88	105.58			1545.83	92.7067
				1530.24	403.392			1541.03	105.597			1545.98	92.7197
				1530.39	403.422			1541.18	105.614			1546.13	92.733
				1530.54	403.453			1541.33	105.631			1546.28	92.7463
				1530.69	403.485			1541.48	105.648			1546.34	92.7514
				1530.84	403.516			1541.55	105.656			1546.43	92.7598
				1530.99	403.548			1541.63	105.665			1546.58	92.7734
				1531	403.551			1541.78	105.683			1546.73	92.7872
				1531.14	403.58			1541.93	105.701			1546.88	92.8011
				1531.29	403.612			1542.08	105.719			1547.03	92.8152
				1531.44	403.645			1542.23	105.737			1547.18	92.8294
				1531.59	403.677			1542.38	105.755			1547.3	92.8405
				1531.74	403.711			1542.51	105.771			1547.33	92.8437
				1531.89	403.744			1542.53	105.774			1547.48	92.8582
				1531.96	403.761			1542.68	105.793			1547.63	92.8728
				1532.04	403.778			1542.83	105.812			1547.78	92.8876
				1532.19	403.812			1542.98	105.831			1547.93	92.9025
				1532.34	403.846			1543.13	105.85			1548.08	92.9176
				1532.49	403.88			1543.28	105.87			1548.23	92.9329
				1532.64	403.915			1543.43	105.889			1548.25	92.9346
				1532.79	403.951			1543.47	105.894			1548.38	92.9483
				1532.92	403.982			1543.58	105.909			1548.53	92.9639
				1532.94	403.986			1543.73	105.93			1548.68	92.9796
				1533.09	404.022			1543.88	105.95			1548.83	92.9955
				1533.24	404.058			1544.03	105.971			1548.98	93.0116
				1533.39	404.094			1544.18	105.991			1549.13	93.0278
				1533.54	404.131			1544.33	106.013			1549.21	93.0362
				1533.69	404.168			1544.42	106.025			1549.28	93.0443
				1533.84	404.206			1544.48	106.034			1549.43	93.0609
				1533.88	404.217			1544.63	106.055			1549.58	93.0776
				1533.99	404.243			1544.78	106.077			1549.73	93.0946
				1534.14	404.282			1544.93	106.099			1549.88	93.1117
				1534.29	404.32			1545.08	106.121			1550.03	93.1291
				1534.44	404.359			1545.23	106.144			1550.17	93.145
				1534.59	404.398			1545.38	106.166			1550.18	93.1466
				1534.74	404.437			1545.38	106.167			1550.33	93.1643
				1534.84	404.465			1545.53	106.19			1550.48	93.1822
				1534.89	404.477			1545.68	106.213			1550.63	93.2003
				1535.04	404.518			1545.83	106.237			1550.78	93.2186
				1535.19	404.558			1545.98	106.26			1550.93	93.2372
				1535.34	404.599			1546.13	106.285			1551.08	93.2559
				1535.49	404.64			1546.28	106.309			1551.13	93.2618
				1535.64	404.682			1546.34	106.318			1551.23	93.2748
				1535.79	404.724			1546.43	106.334			1551.38	93.294
				1535.8	404.728			1546.58	106.358			1551.53	93.3133
				1535.94	404.767			1546.73	106.384			1551.68	93.3329
				1536.09	404.81			1546.88	106.409			1551.83	93.3527
				1536.24	404.853			1547.03	106.435			1551.98	93.3727
				1536.39	404.897			1547.18	106.461			1552.08	93.3858
				1536.54	404.941			1547.3	106.481			1552.13	93.393
				1536.69	404.986			1547.33	106.487			1552.28	93.4135
				1536.76	405.008			1547.48	106.514			1552.43	93.4342
				1536.84	405.031			1547.63	106.541			1552.58	93.4552
				1536.99	405.076			1547.78	106.569			1552.73	93.4764
				1537.14	405.122			1547.93	106.596			1552.88	93.4979
				1537.29	405.168			1548.08	106.624			1553.03	93.5196
				1537.44	405.215			1548.23	106.653			1553.04	93.5206
				1537.59	405.262			1548.25	106.656			1553.18	93.5415
				1537.72	405.305			1548.38	106.681			1553.33	93.5638
				1537.73	405.31			1548.53	106.71			1553.48	93.5863
				1537.88	405.358			1548.68	106.74			1553.63	93.609
				1538.03	405.406			1548.83	106.769			1553.78	93.632
				1538.18	405.455			1548.98	106.799			1553.93	93.6554
				1538.33	405.505			1549.13	106.83			1554	93.6659
				1538.48	405.555			1549.21	106.846			1554.08	93.6789
				1538.63	405.605			1549.28	106.861			1554.23	93.7028
				1538.67	405.617			1549.43	106.892			1554.38	93.727
				1538.78	405.656			1549.58	106.924			1554.53	93.7514
				1538.93	405.708			1549.73	106.956			1554.68	93.7762
				1539.08	405.76			1549.88	106.988			1554.83	93.8013
				1539.23	405.812			1550.03	107.021			1554.95	93.8211
				1539.38	405.866			1550.17	107.051			1554.98	93.8266
				1539.53	405.919			1550.18	107.054			1555.13	93.8523
				1539.63	405.954			1550.33	107.088			1555.28	93.8783
				1539.68	405.973			1550.48	107.122			1555.43	93.9046
				1539.83	406.028			1550.63	107.156			1555.58	93.9313
				1539.98	406.083			1550.78	107.191			1555.73	93.9583
				1540.13	406.139			1550.93	107.227			1555.88	93.9856
				1540.28	406.195			1551.08	107.263			1555.91	93.9906
				1540.43	406.252			1551.13	107.274			1556.03	94.0133
				1540.58	406.31			1551.23	107.299			1556.18	94.0413
				1540.59	406.312			1551.38	107.336			1556.33	94.0697
				1540.73	406.368			1551.53	107.373			1556.48	94.0984
				1540.88	406.427			1551.68	107.411			1556.63	94.1275
				1541.03	406.486			1551.83	107.449			1556.78	94.157
				1541.18	406.546			1551.98	107.488			1556.87	94.1744
				1541.33	406.607			1552.08	107.513			1556.93	94.1869
				1541.48	406.668			1552.13	107.527			1557.08	94.2172
				1541.55	406.695			1552.28	107.567			1557.23	94.2478
				1541.63	406.73			1552.43	107.607			1557.38	94.2789
				1541.78	406.792			1552.58	107.648			1557.53	94.3104
				1541.93	406.856			1552.73	107.69			1557.68	94.3422
				1542.08	406.92			1552.88	107.732			1557.82	94.3719
				1542.23	406.984			1553.03	107.775			1557.83	94.3746
				1542.38	407.049			1553.04	107.777			1557.98	94.4073
				1542.51	407.104			1553.18	107.818			1558.13	94.4405
				1542.53	407.115			1553.33	107.862			1558.28	94.4741
				1542.68	407.182			1553.48	107.906			1558.43	94.5082
				1542.83	407.249			1553.63	107.951			1558.58	94.5427
				1542.98	407.317			1553.78	107.997			1558.73	94.5777
				1543.13	407.386			1553.93	108.043			1558.78	94.589
				1543.28	407.456			1554	108.064			1558.88	94.6132
				1543.43	407.526			1554.08	108.09			1559.03	94.6492
				1543.47	407.543			1554.23	108.137			1559.18	94.6857
				1543.58	407.597			1554.38	108.186			1559.33	94.7226
				1543.73	407.669			1554.53	108.235			1559.48	94.7601
				1543.88	407.742			1554.68	108.284			1559.63	94.7982
				1544.03	407.815			1554.83	108.335			1559.73	94.8233
				1544.18	407.89			1554.95	108.375			1559.78	94.8367
				1544.33	407.965			1554.98	108.386			1559.93	94.8758
				1544.42	408.008			1555.13	108.438			1560.08	94.9154
				1544.48	408.041			1555.28	108.49			1560.23	94.9556
				1544.63	408.118			1555.43	108.544			1560.38	94.9964
				1544.78	408.196			1555.58	108.598			1560.53	95.0378
				1544.93	408.274			1555.73	108.653			1560.68	95.0797
				1545.08	408.354			1555.88	108.709			1560.69	95.082
				1545.23	408.434			1555.91	108.719			1560.83	95.1223
				1545.38	408.514			1556.03	108.766			1560.98	95.1655
				1545.38	408.516			1556.18	108.823			1561.13	95.2093
				1545.53	408.598			1556.33	108.882			1561.28	95.2538
				1545.68	408.681			1556.48	108.941			1561.43	95.2989
				1545.83	408.765			1556.63	109.001			1561.58	95.3447
				1545.98	408.851			1556.78	109.062			1561.65	95.3657
				1546.13	408.937			1556.87	109.098			1561.73	95.3911
				1546.28	409.024			1556.93	109.124			1561.88	95.4383
				1546.34	409.057			1557.08	109.187			1562.03	95.4861
				1546.43	409.112			1557.23	109.251			1562.18	95.5347
				1546.58	409.202			1557.38	109.316			1562.33	95.584
				1546.73	409.292			1557.53	109.382			1562.48	95.634
				1546.88	409.383			1557.68	109.449			1562.6	95.6741
				1547.03	409.476			1557.82	109.512			1562.63	95.6848
				1547.18	409.57			1557.83	109.517			1562.78	95.7364
				1547.3	409.643			1557.98	109.587			1562.93	95.7888
				1547.33	409.664			1558.13	109.657			1563.08	95.842
				1547.48	409.76			1558.28	109.729			1563.23	95.896
				1547.63	409.857			1558.43	109.801			1563.38	95.9509
				1547.78	409.955			1558.58	109.875			1563.53	96.0066
				1547.93	410.055			1558.73	109.95			1563.56	96.0173
				1548.08	410.156			1558.78	109.974			1563.68	96.0632
				1548.23	410.257			1558.88	110.026			1563.83	96.1207
				1548.25	410.269			1559.03	110.104			1563.98	96.1791
				1548.38	410.361			1559.18	110.183			1564.13	96.2384
				1548.53	410.465			1559.33	110.263			1564.28	96.2987
				1548.68	410.571			1559.48	110.344			1564.43	96.36
				1548.83	410.678			1559.63	110.427			1564.51	96.3925
				1548.98	410.786			1559.73	110.482			1564.58	96.4222
				1549.13	410.896			1559.78	110.511			1564.73	96.4855
				1549.21	410.953			1559.93	110.597			1564.88	96.5498
				1549.28	411.007			1560.08	110.684			1565.03	96.6151
				1549.43	411.12			1560.23	110.773			1565.18	96.6815
				1549.58	411.234			1560.38	110.863			1565.33	96.749
				1549.73	411.349			1560.53	110.955			1565.47	96.8124
				1549.88	411.466			1560.68	111.048			1565.48	96.8176
				1550.03	411.585			1560.69	111.054			1565.63	96.8874
				1550.17	411.694			1560.83	111.144			1565.78	96.9584
				1550.18	411.705			1560.98	111.24			1565.93	97.0305
				1550.33	411.826			1561.13	111.339			1566.08	97.1039
				1550.48	411.95			1561.28	111.439			1566.23	97.1785
				1550.63	412.074			1561.43	111.541			1566.38	97.2543
				1550.78	412.201			1561.58	111.645			1566.43	97.2793
				1550.93	412.329			1561.65	111.693			1566.53	97.3315
				1551.08	412.459			1561.73	111.751			1566.68	97.41
				1551.13	412.5			1561.88	111.859			1566.83	97.4899
				1551.23	412.59			1562.03	111.968			1566.98	97.5712
				1551.38	412.724			1562.18	112.08			1567.13	97.6538
				1551.53	412.859			1562.33	112.194			1567.28	97.7379
				1551.68	412.996			1562.48	112.31			1567.38	97.7943
				1551.83	413.134			1562.6	112.403			1567.43	97.8236
				1551.98	413.275			1562.63	112.428			1567.58	97.9107
				1552.08	413.367			1562.78	112.549			1567.73	97.9993
				1552.13	413.418			1562.93	112.672			1567.88	98.0896
				1552.28	413.562			1563.08	112.797			1568.03	98.1815
				1552.43	413.709			1563.23	112.924			1568.18	98.275
				1552.58	413.857			1563.38	113.054			1568.33	98.3702
				1552.73	414.008			1563.53	113.187			1568.34	98.376
				1552.88	414.161			1563.56	113.212			1568.48	98.4671
				1553.03	414.316			1563.68	113.322			1568.63	98.5658
				1553.04	414.323			1563.83	113.46			1568.78	98.6664
				1553.18	414.473			1563.98	113.6			1568.93	98.7687
				1553.33	414.632			1564.13	113.744			1569.08	98.873
				1553.48	414.794			1564.28	113.89			1569.23	98.9792
				1553.63	414.957			1564.43	114.04			1569.29	99.0216
				1553.78	415.124			1564.51	114.119			1569.38	99.0873
				1553.93	415.292			1564.58	114.192			1569.53	99.1975
				1554	415.369			1564.73	114.347			1569.68	99.3098
				1554.08	415.463			1564.88	114.506			1569.83	99.4241
				1554.23	415.637			1565.03	114.668			1569.98	99.5407
				1554.38	415.813			1565.18	114.833			1570.13	99.6594
				1554.53	415.991			1565.33	115.002			1570.25	99.7555
				1554.68	416.173			1565.47	115.162			1570.28	99.7804
				1554.83	416.357			1565.48	115.175			1570.43	99.9037
				1554.95	416.502			1565.63	115.351			1570.58	100.029
				1554.98	416.543			1565.78	115.531			1570.73	100.157
				1555.13	416.733			1565.93	115.714			1570.88	100.288
				1555.28	416.925			1566.08	115.902			1571.03	100.421
				1555.43	417.12			1566.23	116.094			1571.18	100.557
				1555.58	417.318			1566.38	116.29			1571.2	100.575
				1555.73	417.519			1566.43	116.355			1571.33	100.695
				1555.88	417.724			1566.53	116.491			1571.48	100.836
				1555.91	417.761			1566.68	116.696			1571.63	100.98
				1556.03	417.931			1566.83	116.905			1571.78	101.127
				1556.18	418.141			1566.98	117.119			1571.93	101.276
				1556.33	418.355			1567.13	117.339			1572.08	101.429
				1556.48	418.572			1567.28	117.563			1572.16	101.511
				1556.63	418.793			1567.38	117.713			1572.23	101.584
				1556.78	419.017			1567.43	117.792			1572.38	101.743
				1556.87	419.149			1567.58	118.027			1572.53	101.904
				1556.93	419.244			1567.73	118.267			1572.68	102.069
				1557.08	419.475			1567.88	118.513			1572.83	102.237
				1557.23	419.71			1568.03	118.764			1572.98	102.409
				1557.38	419.948			1568.18	119.022			1573.11	102.56
				1557.53	420.19			1568.33	119.286			1573.13	102.584
				1557.68	420.437			1568.34	119.302			1573.28	102.762
				1557.82	420.666			1568.48	119.556			1573.43	102.944
				1557.83	420.687			1568.63	119.833			1573.58	103.13
				1557.98	420.941			1568.78	120.116			1573.73	103.319
				1558.13	421.199			1568.93	120.407			1573.88	103.512
				1558.28	421.462			1569.08	120.704			1574.03	103.709
				1558.43	421.729			1569.23	121.01			1574.06	103.749
				1558.58	422			1569.29	121.132			1574.18	103.91
				1558.73	422.276			1569.38	121.322			1574.33	104.115
				1558.78	422.365			1569.53	121.643			1574.48	104.324
				1558.88	422.557			1569.68	121.972			1574.63	104.537
				1559.03	422.842			1569.83	122.31			1574.78	104.755
				1559.18	423.132			1569.98	122.656			1574.93	104.976
				1559.33	423.427			1570.13	123.011			1575.02	105.111
				1559.48	423.727			1570.25	123.3			1575.08	105.202
				1559.63	424.032			1570.28	123.376			1575.23	105.433
				1559.73	424.234			1570.43	123.75			1575.38	105.668
				1559.78	424.342			1570.58	124.134			1575.53	105.908
				1559.93	424.658			1570.73	124.528			1575.68	106.152
				1560.08	424.979			1570.88	124.934			1575.83	106.402
				1560.23	425.306			1571.03	125.35			1575.97	106.639
				1560.38	425.638			1571.18	125.777			1575.98	106.656
				1560.53	425.977			1571.2	125.834			1576.13	106.915
				1560.68	426.321			1571.33	126.217			1576.28	107.179
				1560.69	426.34			1571.48	126.668			1576.43	107.448
				1560.83	426.672			1571.63	127.132			1576.58	107.723
				1560.98	427.029			1571.78	127.609			1576.73	108.003
				1561.13	427.392			1571.93	128.1			1576.88	108.288
				1561.28	427.762			1572.08	128.605			1576.93	108.384
				1561.43	428.138			1572.16	128.879			1577.03	108.578
				1561.58	428.522			1572.23	129.124			1577.18	108.875
				1561.65	428.698			1572.38	129.658			1577.33	109.176
				1561.73	428.912			1572.53	130.208			1577.48	109.484
				1561.88	429.31			1572.68	130.774			1577.63	109.798
				1562.03	429.714			1572.83	131.357			1577.78	110.117
				1562.18	430.127			1572.98	131.957			1577.88	110.334
				1562.33	430.547			1573.11	132.491			1577.93	110.443
				1562.48	430.975			1573.13	132.575			1578.08	110.775
				1562.6	431.319			1573.28	133.212			1578.23	111.113
				1562.63	431.412			1573.43	133.868			1578.38	111.458
				1562.78	431.856			1573.58	134.544			1578.53	111.809
				1562.93	432.309			1573.73	135.241			1578.68	112.167
				1563.08	432.771			1573.88	135.959			1578.83	112.533
				1563.23	433.241			1574.03	136.7			1578.84	112.559
				1563.38	433.721			1574.06	136.85			1578.98	112.905
				1563.53	434.21			1574.18	137.464			1579.13	113.285
				1563.56	434.304			1574.33	138.252			1579.28	113.673
				1563.68	434.708			1574.48	139.065			1579.43	114.068
				1563.83	435.217			1574.63	139.904			1579.58	114.472
				1563.98	435.735			1574.78	140.77			1579.73	114.884
				1564.13	436.264			1574.93	141.664			1579.79	115.053
				1564.28	436.803			1575.02	142.214			1579.88	115.305
				1564.43	437.353			1575.08	142.587			1580.03	115.735
				1564.51	437.645			1575.23	143.539			1580.18	116.175
				1564.58	437.914			1575.38	144.523			1580.33	116.625
				1564.73	438.486			1575.53	145.54			1580.48	117.085
				1564.88	439.071			1575.68	146.589			1580.63	117.556
				1565.03	439.667			1575.83	147.674			1580.74	117.911
				1565.18	440.275			1575.97	148.72			1580.78	118.039
				1565.33	440.896			1575.98	148.795			1580.93	118.534
				1565.47	441.481			1576.13	149.953			1581.08	119.042
				1565.48	441.529			1576.28	151.15			1581.23	119.563
				1565.63	442.176			1576.43	152.387			1581.38	120.098
				1565.78	442.837			1576.58	153.666			1581.53	120.649
				1565.93	443.511			1576.73	154.987			1581.68	121.215
				1566.08	444.2			1576.88	156.354			1581.7	121.296
				1566.23	444.903			1576.93	156.822			1581.83	121.799
				1566.38	445.621			1577.03	157.766			1581.98	122.401
				1566.43	445.858			1577.18	159.227			1582.13	123.021
				1566.53	446.354			1577.33	160.736			1582.28	123.662
				1566.68	447.104			1577.48	162.297			1582.43	124.324
				1566.83	447.869			1577.63	163.91			1582.58	125.01
				1566.98	448.652			1577.78	165.577			1582.65	125.342
				1567.13	449.451			1577.88	166.723			1582.73	125.719
				1567.28	450.268			1577.93	167.299			1582.88	126.454
				1567.38	450.816			1578.08	169.079			1583.03	127.216
				1567.43	451.102			1578.23	170.918			1583.18	128.006
				1567.58	451.956			1578.38	172.817			1583.33	128.827
				1567.73	452.828			1578.53	174.778			1583.48	129.68
				1567.88	453.719			1578.84	179.038			1583.6	130.393
				1568.03	454.631			1579.79	193.835			1583.63	130.566
				1568.18	455.563			1580.74	211.254			1583.78	131.488
				1568.33	456.516			1581.7	230.796			1583.93	132.447
				1568.34	456.575			1582.65	250.04			1584.08	133.444
				1568.48	457.491			1583.18	259.448			1584.23	134.481
				1568.63	458.488			1583.33	261.807			1584.38	135.561
				1568.78	459.507			1583.48	263.998			1584.53	136.684
				1568.93	460.55			1583.6	265.632			1584.56	136.923
				1569.08	461.617			1583.63	266.003			1584.68	137.852
				1569.23	462.709			1583.78	267.806			1584.83	139.065
				1569.29	463.146			1583.93	269.393			1584.98	140.326
				1569.38	463.825			1584.08	270.749			1585.13	141.635
				1569.53	464.968			1584.23	271.862			1585.28	142.992
				1569.68	466.137			1584.38	272.722			1585.43	144.398
				1569.83	467.334			1584.53	273.322			1585.51	145.181
				1569.98	468.559			1584.56	273.413			1585.58	145.852
				1570.13	469.812			1584.68	273.655			1585.73	147.354
				1570.25	470.83			1584.83	273.718			1585.88	148.903
				1571.2	479.649			1584.98	273.511			1586.03	150.496
				1572.16	490			1585.13	273.037			1586.18	152.132
				1573.11	501.891			1585.28	272.298			1586.33	153.808
				1574.06	515.646			1585.43	271.302			1586.46	155.306
				1575.02	531.628			1585.51	270.658			1587.42	166.696
				1575.97	549.589			1585.58	270.059			1587.68	169.723
				1576.93	569.783			1585.73	268.579			1587.83	171.428
				1577.88	591.307			1585.88	266.876			1587.98	173.078
				1578.84	613.581			1586.03	264.964			1588.13	174.661
				1579.79	634.467			1586.18	262.858			1588.28	176.16
				1580.74	651.95			1586.33	260.575			1588.37	177.03
				1580.93	654.809			1586.46	258.443			1588.43	177.562
				1581.08	656.896			1586.48	258.134			1588.58	178.852
				1581.23	658.817			1587.42	240.269			1588.73	180.014
				1581.38	660.562			1588.37	220.623			1588.88	181.034
				1581.53	662.125			1589.32	202.107			1589.03	181.899
				1581.68	663.498			1590.27	185.988			1589.18	182.595
				1581.7	663.674			1591.13	173.73			1589.32	183.088
				1581.83	664.675			1591.23	172.41			1589.33	183.111
				1581.98	665.651			1591.28	171.802			1589.48	183.436
				1582.13	666.42			1591.43	169.935			1589.63	183.562
				1582.28	666.981			1591.58	168.128			1589.78	183.482
				1582.43	667.329			1591.73	166.379			1589.93	183.191
				1582.58	667.463			1591.88	164.686			1590.08	182.688
				1582.65	667.452			1592.03	163.047			1590.23	181.972
				1582.73	667.383			1592.18	161.463			1590.27	181.734
				1582.88	667.088			1592.18	161.439			1590.38	181.047
				1583.03	666.581			1592.33	159.929			1590.53	179.916
				1583.18	665.864			1592.48	158.446			1590.68	178.588
				1583.33	664.94			1592.63	157.011			1590.83	177.071
				1583.48	663.813			1592.78	155.623			1590.98	175.377
				1583.6	662.759			1592.93	154.281			1591.13	173.519
				1583.63	662.489			1593.08	152.982			1591.23	172.167
				1583.78	660.974			1593.13	152.538			1591.28	171.511
				1583.93	659.274			1593.23	151.726			1591.43	169.369
				1584.08	657.396			1593.38	150.51			1591.58	167.11
				1584.23	655.35			1593.53	149.334			1592.18	157.2
				1584.56	650.275			1593.68	148.196			1593.13	140.878
				1585.51	632.298			1593.83	147.094			1593.68	132.222
				1586.46	611.184			1593.98	146.028			1593.83	130.025
				1587.42	588.897			1594.08	145.319			1593.98	127.913
				1588.37	567.503			1594.13	144.996			1594.08	126.521
				1589.32	547.714			1594.28	143.997			1594.13	125.891
				1590.27	529.963			1594.43	143.03			1594.28	123.962
				1591.23	514.193			1594.58	142.093			1594.43	122.127
				1592.18	500.633			1594.73	141.186			1594.58	120.387
				1593.13	488.914			1594.88	140.307			1594.73	118.744
				1594.08	478.814			1595.03	139.456			1594.88	117.197
				1595.04	470.025			1595.04	139.385			1595.03	115.745
				1595.18	468.872			1595.18	138.631			1595.04	115.626
				1595.33	467.64			1595.33	137.831			1595.18	114.386
				1595.48	466.436			1595.48	137.056			1595.33	113.12
				1595.63	465.26			1595.63	136.304			1595.48	111.943
				1595.78	464.111			1595.78	135.576			1595.63	110.854
				1595.93	462.988			1595.93	134.869			1595.78	109.849
				1595.99	462.525			1595.99	134.579			1595.93	108.925
				1596.08	461.89			1596.08	134.183			1595.99	108.562
				1596.23	460.817			1596.23	133.518			1596.08	108.079
				1596.38	459.768			1596.38	132.872			1596.23	107.307
				1596.53	458.742			1596.53	132.245			1596.38	106.606
				1596.68	457.74			1596.68	131.637			1596.53	105.973
				1596.83	456.76			1596.83	131.046			1596.68	105.403
				1596.94	456.036			1596.94	130.612			1596.83	104.892
				1596.98	455.801			1596.98	130.472			1596.94	104.545
				1597.13	454.864			1597.13	129.915			1596.98	104.438
				1597.28	453.947			1597.28	129.373			1597.13	104.036
				1597.43	453.051			1597.43	128.847			1597.28	103.683
				1597.58	452.174			1597.58	128.335			1597.43	103.375
				1597.73	451.316			1597.73	127.838			1597.58	103.11
				1597.88	450.476			1597.88	127.355			1597.73	102.882
				1597.89	450.404			1597.89	127.313			1597.88	102.69
				1598.03	449.655			1598.03	126.884			1597.89	102.675
				1598.18	448.851			1598.18	126.427			1598.03	102.531
				1598.33	448.065			1598.33	125.982			1598.18	102.4
				1598.48	447.295			1598.48	125.549			1598.33	102.295
				1598.63	446.542			1598.63	125.128			1598.48	102.215
				1598.78	445.804			1598.78	124.717			1598.63	102.155
				1598.84	445.498			1598.84	124.548			1598.78	102.114
				1598.93	445.082			1598.93	124.318			1598.84	102.101
				1599.08	444.375			1599.08	123.929			1598.93	102.089
				1599.23	443.683			1599.23	123.55			1599.08	102.078
				1599.38	443.005			1599.38	123.181			1599.23	102.079
				1599.53	442.341			1599.53	122.822			1599.38	102.09
				1599.68	441.691			1599.68	122.471			1599.53	102.11
				1599.79	441.209			1599.79	122.212			1599.68	102.136
				1599.83	441.054			1599.83	122.13			1599.79	102.159
				1599.98	440.43			1599.98	121.797			1599.83	102.168
				1600.13	439.819			1600.13	121.472			1599.98	102.203
				1600.28	439.22			1600.28	121.155			1600.13	102.241
				1600.43	438.632			1600.43	120.847			1600.28	102.281
				1600.58	438.057			1600.58	120.545			1600.43	102.321
				1600.73	437.493			1600.73	120.252			1600.58	102.361
				1600.75	437.406			1600.75	120.206			1600.73	102.399
				1600.88	436.94			1600.88	119.965			1600.75	102.405
				1601.03	436.399			1601.03	119.685			1600.88	102.435
				1601.18	435.867			1601.18	119.412			1601.03	102.469
				1601.33	435.346			1601.33	119.145			1601.18	102.499
				1601.48	434.835			1601.48	118.884			1601.33	102.526
				1601.63	434.334			1601.63	118.63			1601.48	102.549
				1601.7	434.092			1601.7	118.507			1601.63	102.567
				1601.78	433.843			1601.78	118.382			1601.7	102.575
				1601.93	433.361			1601.93	118.139			1601.78	102.581
				1602.08	432.888			1602.08	117.902			1601.93	102.59
				1602.23	432.424			1602.23	117.67			1602.08	102.593
				1602.38	431.969			1602.38	117.443			1602.23	102.592
				1602.53	431.523			1602.53	117.222			1602.38	102.585
				1602.65	431.161			1602.65	117.043			1602.53	102.573
				1602.68	431.084			1602.68	117.005			1602.65	102.56
				1602.83	430.654			1602.83	116.793			1602.68	102.556
				1602.98	430.232			1602.98	116.586			1602.83	102.534
				1603.13	429.818			1603.13	116.384			1602.98	102.506
				1603.28	429.411			1603.28	116.186			1603.13	102.474
				1603.43	429.011			1603.43	115.992			1603.28	102.437
				1603.58	428.619			1603.58	115.802			1603.43	102.395
				1603.6	428.558			1603.6	115.772			1603.58	102.348
				1603.73	428.234			1603.73	115.616			1603.6	102.34
				1603.88	427.856			1603.88	115.435			1603.73	102.297
				1604.03	427.484			1604.03	115.257			1603.88	102.242
				1604.18	427.12			1604.18	115.083			1604.03	102.183
				1604.33	426.761			1604.33	114.912			1604.18	102.12
				1604.48	426.409			1604.48	114.745			1604.33	102.053
				1604.55	426.238			1604.55	114.664			1604.48	101.983
				1604.63	426.063			1604.63	114.582			1604.55	101.948
				1604.78	425.723			1604.78	114.421			1604.63	101.91
				1604.93	425.389			1604.93	114.264			1604.78	101.834
				1605.08	425.061			1605.08	114.111			1604.93	101.755
				1605.23	424.738			1605.23	113.96			1605.08	101.674
				1605.38	424.421			1605.38	113.812			1605.23	101.59
				1605.5	424.163			1605.5	113.692			1605.38	101.504
				1605.53	424.11			1605.53	113.667			1605.5	101.432
				1605.68	423.803			1605.68	113.526			1605.53	101.416
				1605.83	423.502			1605.83	113.386			1605.68	101.327
				1605.98	423.206			1605.98	113.25			1605.83	101.235
				1606.13	422.914			1606.13	113.116			1605.98	101.143
				1606.28	422.628			1606.28	112.985			1606.13	101.049
				1606.43	422.346			1606.43	112.856			1606.28	100.954
				1606.45	422.301			1606.45	112.836			1606.43	100.858
				1606.58	422.069			1606.58	112.73			1606.45	100.842
				1606.73	421.797			1606.73	112.606			1606.58	100.761
				1606.88	421.529			1606.88	112.485			1606.73	100.664
				1607.03	421.265			1607.03	112.365			1606.88	100.566
				1607.18	421.006			1607.18	112.248			1607.03	100.468
				1607.33	420.75			1607.33	112.133			1607.18	100.37
				1607.4	420.626			1607.4	112.077			1607.4	100.222
				1607.48	420.499			1607.48	112.021			1607.48	100.172
				1607.63	420.252			1607.63	111.91			1607.63	100.074
				1607.78	420.009			1607.78	111.801			1607.78	99.9757
				1607.93	419.77			1607.93	111.695			1607.93	99.8777
				1608.08	419.534			1608.08	111.59			1608.08	99.78
				1608.23	419.302			1608.23	111.487			1608.23	99.6827
				1608.35	419.112			1608.35	111.403			1608.35	99.6024
				1608.38	419.074			1608.38	111.386			1608.38	99.5859
				1608.53	418.849			1608.53	111.286			1608.53	99.4897
				1608.68	418.627			1608.68	111.189			1608.68	99.394
				1608.83	418.41			1608.83	111.093			1608.83	99.299
				1608.98	418.195			1608.98	110.999			1608.98	99.2047
				1609.13	417.984			1609.13	110.906			1609.13	99.1112
				1609.28	417.776			1609.28	110.815			1609.28	99.0184
				1609.3	417.742			1609.3	110.8			1609.3	99.0033
				1609.43	417.571			1609.43	110.726			1609.43	98.9265
				1609.58	417.369			1609.58	110.638			1609.58	98.8354
				1609.73	417.17			1609.73	110.551			1609.73	98.7452
				1609.88	416.974			1609.88	110.467			1609.88	98.6559
				1610.03	416.781			1610.03	110.383			1610.03	98.5675
				1610.18	416.591			1610.18	110.301			1610.18	98.48
				1610.25	416.497			1610.25	110.26			1610.25	98.4369
				1610.33	416.403			1610.33	110.22			1610.33	98.3936
				1610.48	416.219			1610.48	110.141			1610.48	98.308
				1610.63	416.037			1610.63	110.063			1610.63	98.2235
				1610.78	415.858			1610.78	109.986			1610.78	98.14
				1610.93	415.681			1610.93	109.91			1610.93	98.0575
				1611.08	415.507			1611.08	109.836			1611.08	97.9759
				1611.2	415.364			1611.2	109.775			1611.2	97.9089
				1611.23	415.335			1611.23	109.762			1611.23	97.8954
				1611.38	415.166			1611.38	109.69			1611.38	97.8159
				1611.53	414.999			1611.53	109.62			1611.53	97.7374
				1611.68	414.835			1611.68	109.55			1611.68	97.6599
				1611.83	414.673			1611.83	109.481			1611.83	97.5834
				1611.98	414.513			1611.98	109.414			1611.98	97.5079
				1612.13	414.355			1612.13	109.347			1612.13	97.4334
				1612.15	414.329			1612.15	109.336			1612.15	97.4211
				1612.28	414.2			1612.28	109.282			1612.28	97.3599
				1612.43	414.046			1612.43	109.217			1612.43	97.2874
				1612.58	413.895			1612.58	109.154			1612.58	97.2159
				1612.72	413.746			1612.72	109.091			1612.72	97.1453
				1612.87	413.599			1612.87	109.03			1612.87	97.0757
				1613.02	413.454			1613.02	108.969			1613.02	97.007
				1613.1	413.382			1613.1	108.939			1613.1	96.973
				1613.17	413.311			1613.17	108.909			1613.17	96.9393
				1613.32	413.17			1613.32	108.85			1613.32	96.8726
				1613.47	413.03			1613.47	108.793			1613.47	96.8067
				1613.62	412.893			1613.62	108.735			1613.62	96.7418
				1613.77	412.758			1613.77	108.679			1613.77	96.6777
				1613.92	412.624			1613.92	108.624			1613.92	96.6146
				1614.05	412.513			1614.05	108.578			1614.05	96.5626
				1614.07	412.492			1614.07	108.569			1614.07	96.5523
				1614.22	412.362			1614.22	108.515			1614.22	96.491
				1614.37	412.233			1614.37	108.462			1614.37	96.4304
				1614.52	412.106			1614.52	108.41			1614.52	96.3707
				1614.67	411.981			1614.67	108.359			1614.67	96.3119
				1614.82	411.857			1614.82	108.308			1614.82	96.2539
				1614.97	411.735			1614.97	108.258			1614.97	96.1967
				1615	411.715			1615	108.25			1615	96.1871
				1615.12	411.615			1615.12	108.209			1615.12	96.1402
				1615.27	411.496			1615.27	108.16			1615.27	96.0846
				1615.42	411.379			1615.42	108.112			1615.42	96.0298
				1615.57	411.263			1615.57	108.065			1615.57	95.9757
				1615.72	411.148			1615.72	108.018			1615.72	95.9224
				1615.87	411.036			1615.87	107.972			1615.87	95.8698
				1615.95	410.979			1615.95	107.949			1615.95	95.8436
				1616.02	410.924			1616.02	107.927			1616.02	95.818
				1616.17	410.814			1616.17	107.882			1616.17	95.7668
				1616.32	410.705			1616.32	107.838			1616.32	95.7164
				1616.47	410.598			1616.47	107.795			1616.47	95.6667
				1616.62	410.492			1616.62	107.752			1616.62	95.6177
				1616.77	410.387			1616.77	107.71			1616.77	95.5693
				1616.9	410.3			1616.9	107.675			1616.9	95.5294
				1616.92	410.283			1616.92	107.668			1616.92	95.5217
				1617.07	410.181			1617.07	107.627			1617.07	95.4746
				1617.22	410.08			1617.22	107.586			1617.22	95.4283
				1617.37	409.98			1617.37	107.546			1617.37	95.3825
				1617.52	409.882			1617.52	107.506			1617.52	95.3374
				1617.67	409.785			1617.67	107.467			1617.67	95.2929
				1617.82	409.688			1617.82	107.429			1617.82	95.249
				1617.85	409.672			1617.85	107.422			1617.85	95.2415
				1617.97	409.593			1617.97	107.391			1617.97	95.2057
				1618.12	409.499			1618.12	107.353			1618.12	95.163
				1618.27	409.407			1618.27	107.316			1618.27	95.1208
				1618.42	409.315			1618.42	107.28			1618.42	95.0793
				1618.57	409.224			1618.57	107.244			1618.57	95.0382
				1618.72	409.135			1618.72	107.208			1618.72	94.9978
				1618.8	409.09			1618.8	107.19			1618.8	94.9775
				1618.87	409.046			1618.87	107.173			1618.87	94.9578
				1619.02	408.959			1619.02	107.138			1619.02	94.9185
				1619.17	408.872			1619.17	107.104			1619.17	94.8796
				1619.32	408.787			1619.32	107.07			1619.32	94.8412
				1619.47	408.702			1619.47	107.036			1619.47	94.8034
				1619.62	408.619			1619.62	107.003			1619.62	94.766
				1619.75	408.549			1619.75	106.976			1619.75	94.7351
				1619.77	408.536			1619.77	106.971			1619.77	94.7292
				1619.92	408.455			1619.92	106.939			1619.92	94.6928
				1620.07	408.374			1620.07	106.907			1620.07	94.6569
				1620.22	408.294			1620.22	106.875			1620.22	94.6215
				1620.37	408.215			1620.37	106.844			1620.37	94.5865
				1620.52	408.137			1620.52	106.814			1620.52	94.552
				1620.67	408.06			1620.67	106.783			1620.67	94.5179
				1620.7	408.047			1620.7	106.778			1620.7	94.512
				1620.82	407.984			1620.82	106.754			1620.82	94.4842
				1620.97	407.909			1620.97	106.724			1620.97	94.451
				1621.12	407.834			1621.12	106.695			1621.12	94.4183
				1621.27	407.76			1621.27	106.666			1621.27	94.3859
				1621.42	407.687			1621.42	106.637			1621.42	94.3539
				1621.57	407.615			1621.57	106.609			1621.57	94.3224
				1621.65	407.579			1621.65	106.595			1621.65	94.3065
				1621.72	407.544			1621.72	106.581			1621.72	94.2912
				1621.87	407.473			1621.87	106.554			1621.87	94.2605
				1622.02	407.404			1622.02	106.527			1622.02	94.2301
				1622.17	407.335			1622.17	106.5			1622.17	94.2001
				1622.32	407.266			1622.32	106.473			1622.32	94.1705
				1622.47	407.199			1622.47	106.447			1622.47	94.1412
				1622.6	407.142			1622.6	106.425			1622.6	94.1168
				1622.62	407.132			1622.62	106.421			1622.62	94.1123
				1622.77	407.066			1622.77	106.396			1622.77	94.0838
				1622.92	407			1622.92	106.37			1622.92	94.0556
				1623.07	406.936			1623.07	106.345			1623.07	94.0277
				1623.22	406.872			1623.22	106.32			1623.22	94.0002
				1623.37	406.808			1623.37	106.296			1623.37	93.973
				1623.52	406.746			1623.52	106.272			1623.52	93.9462
				1623.55	406.735			1623.55	106.267			1623.55	93.9415
				1623.67	406.684			1623.67	106.248			1623.67	93.9197
				1623.82	406.622			1623.82	106.224			1623.82	93.8935
				1623.97	406.561			1623.97	106.201			1623.97	93.8676
				1624.12	406.501			1624.12	106.178			1624.12	93.842
				1624.27	406.442			1624.27	106.155			1624.27	93.8168
				1624.42	406.383			1624.42	106.132			1624.42	93.7918
				1624.49	406.357			1624.49	106.122			1624.49	93.7808
				1624.57	406.325			1624.57	106.11			1624.57	93.7671
				1624.72	406.267			1624.72	106.088			1624.72	93.7427
				1624.87	406.21			1624.87	106.066			1624.87	93.7186
				1625.02	406.153			1625.02	106.044			1625.02	93.6948
				1625.17	406.097			1625.17	106.023			1625.17	93.6713
				1625.32	406.042			1625.32	106.001			1625.32	93.648
				1625.44	405.999			1625.44	105.985			1625.44	93.6301
				1625.47	405.987			1625.47	105.98			1625.47	93.625
				1625.62	405.933			1625.62	105.96			1625.62	93.6023
				1625.77	405.879			1625.77	105.939			1625.77	93.5798
				1625.92	405.826			1625.92	105.919			1625.92	93.5576
				1626.07	405.773			1626.07	105.899			1626.07	93.5357
				1626.22	405.721			1626.22	105.879			1626.22	93.514
				1626.37	405.669			1626.37	105.859			1626.37	93.4925
				1626.39	405.664			1626.39	105.857			1626.39	93.4901
				1626.52	405.618			1626.52	105.84			1626.52	93.4713
				1626.67	405.568			1626.67	105.821			1626.67	93.4504
				1626.82	405.517			1626.82	105.802			1626.82	93.4296
				1626.97	405.468			1626.97	105.783			1626.97	93.4091
				1627.12	405.419			1627.12	105.764			1627.12	93.3889
				1627.27	405.37			1627.27	105.746			1627.27	93.3688
				1627.34	405.348			1627.34	105.737			1627.34	93.3599
				1627.42	405.322			1627.42	105.727			1627.42	93.349
				1627.57	405.274			1627.57	105.709			1627.57	93.3294
				1627.72	405.227			1627.72	105.691			1627.72	93.31
				1627.87	405.18			1627.87	105.674			1627.87	93.2908
				1628.02	405.133			1628.02	105.656			1628.02	93.2719
				1628.17	405.087			1628.17	105.639			1628.17	93.2531
				1628.29	405.052			1628.29	105.625			1628.29	93.2386
				1628.32	405.042			1628.32	105.622			1628.32	93.2346
				1628.47	404.997			1628.47	105.605			1628.47	93.2162
				1628.62	404.952			1628.62	105.588			1628.62	93.1981
				1628.77	404.908			1628.77	105.571			1628.77	93.1801
				1628.92	404.864			1628.92	105.555			1628.92	93.1623
				1629.07	404.821			1629.07	105.538			1629.07	93.1448
				1629.22	404.778			1629.22	105.522			1629.22	93.1274
				1629.24	404.773			1629.24	105.52			1629.24	93.1254
				1629.37	404.735			1629.37	105.506			1629.37	93.1102
				1629.52	404.693			1629.52	105.49			1629.52	93.0932
				1629.67	404.651			1629.67	105.475			1629.67	93.0764
				1629.82	404.609			1629.82	105.459			1629.82	93.0597
				1629.97	404.568			1629.97	105.444			1629.97	93.0432
				1630.12	404.528			1630.12	105.428			1630.12	93.0269
				1630.18	404.512			1630.18	105.423			1630.18	93.0207
				1630.27	404.487			1630.27	105.413			1630.27	93.0108
				1630.42	404.447			1630.42	105.398			1630.42	92.9948
				1630.57	404.408			1630.57	105.383			1630.57	92.979
				1630.72	404.369			1630.72	105.369			1630.72	92.9634
				1630.87	404.33			1630.87	105.354			1630.87	92.9479
				1631.02	404.291			1631.02	105.34			1631.02	92.9326
				1631.13	404.264			1631.13	105.33			1631.13	92.9217
				1631.17	404.253			1631.17	105.326			1631.17	92.9174
				1631.32	404.215			1631.32	105.312			1631.32	92.9024
				1631.47	404.178			1631.47	105.298			1631.47	92.8876
				1631.62	404.14			1631.62	105.284			1631.62	92.8729
				1631.77	404.104			1631.77	105.27			1631.77	92.8583
				1631.92	404.067			1631.92	105.256			1631.92	92.8439
				1632.07	404.031			1632.07	105.243			1632.07	92.8296
				1632.08	404.029			1632.08	105.242			1632.08	92.8289
				1632.22	403.995			1632.22	105.23			1632.22	92.8155
				1632.37	403.959			1632.37	105.216			1632.37	92.8015
				1632.52	403.924			1632.52	105.203			1632.52	92.7877
				1632.67	403.889			1632.67	105.19			1632.67	92.774
				1632.82	403.855			1632.82	105.178			1632.82	92.7604
				1632.97	403.82			1632.97	105.165			1632.97	92.747
				1633.03	403.807			1633.03	105.16			1633.03	92.7419
				1633.12	403.786			1633.12	105.152			1633.12	92.7337
				1633.27	403.752			1633.27	105.14			1633.27	92.7206
				1633.42	403.719			1633.42	105.127			1633.42	92.7075
				1633.57	403.686			1633.57	105.115			1633.57	92.6946
				1633.72	403.653			1633.72	105.103			1633.72	92.6818
				1633.87	403.62			1633.87	105.091			1633.87	92.6692
				1633.98	403.597			1633.98	105.082			1633.98	92.6601
				1634.02	403.588			1634.02	105.079			1634.02	92.6566
				1634.17	403.556			1634.17	105.067			1634.17	92.6442
				1634.32	403.524			1634.32	105.055			1634.32	92.6319
				1634.47	403.492			1634.47	105.044			1634.47	92.6197
				1634.62	403.461			1634.62	105.032			1634.62	92.6077
				1634.77	403.43			1634.77	105.021			1634.77	92.5957
				1634.92	403.4			1634.92	105.01			1634.92	92.5841
				1634.92	403.399			1634.92	105.009			1634.92	92.5839
				1635.07	403.369			1635.07	104.998			1635.07	92.5722
				1635.22	403.339			1635.22	104.987			1635.22	92.5606
				1635.37	403.309			1635.37	104.976			1635.37	92.5491
				1635.52	403.279			1635.52	104.965			1635.52	92.5377
				1635.67	403.25			1635.67	104.954			1635.67	92.5264
				1635.82	403.22			1635.82	104.944			1635.82	92.5152
				1635.87	403.211			1635.87	104.94			1635.87	92.5117
				1635.97	403.191			1635.97	104.933			1635.97	92.5041
				1636.12	403.163			1636.12	104.922			1636.12	92.4932
				1636.27	403.134			1636.27	104.912			1636.27	92.4823
				1636.42	403.106			1636.42	104.901			1636.42	92.4715
				1636.57	403.078			1636.57	104.891			1636.57	92.4609
				1636.72	403.05			1636.72	104.881			1636.72	92.4503
				1636.82	403.032			1636.82	104.874			1636.82	92.4434
				1636.87	403.022			1636.87	104.871			1636.87	92.4398
				1637.02	402.995			1637.02	104.861			1637.02	92.4294
				1637.17	402.968			1637.17	104.851			1637.17	92.4191
				1637.32	402.941			1637.32	104.841			1637.32	92.409
				1637.47	402.914			1637.47	104.831			1637.47	92.3988
				1637.62	402.887			1637.62	104.822			1637.62	92.3888
				1637.77	402.861			1637.77	104.812			1637.77	92.379
				1637.77	402.861			1637.77	104.812			1637.77	92.3789
				1637.92	402.835			1637.92	104.802			1637.92	92.3691
				1638.07	402.809			1638.07	104.793			1638.07	92.3593
				1638.22	402.783			1638.22	104.784			1638.22	92.3497
				1638.37	402.758			1638.37	104.774			1638.37	92.3401
				1638.52	402.732			1638.52	104.765			1638.52	92.3306
				1638.67	402.707			1638.67	104.756			1638.67	92.3212
				1638.71	402.701			1638.71	104.754			1638.71	92.3188
				1638.82	402.682			1638.82	104.747			1638.82	92.3119
				1638.97	402.658			1638.97	104.738			1638.97	92.3027
				1639.12	402.633			1639.12	104.729			1639.12	92.2935
				1639.27	402.609			1639.27	104.72			1639.27	92.2845
				1639.42	402.585			1639.42	104.711			1639.42	92.2755
				1639.57	402.561			1639.57	104.703			1639.57	92.2665
				1639.66	402.547			1639.66	104.698			1639.66	92.2613
				1639.72	402.537			1639.72	104.694			1639.72	92.2577
				1639.87	402.513			1639.87	104.685			1639.87	92.2489
				1640.02	402.49			1640.02	104.677			1640.02	92.2402
				1640.17	402.467			1640.17	104.669			1640.17	92.2316
				1640.32	402.444			1640.32	104.66			1640.32	92.2231
				1640.47	402.421			1640.47	104.652			1640.47	92.2146
				1640.61	402.4			1640.61	104.644			1640.61	92.2069
				1640.62	402.398			1640.62	104.644			1640.62	92.2062
				1640.77	402.376			1640.77	104.635			1640.77	92.1979
				1640.92	402.353			1640.92	104.627			1640.92	92.1897
				1641.07	402.331			1641.07	104.619			1641.07	92.1815
				1641.22	402.309			1641.22	104.611			1641.22	92.1734
				1641.37	402.287			1641.37	104.603			1641.37	92.1653
				1641.52	402.265			1641.52	104.596			1641.52	92.1573
				1641.55	402.261			1641.55	104.594			1641.55	92.1558
				1641.67	402.244			1641.67	104.588			1641.67	92.1494
				1641.82	402.222			1641.82	104.58			1641.82	92.1416
				1641.97	402.201			1641.97	104.572			1641.97	92.1338
				1642.12	402.18			1642.12	104.565			1642.12	92.1261
				1642.27	402.159			1642.27	104.557			1642.27	92.1184
				1642.42	402.139			1642.42	104.55			1642.42	92.1109
				1642.5	402.128			1642.5	104.546			1642.5	92.1069
				1642.57	402.118			1642.57	104.542			1642.57	92.1033
				1642.72	402.097			1642.72	104.535			1642.72	92.0959
				1642.87	402.077			1642.87	104.528			1642.87	92.0885
				1643.02	402.057			1643.02	104.52			1643.02	92.0811
				1643.17	402.037			1643.17	104.513			1643.17	92.0739
				1643.32	402.017			1643.32	104.506			1643.32	92.0666
				1643.45	402			1643.45	104.5			1643.45	92.0605
				1643.47	401.997			1643.47	104.499			1643.47	92.0595
				1643.62	401.978			1643.62	104.492			1643.62	92.0524
				1643.77	401.958			1643.77	104.485			1643.77	92.0453
				1643.92	401.939			1643.92	104.478			1643.92	92.0383
				1644.07	401.92			1644.07	104.471			1644.07	92.0314
				1644.22	401.901			1644.22	104.464			1644.22	92.0245
				1644.37	401.882			1644.37	104.457			1644.37	92.0177
				1644.39	401.88			1644.39	104.457			1644.39	92.0168
				1644.52	401.863			1644.52	104.451			1644.52	92.0109
				1644.67	401.845			1644.67	104.444			1644.67	92.0042
				1644.82	401.826			1644.82	104.437			1644.82	91.9975
				1644.97	401.808			1644.97	104.431			1644.97	91.9909
				1645.12	401.79			1645.12	104.424			1645.12	91.9844
				1645.27	401.771			1645.27	104.418			1645.27	91.9779
				1645.34	401.763			1645.34	104.415			1645.34	91.9749
				1645.42	401.753			1645.42	104.411			1645.42	91.9714
				1645.57	401.736			1645.57	104.405			1645.57	91.965
				1645.72	401.718			1645.72	104.399			1645.72	91.9587
				1645.87	401.7			1645.87	104.392			1645.87	91.9523
				1646.02	401.683			1646.02	104.386			1646.02	91.9461
				1646.17	401.665			1646.17	104.38			1646.17	91.9399
				1646.28	401.653			1646.28	104.375			1646.28	91.9354
				1646.32	401.648			1646.32	104.374			1646.32	91.9337
				1646.47	401.631			1646.47	104.368			1646.47	91.9276
				1646.62	401.614			1646.62	104.361			1646.62	91.9215
				1646.77	401.597			1646.77	104.355			1646.77	91.9155
				1646.92	401.58			1646.92	104.349			1646.92	91.9096
				1647.07	401.564			1647.07	104.344			1647.07	91.9036
				1647.22	401.547			1647.22	104.338			1647.22	91.8978
				1647.23	401.546			1647.23	104.337			1647.23	91.8974
				1647.37	401.531			1647.37	104.332			1647.37	91.8919
				1647.52	401.515			1647.52	104.326			1647.52	91.8861
				1647.67	401.498			1647.67	104.32			1647.67	91.8804
				1647.82	401.482			1647.82	104.314			1647.82	91.8747
				1647.97	401.466			1647.97	104.309			1647.97	91.869
				1648.12	401.45			1648.12	104.303			1648.12	91.8634
				1648.18	401.444			1648.18	104.301			1648.18	91.8612
				1648.27	401.435			1648.27	104.297			1648.27	91.8578
				1648.42	401.419			1648.42	104.292			1648.42	91.8523
				1648.57	401.403			1648.57	104.286			1648.57	91.8468
				1648.72	401.388			1648.72	104.281			1648.72	91.8413
				1648.87	401.373			1648.87	104.275			1648.87	91.8359
				1649.02	401.357			1649.02	104.27			1649.02	91.8305
				1649.12	401.347			1649.12	104.266			1649.12	91.827
				1649.17	401.342			1649.17	104.265			1649.17	91.8252
				1649.32	401.327			1649.32	104.259			1649.32	91.8199
				1649.47	401.312			1649.47	104.254			1649.47	91.8147
				1649.62	401.297			1649.62	104.249			1649.62	91.8094
				1649.77	401.283			1649.77	104.243			1649.77	91.8043
				1649.92	401.268			1649.92	104.238			1649.92	91.7991
				1650.07	401.253			1650.07	104.233			1650.07	91.794
