# Supplementary material for: Electronic origin of reorganization energy in interfacial electron transfer
Source: Nature. 2026 Apr 22;653(8113):98–103. doi: 10.1038/s41586-026-10311-2 (PMC13149326; doi:10.1038/s41586-026-10311-2)
Supplement: Supplementary file 10 — Source Data Extended Data Fig. 8 [file 41586_2026_10311_MOESM10_ESM.xlsx]

## Sheet: ExtendedFig8A_data
deltaE	F(reorg=30)	F(reorg=35)	F(reorg=40)	F(reorg=45)	F(reorg=50)
-200	240.828	194.459	159.995	133.467	112.495
-199.8	240.262	193.988	159.595	133.123	112.195
-199.6	239.696	193.517	159.196	132.779	111.895
-199.4	239.13	193.047	158.797	132.435	111.596
-199.2	238.566	192.577	158.398	132.092	111.298
-198.999	238.002	192.108	158	131.75	110.999
-198.799	237.439	191.64	157.603	131.407	110.701
-198.599	236.876	191.172	157.206	131.066	110.404
-198.399	236.314	190.704	156.809	130.724	110.107
-198.199	235.753	190.237	156.413	130.384	109.81
-197.999	235.192	189.771	156.018	130.043	109.513
-197.799	234.632	189.306	155.623	129.703	109.218
-197.599	234.073	188.84	155.229	129.364	108.922
-197.399	233.514	188.376	154.835	129.025	108.627
-197.199	232.956	187.912	154.441	128.686	108.332
-196.998	232.399	187.449	154.048	128.348	108.038
-196.798	231.842	186.986	153.656	128.01	107.744
-196.598	231.287	186.524	153.264	127.673	107.45
-196.398	230.731	186.062	152.872	127.336	107.157
-196.198	230.177	185.601	152.481	127	106.864
-195.998	229.623	185.14	152.091	126.664	106.572
-195.798	229.069	184.68	151.701	126.328	106.28
-195.598	228.517	184.221	151.312	125.993	105.988
-195.398	227.965	183.762	150.923	125.659	105.697
-195.198	227.414	183.304	150.534	125.324	105.407
-194.997	226.863	182.846	150.146	124.991	105.116
-194.797	226.313	182.389	149.759	124.657	104.826
-194.597	225.764	181.933	149.372	124.325	104.537
-194.397	225.215	181.477	148.985	123.992	104.248
-194.197	224.667	181.021	148.6	123.66	103.959
-193.997	224.12	180.567	148.214	123.329	103.671
-193.797	223.573	180.112	147.829	122.998	103.383
-193.597	223.027	179.659	147.445	122.667	103.095
-193.397	222.482	179.206	147.061	122.337	102.808
-193.197	221.938	178.753	146.677	122.007	102.521
-192.996	221.394	178.301	146.294	121.678	102.235
-192.796	220.85	177.85	145.912	121.349	101.949
-192.596	220.308	177.399	145.53	121.021	101.663
-192.396	219.766	176.949	145.149	120.693	101.378
-192.196	219.225	176.499	144.768	120.365	101.093
-191.996	218.684	176.05	144.387	120.038	100.809
-191.796	218.144	175.602	144.007	119.712	100.525
-191.596	217.605	175.154	143.628	119.385	100.242
-191.396	217.066	174.706	143.249	119.06	99.9585
-191.196	216.528	174.26	142.87	118.735	99.6758
-190.995	215.991	173.813	142.493	118.41	99.3934
-190.795	215.454	173.368	142.115	118.085	99.1115
-190.595	214.919	172.923	141.738	117.761	98.8299
-190.395	214.383	172.478	141.362	117.438	98.5488
-190.195	213.849	172.034	140.986	117.115	98.2681
-189.995	213.315	171.591	140.61	116.792	97.9877
-189.795	212.781	171.148	140.235	116.47	97.7078
-189.595	212.249	170.706	139.861	116.148	97.4283
-189.395	211.717	170.264	139.487	115.827	97.1491
-189.195	211.186	169.823	139.114	115.506	96.8704
-188.994	210.655	169.383	138.741	115.186	96.5921
-188.794	210.125	168.943	138.368	114.866	96.3141
-188.594	209.596	168.503	137.996	114.546	96.0366
-188.394	209.067	168.065	137.625	114.227	95.7595
-188.194	208.539	167.626	137.254	113.909	95.4827
-187.994	208.012	167.189	136.884	113.591	95.2064
-187.794	207.486	166.752	136.514	113.273	94.9305
-187.594	206.96	166.315	136.144	112.956	94.6549
-187.394	206.434	165.879	135.775	112.639	94.3798
-187.194	205.91	165.444	135.407	112.323	94.1051
-186.993	205.386	165.009	135.039	112.007	93.8307
-186.793	204.863	164.575	134.672	111.691	93.5568
-186.593	204.34	164.141	134.305	111.376	93.2833
-186.393	203.818	163.708	133.938	111.062	93.0102
-186.193	203.297	163.276	133.572	110.747	92.7374
-185.993	202.776	162.844	133.207	110.434	92.4651
-185.793	202.257	162.412	132.842	110.12	92.1932
-185.593	201.737	161.982	132.478	109.808	91.9216
-185.393	201.219	161.551	132.114	109.495	91.6505
-185.193	200.701	161.122	131.75	109.183	91.3798
-184.992	200.184	160.693	131.387	108.872	91.1095
-184.792	199.667	160.264	131.025	108.561	90.8395
-184.592	199.151	159.836	130.663	108.25	90.57
-184.392	198.636	159.409	130.301	107.94	90.3009
-184.192	198.121	158.982	129.941	107.63	90.0322
-183.992	197.607	158.556	129.58	107.321	89.7638
-183.792	197.094	158.13	129.22	107.012	89.4959
-183.592	196.582	157.705	128.861	106.704	89.2284
-183.392	196.07	157.281	128.502	106.396	88.9613
-183.192	195.558	156.857	128.143	106.089	88.6945
-182.991	195.048	156.434	127.786	105.781	88.4282
-182.791	194.538	156.011	127.428	105.475	88.1623
-182.591	194.029	155.589	127.071	105.169	87.8968
-182.391	193.52	155.167	126.715	104.863	87.6317
-182.191	193.012	154.746	126.359	104.558	87.3669
-181.991	192.505	154.326	126.004	104.253	87.1026
-181.791	191.998	153.906	125.649	103.949	86.8387
-181.591	191.493	153.486	125.294	103.645	86.5752
-181.391	190.987	153.068	124.94	103.341	86.3121
-181.191	190.483	152.649	124.587	103.038	86.0493
-180.99	189.979	152.232	124.234	102.736	85.787
-180.79	189.476	151.815	123.882	102.434	85.5251
-180.59	188.973	151.398	123.53	102.132	85.2636
-180.39	188.471	150.982	123.178	101.831	85.0025
-180.19	187.97	150.567	122.827	101.53	84.7418
-179.99	187.469	150.152	122.477	101.229	84.4814
-179.79	186.97	149.738	122.127	100.93	84.2215
-179.59	186.47	149.324	121.778	100.63	83.962
-179.39	185.972	148.911	121.429	100.331	83.7029
-179.19	185.474	148.499	121.08	100.032	83.4442
-178.989	184.977	148.087	120.732	99.7343	83.1859
-178.789	184.48	147.676	120.385	99.4366	82.9279
-178.589	183.984	147.265	120.038	99.1394	82.6704
-178.389	183.489	146.855	119.692	98.8426	82.4133
-178.189	182.994	146.445	119.346	98.5462	82.1566
-177.989	182.501	146.036	119	98.2503	81.9003
-177.789	182.007	145.628	118.655	97.9549	81.6444
-177.589	181.515	145.22	118.311	97.6599	81.3889
-177.389	181.023	144.813	117.967	97.3653	81.1338
-177.189	180.532	144.406	117.624	97.0712	80.879
-176.988	180.041	144	117.281	96.7775	80.6247
-176.788	179.551	143.594	116.938	96.4842	80.3708
-176.588	179.062	143.189	116.597	96.1914	80.1173
-176.388	178.574	142.784	116.255	95.8991	79.8642
-176.188	178.086	142.381	115.914	95.6072	79.6115
-175.988	177.598	141.977	115.574	95.3157	79.3592
-175.788	177.112	141.575	115.234	95.0247	79.1073
-175.588	176.626	141.172	114.895	94.7341	78.8558
-175.388	176.141	140.771	114.556	94.444	78.6047
-175.188	175.656	140.37	114.217	94.1543	78.354
-174.987	175.172	139.969	113.879	93.8651	78.1037
-174.787	174.689	139.569	113.542	93.5763	77.8537
-174.587	174.207	139.17	113.205	93.288	77.6042
-174.387	173.725	138.771	112.869	93.0001	77.3551
-174.187	173.244	138.373	112.533	92.7126	77.1064
-173.987	172.763	137.976	112.197	92.4256	76.8581
-173.787	172.283	137.579	111.863	92.139	76.6102
-173.587	171.804	137.182	111.528	91.8529	76.3627
-173.387	171.325	136.786	111.194	91.5672	76.1156
-173.187	170.848	136.391	110.861	91.282	75.8689
-172.986	170.37	135.996	110.528	90.9972	75.6226
-172.786	169.894	135.602	110.196	90.7129	75.3767
-172.586	169.418	135.208	109.864	90.429	75.1312
-172.386	168.943	134.815	109.532	90.1455	74.8861
-172.186	168.468	134.423	109.201	89.8625	74.6414
-171.986	167.994	134.031	108.871	89.58	74.3971
-171.786	167.521	133.64	108.541	89.2979	74.1532
-171.586	167.049	133.249	108.212	89.0162	73.9097
-171.386	166.577	132.859	107.883	88.735	73.6666
-171.186	166.106	132.469	107.555	88.4542	73.4239
-170.985	165.635	132.08	107.227	88.1738	73.1816
-170.785	165.165	131.692	106.899	87.894	72.9397
-170.585	164.696	131.304	106.572	87.6145	72.6982
-170.385	164.227	130.917	106.246	87.3355	72.4571
-170.185	163.76	130.53	105.92	87.0569	72.2164
-169.985	163.292	130.144	105.595	86.7788	71.9761
-169.785	162.826	129.758	105.27	86.5012	71.7362
-169.585	162.36	129.373	104.945	86.2239	71.4967
-169.385	161.895	128.989	104.622	85.9472	71.2576
-169.185	161.43	128.605	104.298	85.6708	71.0189
-168.984	160.966	128.222	103.975	85.3949	70.7806
-168.784	160.503	127.839	103.653	85.1195	70.5427
-168.584	160.041	127.457	103.331	84.8445	70.3052
-168.384	159.579	127.075	103.01	84.5699	70.0681
-168.184	159.118	126.694	102.689	84.2958	69.8315
-167.984	158.657	126.314	102.368	84.0222	69.5952
-167.784	158.197	125.934	102.049	83.749	69.3593
-167.584	157.738	125.554	101.729	83.4762	69.1238
-167.384	157.28	125.176	101.41	83.2038	68.8887
-167.184	156.822	124.798	101.092	82.932	68.654
-166.983	156.365	124.42	100.774	82.6605	68.4197
-166.783	155.908	124.043	100.457	82.3895	68.1858
-166.583	155.452	123.667	100.14	82.119	67.9523
-166.383	154.997	123.291	99.8234	81.8489	67.7192
-166.183	154.543	122.915	99.5076	81.5792	67.4865
-165.983	154.089	122.541	99.1922	81.31	67.2542
-165.783	153.636	122.167	98.8773	81.0412	67.0224
-165.583	153.183	121.793	98.5629	80.7729	66.7909
-165.383	152.731	121.42	98.2491	80.505	66.5598
-165.183	152.28	121.048	97.9357	80.2376	66.3291
-164.982	151.83	120.676	97.6228	79.9706	66.0988
-164.782	151.38	120.304	97.3105	79.704	65.8689
-164.582	150.931	119.934	96.9986	79.4379	65.6394
-164.382	150.482	119.564	96.6872	79.1723	65.4103
-164.182	150.034	119.194	96.3764	78.9071	65.1817
-163.982	149.587	118.825	96.066	78.6423	64.9534
-163.782	149.141	118.457	95.7561	78.378	64.7255
-163.582	148.695	118.089	95.4468	78.1141	64.498
-163.382	148.25	117.721	95.1379	77.8507	64.2709
-163.182	147.805	117.355	94.8295	77.5877	64.0442
-162.981	147.361	116.989	94.5217	77.3252	63.818
-162.781	146.918	116.623	94.2143	77.0631	63.5921
-162.581	146.476	116.258	93.9074	76.8014	63.3666
-162.381	146.034	115.894	93.6011	76.5402	63.1415
-162.181	145.593	115.53	93.2952	76.2794	62.9168
-161.981	145.152	115.166	92.9898	76.0191	62.6925
-161.781	144.712	114.804	92.685	75.7592	62.4687
-161.581	144.273	114.442	92.3806	75.4998	62.2452
-161.381	143.835	114.08	92.0768	75.2408	62.0221
-161.181	143.397	113.719	91.7734	74.9823	61.7994
-160.98	142.96	113.359	91.4705	74.7242	61.5771
-160.78	142.523	112.999	91.1682	74.4666	61.3553
-160.58	142.087	112.64	90.8663	74.2093	61.1338
-160.38	141.652	112.281	90.565	73.9526	60.9127
-160.18	141.218	111.923	90.2641	73.6963	60.692
-159.98	140.784	111.565	89.9637	73.4404	60.4717
-159.78	140.351	111.208	89.6639	73.185	60.2519
-159.58	139.918	110.852	89.3645	72.93	60.0324
-159.38	139.486	110.496	89.0657	72.6755	59.8133
-159.18	139.055	110.141	88.7673	72.4214	59.5946
-158.979	138.625	109.786	88.4695	72.1677	59.3764
-158.779	138.195	109.432	88.1721	71.9145	59.1585
-158.579	137.766	109.078	87.8752	71.6618	58.941
-158.379	137.337	108.725	87.5789	71.4095	58.7239
-158.179	136.909	108.373	87.283	71.1576	58.5073
-157.979	136.482	108.021	86.9877	70.9062	58.291
-157.779	136.056	107.67	86.6928	70.6552	58.0751
-157.579	135.63	107.319	86.3985	70.4047	57.8596
-157.379	135.205	106.969	86.1046	70.1546	57.6446
-157.179	134.78	106.619	85.8113	69.9049	57.4299
-156.978	134.356	106.27	85.5184	69.6558	57.2156
-156.778	133.933	105.922	85.2261	69.407	57.0017
-156.578	133.511	105.574	84.9342	69.1587	56.7883
-156.378	133.089	105.227	84.6429	68.9108	56.5752
-156.178	132.668	104.88	84.352	68.6634	56.3625
-155.978	132.247	104.534	84.0617	68.4164	56.1503
-155.778	131.828	104.189	83.7718	68.1699	55.9384
-155.578	131.408	103.844	83.4825	67.9238	55.7269
-155.378	130.99	103.499	83.1936	67.6782	55.5159
-155.178	130.572	103.155	82.9053	67.433	55.3052
-154.977	130.155	102.812	82.6174	67.1883	55.0949
-154.777	129.739	102.469	82.3301	66.944	54.885
-154.577	129.323	102.127	82.0433	66.7001	54.6756
-154.377	128.908	101.786	81.7569	66.4567	54.4665
-154.177	128.493	101.445	81.4711	66.2137	54.2578
-153.977	128.079	101.104	81.1857	65.9712	54.0496
-153.777	127.666	100.765	80.9009	65.7291	53.8417
-153.577	127.254	100.425	80.6165	65.4875	53.6342
-153.377	126.842	100.087	80.3327	65.2463	53.4272
-153.177	126.431	99.7485	80.0493	65.0056	53.2205
-152.976	126.02	99.411	79.7665	64.7653	53.0142
-152.776	125.61	99.074	79.4842	64.5254	52.8084
-152.576	125.201	98.7376	79.2023	64.286	52.6029
-152.376	124.793	98.4018	78.921	64.047	52.3979
-152.176	124.385	98.0665	78.6401	63.8085	52.1932
-151.976	123.978	97.7319	78.3598	63.5704	51.9889
-151.776	123.571	97.3978	78.08	63.3328	51.7851
-151.576	123.166	97.0642	77.8006	63.0956	51.5816
-151.376	122.761	96.7313	77.5218	62.8589	51.3785
-151.176	122.356	96.3989	77.2435	62.6226	51.1759
-150.975	121.952	96.067	76.9656	62.3867	50.9736
-150.775	121.549	95.7358	76.6883	62.1513	50.7718
-150.575	121.147	95.4051	76.4114	61.9164	50.5703
-150.375	120.745	95.075	76.1351	61.6819	50.3692
-150.175	120.344	94.7455	75.8593	61.4478	50.1686
-149.975	119.943	94.4165	75.5839	61.2142	49.9683
-149.775	119.544	94.0881	75.3091	60.981	49.7685
-149.575	119.144	93.7603	75.0348	60.7482	49.569
-149.375	118.746	93.4331	74.7609	60.5159	49.3699
-149.175	118.348	93.1064	74.4876	60.2841	49.1713
-148.974	117.951	92.7803	74.2148	60.0527	48.973
-148.774	117.555	92.4548	73.9424	59.8217	48.7752
-148.574	117.159	92.1298	73.6706	59.5912	48.5777
-148.374	116.764	91.8054	73.3993	59.3612	48.3807
-148.174	116.369	91.4816	73.1285	59.1315	48.184
-147.974	115.975	91.1584	72.8581	58.9024	47.9878
-147.774	115.582	90.8357	72.5883	58.6736	47.7919
-147.574	115.19	90.5136	72.319	58.4453	47.5964
-147.374	114.798	90.1921	72.0501	58.2175	47.4014
-147.174	114.407	89.8712	71.7818	57.9901	47.2067
-146.973	114.017	89.5508	71.514	57.7632	47.0125
-146.773	113.627	89.231	71.2467	57.5366	46.8186
-146.573	113.238	88.9117	70.9798	57.3106	46.6252
-146.373	112.849	88.5931	70.7135	57.085	46.4321
-146.173	112.461	88.275	70.4477	56.8598	46.2395
-145.973	112.074	87.9575	70.1824	56.6351	46.0472
-145.773	111.688	87.6405	69.9175	56.4108	45.8554
-145.573	111.302	87.3241	69.6532	56.1869	45.6639
-145.373	110.917	87.0083	69.3894	55.9635	45.4729
-145.173	110.532	86.6931	69.1261	55.7406	45.2822
-144.972	110.149	86.3784	68.8632	55.5181	45.092
-144.772	109.766	86.0644	68.6009	55.296	44.9021
-144.572	109.383	85.7508	68.3391	55.0744	44.7127
-144.372	109.001	85.4379	68.0778	54.8532	44.5236
-144.172	108.62	85.1255	67.817	54.6325	44.335
-143.972	108.24	84.8137	67.5566	54.4122	44.1467
-143.772	107.86	84.5025	67.2968	54.1924	43.9589
-143.572	107.481	84.1918	67.0375	53.973	43.7714
-143.372	107.103	83.8818	66.7787	53.7541	43.5844
-143.172	106.725	83.5722	66.5204	53.5356	43.3977
-142.971	106.348	83.2633	66.2625	53.3175	43.2115
-142.771	105.971	82.9549	66.0052	53.0999	43.0256
-142.571	105.595	82.6471	65.7484	52.8827	42.8402
-142.371	105.22	82.3399	65.4921	52.666	42.6552
-142.171	104.846	82.0333	65.2363	52.4497	42.4705
-141.971	104.472	81.7272	64.981	52.2339	42.2863
-141.771	104.099	81.4217	64.7262	52.0185	42.1024
-141.571	103.727	81.1167	64.4718	51.8036	41.919
-141.371	103.355	80.8124	64.218	51.5891	41.7359
-141.171	102.984	80.5086	63.9647	51.375	41.5533
-140.97	102.613	80.2054	63.7119	51.1614	41.3711
-140.77	102.244	79.9027	63.4596	50.9483	41.1892
-140.57	101.874	79.6006	63.2078	50.7355	41.0078
-140.37	101.506	79.2991	62.9565	50.5233	40.8267
-140.17	101.138	78.9982	62.7057	50.3114	40.6461
-139.97	100.771	78.6978	62.4553	50.1001	40.4658
-139.77	100.405	78.3981	62.2055	49.8891	40.286
-139.57	100.039	78.0988	61.9562	49.6786	40.1066
-139.37	99.6739	77.8002	61.7074	49.4686	39.9275
-139.17	99.3095	77.5021	61.4591	49.259	39.7489
-138.969	98.9457	77.2046	61.2113	49.0498	39.5707
-138.769	98.5826	76.9077	60.964	48.8411	39.3928
-138.569	98.2202	76.6113	60.7172	48.6328	39.2154
-138.369	97.8584	76.3155	60.4709	48.425	39.0383
-138.169	97.4974	76.0203	60.2251	48.2176	38.8617
-137.969	97.1369	75.7257	59.9798	48.0107	38.6855
-137.769	96.7772	75.4316	59.735	47.8042	38.5096
-137.569	96.4181	75.1381	59.4907	47.5982	38.3342
-137.369	96.0597	74.8452	59.2469	47.3926	38.1592
-137.169	95.7019	74.5529	59.0035	47.1874	37.9845
-136.968	95.3448	74.2611	58.7607	46.9827	37.8103
-136.768	94.9884	73.9699	58.5184	46.7784	37.6365
-136.568	94.6327	73.6792	58.2766	46.5746	37.463
-136.368	94.2776	73.3892	58.0353	46.3713	37.29
-136.168	93.9232	73.0997	57.7945	46.1683	37.1174
-135.968	93.5694	72.8107	57.5542	45.9658	36.9451
-135.768	93.2163	72.5224	57.3144	45.7638	36.7733
-135.568	92.8639	72.2346	57.0751	45.5622	36.6019
-135.368	92.5122	71.9474	56.8363	45.361	36.4308
-135.168	92.1611	71.6608	56.598	45.1603	36.2602
-134.967	91.8107	71.3747	56.3602	44.9601	36.09
-134.767	91.461	71.0892	56.1229	44.7603	35.9201
-134.567	91.1119	70.8043	55.8861	44.5609	35.7507
-134.367	90.7635	70.52	55.6498	44.362	35.5817
-134.167	90.4157	70.2362	55.414	44.1635	35.413
-133.967	90.0686	69.953	55.1787	43.9654	35.2448
-133.767	89.7222	69.6704	54.944	43.7679	35.077
-133.567	89.3765	69.3883	54.7097	43.5707	34.9095
-133.367	89.0314	69.1068	54.4759	43.374	34.7425
-133.167	88.687	68.8259	54.2426	43.1777	34.5759
-132.966	88.3433	68.5456	54.0098	42.9819	34.4097
-132.766	88.0002	68.2658	53.7775	42.7866	34.2438
-132.566	87.6578	67.9866	53.5457	42.5916	34.0784
-132.366	87.3161	67.708	53.3144	42.3972	33.9134
-132.166	86.975	67.4299	53.0836	42.2031	33.7488
-131.966	86.6346	67.1524	52.8533	42.0095	33.5845
-131.766	86.2949	66.8755	52.6235	41.8164	33.4207
-131.566	85.9558	66.5992	52.3942	41.6237	33.2573
-131.366	85.6174	66.3234	52.1654	41.4315	33.0943
-131.166	85.2797	66.0482	51.9371	41.2396	32.9316
-130.965	84.9426	65.7736	51.7094	41.0483	32.7694
-130.765	84.6062	65.4996	51.4821	40.8574	32.6076
-130.565	84.2705	65.2261	51.2553	40.6669	32.4462
-130.365	83.9354	64.9532	51.029	40.4769	32.2851
-130.165	83.601	64.6808	50.8032	40.2873	32.1245
-129.965	83.2673	64.4091	50.5779	40.0981	31.9643
-129.765	82.9342	64.1379	50.3531	39.9094	31.8045
-129.565	82.6018	63.8673	50.1288	39.7212	31.6451
-129.365	82.2701	63.5972	49.9051	39.5334	31.486
-129.165	81.939	63.3277	49.6818	39.346	31.3274
-128.964	81.6087	63.0588	49.459	39.1591	31.1692
-128.764	81.2789	62.7905	49.2367	38.9726	31.0114
-128.564	80.9499	62.5228	49.0149	38.7866	30.854
-128.364	80.6215	62.2556	48.7936	38.601	30.6969
-128.164	80.2938	61.989	48.5729	38.4159	30.5403
-127.964	79.9667	61.7229	48.3526	38.2312	30.3841
-127.764	79.6403	61.4574	48.1328	38.047	30.2283
-127.564	79.3146	61.1925	47.9135	37.8632	30.0729
-127.364	78.9895	60.9282	47.6947	37.6798	29.9178
-127.164	78.6652	60.6645	47.4764	37.4969	29.7632
-126.963	78.3414	60.4013	47.2587	37.3144	29.609
-126.763	78.0184	60.1387	47.0414	37.1324	29.4552
-126.563	77.696	59.8766	46.8246	36.9508	29.3018
-126.363	77.3743	59.6152	46.6083	36.7697	29.1488
-126.163	77.0532	59.3543	46.3926	36.589	28.9961
-125.963	76.7328	59.0939	46.1773	36.4088	28.8439
-125.763	76.4131	58.8342	45.9625	36.229	28.6921
-125.563	76.0941	58.575	45.7482	36.0496	28.5407
-125.363	75.7757	58.3164	45.5344	35.8707	28.3897
-125.163	75.458	58.0584	45.3212	35.6922	28.2391
-124.962	75.1409	57.8009	45.1084	35.5142	28.0889
-124.762	74.8246	57.544	44.8961	35.3366	27.9391
-124.562	74.5088	57.2877	44.6843	35.1595	27.7896
-124.362	74.1938	57.032	44.4731	34.9828	27.6406
-124.162	73.8794	56.7768	44.2623	34.8066	27.492
-123.962	73.5657	56.5222	44.052	34.6308	27.3438
-123.762	73.2527	56.2681	43.8422	34.4554	27.196
-123.562	72.9403	56.0147	43.633	34.2805	27.0486
-123.362	72.6286	55.7618	43.4242	34.1061	26.9016
-123.162	72.3175	55.5095	43.2159	33.9321	26.755
-122.961	72.0072	55.2577	43.0082	33.7585	26.6088
-122.761	71.6975	55.0066	42.8009	33.5854	26.4629
-122.561	71.3884	54.756	42.5941	33.4127	26.3175
-122.361	71.0801	54.5059	42.3879	33.2405	26.1725
-122.161	70.7724	54.2565	42.1821	33.0687	26.0279
-121.961	70.4653	54.0076	41.9768	32.8973	25.8837
-121.761	70.1589	53.7593	41.772	32.7264	25.7399
-121.561	69.8532	53.5116	41.5678	32.556	25.5965
-121.361	69.5482	53.2644	41.364	32.3859	25.4535
-121.161	69.2438	53.0178	41.1607	32.2164	25.3109
-120.96	68.9401	52.7718	40.958	32.0473	25.1687
-120.76	68.6371	52.5263	40.7557	31.8786	25.0269
-120.56	68.3347	52.2814	40.5539	31.7104	24.8855
-120.36	68.033	52.0371	40.3527	31.5426	24.7445
-120.16	67.732	51.7934	40.1519	31.3752	24.6039
-119.96	67.4316	51.5502	39.9517	31.2083	24.4637
-119.76	67.132	51.3076	39.7519	31.0419	24.3239
-119.56	66.8329	51.0656	39.5526	30.8759	24.1845
-119.36	66.5346	50.8242	39.3539	30.7103	24.0454
-119.16	66.2369	50.5833	39.1556	30.5452	23.9068
-118.959	65.9398	50.343	38.9578	30.3805	23.7686
-118.759	65.6435	50.1032	38.7606	30.2163	23.6308
-118.559	65.3478	49.8641	38.5638	30.0525	23.4934
-118.359	65.0528	49.6255	38.3676	29.8892	23.3564
-118.159	64.7584	49.3875	38.1718	29.7263	23.2198
-117.959	64.4647	49.15	37.9765	29.5638	23.0836
-117.759	64.1717	48.9132	37.7818	29.4018	22.9478
-117.559	63.8793	48.6769	37.5875	29.2403	22.8124
-117.359	63.5876	48.4411	37.3938	29.0791	22.6774
-117.159	63.2966	48.206	37.2005	28.9185	22.5428
-116.958	63.0063	47.9714	37.0077	28.7582	22.4086
-116.758	62.7166	47.7374	36.8155	28.5985	22.2748
-116.558	62.4276	47.5039	36.6237	28.4391	22.1414
-116.358	62.1392	47.2711	36.4325	28.2802	22.0084
-116.158	61.8515	47.0388	36.2417	28.1218	21.8758
-115.958	61.5645	46.8071	36.0515	27.9638	21.7437
-115.758	61.2781	46.5759	35.8617	27.8062	21.6119
-115.558	60.9925	46.3453	35.6725	27.6491	21.4805
-115.358	60.7074	46.1153	35.4837	27.4925	21.3495
-115.158	60.4231	45.8859	35.2955	27.3362	21.2189
-114.957	60.1394	45.657	35.1077	27.1805	21.0887
-114.757	59.8564	45.4287	34.9204	27.0251	20.9589
-114.557	59.574	45.201	34.7337	26.8702	20.8295
-114.357	59.2924	44.9738	34.5474	26.7158	20.7005
-114.157	59.0114	44.7473	34.3617	26.5618	20.5719
-113.957	58.731	44.5213	34.1764	26.4083	20.4437
-113.757	58.4513	44.2958	33.9917	26.2551	20.3159
-113.557	58.1723	44.071	33.8074	26.1025	20.1885
-113.357	57.894	43.8467	33.6237	25.9503	20.0615
-113.157	57.6163	43.623	33.4404	25.7985	19.9349
-112.956	57.3393	43.3998	33.2577	25.6472	19.8087
-112.756	57.0629	43.1772	33.0754	25.4963	19.6829
-112.556	56.7873	42.9552	32.8937	25.3458	19.5576
-112.356	56.5123	42.7338	32.7125	25.1958	19.4326
-112.156	56.2379	42.5129	32.5317	25.0463	19.308
-111.956	55.9643	42.2927	32.3515	24.8972	19.1838
-111.756	55.6912	42.0729	32.1717	24.7485	19.06
-111.556	55.4189	41.8538	31.9925	24.6003	18.9366
-111.356	55.1472	41.6352	31.8137	24.4526	18.8136
-111.156	54.8762	41.4172	31.6355	24.3052	18.691
-110.955	54.6059	41.1998	31.4577	24.1583	18.5688
-110.755	54.3362	40.983	31.2805	24.0119	18.4471
-110.555	54.0672	40.7667	31.1038	23.8659	18.3257
-110.355	53.7989	40.551	30.9275	23.7204	18.2047
-110.155	53.5312	40.3358	30.7518	23.5753	18.0841
-109.955	53.2642	40.1213	30.5765	23.4306	17.9639
-109.755	52.9979	39.9073	30.4018	23.2864	17.8441
-109.555	52.7322	39.6938	30.2275	23.1426	17.7247
-109.355	52.4672	39.481	30.0538	22.9993	17.6057
-109.155	52.2029	39.2687	29.8806	22.8564	17.4872
-108.954	51.9392	39.057	29.7078	22.714	17.369
-108.754	51.6762	38.8459	29.5356	22.572	17.2512
-108.554	51.4139	38.6353	29.3638	22.4305	17.1338
-108.354	51.1522	38.4253	29.1926	22.2894	17.0168
-108.154	50.8913	38.2159	29.0219	22.1487	16.9002
-107.954	50.6309	38.007	28.8516	22.0085	16.7841
-107.754	50.3713	37.7988	28.6819	21.8688	16.6683
-107.554	50.1123	37.5911	28.5127	21.7295	16.5529
-107.354	49.8539	37.3839	28.3439	21.5906	16.4379
-107.154	49.5963	37.1774	28.1757	21.4522	16.3233
-106.953	49.3393	36.9714	28.008	21.3142	16.2091
-106.753	49.083	36.766	27.8407	21.1766	16.0954
-106.553	48.8273	36.5611	27.674	21.0395	15.982
-106.353	48.5723	36.3569	27.5077	20.9029	15.869
-106.153	48.318	36.1532	27.342	20.7667	15.7564
-105.953	48.0644	35.95	27.1768	20.6309	15.6442
-105.753	47.8114	35.7475	27.012	20.4956	15.5325
-105.553	47.559	35.5455	26.8478	20.3607	15.4211
-105.353	47.3074	35.3441	26.6841	20.2263	15.3101
-105.153	47.0564	35.1432	26.5209	20.0923	15.1995
-104.952	46.8061	34.943	26.3581	19.9588	15.0893
-104.752	46.5564	34.7433	26.1959	19.8257	14.9796
-104.552	46.3075	34.5441	26.0342	19.6931	14.8702
-104.352	46.0591	34.3456	25.8729	19.5609	14.7612
-104.152	45.8115	34.1476	25.7122	19.4291	14.6526
-103.952	45.5645	33.9502	25.552	19.2978	14.5445
-103.752	45.3182	33.7534	25.3922	19.1669	14.4367
-103.552	45.0725	33.5571	25.233	19.0365	14.3293
-103.352	44.8276	33.3614	25.0743	18.9065	14.2223
-103.152	44.5832	33.1663	24.9161	18.777	14.1158
-102.951	44.3396	32.9717	24.7583	18.6479	14.0096
-102.751	44.0966	32.7778	24.6011	18.5193	13.9038
-102.551	43.8543	32.5844	24.4444	18.3911	13.7984
-102.351	43.6127	32.3915	24.2882	18.2633	13.6935
-102.151	43.3717	32.1993	24.1324	18.136	13.5889
-101.951	43.1314	32.0076	23.9772	18.0092	13.4847
-101.751	42.8917	31.8165	23.8225	17.8827	13.3809
-101.551	42.6528	31.6259	23.6683	17.7568	13.2776
-101.351	42.4145	31.4359	23.5145	17.6312	13.1746
-101.151	42.1768	31.2465	23.3613	17.5062	13.072
-100.95	41.9398	31.0577	23.2086	17.3815	12.9698
-100.75	41.7035	30.8694	23.0564	17.2573	12.8681
-100.55	41.4679	30.6818	22.9047	17.1336	12.7667
-100.35	41.2329	30.4946	22.7534	17.0103	12.6657
-100.15	40.9986	30.3081	22.6027	16.8874	12.5652
-99.95	40.765	30.1221	22.4525	16.765	12.465
-99.7499	40.532	29.9367	22.3028	16.643	12.3652
-99.5498	40.2997	29.7519	22.1536	16.5215	12.2659
-99.3497	40.0681	29.5677	22.0048	16.4004	12.1669
-99.1496	39.8371	29.384	21.8566	16.2798	12.0683
-98.9495	39.6068	29.2009	21.7089	16.1596	11.9702
-98.7494	39.3772	29.0183	21.5617	16.0398	11.8724
-98.5493	39.1482	28.8364	21.415	15.9205	11.775
-98.3492	38.9199	28.655	21.2687	15.8017	11.678
-98.1491	38.6923	28.4741	21.123	15.6833	11.5815
-97.949	38.4653	28.2939	20.9778	15.5653	11.4853
-97.7489	38.239	28.1142	20.8331	15.4478	11.3895
-97.5488	38.0134	27.9351	20.6889	15.3307	11.2942
-97.3487	37.7884	27.7566	20.5452	15.2141	11.1992
-97.1486	37.5641	27.5786	20.402	15.0979	11.1046
-96.9485	37.3405	27.4012	20.2592	14.9822	11.0105
-96.7484	37.1175	27.2244	20.117	14.8669	10.9167
-96.5483	36.8953	27.0481	19.9753	14.752	10.8234
-96.3482	36.6736	26.8725	19.8341	14.6376	10.7304
-96.1481	36.4527	26.6974	19.6934	14.5236	10.6378
-95.948	36.2324	26.5228	19.5532	14.4101	10.5457
-95.7479	36.0127	26.3489	19.4135	14.297	10.4539
-95.5478	35.7938	26.1755	19.2743	14.1844	10.3625
-95.3477	35.5755	26.0027	19.1355	14.0722	10.2716
-95.1476	35.3579	25.8304	18.9973	13.9605	10.181
-94.9475	35.1409	25.6588	18.8596	13.8492	10.0908
-94.7474	34.9246	25.4877	18.7224	13.7383	10.0011
-94.5473	34.709	25.3171	18.5857	13.6279	9.91172
-94.3472	34.4941	25.1472	18.4495	13.518	9.82276
-94.1471	34.2798	24.9778	18.3138	13.4085	9.7342
-93.947	34.0662	24.809	18.1786	13.2994	9.64604
-93.7469	33.8532	24.6407	18.0439	13.1908	9.55828
-93.5468	33.6409	24.4731	17.9097	13.0826	9.47092
-93.3467	33.4293	24.306	17.776	12.9748	9.38396
-93.1466	33.2183	24.1394	17.6428	12.8676	9.2974
-92.9465	33.0081	23.9735	17.51	12.7607	9.21124
-92.7464	32.7984	23.8081	17.3778	12.6543	9.12548
-92.5463	32.5895	23.6433	17.2461	12.5484	9.04012
-92.3462	32.3812	23.4791	17.1149	12.4428	8.95516
-92.1461	32.1736	23.3154	16.9842	12.3378	8.87061
-91.946	31.9667	23.1523	16.854	12.2331	8.78645
-91.7459	31.7604	22.9898	16.7243	12.129	8.70269
-91.5458	31.5548	22.8278	16.5951	12.0252	8.61933
-91.3457	31.3498	22.6664	16.4664	11.922	8.53638
-91.1456	31.1455	22.5056	16.3382	11.8191	8.45382
-90.9455	30.9419	22.3454	16.2105	11.7167	8.37166
-90.7454	30.739	22.1857	16.0833	11.6148	8.28991
-90.5453	30.5367	22.0267	15.9566	11.5132	8.20855
-90.3452	30.3351	21.8681	15.8304	11.4122	8.1276
-90.1451	30.1342	21.7102	15.7047	11.3116	8.04704
-89.945	29.9339	21.5528	15.5795	11.2114	7.96689
-89.7449	29.7343	21.396	15.4548	11.1117	7.88713
-89.5448	29.5353	21.2398	15.3306	11.0124	7.80778
-89.3447	29.3371	21.0841	15.2069	10.9135	7.72882
-89.1446	29.1395	20.929	15.0837	10.8151	7.65027
-88.9445	28.9425	20.7745	14.961	10.7172	7.57212
-88.7444	28.7462	20.6206	14.8388	10.6197	7.49436
-88.5443	28.5506	20.4672	14.7171	10.5226	7.41701
-88.3442	28.3557	20.3144	14.5959	10.426	7.34006
-88.1441	28.1614	20.1622	14.4752	10.3298	7.26351
-87.944	27.9678	20.0105	14.355	10.2341	7.18736
-87.7439	27.7749	19.8594	14.2353	10.1388	7.1116
-87.5438	27.5826	19.7089	14.1161	10.044	7.03625
-87.3437	27.391	19.559	13.9974	9.94959	6.9613
-87.1436	27.2001	19.4096	13.8793	9.85564	6.88675
-86.9435	27.0098	19.2608	13.7616	9.76214	6.8126
-86.7434	26.8202	19.1126	13.6444	9.66908	6.73885
-86.5433	26.6313	18.9649	13.5277	9.57647	6.6655
-86.3432	26.443	18.8179	13.4115	9.4843	6.59255
-86.1431	26.2554	18.6713	13.2958	9.39257	6.52
-85.943	26.0685	18.5254	13.1806	9.30129	6.44785
-85.7429	25.8822	18.38	13.0659	9.21046	6.3761
-85.5428	25.6966	18.2353	12.9517	9.12007	6.30475
-85.3427	25.5117	18.091	12.838	9.03012	6.23381
-85.1426	25.3274	17.9474	12.7248	8.94062	6.16326
-84.9425	25.1439	17.8043	12.6121	8.85157	6.09311
-84.7424	24.9609	17.6618	12.4999	8.76296	6.02336
-84.5423	24.7787	17.5199	12.3883	8.67479	5.95402
-84.3422	24.5971	17.3785	12.2771	8.58707	5.88507
-84.1421	24.4161	17.2377	12.1664	8.49979	5.81652
-83.942	24.2359	17.0975	12.0562	8.41296	5.74838
-83.7419	24.0563	16.9578	11.9465	8.32657	5.68063
-83.5418	23.8774	16.8188	11.8373	8.24063	5.61328
-83.3417	23.6991	16.6803	11.7286	8.15513	5.54634
-83.1416	23.5215	16.5423	11.6204	8.07008	5.47979
-82.9415	23.3446	16.405	11.5128	7.98547	5.41365
-82.7414	23.1684	16.2682	11.4056	7.90131	5.3479
-82.5413	22.9928	16.132	11.2989	7.81759	5.28256
-82.3412	22.8178	15.9963	11.1927	7.73432	5.21761
-82.1411	22.6436	15.8613	11.087	7.65149	5.15307
-81.941	22.47	15.7268	10.9818	7.56911	5.08893
-81.7409	22.2971	15.5928	10.8771	7.48717	5.02518
-81.5408	22.1248	15.4595	10.773	7.40567	4.96184
-81.3407	21.9532	15.3267	10.6693	7.32462	4.8989
-81.1406	21.7823	15.1945	10.5661	7.24402	4.83635
-80.9405	21.6121	15.0628	10.4634	7.16385	4.77421
-80.7404	21.4425	14.9318	10.3612	7.08414	4.71247
-80.5403	21.2736	14.8013	10.2595	7.00487	4.65113
-80.3402	21.1053	14.6713	10.1584	6.92604	4.59018
-80.1401	20.9377	14.542	10.0577	6.84766	4.52964
-79.94	20.7708	14.4132	9.9575	6.76972	4.4695
-79.7399	20.6046	14.285	9.85782	6.69223	4.40976
-79.5398	20.439	14.1574	9.75864	6.61518	4.35042
-79.3397	20.2741	14.0303	9.65996	6.53858	4.29148
-79.1396	20.1098	13.9038	9.56178	6.46242	4.23294
-78.9395	19.9463	13.7779	9.4641	6.38671	4.1748
-78.7394	19.7834	13.6525	9.36692	6.31144	4.11706
-78.5393	19.6211	13.5278	9.27024	6.23662	4.05972
-78.3392	19.4595	13.4035	9.17406	6.16224	4.00278
-78.1391	19.2986	13.2799	9.07838	6.0883	3.94624
-77.939	19.1384	13.1569	8.98321	6.01481	3.8901
-77.7389	18.9788	13.0344	8.88853	5.94177	3.83436
-77.5388	18.8199	12.9124	8.79435	5.86917	3.77902
-77.3387	18.6617	12.7911	8.70067	5.79701	3.72409
-77.1386	18.5041	12.6703	8.6075	5.7253	3.66955
-76.9385	18.3472	12.5501	8.51482	5.65404	3.61541
-76.7384	18.1909	12.4305	8.42264	5.58322	3.56167
-76.5383	18.0354	12.3114	8.33097	5.51284	3.50834
-76.3382	17.8805	12.1929	8.23979	5.44291	3.4554
-76.1381	17.7262	12.075	8.14912	5.37342	3.40286
-75.938	17.5726	11.9577	8.05894	5.30438	3.35072
-75.7379	17.4197	11.8409	7.96927	5.23578	3.29899
-75.5378	17.2675	11.7247	7.8801	5.16763	3.24765
-75.3377	17.1159	11.6091	7.79142	5.09992	3.19672
-75.1376	16.965	11.494	7.70325	5.03265	3.14618
-74.9375	16.8148	11.3795	7.61557	4.96584	3.09604
-74.7374	16.6652	11.2656	7.5284	4.89946	3.04631
-74.5373	16.5163	11.1523	7.44173	4.83353	2.99697
-74.3372	16.3681	11.0395	7.35556	4.76805	2.94804
-74.1371	16.2205	10.9273	7.26989	4.70301	2.8995
-73.937	16.0736	10.8157	7.18471	4.63841	2.85137
-73.7369	15.9274	10.7046	7.10004	4.57426	2.80364
-73.5368	15.7818	10.5941	7.01587	4.51055	2.7563
-73.3367	15.6369	10.4842	6.9322	4.44729	2.70937
-73.1366	15.4927	10.3749	6.84903	4.38448	2.66283
-72.9365	15.3491	10.2661	6.76636	4.3221	2.6167
-72.7364	15.2062	10.1579	6.68419	4.26018	2.57097
-72.5363	15.064	10.0503	6.60252	4.19869	2.52563
-72.3362	14.9224	9.94325	6.52135	4.13766	2.4807
-72.1361	14.7815	9.83677	6.44068	4.07706	2.43617
-71.936	14.6413	9.73086	6.36051	4.01691	2.39203
-71.7359	14.5018	9.62552	6.28085	3.95721	2.3483
-71.5358	14.3629	9.52075	6.20168	3.89795	2.30497
-71.3357	14.2246	9.41656	6.12301	3.83914	2.26204
-71.1356	14.0871	9.31294	6.04484	3.78077	2.21951
-70.9355	13.9502	9.20989	5.96718	3.72284	2.17737
-70.7354	13.814	9.10741	5.89001	3.66536	2.13564
-70.5353	13.6784	9.00551	5.81334	3.60832	2.09431
-70.3352	13.5435	8.90417	5.73718	3.55173	2.05338
-70.1351	13.4093	8.80341	5.66151	3.49559	2.01285
-69.935	13.2757	8.70322	5.58634	3.43989	1.97272
-69.7349	13.1428	8.6036	5.51168	3.38463	1.93299
-69.5348	13.0106	8.50455	5.43751	3.32982	1.89366
-69.3347	12.879	8.40608	5.36385	3.27545	1.85473
-69.1346	12.7482	8.30817	5.29068	3.22152	1.8162
-68.9345	12.6179	8.21084	5.21802	3.16804	1.77807
-68.7344	12.4884	8.11408	5.14585	3.11501	1.74034
-68.5343	12.3595	8.01789	5.07419	3.06242	1.70301
-68.3342	12.2313	7.92227	5.00303	3.01028	1.66608
-68.1341	12.1037	7.82723	4.93236	2.95858	1.62955
-67.934	11.9768	7.73276	4.8622	2.90732	1.59342
-67.7339	11.8506	7.63885	4.79254	2.85651	1.55769
-67.5338	11.7251	7.54552	4.72337	2.80614	1.52236
-67.3337	11.6002	7.45277	4.65471	2.75622	1.48743
-67.1336	11.476	7.36058	4.58655	2.70675	1.4529
-66.9335	11.3524	7.26897	4.51889	2.65771	1.41877
-66.7334	11.2295	7.17792	4.45172	2.60913	1.38505
-66.5333	11.1073	7.08745	4.38506	2.56098	1.35172
-66.3332	10.9858	6.99755	4.3189	2.51328	1.31879
-66.1331	10.8649	6.90822	4.25324	2.46603	1.28626
-65.933	10.7447	6.81947	4.18808	2.41922	1.25413
-65.7329	10.6251	6.73128	4.12342	2.37286	1.22241
-65.5328	10.5062	6.64367	4.05926	2.32694	1.19108
-65.3327	10.388	6.55663	3.9956	2.28146	1.16015
-65.1326	10.2705	6.47016	3.93244	2.23643	1.12962
-64.9325	10.1536	6.38426	3.86978	2.19184	1.0995
-64.7324	10.0374	6.29894	3.80762	2.1477	1.06977
-64.5323	9.92182	6.21418	3.74596	2.104	1.04044
-64.3322	9.80694	6.13	3.6848	2.06075	1.01151
-64.1321	9.69273	6.04639	3.62414	2.01794	0.982987
-63.932	9.57918	5.96335	3.56398	1.97558	0.954861
-63.7319	9.4663	5.88089	3.50432	1.93366	0.927134
-63.5318	9.35409	5.79899	3.44516	1.89219	0.899807
-63.3317	9.24255	5.71767	3.38651	1.85116	0.872881
-63.1316	9.13167	5.63691	3.32835	1.81057	0.846354
-62.9315	9.02146	5.55673	3.27069	1.77043	0.820228
-62.7314	8.91192	5.47712	3.21353	1.73074	0.794501
-62.5313	8.80304	5.39809	3.15687	1.69149	0.769175
-62.3312	8.69483	5.31962	3.10072	1.65268	0.744249
-62.1311	8.58729	5.24173	3.04506	1.61432	0.719723
-61.931	8.48041	5.16441	2.9899	1.5764	0.695597
-61.7309	8.3742	5.08766	2.93525	1.53893	0.671871
-61.5308	8.26866	5.01148	2.88109	1.5019	0.648545
-61.3307	8.16379	4.93587	2.82743	1.46531	0.625619
-61.1306	8.05958	4.86083	2.77428	1.42917	0.603093
-60.9305	7.95604	4.78637	2.72162	1.39348	0.580968
-60.7304	7.85317	4.71248	2.66946	1.35823	0.559242
-60.5303	7.75096	4.63916	2.61781	1.32342	0.537916
-60.3302	7.64942	4.56641	2.56665	1.28906	0.516991
-60.1301	7.54855	4.49423	2.516	1.25515	0.496465
-59.93	7.44834	4.42263	2.46584	1.22167	0.47634
-59.7299	7.3488	4.35159	2.41618	1.18865	0.456614
-59.5298	7.24993	4.28113	2.36703	1.15606	0.437289
-59.3297	7.15173	4.21124	2.31837	1.12392	0.418363
-59.1296	7.05419	4.14192	2.27022	1.09223	0.399838
-58.9295	6.95732	4.07317	2.22256	1.06098	0.381712
-58.7294	6.86111	4.005	2.17541	1.03017	0.363987
-58.5293	6.76558	3.93739	2.12875	0.999814	0.346661
-58.3292	6.67071	3.87036	2.0826	0.969898	0.329736
-58.1291	6.5765	3.8039	2.03695	0.940426	0.31321
-57.929	6.48297	3.73801	1.99179	0.911399	0.297085
-57.7289	6.3901	3.67269	1.94714	0.882816	0.28136
-57.5288	6.2979	3.60795	1.90298	0.854678	0.266034
-57.3287	6.20636	3.54377	1.85933	0.826984	0.251109
-57.1286	6.11549	3.48017	1.81617	0.799735	0.236583
-56.9285	6.02529	3.41714	1.77352	0.77293	0.222458
-56.7284	5.93576	3.35468	1.73137	0.746569	0.208732
-56.5283	5.84689	3.29279	1.68971	0.720653	0.195406
-56.3282	5.75869	3.23147	1.64856	0.695182	0.182481
-56.1281	5.67115	3.17073	1.6079	0.670155	0.169955
-55.928	5.58429	3.11055	1.56775	0.645572	0.157829
-55.7279	5.49809	3.05095	1.5281	0.621434	0.146104
-55.5278	5.41255	2.99192	1.48894	0.59774	0.134778
-55.3277	5.32769	2.93346	1.45029	0.574491	0.123852
-55.1276	5.24349	2.87557	1.41214	0.551686	0.113326
-54.9275	5.15995	2.81826	1.37448	0.529325	0.1032
-54.7274	5.07709	2.76151	1.33733	0.507409	0.0934735
-54.5273	4.99489	2.70534	1.30068	0.485938	0.0841473
-54.3272	4.91336	2.64974	1.26452	0.46491	0.075221
-54.1271	4.83249	2.59471	1.22887	0.444327	0.0666945
-53.927	4.75229	2.54025	1.19371	0.424189	0.058568
-53.7269	4.67276	2.48636	1.15906	0.404495	0.0508413
-53.5268	4.5939	2.43305	1.12491	0.385245	0.0435146
-53.3267	4.5157	2.3803	1.09125	0.366439	0.0365877
-53.1266	4.43817	2.32813	1.0581	0.348078	0.0300607
-52.9265	4.3613	2.27653	1.02545	0.330162	0.0239335
-52.7264	4.2851	2.2255	0.993293	0.312689	0.0182063
-52.5263	4.20957	2.17504	0.961639	0.295661	0.0128788
-52.3262	4.13471	2.12515	0.930485	0.279078	0.00795125
-52.1261	4.06051	2.07584	0.899832	0.262938	0.00342351
-51.926	3.98698	2.02709	0.869678	0.247243	-0.000704385
-51.7259	3.91412	1.97892	0.840024	0.231992	-0.00443245
-51.5258	3.84192	1.93132	0.81087	0.217186	-0.0077607
-51.3257	3.77039	1.88429	0.782215	0.202824	-0.0106891
-51.1256	3.69953	1.83783	0.754061	0.188906	-0.0132178
-50.9255	3.62933	1.79195	0.726407	0.175433	-0.0153466
-50.7254	3.5598	1.74663	0.699252	0.162404	-0.0170756
-50.5253	3.49094	1.70189	0.672598	0.149819	-0.0184048
-50.3252	3.42274	1.65771	0.646443	0.137678	-0.0193343
-50.1251	3.35521	1.61411	0.620788	0.125982	-0.019864
-49.925	3.28835	1.57108	0.595633	0.114729	-0.0199939
-49.7249	3.22215	1.52862	0.570978	0.103921	-0.019724
-49.5248	3.15662	1.48674	0.546823	0.0935578	-0.0190544
-49.3247	3.09176	1.44542	0.523168	0.0836384	-0.0179851
-49.1246	3.02756	1.40468	0.500012	0.0741632	-0.016516
-48.9245	2.96403	1.3645	0.477357	0.0651322	-0.0146472
-48.7244	2.90117	1.3249	0.455201	0.0565454	-0.0123787
-48.5243	2.83897	1.28587	0.433545	0.0484029	-0.00971049
-48.3242	2.77744	1.24741	0.412388	0.0407045	-0.00664256
-48.1241	2.71658	1.20952	0.391732	0.0334502	-0.00317494
-47.924	2.65638	1.17221	0.371575	0.0266402	0.000692358
-47.7239	2.59685	1.13546	0.351918	0.0202743	0.00495934
-47.5238	2.53799	1.09929	0.332761	0.0143526	0.00962598
-47.3237	2.47979	1.06368	0.314103	0.00887504	0.0146923
-47.1236	2.42226	1.02865	0.295946	0.0038416	0.0201582
-46.9235	2.36539	0.994191	0.278288	-0.000747714	0.0260238
-46.7234	2.3092	0.960302	0.26113	-0.00489291	0.032289
-46.5233	2.25367	0.926984	0.244471	-0.008594	0.0389538
-46.3232	2.1988	0.894237	0.228312	-0.011851	0.0460183
-46.1231	2.1446	0.862061	0.212653	-0.0146639	0.0534823
-45.923	2.09107	0.830457	0.197494	-0.0170327	0.0613459
-45.7229	2.03821	0.799424	0.182834	-0.0189575	0.0696091
-45.5228	1.98601	0.768961	0.168674	-0.0204382	0.0782719
-45.3227	1.93448	0.739071	0.155014	-0.0214749	0.0873342
-45.1226	1.88361	0.709751	0.141853	-0.0220675	0.0967961
-44.9225	1.83342	0.681002	0.129192	-0.0222162	0.106657
-44.7224	1.78388	0.652825	0.11703	-0.0219208	0.116918
-44.5223	1.73502	0.625218	0.105368	-0.0211814	0.127579
-44.3222	1.68682	0.598183	0.0942061	-0.019998	0.138639
-44.1221	1.63929	0.571719	0.0835434	-0.0183707	0.150098
-43.922	1.59242	0.545825	0.0733802	-0.0162994	0.161957
-43.7219	1.54622	0.520503	0.0637167	-0.0137841	0.174215
-43.5218	1.50069	0.495752	0.0545526	-0.0108249	0.186873
-43.3217	1.45582	0.471572	0.0458881	-0.00742184	0.19993
-43.1216	1.41162	0.447963	0.0377231	-0.00357483	0.213387
-42.9215	1.36808	0.424925	0.0300576	0.000716073	0.227243
-42.7214	1.32521	0.402458	0.0228916	0.00545086	0.241498
-42.5213	1.28301	0.380562	0.0162251	0.0106295	0.256153
-42.3212	1.24148	0.359237	0.010058	0.016252	0.271207
-42.1211	1.20061	0.338483	0.00439038	0.0223183	0.286661
-41.921	1.1604	0.3183	-0.000777799	0.0288285	0.302514
-41.7209	1.12087	0.298688	-0.00544657	0.0357825	0.318766
-41.5208	1.082	0.279646	-0.00961593	0.0431802	0.335417
-41.3207	1.04379	0.261176	-0.0132859	0.0510217	0.352468
-41.1206	1.00625	0.243276	-0.0164565	0.059307	0.369918
-40.9205	0.969381	0.225947	-0.0191278	0.0680361	0.387767
-40.7204	0.933175	0.209189	-0.0212997	0.0772088	0.406016
-40.5203	0.897635	0.193002	-0.0229723	0.0868253	0.424663
-40.3202	0.862761	0.177386	-0.0241456	0.0968854	0.44371
-40.1201	0.828554	0.16234	-0.0248196	0.107389	0.463156
-39.92	0.795012	0.147866	-0.0249944	0.118337	0.483002
-39.7199	0.762137	0.133962	-0.0246699	0.129728	0.503246
-39.5198	0.729928	0.120628	-0.0238462	0.141563	0.52389
-39.3197	0.698384	0.107866	-0.0225232	0.153841	0.544932
-39.1196	0.667507	0.0956738	-0.0207011	0.166563	0.566374
-38.9195	0.637296	0.0840526	-0.0183799	0.179728	0.588215
-38.7194	0.607751	0.073002	-0.0155594	0.193337	0.610455
-38.5193	0.578871	0.0625221	-0.0122399	0.20739	0.633093
-38.3192	0.550658	0.0526127	-0.0084212	0.221886	0.656131
-38.1191	0.52311	0.043274	-0.00410346	0.236825	0.679568
-37.919	0.496229	0.0345057	0.000713344	0.252208	0.703404
-37.7189	0.470013	0.0263081	0.00602919	0.268034	0.727639
-37.5188	0.444463	0.0186809	0.011844	0.284304	0.752272
-37.3187	0.419579	0.0116243	0.0181579	0.301017	0.777305
-37.1186	0.395361	0.00513806	0.0249707	0.318174	0.802736
-36.9185	0.371809	-0.000777692	0.0322825	0.335774	0.828567
-36.7184	0.348922	-0.00612303	0.0400931	0.353817	0.854796
-36.5183	0.326701	-0.010898	0.0484027	0.372303	0.881424
-36.3182	0.305146	-0.0151026	0.0572111	0.391233	0.90845
-36.1181	0.284256	-0.0187368	0.0665184	0.410606	0.935876
-35.918	0.264032	-0.0218008	0.0763244	0.430422	0.9637
-35.7179	0.244474	-0.0242944	0.0866293	0.450681	0.991922
-35.5178	0.225581	-0.0262178	0.0974329	0.471383	1.02054
-35.3177	0.207354	-0.027571	0.108735	0.492529	1.04956
-35.1176	0.189792	-0.028354	0.120536	0.514118	1.07898
-34.9175	0.172896	-0.0285669	0.132836	0.536149	1.1088
-34.7174	0.156665	-0.0282096	0.145634	0.558624	1.13902
-34.5173	0.1411	-0.0272822	0.158931	0.581541	1.16963
-34.3172	0.1262	-0.0257847	0.172727	0.604902	1.20064
-34.1171	0.111966	-0.0237172	0.187021	0.628705	1.23205
-33.917	0.0983965	-0.0210798	0.201813	0.652952	1.26386
-33.7169	0.0854926	-0.0178723	0.217104	0.677641	1.29607
-33.5168	0.0732539	-0.014095	0.232893	0.702773	1.32868
-33.3167	0.0616805	-0.00974774	0.249181	0.728348	1.36168
-33.1166	0.0507722	-0.00483066	0.265967	0.754365	1.39508
-32.9165	0.0405291	0.000656236	0.283252	0.780826	1.42889
-32.7164	0.0309511	0.0067129	0.301034	0.807729	1.46308
-32.5163	0.0220381	0.0133393	0.319315	0.835074	1.49768
-32.3162	0.0137902	0.0205354	0.338094	0.862862	1.53268
-32.1161	0.00620724	0.0283011	0.357371	0.891093	1.56807
-31.916	-0.000710798	0.0366364	0.377147	0.919766	1.60386
-31.7159	-0.00696395	0.0455412	0.39742	0.948881	1.64005
-31.5158	-0.0125523	0.0550156	0.418192	0.978439	1.67664
-31.3157	-0.0174758	0.0650594	0.439461	1.00844	1.71362
-31.1156	-0.0217346	0.0756727	0.461228	1.03888	1.75101
-30.9155	-0.0253286	0.0868552	0.483493	1.06977	1.78879
-30.7154	-0.0282581	0.0986071	0.506256	1.10109	1.82696
-30.5153	-0.030523	0.110928	0.529517	1.13286	1.86554
-30.3152	-0.0321233	0.123819	0.553275	1.16507	1.90451
-30.1151	-0.0330591	0.137278	0.577531	1.19773	1.94389
-29.915	-0.0333306	0.151307	0.602285	1.23082	1.98365
-29.7149	-0.0329376	0.165904	0.627536	1.26436	2.02382
-29.5148	-0.0318804	0.181071	0.653284	1.29834	2.06438
-29.3147	-0.0301589	0.196806	0.67953	1.33276	2.10534
-29.1146	-0.0277732	0.213111	0.706274	1.36762	2.1467
-28.9145	-0.0247235	0.229984	0.733514	1.40293	2.18846
-28.7144	-0.0210097	0.247426	0.761252	1.43867	2.23061
-28.5143	-0.0166319	0.265436	0.789487	1.47486	2.27316
-28.3142	-0.0115902	0.284015	0.818219	1.51149	2.3161
-28.1141	-0.00588467	0.303163	0.847448	1.54856	2.35945
-27.914	0.000484615	0.322879	0.877174	1.58607	2.40319
-27.7139	0.00751758	0.343163	0.907397	1.62402	2.44732
-27.5138	0.0152141	0.364016	0.938117	1.66242	2.49186
-27.3137	0.0235742	0.385436	0.969333	1.70125	2.53679
-27.1136	0.0325977	0.407425	1.00105	1.74053	2.58211
-26.9135	0.0422846	0.429982	1.03326	1.78025	2.62784
-26.7134	0.0526347	0.453107	1.06596	1.8204	2.67396
-26.5133	0.063648	0.476799	1.09916	1.861	2.72047
-26.3132	0.0753244	0.50106	1.13286	1.90204	2.76738
-26.1131	0.0876637	0.525888	1.16706	1.94352	2.81469
-25.913	0.100666	0.551283	1.20175	1.98544	2.86239
-25.7129	0.114331	0.577246	1.23693	2.0278	2.91049
-25.5128	0.128659	0.603777	1.27262	2.0706	2.95899
-25.3127	0.143649	0.630874	1.30879	2.11384	3.00788
-25.1126	0.159301	0.658539	1.34547	2.15752	3.05717
-24.9125	0.175616	0.686771	1.38264	2.20164	3.10685
-24.7124	0.192594	0.715569	1.4203	2.2462	3.15693
-24.5123	0.210233	0.744934	1.45846	2.2912	3.2074
-24.3122	0.228534	0.774866	1.49712	2.33664	3.25826
-24.1121	0.247497	0.805365	1.53627	2.38252	3.30953
-23.912	0.267122	0.836429	1.57591	2.42884	3.36118
-23.7119	0.287408	0.86806	1.61605	2.4756	3.41323
-23.5118	0.308356	0.900257	1.65668	2.52279	3.46568
-23.3117	0.329965	0.93302	1.69781	2.57043	3.51852
-23.1116	0.352235	0.966349	1.73943	2.6185	3.57175
-22.9115	0.375165	1.00024	1.78155	2.66701	3.62538
-22.7114	0.398757	1.0347	1.82416	2.71596	3.6794
-22.5113	0.423009	1.06973	1.86727	2.76535	3.73382
-22.3112	0.447922	1.10532	1.91086	2.81518	3.78863
-22.1111	0.473495	1.14147	1.95496	2.86544	3.84383
-21.911	0.499727	1.17819	1.99954	2.91614	3.89943
-21.7109	0.52662	1.21548	2.04462	2.96728	3.95542
-21.5108	0.554172	1.25332	2.09019	3.01886	4.0118
-21.3107	0.582384	1.29174	2.13625	3.07087	4.06857
-21.1106	0.611255	1.33071	2.18281	3.12332	4.12574
-20.9105	0.640784	1.37025	2.22985	3.17621	4.18329
-20.7104	0.670973	1.41036	2.27739	3.22953	4.24124
-20.5103	0.70182	1.45102	2.32542	3.28329	4.29958
-20.3102	0.733325	1.49225	2.37394	3.33748	4.35832
-20.1101	0.765488	1.53404	2.42296	3.39211	4.41744
-19.91	0.798308	1.5764	2.47246	3.44718	4.47695
-19.7099	0.831786	1.61931	2.52246	3.50268	4.53686
-19.5098	0.865921	1.66279	2.57294	3.55861	4.59715
-19.3097	0.900713	1.70683	2.62392	3.61498	4.65784
-19.1096	0.936161	1.75143	2.67538	3.67179	4.71891
-18.9095	0.972265	1.79659	2.72733	3.72902	4.78037
-18.7094	1.00902	1.84231	2.77977	3.78669	4.84223
-18.5093	1.04644	1.88859	2.83271	3.84479	4.90446
-18.3092	1.08451	1.93543	2.88612	3.90333	4.96709
-18.1091	1.12323	1.98283	2.94003	3.9623	5.03011
-17.909	1.16261	2.03079	2.99442	4.02169	5.09351
-17.7089	1.20265	2.07931	3.0493	4.08152	5.1573
-17.5088	1.24333	2.12838	3.10467	4.14179	5.22148
-17.3087	1.28467	2.17801	3.16052	4.20248	5.28604
-17.1086	1.32666	2.2282	3.21686	4.2636	5.35098
-16.9085	1.3693	2.27895	3.27369	4.32515	5.41632
-16.7084	1.41259	2.33025	3.33099	4.38712	5.48203
-16.5083	1.45654	2.38211	3.38878	4.44953	5.54813
-16.3082	1.50113	2.43452	3.44706	4.51237	5.61461
-16.1081	1.54637	2.48748	3.50581	4.57563	5.68148
-15.908	1.59227	2.541	3.56505	4.63931	5.74872
-15.7079	1.63881	2.59507	3.62477	4.70343	5.81635
-15.5078	1.68599	2.64969	3.68497	4.76796	5.88436
-15.3077	1.73382	2.70487	3.74565	4.83292	5.95274
-15.1076	1.7823	2.76059	3.80681	4.89831	6.02151
-14.9075	1.83143	2.81686	3.86844	4.96411	6.09065
-14.7074	1.88119	2.87369	3.93056	5.03034	6.16017
-14.5073	1.9316	2.93106	3.99314	5.09699	6.23007
-14.3072	1.98265	2.98897	4.05621	5.16406	6.30034
-14.1071	2.03435	3.04743	4.11975	5.23154	6.37098
-13.907	2.08668	3.10644	4.18376	5.29945	6.442
-13.7069	2.13965	3.16599	4.24824	5.36777	6.51339
-13.5068	2.19326	3.22608	4.31319	5.4365	6.58515
-13.3067	2.2475	3.28671	4.37861	5.50565	6.65728
-13.1066	2.30238	3.34788	4.4445	5.57521	6.72977
-12.9065	2.35789	3.40958	4.51086	5.64518	6.80264
-12.7064	2.41403	3.47183	4.57768	5.71556	6.87586
-12.5063	2.4708	3.53461	4.64496	5.78634	6.94945
-12.3062	2.5282	3.59792	4.7127	5.85753	7.0234
-12.1061	2.58623	3.66176	4.7809	5.92913	7.09771
-11.906	2.64488	3.72613	4.84956	6.00113	7.17237
-11.7059	2.70415	3.79102	4.91868	6.07352	7.2474
-11.5058	2.76404	3.85645	4.98825	6.14631	7.32277
-11.3057	2.82455	3.92239	5.05826	6.2195	7.39849
-11.1056	2.88567	3.98885	5.12873	6.29308	7.47456
-10.9055	2.94741	4.05583	5.19964	6.36705	7.55098
-10.7054	3.00975	4.12332	5.27099	6.44141	7.62774
-10.5053	3.0727	4.19132	5.34278	6.51614	7.70483
-10.3052	3.13625	4.25983	5.41501	6.59126	7.78226
-10.1051	3.2004	4.32884	5.48766	6.66675	7.86002
-9.90495	3.26514	4.39834	5.56075	6.74262	7.93811
-9.70485	3.33047	4.46835	5.63425	6.81885	8.01652
-9.50475	3.39639	4.53884	5.70818	6.89544	8.09525
-9.30465	3.46289	4.60982	5.78252	6.9724	8.1743
-9.10455	3.52996	4.68127	5.85726	7.0497	8.25365
-8.90445	3.5976	4.7532	5.93241	7.12735	8.3333
-8.70435	3.6658	4.8256	6.00795	7.20534	8.41325
-8.50425	3.73455	4.89846	6.08388	7.28366	8.49348
-8.30415	3.80386	4.97176	6.16019	7.3623	8.57399
-8.10405	3.8737	5.04551	6.23688	7.44127	8.65478
-7.90395	3.94407	5.1197	6.31392	7.52054	8.73583
-7.70385	4.01496	5.19431	6.39132	7.6001	8.81713
-7.50375	4.08636	5.26933	6.46906	7.67996	8.89868
-7.30365	4.15826	5.34475	6.54713	7.76008	8.98045
-7.10355	4.23064	5.42057	6.62551	7.84047	9.06244
-6.90345	4.30348	5.49675	6.7042	7.9211	9.14463
-6.70335	4.37678	5.57329	6.78317	8.00196	9.227
-6.50325	4.45051	5.65017	6.86241	8.08304	9.30954
-6.30315	4.52466	5.72736	6.94189	8.1643	9.39223
-6.10305	4.59919	5.80485	7.02159	8.24573	9.47504
-5.90295	4.67409	5.88261	7.1015	8.3273	9.55794
-5.70285	4.74933	5.96061	7.18157	8.40899	9.64092
-5.50275	4.82487	6.03882	7.26178	8.49076	9.72393
-5.30265	4.90068	6.1172	7.3421	8.57257	9.80695
-5.10255	4.97671	6.19571	7.42247	8.65439	9.88992
-4.90245	5.05293	6.27431	7.50285	8.73616	9.97281
-4.70235	5.12927	6.35294	7.5832	8.81784	10.0556
-4.50225	5.20568	6.43154	7.66345	8.89937	10.1381
-4.30215	5.28208	6.51005	7.74352	8.98067	10.2204
-4.10205	5.3584	6.58837	7.82335	9.06166	10.3023
-3.90195	5.43455	6.66642	7.90283	9.14226	10.3838
-3.70185	5.51041	6.7441	7.98186	9.22234	10.4647
-3.50175	5.58586	6.82126	8.06031	9.3018	10.545
-3.30165	5.66076	6.89778	8.13805	9.38048	10.6244
-3.10155	5.73493	6.97347	8.21488	9.4582	10.7029
-2.90145	5.80816	7.04814	8.29063	9.53478	10.7801
-2.70135	5.88024	7.12155	8.36504	9.60997	10.8559
-2.50125	5.95087	7.19342	8.43783	9.68349	10.93
-2.30115	6.01972	7.26341	8.50869	9.75501	11.0021
-2.10105	6.08641	7.33115	8.57721	9.82414	11.0717
-1.90095	6.15047	7.39617	8.64295	9.89044	11.1384
-1.70085	6.21139	7.45795	8.70536	9.95336	11.2017
-1.50075	6.26854	7.51586	8.76385	10.0123	11.261
-1.30065	6.32123	7.56922	8.81771	10.0665	11.3156
-1.10055	6.36869	7.61725	8.86617	10.1153	11.3647
-0.90045	6.41008	7.65911	8.90839	10.1578	11.4074
-0.70035	6.44455	7.69396	8.94353	10.1932	11.4429
-0.50025	6.47128	7.72098	8.97076	10.2206	11.4704
-0.30015	6.48955	7.73944	8.98936	10.2393	11.4893
-0.10005	6.49883	7.74882	8.99881	10.2488	11.4988
0.10005	6.49883	7.74882	8.99881	10.2488	11.4988
0.30015	6.48955	7.73944	8.98936	10.2393	11.4893
0.50025	6.47128	7.72098	8.97076	10.2206	11.4704
0.70035	6.44455	7.69396	8.94353	10.1932	11.4429
0.90045	6.41008	7.65911	8.90839	10.1578	11.4074
1.10055	6.36869	7.61725	8.86617	10.1153	11.3647
1.30065	6.32123	7.56922	8.81771	10.0665	11.3156
1.50075	6.26854	7.51586	8.76385	10.0123	11.261
1.70085	6.21139	7.45795	8.70536	9.95336	11.2017
1.90095	6.15047	7.39617	8.64295	9.89044	11.1384
2.10105	6.08641	7.33115	8.57721	9.82414	11.0717
2.30115	6.01972	7.26341	8.50869	9.75501	11.0021
2.50125	5.95087	7.19342	8.43783	9.68349	10.93
2.70135	5.88024	7.12155	8.36504	9.60997	10.8559
2.90145	5.80816	7.04814	8.29063	9.53478	10.7801
3.10155	5.73493	6.97347	8.21488	9.4582	10.7029
3.30165	5.66076	6.89778	8.13805	9.38048	10.6244
3.50175	5.58586	6.82126	8.06031	9.3018	10.545
3.70185	5.51041	6.7441	7.98186	9.22234	10.4647
3.90195	5.43455	6.66642	7.90283	9.14226	10.3838
4.10205	5.3584	6.58837	7.82335	9.06166	10.3023
4.30215	5.28208	6.51005	7.74352	8.98067	10.2204
4.50225	5.20568	6.43154	7.66345	8.89937	10.1381
4.70235	5.12927	6.35294	7.5832	8.81784	10.0556
4.90245	5.05293	6.27431	7.50285	8.73616	9.97281
5.10255	4.97671	6.19571	7.42247	8.65439	9.88992
5.30265	4.90068	6.1172	7.3421	8.57257	9.80695
5.50275	4.82487	6.03882	7.26178	8.49076	9.72393
5.70285	4.74933	5.96061	7.18157	8.40899	9.64092
5.90295	4.67409	5.88261	7.1015	8.3273	9.55794
6.10305	4.59919	5.80485	7.02159	8.24573	9.47504
6.30315	4.52466	5.72736	6.94189	8.1643	9.39223
6.50325	4.45051	5.65017	6.86241	8.08304	9.30954
6.70335	4.37678	5.57329	6.78317	8.00196	9.227
6.90345	4.30348	5.49675	6.7042	7.9211	9.14463
7.10355	4.23064	5.42057	6.62551	7.84047	9.06244
7.30365	4.15826	5.34475	6.54713	7.76008	8.98045
7.50375	4.08636	5.26933	6.46906	7.67996	8.89868
7.70385	4.01496	5.19431	6.39132	7.6001	8.81713
7.90395	3.94407	5.1197	6.31392	7.52054	8.73583
8.10405	3.8737	5.04551	6.23688	7.44127	8.65478
8.30415	3.80386	4.97176	6.16019	7.3623	8.57399
8.50425	3.73455	4.89846	6.08388	7.28366	8.49348
8.70435	3.6658	4.8256	6.00795	7.20534	8.41325
8.90445	3.5976	4.7532	5.93241	7.12735	8.3333
9.10455	3.52996	4.68127	5.85726	7.0497	8.25365
9.30465	3.46289	4.60982	5.78252	6.9724	8.1743
9.50475	3.39639	4.53884	5.70818	6.89544	8.09525
9.70485	3.33047	4.46835	5.63425	6.81885	8.01652
9.90495	3.26514	4.39834	5.56075	6.74262	7.93811
10.1051	3.2004	4.32884	5.48766	6.66675	7.86002
10.3052	3.13625	4.25983	5.41501	6.59126	7.78226
10.5053	3.0727	4.19132	5.34278	6.51614	7.70483
10.7054	3.00975	4.12332	5.27099	6.44141	7.62774
10.9055	2.94741	4.05583	5.19964	6.36705	7.55098
11.1056	2.88567	3.98885	5.12873	6.29308	7.47456
11.3057	2.82455	3.92239	5.05826	6.2195	7.39849
11.5058	2.76404	3.85645	4.98825	6.14631	7.32277
11.7059	2.70415	3.79102	4.91868	6.07352	7.2474
11.906	2.64488	3.72613	4.84956	6.00113	7.17237
12.1061	2.58623	3.66176	4.7809	5.92913	7.09771
12.3062	2.5282	3.59792	4.7127	5.85753	7.0234
12.5063	2.4708	3.53461	4.64496	5.78634	6.94945
12.7064	2.41403	3.47183	4.57768	5.71556	6.87586
12.9065	2.35789	3.40958	4.51086	5.64518	6.80264
13.1066	2.30238	3.34788	4.4445	5.57521	6.72977
13.3067	2.2475	3.28671	4.37861	5.50565	6.65728
13.5068	2.19326	3.22608	4.31319	5.4365	6.58515
13.7069	2.13965	3.16599	4.24824	5.36777	6.51339
13.907	2.08668	3.10644	4.18376	5.29945	6.442
14.1071	2.03435	3.04743	4.11975	5.23154	6.37098
14.3072	1.98265	2.98897	4.05621	5.16406	6.30034
14.5073	1.9316	2.93106	3.99314	5.09699	6.23007
14.7074	1.88119	2.87369	3.93056	5.03034	6.16017
14.9075	1.83143	2.81686	3.86844	4.96411	6.09065
15.1076	1.7823	2.76059	3.80681	4.89831	6.02151
15.3077	1.73382	2.70487	3.74565	4.83292	5.95274
15.5078	1.68599	2.64969	3.68497	4.76796	5.88436
15.7079	1.63881	2.59507	3.62477	4.70343	5.81635
15.908	1.59227	2.541	3.56505	4.63931	5.74872
16.1081	1.54637	2.48748	3.50581	4.57563	5.68148
16.3082	1.50113	2.43452	3.44706	4.51237	5.61461
16.5083	1.45654	2.38211	3.38878	4.44953	5.54813
16.7084	1.41259	2.33025	3.33099	4.38712	5.48203
16.9085	1.3693	2.27895	3.27369	4.32515	5.41632
17.1086	1.32666	2.2282	3.21686	4.2636	5.35098
17.3087	1.28467	2.17801	3.16052	4.20248	5.28604
17.5088	1.24333	2.12838	3.10467	4.14179	5.22148
17.7089	1.20265	2.07931	3.0493	4.08152	5.1573
17.909	1.16261	2.03079	2.99442	4.02169	5.09351
18.1091	1.12323	1.98283	2.94003	3.9623	5.03011
18.3092	1.08451	1.93543	2.88612	3.90333	4.96709
18.5093	1.04644	1.88859	2.83271	3.84479	4.90446
18.7094	1.00902	1.84231	2.77977	3.78669	4.84223
18.9095	0.972265	1.79659	2.72733	3.72902	4.78037
19.1096	0.936161	1.75143	2.67538	3.67179	4.71891
19.3097	0.900713	1.70683	2.62392	3.61498	4.65784
19.5098	0.865921	1.66279	2.57294	3.55861	4.59715
19.7099	0.831786	1.61931	2.52246	3.50268	4.53686
19.91	0.798308	1.5764	2.47246	3.44718	4.47695
20.1101	0.765488	1.53404	2.42296	3.39211	4.41744
20.3102	0.733325	1.49225	2.37394	3.33748	4.35832
20.5103	0.70182	1.45102	2.32542	3.28329	4.29958
20.7104	0.670973	1.41036	2.27739	3.22953	4.24124
20.9105	0.640784	1.37025	2.22985	3.17621	4.18329
21.1106	0.611255	1.33071	2.18281	3.12332	4.12574
21.3107	0.582384	1.29174	2.13625	3.07087	4.06857
21.5108	0.554172	1.25332	2.09019	3.01886	4.0118
21.7109	0.52662	1.21548	2.04462	2.96728	3.95542
21.911	0.499727	1.17819	1.99954	2.91614	3.89943
22.1111	0.473495	1.14147	1.95496	2.86544	3.84383
22.3112	0.447922	1.10532	1.91086	2.81518	3.78863
22.5113	0.423009	1.06973	1.86727	2.76535	3.73382
22.7114	0.398757	1.0347	1.82416	2.71596	3.6794
22.9115	0.375165	1.00024	1.78155	2.66701	3.62538
23.1116	0.352235	0.966349	1.73943	2.6185	3.57175
23.3117	0.329965	0.93302	1.69781	2.57043	3.51852
23.5118	0.308356	0.900257	1.65668	2.52279	3.46568
23.7119	0.287408	0.86806	1.61605	2.4756	3.41323
23.912	0.267122	0.836429	1.57591	2.42884	3.36118
24.1121	0.247497	0.805365	1.53627	2.38252	3.30953
24.3122	0.228534	0.774866	1.49712	2.33664	3.25826
24.5123	0.210233	0.744934	1.45846	2.2912	3.2074
24.7124	0.192594	0.715569	1.4203	2.2462	3.15693
24.9125	0.175616	0.686771	1.38264	2.20164	3.10685
25.1126	0.159301	0.658539	1.34547	2.15752	3.05717
25.3127	0.143649	0.630874	1.30879	2.11384	3.00788
25.5128	0.128659	0.603777	1.27262	2.0706	2.95899
25.7129	0.114331	0.577246	1.23693	2.0278	2.91049
25.913	0.100666	0.551283	1.20175	1.98544	2.86239
26.1131	0.0876637	0.525888	1.16706	1.94352	2.81469
26.3132	0.0753244	0.50106	1.13286	1.90204	2.76738
26.5133	0.063648	0.476799	1.09916	1.861	2.72047
26.7134	0.0526347	0.453107	1.06596	1.8204	2.67396
26.9135	0.0422846	0.429982	1.03326	1.78025	2.62784
27.1136	0.0325977	0.407425	1.00105	1.74053	2.58211
27.3137	0.0235742	0.385436	0.969333	1.70125	2.53679
27.5138	0.0152141	0.364016	0.938117	1.66242	2.49186
27.7139	0.00751758	0.343163	0.907397	1.62402	2.44732
27.914	0.000484615	0.322879	0.877174	1.58607	2.40319
28.1141	-0.00588467	0.303163	0.847448	1.54856	2.35945
28.3142	-0.0115902	0.284015	0.818219	1.51149	2.3161
28.5143	-0.0166319	0.265436	0.789487	1.47486	2.27316
28.7144	-0.0210097	0.247426	0.761252	1.43867	2.23061
28.9145	-0.0247235	0.229984	0.733514	1.40293	2.18846
29.1146	-0.0277732	0.213111	0.706274	1.36762	2.1467
29.3147	-0.0301589	0.196806	0.67953	1.33276	2.10534
29.5148	-0.0318804	0.181071	0.653284	1.29834	2.06438
29.7149	-0.0329376	0.165904	0.627536	1.26436	2.02382
29.915	-0.0333306	0.151307	0.602285	1.23082	1.98365
30.1151	-0.0330591	0.137278	0.577531	1.19773	1.94389
30.3152	-0.0321233	0.123819	0.553275	1.16507	1.90451
30.5153	-0.030523	0.110928	0.529517	1.13286	1.86554
30.7154	-0.0282581	0.0986071	0.506256	1.10109	1.82696
30.9155	-0.0253286	0.0868552	0.483493	1.06977	1.78879
31.1156	-0.0217346	0.0756727	0.461228	1.03888	1.75101
31.3157	-0.0174758	0.0650594	0.439461	1.00844	1.71362
31.5158	-0.0125523	0.0550156	0.418192	0.978439	1.67664
31.7159	-0.00696395	0.0455412	0.39742	0.948881	1.64005
31.916	-0.000710798	0.0366364	0.377147	0.919766	1.60386
32.1161	0.00620724	0.0283011	0.357371	0.891093	1.56807
32.3162	0.0137902	0.0205354	0.338094	0.862862	1.53268
32.5163	0.0220381	0.0133393	0.319315	0.835074	1.49768
32.7164	0.0309511	0.0067129	0.301034	0.807729	1.46308
32.9165	0.0405291	0.000656236	0.283252	0.780826	1.42889
33.1166	0.0507722	-0.00483066	0.265967	0.754365	1.39508
33.3167	0.0616805	-0.00974774	0.249181	0.728348	1.36168
33.5168	0.0732539	-0.014095	0.232893	0.702773	1.32868
33.7169	0.0854926	-0.0178723	0.217104	0.677641	1.29607
33.917	0.0983965	-0.0210798	0.201813	0.652952	1.26386
34.1171	0.111966	-0.0237172	0.187021	0.628705	1.23205
34.3172	0.1262	-0.0257847	0.172727	0.604902	1.20064
34.5173	0.1411	-0.0272822	0.158931	0.581541	1.16963
34.7174	0.156665	-0.0282096	0.145634	0.558624	1.13902
34.9175	0.172896	-0.0285669	0.132836	0.536149	1.1088
35.1176	0.189792	-0.028354	0.120536	0.514118	1.07898
35.3177	0.207354	-0.027571	0.108735	0.492529	1.04956
35.5178	0.225581	-0.0262178	0.0974329	0.471383	1.02054
35.7179	0.244474	-0.0242944	0.0866293	0.450681	0.991922
35.918	0.264032	-0.0218008	0.0763244	0.430422	0.9637
36.1181	0.284256	-0.0187368	0.0665184	0.410606	0.935876
36.3182	0.305146	-0.0151026	0.0572111	0.391233	0.90845
36.5183	0.326701	-0.010898	0.0484027	0.372303	0.881424
36.7184	0.348922	-0.00612303	0.0400931	0.353817	0.854796
36.9185	0.371809	-0.000777692	0.0322825	0.335774	0.828567
37.1186	0.395361	0.00513806	0.0249707	0.318174	0.802736
37.3187	0.419579	0.0116243	0.0181579	0.301017	0.777305
37.5188	0.444463	0.0186809	0.011844	0.284304	0.752272
37.7189	0.470013	0.0263081	0.00602919	0.268034	0.727639
37.919	0.496229	0.0345057	0.000713344	0.252208	0.703404
38.1191	0.52311	0.043274	-0.00410346	0.236825	0.679568
38.3192	0.550658	0.0526127	-0.0084212	0.221886	0.656131
38.5193	0.578871	0.0625221	-0.0122399	0.20739	0.633093
38.7194	0.607751	0.073002	-0.0155594	0.193337	0.610455
38.9195	0.637296	0.0840526	-0.0183799	0.179728	0.588215
39.1196	0.667507	0.0956738	-0.0207011	0.166563	0.566374
39.3197	0.698384	0.107866	-0.0225232	0.153841	0.544932
39.5198	0.729928	0.120628	-0.0238462	0.141563	0.52389
39.7199	0.762137	0.133962	-0.0246699	0.129728	0.503246
39.92	0.795012	0.147866	-0.0249944	0.118337	0.483002
40.1201	0.828554	0.16234	-0.0248196	0.107389	0.463156
40.3202	0.862761	0.177386	-0.0241456	0.0968854	0.44371
40.5203	0.897635	0.193002	-0.0229723	0.0868253	0.424663
40.7204	0.933175	0.209189	-0.0212997	0.0772088	0.406016
40.9205	0.969381	0.225947	-0.0191278	0.0680361	0.387767
41.1206	1.00625	0.243276	-0.0164565	0.059307	0.369918
41.3207	1.04379	0.261176	-0.0132859	0.0510217	0.352468
41.5208	1.082	0.279646	-0.00961593	0.0431802	0.335417
41.7209	1.12087	0.298688	-0.00544657	0.0357825	0.318766
41.921	1.1604	0.3183	-0.000777799	0.0288285	0.302514
42.1211	1.20061	0.338483	0.00439038	0.0223183	0.286661
42.3212	1.24148	0.359237	0.010058	0.016252	0.271207
42.5213	1.28301	0.380562	0.0162251	0.0106295	0.256153
42.7214	1.32521	0.402458	0.0228916	0.00545086	0.241498
42.9215	1.36808	0.424925	0.0300576	0.000716073	0.227243
43.1216	1.41162	0.447963	0.0377231	-0.00357483	0.213387
43.3217	1.45582	0.471572	0.0458881	-0.00742184	0.19993
43.5218	1.50069	0.495752	0.0545526	-0.0108249	0.186873
43.7219	1.54622	0.520503	0.0637167	-0.0137841	0.174215
43.922	1.59242	0.545825	0.0733802	-0.0162994	0.161957
44.1221	1.63929	0.571719	0.0835434	-0.0183707	0.150098
44.3222	1.68682	0.598183	0.0942061	-0.019998	0.138639
44.5223	1.73502	0.625218	0.105368	-0.0211814	0.127579
44.7224	1.78388	0.652825	0.11703	-0.0219208	0.116918
44.9225	1.83342	0.681002	0.129192	-0.0222162	0.106657
45.1226	1.88361	0.709751	0.141853	-0.0220675	0.0967961
45.3227	1.93448	0.739071	0.155014	-0.0214749	0.0873342
45.5228	1.98601	0.768961	0.168674	-0.0204382	0.0782719
45.7229	2.03821	0.799424	0.182834	-0.0189575	0.0696091
45.923	2.09107	0.830457	0.197494	-0.0170327	0.0613459
46.1231	2.1446	0.862061	0.212653	-0.0146639	0.0534823
46.3232	2.1988	0.894237	0.228312	-0.011851	0.0460183
46.5233	2.25367	0.926984	0.244471	-0.008594	0.0389538
46.7234	2.3092	0.960302	0.26113	-0.00489291	0.032289
46.9235	2.36539	0.994191	0.278288	-0.000747714	0.0260238
47.1236	2.42226	1.02865	0.295946	0.0038416	0.0201582
47.3237	2.47979	1.06368	0.314103	0.00887504	0.0146923
47.5238	2.53799	1.09929	0.332761	0.0143526	0.00962598
47.7239	2.59685	1.13546	0.351918	0.0202743	0.00495934
47.924	2.65638	1.17221	0.371575	0.0266402	0.000692358
48.1241	2.71658	1.20952	0.391732	0.0334502	-0.00317494
48.3242	2.77744	1.24741	0.412388	0.0407045	-0.00664256
48.5243	2.83897	1.28587	0.433545	0.0484029	-0.00971049
48.7244	2.90117	1.3249	0.455201	0.0565454	-0.0123787
48.9245	2.96403	1.3645	0.477357	0.0651322	-0.0146472
49.1246	3.02756	1.40468	0.500012	0.0741632	-0.016516
49.3247	3.09176	1.44542	0.523168	0.0836384	-0.0179851
49.5248	3.15662	1.48674	0.546823	0.0935578	-0.0190544
49.7249	3.22215	1.52862	0.570978	0.103921	-0.019724
49.925	3.28835	1.57108	0.595633	0.114729	-0.0199939
50.1251	3.35521	1.61411	0.620788	0.125982	-0.019864
50.3252	3.42274	1.65771	0.646443	0.137678	-0.0193343
50.5253	3.49094	1.70189	0.672598	0.149819	-0.0184048
50.7254	3.5598	1.74663	0.699252	0.162404	-0.0170756
50.9255	3.62933	1.79195	0.726407	0.175433	-0.0153466
51.1256	3.69953	1.83783	0.754061	0.188906	-0.0132178
51.3257	3.77039	1.88429	0.782215	0.202824	-0.0106891
51.5258	3.84192	1.93132	0.81087	0.217186	-0.0077607
51.7259	3.91412	1.97892	0.840024	0.231992	-0.00443245
51.926	3.98698	2.02709	0.869678	0.247243	-0.000704385
52.1261	4.06051	2.07584	0.899832	0.262938	0.00342351
52.3262	4.13471	2.12515	0.930485	0.279078	0.00795125
52.5263	4.20957	2.17504	0.961639	0.295661	0.0128788
52.7264	4.2851	2.2255	0.993293	0.312689	0.0182063
52.9265	4.3613	2.27653	1.02545	0.330162	0.0239335
53.1266	4.43817	2.32813	1.0581	0.348078	0.0300607
53.3267	4.5157	2.3803	1.09125	0.366439	0.0365877
53.5268	4.5939	2.43305	1.12491	0.385245	0.0435146
53.7269	4.67276	2.48636	1.15906	0.404495	0.0508413
53.927	4.75229	2.54025	1.19371	0.424189	0.058568
54.1271	4.83249	2.59471	1.22887	0.444327	0.0666945
54.3272	4.91336	2.64974	1.26452	0.46491	0.075221
54.5273	4.99489	2.70534	1.30068	0.485938	0.0841473
54.7274	5.07709	2.76151	1.33733	0.507409	0.0934735
54.9275	5.15995	2.81826	1.37448	0.529325	0.1032
55.1276	5.24349	2.87557	1.41214	0.551686	0.113326
55.3277	5.32769	2.93346	1.45029	0.574491	0.123852
55.5278	5.41255	2.99192	1.48894	0.59774	0.134778
55.7279	5.49809	3.05095	1.5281	0.621434	0.146104
55.928	5.58429	3.11055	1.56775	0.645572	0.157829
56.1281	5.67115	3.17073	1.6079	0.670155	0.169955
56.3282	5.75869	3.23147	1.64856	0.695182	0.182481
56.5283	5.84689	3.29279	1.68971	0.720653	0.195406
56.7284	5.93576	3.35468	1.73137	0.746569	0.208732
56.9285	6.02529	3.41714	1.77352	0.77293	0.222458
57.1286	6.11549	3.48017	1.81617	0.799735	0.236583
57.3287	6.20636	3.54377	1.85933	0.826984	0.251109
57.5288	6.2979	3.60795	1.90298	0.854678	0.266034
57.7289	6.3901	3.67269	1.94714	0.882816	0.28136
57.929	6.48297	3.73801	1.99179	0.911399	0.297085
58.1291	6.5765	3.8039	2.03695	0.940426	0.31321
58.3292	6.67071	3.87036	2.0826	0.969898	0.329736
58.5293	6.76558	3.93739	2.12875	0.999814	0.346661
58.7294	6.86111	4.005	2.17541	1.03017	0.363987
58.9295	6.95732	4.07317	2.22256	1.06098	0.381712
59.1296	7.05419	4.14192	2.27022	1.09223	0.399838
59.3297	7.15173	4.21124	2.31837	1.12392	0.418363
59.5298	7.24993	4.28113	2.36703	1.15606	0.437289
59.7299	7.3488	4.35159	2.41618	1.18865	0.456614
59.93	7.44834	4.42263	2.46584	1.22167	0.47634
60.1301	7.54855	4.49423	2.516	1.25515	0.496465
60.3302	7.64942	4.56641	2.56665	1.28906	0.516991
60.5303	7.75096	4.63916	2.61781	1.32342	0.537916
60.7304	7.85317	4.71248	2.66946	1.35823	0.559242
60.9305	7.95604	4.78637	2.72162	1.39348	0.580968
61.1306	8.05958	4.86083	2.77428	1.42917	0.603093
61.3307	8.16379	4.93587	2.82743	1.46531	0.625619
61.5308	8.26866	5.01148	2.88109	1.5019	0.648545
61.7309	8.3742	5.08766	2.93525	1.53893	0.671871
61.931	8.48041	5.16441	2.9899	1.5764	0.695597
62.1311	8.58729	5.24173	3.04506	1.61432	0.719723
62.3312	8.69483	5.31962	3.10072	1.65268	0.744249
62.5313	8.80304	5.39809	3.15687	1.69149	0.769175
62.7314	8.91192	5.47712	3.21353	1.73074	0.794501
62.9315	9.02146	5.55673	3.27069	1.77043	0.820228
63.1316	9.13167	5.63691	3.32835	1.81057	0.846354
63.3317	9.24255	5.71767	3.38651	1.85116	0.872881
63.5318	9.35409	5.79899	3.44516	1.89219	0.899807
63.7319	9.4663	5.88089	3.50432	1.93366	0.927134
63.932	9.57918	5.96335	3.56398	1.97558	0.954861
64.1321	9.69273	6.04639	3.62414	2.01794	0.982987
64.3322	9.80694	6.13	3.6848	2.06075	1.01151
64.5323	9.92182	6.21418	3.74596	2.104	1.04044
64.7324	10.0374	6.29894	3.80762	2.1477	1.06977
64.9325	10.1536	6.38426	3.86978	2.19184	1.0995
65.1326	10.2705	6.47016	3.93244	2.23643	1.12962
65.3327	10.388	6.55663	3.9956	2.28146	1.16015
65.5328	10.5062	6.64367	4.05926	2.32694	1.19108
65.7329	10.6251	6.73128	4.12342	2.37286	1.22241
65.933	10.7447	6.81947	4.18808	2.41922	1.25413
66.1331	10.8649	6.90822	4.25324	2.46603	1.28626
66.3332	10.9858	6.99755	4.3189	2.51328	1.31879
66.5333	11.1073	7.08745	4.38506	2.56098	1.35172
66.7334	11.2295	7.17792	4.45172	2.60913	1.38505
66.9335	11.3524	7.26897	4.51889	2.65771	1.41877
67.1336	11.476	7.36058	4.58655	2.70675	1.4529
67.3337	11.6002	7.45277	4.65471	2.75622	1.48743
67.5338	11.7251	7.54552	4.72337	2.80614	1.52236
67.7339	11.8506	7.63885	4.79254	2.85651	1.55769
67.934	11.9768	7.73276	4.8622	2.90732	1.59342
68.1341	12.1037	7.82723	4.93236	2.95858	1.62955
68.3342	12.2313	7.92227	5.00303	3.01028	1.66608
68.5343	12.3595	8.01789	5.07419	3.06242	1.70301
68.7344	12.4884	8.11408	5.14585	3.11501	1.74034
68.9345	12.6179	8.21084	5.21802	3.16804	1.77807
69.1346	12.7482	8.30817	5.29068	3.22152	1.8162
69.3347	12.879	8.40608	5.36385	3.27545	1.85473
69.5348	13.0106	8.50455	5.43751	3.32982	1.89366
69.7349	13.1428	8.6036	5.51168	3.38463	1.93299
69.935	13.2757	8.70322	5.58634	3.43989	1.97272
70.1351	13.4093	8.80341	5.66151	3.49559	2.01285
70.3352	13.5435	8.90417	5.73718	3.55173	2.05338
70.5353	13.6784	9.00551	5.81334	3.60832	2.09431
70.7354	13.814	9.10741	5.89001	3.66536	2.13564
70.9355	13.9502	9.20989	5.96718	3.72284	2.17737
71.1356	14.0871	9.31294	6.04484	3.78077	2.21951
71.3357	14.2246	9.41656	6.12301	3.83914	2.26204
71.5358	14.3629	9.52075	6.20168	3.89795	2.30497
71.7359	14.5018	9.62552	6.28085	3.95721	2.3483
71.936	14.6413	9.73086	6.36051	4.01691	2.39203
72.1361	14.7815	9.83677	6.44068	4.07706	2.43617
72.3362	14.9224	9.94325	6.52135	4.13766	2.4807
72.5363	15.064	10.0503	6.60252	4.19869	2.52563
72.7364	15.2062	10.1579	6.68419	4.26018	2.57097
72.9365	15.3491	10.2661	6.76636	4.3221	2.6167
73.1366	15.4927	10.3749	6.84903	4.38448	2.66283
73.3367	15.6369	10.4842	6.9322	4.44729	2.70937
73.5368	15.7818	10.5941	7.01587	4.51055	2.7563
73.7369	15.9274	10.7046	7.10004	4.57426	2.80364
73.937	16.0736	10.8157	7.18471	4.63841	2.85137
74.1371	16.2205	10.9273	7.26989	4.70301	2.8995
74.3372	16.3681	11.0395	7.35556	4.76805	2.94804
74.5373	16.5163	11.1523	7.44173	4.83353	2.99697
74.7374	16.6652	11.2656	7.5284	4.89946	3.04631
74.9375	16.8148	11.3795	7.61557	4.96584	3.09604
75.1376	16.965	11.494	7.70325	5.03265	3.14618
75.3377	17.1159	11.6091	7.79142	5.09992	3.19672
75.5378	17.2675	11.7247	7.8801	5.16763	3.24765
75.7379	17.4197	11.8409	7.96927	5.23578	3.29899
75.938	17.5726	11.9577	8.05894	5.30438	3.35072
76.1381	17.7262	12.075	8.14912	5.37342	3.40286
76.3382	17.8805	12.1929	8.23979	5.44291	3.4554
76.5383	18.0354	12.3114	8.33097	5.51284	3.50834
76.7384	18.1909	12.4305	8.42264	5.58322	3.56167
76.9385	18.3472	12.5501	8.51482	5.65404	3.61541
77.1386	18.5041	12.6703	8.6075	5.7253	3.66955
77.3387	18.6617	12.7911	8.70067	5.79701	3.72409
77.5388	18.8199	12.9124	8.79435	5.86917	3.77902
77.7389	18.9788	13.0344	8.88853	5.94177	3.83436
77.939	19.1384	13.1569	8.98321	6.01481	3.8901
78.1391	19.2986	13.2799	9.07838	6.0883	3.94624
78.3392	19.4595	13.4035	9.17406	6.16224	4.00278
78.5393	19.6211	13.5278	9.27024	6.23662	4.05972
78.7394	19.7834	13.6525	9.36692	6.31144	4.11706
78.9395	19.9463	13.7779	9.4641	6.38671	4.1748
79.1396	20.1098	13.9038	9.56178	6.46242	4.23294
79.3397	20.2741	14.0303	9.65996	6.53858	4.29148
79.5398	20.439	14.1574	9.75864	6.61518	4.35042
79.7399	20.6046	14.285	9.85782	6.69223	4.40976
79.94	20.7708	14.4132	9.9575	6.76972	4.4695
80.1401	20.9377	14.542	10.0577	6.84766	4.52964
80.3402	21.1053	14.6713	10.1584	6.92604	4.59018
80.5403	21.2736	14.8013	10.2595	7.00487	4.65113
80.7404	21.4425	14.9318	10.3612	7.08414	4.71247
80.9405	21.6121	15.0628	10.4634	7.16385	4.77421
81.1406	21.7823	15.1945	10.5661	7.24402	4.83635
81.3407	21.9532	15.3267	10.6693	7.32462	4.8989
81.5408	22.1248	15.4595	10.773	7.40567	4.96184
81.7409	22.2971	15.5928	10.8771	7.48717	5.02518
81.941	22.47	15.7268	10.9818	7.56911	5.08893
82.1411	22.6436	15.8613	11.087	7.65149	5.15307
82.3412	22.8178	15.9963	11.1927	7.73432	5.21761
82.5413	22.9928	16.132	11.2989	7.81759	5.28256
82.7414	23.1684	16.2682	11.4056	7.90131	5.3479
82.9415	23.3446	16.405	11.5128	7.98547	5.41365
83.1416	23.5215	16.5423	11.6204	8.07008	5.47979
83.3417	23.6991	16.6803	11.7286	8.15513	5.54634
83.5418	23.8774	16.8188	11.8373	8.24063	5.61328
83.7419	24.0563	16.9578	11.9465	8.32657	5.68063
83.942	24.2359	17.0975	12.0562	8.41296	5.74838
84.1421	24.4161	17.2377	12.1664	8.49979	5.81652
84.3422	24.5971	17.3785	12.2771	8.58707	5.88507
84.5423	24.7787	17.5199	12.3883	8.67479	5.95402
84.7424	24.9609	17.6618	12.4999	8.76296	6.02336
84.9425	25.1439	17.8043	12.6121	8.85157	6.09311
85.1426	25.3274	17.9474	12.7248	8.94062	6.16326
85.3427	25.5117	18.091	12.838	9.03012	6.23381
85.5428	25.6966	18.2353	12.9517	9.12007	6.30475
85.7429	25.8822	18.38	13.0659	9.21046	6.3761
85.943	26.0685	18.5254	13.1806	9.30129	6.44785
86.1431	26.2554	18.6713	13.2958	9.39257	6.52
86.3432	26.443	18.8179	13.4115	9.4843	6.59255
86.5433	26.6313	18.9649	13.5277	9.57647	6.6655
86.7434	26.8202	19.1126	13.6444	9.66908	6.73885
86.9435	27.0098	19.2608	13.7616	9.76214	6.8126
87.1436	27.2001	19.4096	13.8793	9.85564	6.88675
87.3437	27.391	19.559	13.9974	9.94959	6.9613
87.5438	27.5826	19.7089	14.1161	10.044	7.03625
87.7439	27.7749	19.8594	14.2353	10.1388	7.1116
87.944	27.9678	20.0105	14.355	10.2341	7.18736
88.1441	28.1614	20.1622	14.4752	10.3298	7.26351
88.3442	28.3557	20.3144	14.5959	10.426	7.34006
88.5443	28.5506	20.4672	14.7171	10.5226	7.41701
88.7444	28.7462	20.6206	14.8388	10.6197	7.49436
88.9445	28.9425	20.7745	14.961	10.7172	7.57212
89.1446	29.1395	20.929	15.0837	10.8151	7.65027
89.3447	29.3371	21.0841	15.2069	10.9135	7.72882
89.5448	29.5353	21.2398	15.3306	11.0124	7.80778
89.7449	29.7343	21.396	15.4548	11.1117	7.88713
89.945	29.9339	21.5528	15.5795	11.2114	7.96689
90.1451	30.1342	21.7102	15.7047	11.3116	8.04704
90.3452	30.3351	21.8681	15.8304	11.4122	8.1276
90.5453	30.5367	22.0267	15.9566	11.5132	8.20855
90.7454	30.739	22.1857	16.0833	11.6148	8.28991
90.9455	30.9419	22.3454	16.2105	11.7167	8.37166
91.1456	31.1455	22.5056	16.3382	11.8191	8.45382
91.3457	31.3498	22.6664	16.4664	11.922	8.53638
91.5458	31.5548	22.8278	16.5951	12.0252	8.61933
91.7459	31.7604	22.9898	16.7243	12.129	8.70269
91.946	31.9667	23.1523	16.854	12.2331	8.78645
92.1461	32.1736	23.3154	16.9842	12.3378	8.87061
92.3462	32.3812	23.4791	17.1149	12.4428	8.95516
92.5463	32.5895	23.6433	17.2461	12.5484	9.04012
92.7464	32.7984	23.8081	17.3778	12.6543	9.12548
92.9465	33.0081	23.9735	17.51	12.7607	9.21124
93.1466	33.2183	24.1394	17.6428	12.8676	9.2974
93.3467	33.4293	24.306	17.776	12.9748	9.38396
93.5468	33.6409	24.4731	17.9097	13.0826	9.47092
93.7469	33.8532	24.6407	18.0439	13.1908	9.55828
93.947	34.0662	24.809	18.1786	13.2994	9.64604
94.1471	34.2798	24.9778	18.3138	13.4085	9.7342
94.3472	34.4941	25.1472	18.4495	13.518	9.82276
94.5473	34.709	25.3171	18.5857	13.6279	9.91172
94.7474	34.9246	25.4877	18.7224	13.7383	10.0011
94.9475	35.1409	25.6588	18.8596	13.8492	10.0908
95.1476	35.3579	25.8304	18.9973	13.9605	10.181
95.3477	35.5755	26.0027	19.1355	14.0722	10.2716
95.5478	35.7938	26.1755	19.2743	14.1844	10.3625
95.7479	36.0127	26.3489	19.4135	14.297	10.4539
95.948	36.2324	26.5228	19.5532	14.4101	10.5457
96.1481	36.4527	26.6974	19.6934	14.5236	10.6378
96.3482	36.6736	26.8725	19.8341	14.6376	10.7304
96.5483	36.8953	27.0481	19.9753	14.752	10.8234
96.7484	37.1175	27.2244	20.117	14.8669	10.9167
96.9485	37.3405	27.4012	20.2592	14.9822	11.0105
97.1486	37.5641	27.5786	20.402	15.0979	11.1046
97.3487	37.7884	27.7566	20.5452	15.2141	11.1992
97.5488	38.0134	27.9351	20.6889	15.3307	11.2942
97.7489	38.239	28.1142	20.8331	15.4478	11.3895
97.949	38.4653	28.2939	20.9778	15.5653	11.4853
98.1491	38.6923	28.4741	21.123	15.6833	11.5815
98.3492	38.9199	28.655	21.2687	15.8017	11.678
98.5493	39.1482	28.8364	21.415	15.9205	11.775
98.7494	39.3772	29.0183	21.5617	16.0398	11.8724
98.9495	39.6068	29.2009	21.7089	16.1596	11.9702
99.1496	39.8371	29.384	21.8566	16.2798	12.0683
99.3497	40.0681	29.5677	22.0048	16.4004	12.1669
99.5498	40.2997	29.7519	22.1536	16.5215	12.2659
99.7499	40.532	29.9367	22.3028	16.643	12.3652
99.95	40.765	30.1221	22.4525	16.765	12.465
100.15	40.9986	30.3081	22.6027	16.8874	12.5652
100.35	41.2329	30.4946	22.7534	17.0103	12.6657
100.55	41.4679	30.6818	22.9047	17.1336	12.7667
100.75	41.7035	30.8694	23.0564	17.2573	12.8681
100.95	41.9398	31.0577	23.2086	17.3815	12.9698
101.151	42.1768	31.2465	23.3613	17.5062	13.072
101.351	42.4145	31.4359	23.5145	17.6312	13.1746
101.551	42.6528	31.6259	23.6683	17.7568	13.2776
101.751	42.8917	31.8165	23.8225	17.8827	13.3809
101.951	43.1314	32.0076	23.9772	18.0092	13.4847
102.151	43.3717	32.1993	24.1324	18.136	13.5889
102.351	43.6127	32.3915	24.2882	18.2633	13.6935
102.551	43.8543	32.5844	24.4444	18.3911	13.7984
102.751	44.0966	32.7778	24.6011	18.5193	13.9038
102.951	44.3396	32.9717	24.7583	18.6479	14.0096
103.152	44.5832	33.1663	24.9161	18.777	14.1158
103.352	44.8276	33.3614	25.0743	18.9065	14.2223
103.552	45.0725	33.5571	25.233	19.0365	14.3293
103.752	45.3182	33.7534	25.3922	19.1669	14.4367
103.952	45.5645	33.9502	25.552	19.2978	14.5445
104.152	45.8115	34.1476	25.7122	19.4291	14.6526
104.352	46.0591	34.3456	25.8729	19.5609	14.7612
104.552	46.3075	34.5441	26.0342	19.6931	14.8702
104.752	46.5564	34.7433	26.1959	19.8257	14.9796
104.952	46.8061	34.943	26.3581	19.9588	15.0893
105.153	47.0564	35.1432	26.5209	20.0923	15.1995
105.353	47.3074	35.3441	26.6841	20.2263	15.3101
105.553	47.559	35.5455	26.8478	20.3607	15.4211
105.753	47.8114	35.7475	27.012	20.4956	15.5325
105.953	48.0644	35.95	27.1768	20.6309	15.6442
106.153	48.318	36.1532	27.342	20.7667	15.7564
106.353	48.5723	36.3569	27.5077	20.9029	15.869
106.553	48.8273	36.5611	27.674	21.0395	15.982
106.753	49.083	36.766	27.8407	21.1766	16.0954
106.953	49.3393	36.9714	28.008	21.3142	16.2091
107.154	49.5963	37.1774	28.1757	21.4522	16.3233
107.354	49.8539	37.3839	28.3439	21.5906	16.4379
107.554	50.1123	37.5911	28.5127	21.7295	16.5529
107.754	50.3713	37.7988	28.6819	21.8688	16.6683
107.954	50.6309	38.007	28.8516	22.0085	16.7841
108.154	50.8913	38.2159	29.0219	22.1487	16.9002
108.354	51.1522	38.4253	29.1926	22.2894	17.0168
108.554	51.4139	38.6353	29.3638	22.4305	17.1338
108.754	51.6762	38.8459	29.5356	22.572	17.2512
108.954	51.9392	39.057	29.7078	22.714	17.369
109.155	52.2029	39.2687	29.8806	22.8564	17.4872
109.355	52.4672	39.481	30.0538	22.9993	17.6057
109.555	52.7322	39.6938	30.2275	23.1426	17.7247
109.755	52.9979	39.9073	30.4018	23.2864	17.8441
109.955	53.2642	40.1213	30.5765	23.4306	17.9639
110.155	53.5312	40.3358	30.7518	23.5753	18.0841
110.355	53.7989	40.551	30.9275	23.7204	18.2047
110.555	54.0672	40.7667	31.1038	23.8659	18.3257
110.755	54.3362	40.983	31.2805	24.0119	18.4471
110.955	54.6059	41.1998	31.4577	24.1583	18.5688
111.156	54.8762	41.4172	31.6355	24.3052	18.691
111.356	55.1472	41.6352	31.8137	24.4526	18.8136
111.556	55.4189	41.8538	31.9925	24.6003	18.9366
111.756	55.6912	42.0729	32.1717	24.7485	19.06
111.956	55.9643	42.2927	32.3515	24.8972	19.1838
112.156	56.2379	42.5129	32.5317	25.0463	19.308
112.356	56.5123	42.7338	32.7125	25.1958	19.4326
112.556	56.7873	42.9552	32.8937	25.3458	19.5576
112.756	57.0629	43.1772	33.0754	25.4963	19.6829
112.956	57.3393	43.3998	33.2577	25.6472	19.8087
113.157	57.6163	43.623	33.4404	25.7985	19.9349
113.357	57.894	43.8467	33.6237	25.9503	20.0615
113.557	58.1723	44.071	33.8074	26.1025	20.1885
113.757	58.4513	44.2958	33.9917	26.2551	20.3159
113.957	58.731	44.5213	34.1764	26.4083	20.4437
114.157	59.0114	44.7473	34.3617	26.5618	20.5719
114.357	59.2924	44.9738	34.5474	26.7158	20.7005
114.557	59.574	45.201	34.7337	26.8702	20.8295
114.757	59.8564	45.4287	34.9204	27.0251	20.9589
114.957	60.1394	45.657	35.1077	27.1805	21.0887
115.158	60.4231	45.8859	35.2955	27.3362	21.2189
115.358	60.7074	46.1153	35.4837	27.4925	21.3495
115.558	60.9925	46.3453	35.6725	27.6491	21.4805
115.758	61.2781	46.5759	35.8617	27.8062	21.6119
115.958	61.5645	46.8071	36.0515	27.9638	21.7437
116.158	61.8515	47.0388	36.2417	28.1218	21.8758
116.358	62.1392	47.2711	36.4325	28.2802	22.0084
116.558	62.4276	47.5039	36.6237	28.4391	22.1414
116.758	62.7166	47.7374	36.8155	28.5985	22.2748
116.958	63.0063	47.9714	37.0077	28.7582	22.4086
117.159	63.2966	48.206	37.2005	28.9185	22.5428
117.359	63.5876	48.4411	37.3938	29.0791	22.6774
117.559	63.8793	48.6769	37.5875	29.2403	22.8124
117.759	64.1717	48.9132	37.7818	29.4018	22.9478
117.959	64.4647	49.15	37.9765	29.5638	23.0836
118.159	64.7584	49.3875	38.1718	29.7263	23.2198
118.359	65.0528	49.6255	38.3676	29.8892	23.3564
118.559	65.3478	49.8641	38.5638	30.0525	23.4934
118.759	65.6435	50.1032	38.7606	30.2163	23.6308
118.959	65.9398	50.343	38.9578	30.3805	23.7686
119.16	66.2369	50.5833	39.1556	30.5452	23.9068
119.36	66.5346	50.8242	39.3539	30.7103	24.0454
119.56	66.8329	51.0656	39.5526	30.8759	24.1845
119.76	67.132	51.3076	39.7519	31.0419	24.3239
119.96	67.4316	51.5502	39.9517	31.2083	24.4637
120.16	67.732	51.7934	40.1519	31.3752	24.6039
120.36	68.033	52.0371	40.3527	31.5426	24.7445
120.56	68.3347	52.2814	40.5539	31.7104	24.8855
120.76	68.6371	52.5263	40.7557	31.8786	25.0269
120.96	68.9401	52.7718	40.958	32.0473	25.1687
121.161	69.2438	53.0178	41.1607	32.2164	25.3109
121.361	69.5482	53.2644	41.364	32.3859	25.4535
121.561	69.8532	53.5116	41.5678	32.556	25.5965
121.761	70.1589	53.7593	41.772	32.7264	25.7399
121.961	70.4653	54.0076	41.9768	32.8973	25.8837
122.161	70.7724	54.2565	42.1821	33.0687	26.0279
122.361	71.0801	54.5059	42.3879	33.2405	26.1725
122.561	71.3884	54.756	42.5941	33.4127	26.3175
122.761	71.6975	55.0066	42.8009	33.5854	26.4629
122.961	72.0072	55.2577	43.0082	33.7585	26.6088
123.162	72.3175	55.5095	43.2159	33.9321	26.755
123.362	72.6286	55.7618	43.4242	34.1061	26.9016
123.562	72.9403	56.0147	43.633	34.2805	27.0486
123.762	73.2527	56.2681	43.8422	34.4554	27.196
123.962	73.5657	56.5222	44.052	34.6308	27.3438
124.162	73.8794	56.7768	44.2623	34.8066	27.492
124.362	74.1938	57.032	44.4731	34.9828	27.6406
124.562	74.5088	57.2877	44.6843	35.1595	27.7896
124.762	74.8246	57.544	44.8961	35.3366	27.9391
124.962	75.1409	57.8009	45.1084	35.5142	28.0889
125.163	75.458	58.0584	45.3212	35.6922	28.2391
125.363	75.7757	58.3164	45.5344	35.8707	28.3897
125.563	76.0941	58.575	45.7482	36.0496	28.5407
125.763	76.4131	58.8342	45.9625	36.229	28.6921
125.963	76.7328	59.0939	46.1773	36.4088	28.8439
126.163	77.0532	59.3543	46.3926	36.589	28.9961
126.363	77.3743	59.6152	46.6083	36.7697	29.1488
126.563	77.696	59.8766	46.8246	36.9508	29.3018
126.763	78.0184	60.1387	47.0414	37.1324	29.4552
126.963	78.3414	60.4013	47.2587	37.3144	29.609
127.164	78.6652	60.6645	47.4764	37.4969	29.7632
127.364	78.9895	60.9282	47.6947	37.6798	29.9178
127.564	79.3146	61.1925	47.9135	37.8632	30.0729
127.764	79.6403	61.4574	48.1328	38.047	30.2283
127.964	79.9667	61.7229	48.3526	38.2312	30.3841
128.164	80.2938	61.989	48.5729	38.4159	30.5403
128.364	80.6215	62.2556	48.7936	38.601	30.6969
128.564	80.9499	62.5228	49.0149	38.7866	30.854
128.764	81.2789	62.7905	49.2367	38.9726	31.0114
128.964	81.6087	63.0588	49.459	39.1591	31.1692
129.165	81.939	63.3277	49.6818	39.346	31.3274
129.365	82.2701	63.5972	49.9051	39.5334	31.486
129.565	82.6018	63.8673	50.1288	39.7212	31.6451
129.765	82.9342	64.1379	50.3531	39.9094	31.8045
129.965	83.2673	64.4091	50.5779	40.0981	31.9643
130.165	83.601	64.6808	50.8032	40.2873	32.1245
130.365	83.9354	64.9532	51.029	40.4769	32.2851
130.565	84.2705	65.2261	51.2553	40.6669	32.4462
130.765	84.6062	65.4996	51.4821	40.8574	32.6076
130.965	84.9426	65.7736	51.7094	41.0483	32.7694
131.166	85.2797	66.0482	51.9371	41.2396	32.9316
131.366	85.6174	66.3234	52.1654	41.4315	33.0943
131.566	85.9558	66.5992	52.3942	41.6237	33.2573
131.766	86.2949	66.8755	52.6235	41.8164	33.4207
131.966	86.6346	67.1524	52.8533	42.0095	33.5845
132.166	86.975	67.4299	53.0836	42.2031	33.7488
132.366	87.3161	67.708	53.3144	42.3972	33.9134
132.566	87.6578	67.9866	53.5457	42.5916	34.0784
132.766	88.0002	68.2658	53.7775	42.7866	34.2438
132.966	88.3433	68.5456	54.0098	42.9819	34.4097
133.167	88.687	68.8259	54.2426	43.1777	34.5759
133.367	89.0314	69.1068	54.4759	43.374	34.7425
133.567	89.3765	69.3883	54.7097	43.5707	34.9095
133.767	89.7222	69.6704	54.944	43.7679	35.077
133.967	90.0686	69.953	55.1787	43.9654	35.2448
134.167	90.4157	70.2362	55.414	44.1635	35.413
134.367	90.7635	70.52	55.6498	44.362	35.5817
134.567	91.1119	70.8043	55.8861	44.5609	35.7507
134.767	91.461	71.0892	56.1229	44.7603	35.9201
134.967	91.8107	71.3747	56.3602	44.9601	36.09
135.168	92.1611	71.6608	56.598	45.1603	36.2602
135.368	92.5122	71.9474	56.8363	45.361	36.4308
135.568	92.8639	72.2346	57.0751	45.5622	36.6019
135.768	93.2163	72.5224	57.3144	45.7638	36.7733
135.968	93.5694	72.8107	57.5542	45.9658	36.9451
136.168	93.9232	73.0997	57.7945	46.1683	37.1174
136.368	94.2776	73.3892	58.0353	46.3713	37.29
136.568	94.6327	73.6792	58.2766	46.5746	37.463
136.768	94.9884	73.9699	58.5184	46.7784	37.6365
136.968	95.3448	74.2611	58.7607	46.9827	37.8103
137.169	95.7019	74.5529	59.0035	47.1874	37.9845
137.369	96.0597	74.8452	59.2469	47.3926	38.1592
137.569	96.4181	75.1381	59.4907	47.5982	38.3342
137.769	96.7772	75.4316	59.735	47.8042	38.5096
137.969	97.1369	75.7257	59.9798	48.0107	38.6855
138.169	97.4974	76.0203	60.2251	48.2176	38.8617
138.369	97.8584	76.3155	60.4709	48.425	39.0383
138.569	98.2202	76.6113	60.7172	48.6328	39.2154
138.769	98.5826	76.9077	60.964	48.8411	39.3928
138.969	98.9457	77.2046	61.2113	49.0498	39.5707
139.17	99.3095	77.5021	61.4591	49.259	39.7489
139.37	99.6739	77.8002	61.7074	49.4686	39.9275
139.57	100.039	78.0988	61.9562	49.6786	40.1066
139.77	100.405	78.3981	62.2055	49.8891	40.286
139.97	100.771	78.6978	62.4553	50.1001	40.4658
140.17	101.138	78.9982	62.7057	50.3114	40.6461
140.37	101.506	79.2991	62.9565	50.5233	40.8267
140.57	101.874	79.6006	63.2078	50.7355	41.0078
140.77	102.244	79.9027	63.4596	50.9483	41.1892
140.97	102.613	80.2054	63.7119	51.1614	41.3711
141.171	102.984	80.5086	63.9647	51.375	41.5533
141.371	103.355	80.8124	64.218	51.5891	41.7359
141.571	103.727	81.1167	64.4718	51.8036	41.919
141.771	104.099	81.4217	64.7262	52.0185	42.1024
141.971	104.472	81.7272	64.981	52.2339	42.2863
142.171	104.846	82.0333	65.2363	52.4497	42.4705
142.371	105.22	82.3399	65.4921	52.666	42.6552
142.571	105.595	82.6471	65.7484	52.8827	42.8402
142.771	105.971	82.9549	66.0052	53.0999	43.0256
142.971	106.348	83.2633	66.2625	53.3175	43.2115
143.172	106.725	83.5722	66.5204	53.5356	43.3977
143.372	107.103	83.8818	66.7787	53.7541	43.5844
143.572	107.481	84.1918	67.0375	53.973	43.7714
143.772	107.86	84.5025	67.2968	54.1924	43.9589
143.972	108.24	84.8137	67.5566	54.4122	44.1467
144.172	108.62	85.1255	67.817	54.6325	44.335
144.372	109.001	85.4379	68.0778	54.8532	44.5236
144.572	109.383	85.7508	68.3391	55.0744	44.7127
144.772	109.766	86.0644	68.6009	55.296	44.9021
144.972	110.149	86.3784	68.8632	55.5181	45.092
145.173	110.532	86.6931	69.1261	55.7406	45.2822
145.373	110.917	87.0083	69.3894	55.9635	45.4729
145.573	111.302	87.3241	69.6532	56.1869	45.6639
145.773	111.688	87.6405	69.9175	56.4108	45.8554
145.973	112.074	87.9575	70.1824	56.6351	46.0472
146.173	112.461	88.275	70.4477	56.8598	46.2395
146.373	112.849	88.5931	70.7135	57.085	46.4321
146.573	113.238	88.9117	70.9798	57.3106	46.6252
146.773	113.627	89.231	71.2467	57.5366	46.8186
146.973	114.017	89.5508	71.514	57.7632	47.0125
147.174	114.407	89.8712	71.7818	57.9901	47.2067
147.374	114.798	90.1921	72.0501	58.2175	47.4014
147.574	115.19	90.5136	72.319	58.4453	47.5964
147.774	115.582	90.8357	72.5883	58.6736	47.7919
147.974	115.975	91.1584	72.8581	58.9024	47.9878
148.174	116.369	91.4816	73.1285	59.1315	48.184
148.374	116.764	91.8054	73.3993	59.3612	48.3807
148.574	117.159	92.1298	73.6706	59.5912	48.5777
148.774	117.555	92.4548	73.9424	59.8217	48.7752
148.974	117.951	92.7803	74.2148	60.0527	48.973
149.175	118.348	93.1064	74.4876	60.2841	49.1713
149.375	118.746	93.4331	74.7609	60.5159	49.3699
149.575	119.144	93.7603	75.0348	60.7482	49.569
149.775	119.544	94.0881	75.3091	60.981	49.7685
149.975	119.943	94.4165	75.5839	61.2142	49.9683
150.175	120.344	94.7455	75.8593	61.4478	50.1686
150.375	120.745	95.075	76.1351	61.6819	50.3692
150.575	121.147	95.4051	76.4114	61.9164	50.5703
150.775	121.549	95.7358	76.6883	62.1513	50.7718
150.975	121.952	96.067	76.9656	62.3867	50.9736
151.176	122.356	96.3989	77.2435	62.6226	51.1759
151.376	122.761	96.7313	77.5218	62.8589	51.3785
151.576	123.166	97.0642	77.8006	63.0956	51.5816
151.776	123.571	97.3978	78.08	63.3328	51.7851
151.976	123.978	97.7319	78.3598	63.5704	51.9889
152.176	124.385	98.0665	78.6401	63.8085	52.1932
152.376	124.793	98.4018	78.921	64.047	52.3979
152.576	125.201	98.7376	79.2023	64.286	52.6029
152.776	125.61	99.074	79.4842	64.5254	52.8084
152.976	126.02	99.411	79.7665	64.7653	53.0142
153.177	126.431	99.7485	80.0493	65.0056	53.2205
153.377	126.842	100.087	80.3327	65.2463	53.4272
153.577	127.254	100.425	80.6165	65.4875	53.6342
153.777	127.666	100.765	80.9009	65.7291	53.8417
153.977	128.079	101.104	81.1857	65.9712	54.0496
154.177	128.493	101.445	81.4711	66.2137	54.2578
154.377	128.908	101.786	81.7569	66.4567	54.4665
154.577	129.323	102.127	82.0433	66.7001	54.6756
154.777	129.739	102.469	82.3301	66.944	54.885
154.977	130.155	102.812	82.6174	67.1883	55.0949
155.178	130.572	103.155	82.9053	67.433	55.3052
155.378	130.99	103.499	83.1936	67.6782	55.5159
155.578	131.408	103.844	83.4825	67.9238	55.7269
155.778	131.828	104.189	83.7718	68.1699	55.9384
155.978	132.247	104.534	84.0617	68.4164	56.1503
156.178	132.668	104.88	84.352	68.6634	56.3625
156.378	133.089	105.227	84.6429	68.9108	56.5752
156.578	133.511	105.574	84.9342	69.1587	56.7883
156.778	133.933	105.922	85.2261	69.407	57.0017
156.978	134.356	106.27	85.5184	69.6558	57.2156
157.179	134.78	106.619	85.8113	69.9049	57.4299
157.379	135.205	106.969	86.1046	70.1546	57.6446
157.579	135.63	107.319	86.3985	70.4047	57.8596
157.779	136.056	107.67	86.6928	70.6552	58.0751
157.979	136.482	108.021	86.9877	70.9062	58.291
158.179	136.909	108.373	87.283	71.1576	58.5073
158.379	137.337	108.725	87.5789	71.4095	58.7239
158.579	137.766	109.078	87.8752	71.6618	58.941
158.779	138.195	109.432	88.1721	71.9145	59.1585
158.979	138.625	109.786	88.4695	72.1677	59.3764
159.18	139.055	110.141	88.7673	72.4214	59.5946
159.38	139.486	110.496	89.0657	72.6755	59.8133
159.58	139.918	110.852	89.3645	72.93	60.0324
159.78	140.351	111.208	89.6639	73.185	60.2519
159.98	140.784	111.565	89.9637	73.4404	60.4717
160.18	141.218	111.923	90.2641	73.6963	60.692
160.38	141.652	112.281	90.565	73.9526	60.9127
160.58	142.087	112.64	90.8663	74.2093	61.1338
160.78	142.523	112.999	91.1682	74.4666	61.3553
160.98	142.96	113.359	91.4705	74.7242	61.5771
161.181	143.397	113.719	91.7734	74.9823	61.7994
161.381	143.835	114.08	92.0768	75.2408	62.0221
161.581	144.273	114.442	92.3806	75.4998	62.2452
161.781	144.712	114.804	92.685	75.7592	62.4687
161.981	145.152	115.166	92.9898	76.0191	62.6925
162.181	145.593	115.53	93.2952	76.2794	62.9168
162.381	146.034	115.894	93.6011	76.5402	63.1415
162.581	146.476	116.258	93.9074	76.8014	63.3666
162.781	146.918	116.623	94.2143	77.0631	63.5921
162.981	147.361	116.989	94.5217	77.3252	63.818
163.182	147.805	117.355	94.8295	77.5877	64.0442
163.382	148.25	117.721	95.1379	77.8507	64.2709
163.582	148.695	118.089	95.4468	78.1141	64.498
163.782	149.141	118.457	95.7561	78.378	64.7255
163.982	149.587	118.825	96.066	78.6423	64.9534
164.182	150.034	119.194	96.3764	78.9071	65.1817
164.382	150.482	119.564	96.6872	79.1723	65.4103
164.582	150.931	119.934	96.9986	79.4379	65.6394
164.782	151.38	120.304	97.3105	79.704	65.8689
164.982	151.83	120.676	97.6228	79.9706	66.0988
165.183	152.28	121.048	97.9357	80.2376	66.3291
165.383	152.731	121.42	98.2491	80.505	66.5598
165.583	153.183	121.793	98.5629	80.7729	66.7909
165.783	153.636	122.167	98.8773	81.0412	67.0224
165.983	154.089	122.541	99.1922	81.31	67.2542
166.183	154.543	122.915	99.5076	81.5792	67.4865
166.383	154.997	123.291	99.8234	81.8489	67.7192
166.583	155.452	123.667	100.14	82.119	67.9523
166.783	155.908	124.043	100.457	82.3895	68.1858
166.983	156.365	124.42	100.774	82.6605	68.4197
167.184	156.822	124.798	101.092	82.932	68.654
167.384	157.28	125.176	101.41	83.2038	68.8887
167.584	157.738	125.554	101.729	83.4762	69.1238
167.784	158.197	125.934	102.049	83.749	69.3593
167.984	158.657	126.314	102.368	84.0222	69.5952
168.184	159.118	126.694	102.689	84.2958	69.8315
168.384	159.579	127.075	103.01	84.5699	70.0681
168.584	160.041	127.457	103.331	84.8445	70.3052
168.784	160.503	127.839	103.653	85.1195	70.5427
168.984	160.966	128.222	103.975	85.3949	70.7806
169.185	161.43	128.605	104.298	85.6708	71.0189
169.385	161.895	128.989	104.622	85.9472	71.2576
169.585	162.36	129.373	104.945	86.2239	71.4967
169.785	162.826	129.758	105.27	86.5012	71.7362
169.985	163.292	130.144	105.595	86.7788	71.9761
170.185	163.76	130.53	105.92	87.0569	72.2164
170.385	164.227	130.917	106.246	87.3355	72.4571
170.585	164.696	131.304	106.572	87.6145	72.6982
170.785	165.165	131.692	106.899	87.894	72.9397
170.985	165.635	132.08	107.227	88.1738	73.1816
171.186	166.106	132.469	107.555	88.4542	73.4239
171.386	166.577	132.859	107.883	88.735	73.6666
171.586	167.049	133.249	108.212	89.0162	73.9097
171.786	167.521	133.64	108.541	89.2979	74.1532
171.986	167.994	134.031	108.871	89.58	74.3971
172.186	168.468	134.423	109.201	89.8625	74.6414
172.386	168.943	134.815	109.532	90.1455	74.8861
172.586	169.418	135.208	109.864	90.429	75.1312
172.786	169.894	135.602	110.196	90.7129	75.3767
172.986	170.37	135.996	110.528	90.9972	75.6226
173.187	170.848	136.391	110.861	91.282	75.8689
173.387	171.325	136.786	111.194	91.5672	76.1156
173.587	171.804	137.182	111.528	91.8529	76.3627
173.787	172.283	137.579	111.863	92.139	76.6102
173.987	172.763	137.976	112.197	92.4256	76.8581
174.187	173.244	138.373	112.533	92.7126	77.1064
174.387	173.725	138.771	112.869	93.0001	77.3551
174.587	174.207	139.17	113.205	93.288	77.6042
174.787	174.689	139.569	113.542	93.5763	77.8537
174.987	175.172	139.969	113.879	93.8651	78.1037
175.188	175.656	140.37	114.217	94.1543	78.354
175.388	176.141	140.771	114.556	94.444	78.6047
175.588	176.626	141.172	114.895	94.7341	78.8558
175.788	177.112	141.575	115.234	95.0247	79.1073
175.988	177.598	141.977	115.574	95.3157	79.3592
176.188	178.086	142.381	115.914	95.6072	79.6115
176.388	178.574	142.784	116.255	95.8991	79.8642
176.588	179.062	143.189	116.597	96.1914	80.1173
176.788	179.551	143.594	116.938	96.4842	80.3708
176.988	180.041	144	117.281	96.7775	80.6247
177.189	180.532	144.406	117.624	97.0712	80.879
177.389	181.023	144.813	117.967	97.3653	81.1338
177.589	181.515	145.22	118.311	97.6599	81.3889
177.789	182.007	145.628	118.655	97.9549	81.6444
177.989	182.501	146.036	119	98.2503	81.9003
178.189	182.994	146.445	119.346	98.5462	82.1566
178.389	183.489	146.855	119.692	98.8426	82.4133
178.589	183.984	147.265	120.038	99.1394	82.6704
178.789	184.48	147.676	120.385	99.4366	82.9279
178.989	184.977	148.087	120.732	99.7343	83.1859
179.19	185.474	148.499	121.08	100.032	83.4442
179.39	185.972	148.911	121.429	100.331	83.7029
179.59	186.47	149.324	121.778	100.63	83.962
179.79	186.97	149.738	122.127	100.93	84.2215
179.99	187.469	150.152	122.477	101.229	84.4814
180.19	187.97	150.567	122.827	101.53	84.7418
180.39	188.471	150.982	123.178	101.831	85.0025
180.59	188.973	151.398	123.53	102.132	85.2636
180.79	189.476	151.815	123.882	102.434	85.5251
180.99	189.979	152.232	124.234	102.736	85.787
181.191	190.483	152.649	124.587	103.038	86.0493
181.391	190.987	153.068	124.94	103.341	86.3121
181.591	191.493	153.486	125.294	103.645	86.5752
181.791	191.998	153.906	125.649	103.949	86.8387
181.991	192.505	154.326	126.004	104.253	87.1026
182.191	193.012	154.746	126.359	104.558	87.3669
182.391	193.52	155.167	126.715	104.863	87.6317
182.591	194.029	155.589	127.071	105.169	87.8968
182.791	194.538	156.011	127.428	105.475	88.1623
182.991	195.048	156.434	127.786	105.781	88.4282
183.192	195.558	156.857	128.143	106.089	88.6945
183.392	196.07	157.281	128.502	106.396	88.9613
183.592	196.582	157.705	128.861	106.704	89.2284
183.792	197.094	158.13	129.22	107.012	89.4959
183.992	197.607	158.556	129.58	107.321	89.7638
184.192	198.121	158.982	129.941	107.63	90.0322
184.392	198.636	159.409	130.301	107.94	90.3009
184.592	199.151	159.836	130.663	108.25	90.57
184.792	199.667	160.264	131.025	108.561	90.8395
184.992	200.184	160.693	131.387	108.872	91.1095
185.193	200.701	161.122	131.75	109.183	91.3798
185.393	201.219	161.551	132.114	109.495	91.6505
185.593	201.737	161.982	132.478	109.808	91.9216
185.793	202.257	162.412	132.842	110.12	92.1932
185.993	202.776	162.844	133.207	110.434	92.4651
186.193	203.297	163.276	133.572	110.747	92.7374
186.393	203.818	163.708	133.938	111.062	93.0102
186.593	204.34	164.141	134.305	111.376	93.2833
186.793	204.863	164.575	134.672	111.691	93.5568
186.993	205.386	165.009	135.039	112.007	93.8307
187.194	205.91	165.444	135.407	112.323	94.1051
187.394	206.434	165.879	135.775	112.639	94.3798
187.594	206.96	166.315	136.144	112.956	94.6549
187.794	207.486	166.752	136.514	113.273	94.9305
187.994	208.012	167.189	136.884	113.591	95.2064
188.194	208.539	167.626	137.254	113.909	95.4827
188.394	209.067	168.065	137.625	114.227	95.7595
188.594	209.596	168.503	137.996	114.546	96.0366
188.794	210.125	168.943	138.368	114.866	96.3141
188.994	210.655	169.383	138.741	115.186	96.5921
189.195	211.186	169.823	139.114	115.506	96.8704
189.395	211.717	170.264	139.487	115.827	97.1491
189.595	212.249	170.706	139.861	116.148	97.4283
189.795	212.781	171.148	140.235	116.47	97.7078
189.995	213.315	171.591	140.61	116.792	97.9877
190.195	213.849	172.034	140.986	117.115	98.2681
190.395	214.383	172.478	141.362	117.438	98.5488
190.595	214.919	172.923	141.738	117.761	98.8299
190.795	215.454	173.368	142.115	118.085	99.1115
190.995	215.991	173.813	142.493	118.41	99.3934
191.196	216.528	174.26	142.87	118.735	99.6758
191.396	217.066	174.706	143.249	119.06	99.9585
191.596	217.605	175.154	143.628	119.385	100.242
191.796	218.144	175.602	144.007	119.712	100.525
191.996	218.684	176.05	144.387	120.038	100.809
192.196	219.225	176.499	144.768	120.365	101.093
192.396	219.766	176.949	145.149	120.693	101.378
192.596	220.308	177.399	145.53	121.021	101.663
192.796	220.85	177.85	145.912	121.349	101.949
192.996	221.394	178.301	146.294	121.678	102.235
193.197	221.938	178.753	146.677	122.007	102.521
193.397	222.482	179.206	147.061	122.337	102.808
193.597	223.027	179.659	147.445	122.667	103.095
193.797	223.573	180.112	147.829	122.998	103.383
193.997	224.12	180.567	148.214	123.329	103.671
194.197	224.667	181.021	148.6	123.66	103.959
194.397	225.215	181.477	148.985	123.992	104.248
194.597	225.764	181.933	149.372	124.325	104.537
194.797	226.313	182.389	149.759	124.657	104.826
194.997	226.863	182.846	150.146	124.991	105.116
195.198	227.414	183.304	150.534	125.324	105.407
195.398	227.965	183.762	150.923	125.659	105.697
195.598	228.517	184.221	151.312	125.993	105.988
195.798	229.069	184.68	151.701	126.328	106.28
195.998	229.623	185.14	152.091	126.664	106.572
196.198	230.177	185.601	152.481	127	106.864
196.398	230.731	186.062	152.872	127.336	107.157
196.598	231.287	186.524	153.264	127.673	107.45
196.798	231.842	186.986	153.656	128.01	107.744
196.998	232.399	187.449	154.048	128.348	108.038
197.199	232.956	187.912	154.441	128.686	108.332
197.399	233.514	188.376	154.835	129.025	108.627
197.599	234.073	188.84	155.229	129.364	108.922
197.799	234.632	189.306	155.623	129.703	109.218
197.999	235.192	189.771	156.018	130.043	109.513
198.199	235.753	190.237	156.413	130.384	109.81
198.399	236.314	190.704	156.809	130.724	110.107
198.599	236.876	191.172	157.206	131.066	110.404
198.799	237.439	191.64	157.603	131.407	110.701
198.999	238.002	192.108	158	131.75	110.999
199.2	238.566	192.577	158.398	132.092	111.298
199.4	239.13	193.047	158.797	132.435	111.596
199.6	239.696	193.517	159.196	132.779	111.895
199.8	240.262	193.988	159.595	133.123	112.195
[truncated: 1 more rows]

## Sheet: ExtendedFig8B_data
deltaE	F(V=1e-2)	F(V=1e-1)	F(V=1)	F(V=2)	F(V=5)	F(V=10)
-200	112.5	112.5	112.495	112.48	112.375	112.001
-199.8	112.2	112.2	112.195	112.18	112.075	111.701
-199.6	111.901	111.9	111.895	111.88	111.775	111.401
-199.4	111.601	111.601	111.596	111.581	111.476	111.101
-199.2	111.303	111.303	111.298	111.283	111.177	110.802
-198.999	111.004	111.004	110.999	110.984	110.879	110.503
-198.799	110.706	110.706	110.701	110.686	110.581	110.205
-198.599	110.409	110.409	110.404	110.389	110.283	109.907
-198.399	110.112	110.112	110.107	110.091	109.986	109.609
-198.199	109.815	109.815	109.81	109.795	109.689	109.312
-197.999	109.519	109.518	109.513	109.498	109.392	109.015
-197.799	109.223	109.223	109.218	109.202	109.096	108.718
-197.599	108.927	108.927	108.922	108.907	108.801	108.422
-197.399	108.632	108.632	108.627	108.612	108.505	108.127
-197.199	108.337	108.337	108.332	108.317	108.21	107.831
-196.998	108.043	108.043	108.038	108.022	107.916	107.536
-196.798	107.749	107.749	107.744	107.729	107.622	107.242
-196.598	107.455	107.455	107.45	107.435	107.328	106.948
-196.398	107.162	107.162	107.157	107.142	107.035	106.654
-196.198	106.869	106.869	106.864	106.849	106.742	106.361
-195.998	106.577	106.577	106.572	106.557	106.45	106.068
-195.798	106.285	106.285	106.28	106.265	106.158	105.776
-195.598	105.994	105.994	105.988	105.973	105.866	105.484
-195.398	105.702	105.702	105.697	105.682	105.575	105.192
-195.198	105.412	105.412	105.407	105.391	105.284	104.901
-194.997	105.121	105.121	105.116	105.101	104.993	104.61
-194.797	104.831	104.831	104.826	104.811	104.703	104.319
-194.597	104.542	104.542	104.537	104.521	104.414	104.029
-194.397	104.253	104.253	104.248	104.232	104.124	103.74
-194.197	103.964	103.964	103.959	103.943	103.835	103.45
-193.997	103.676	103.676	103.671	103.655	103.547	103.162
-193.797	103.388	103.388	103.383	103.367	103.259	102.873
-193.597	103.1	103.1	103.095	103.08	102.971	102.585
-193.397	102.813	102.813	102.808	102.792	102.684	102.297
-193.197	102.526	102.526	102.521	102.506	102.397	102.01
-192.996	102.24	102.24	102.235	102.219	102.111	101.723
-192.796	101.954	101.954	101.949	101.933	101.824	101.437
-192.596	101.669	101.668	101.663	101.648	101.539	101.151
-192.396	101.383	101.383	101.378	101.363	101.254	100.865
-192.196	101.099	101.099	101.093	101.078	100.969	100.58
-191.996	100.814	100.814	100.809	100.793	100.684	100.295
-191.796	100.53	100.53	100.525	100.51	100.4	100.01
-191.596	100.247	100.247	100.242	100.226	100.116	99.7263
-191.396	99.9637	99.9637	99.9585	99.9428	99.8332	99.4427
-191.196	99.681	99.6809	99.6758	99.6601	99.5503	99.1594
-190.995	99.3987	99.3986	99.3934	99.3777	99.2678	98.8765
-190.795	99.1167	99.1167	99.1115	99.0958	98.9858	98.594
-190.595	98.8352	98.8351	98.8299	98.8142	98.7041	98.312
-190.395	98.5541	98.554	98.5488	98.5331	98.4228	98.0303
-190.195	98.2733	98.2733	98.2681	98.2523	98.142	97.749
-189.995	97.993	97.9929	97.9877	97.9719	97.8615	97.4681
-189.795	97.7131	97.713	97.7078	97.692	97.5814	97.1876
-189.595	97.4335	97.4335	97.4283	97.4124	97.3018	96.9076
-189.395	97.1544	97.1544	97.1491	97.1333	97.0225	96.6279
-189.195	96.8757	96.8756	96.8704	96.8545	96.7436	96.3486
-188.994	96.5974	96.5973	96.5921	96.5762	96.4652	96.0697
-188.794	96.3194	96.3194	96.3141	96.2982	96.1871	95.7912
-188.594	96.0419	96.0418	96.0366	96.0207	95.9094	95.5131
-188.394	95.7648	95.7647	95.7595	95.7435	95.6322	95.2355
-188.194	95.488	95.488	95.4827	95.4668	95.3553	94.9582
-187.994	95.2117	95.2117	95.2064	95.1904	95.0788	94.6813
-187.794	94.9358	94.9357	94.9305	94.9145	94.8028	94.4048
-187.594	94.6603	94.6602	94.6549	94.6389	94.5271	94.1287
-187.394	94.3851	94.3851	94.3798	94.3638	94.2518	93.853
-187.194	94.1104	94.1104	94.1051	94.089	93.977	93.5777
-186.993	93.8361	93.836	93.8307	93.8147	93.7025	93.3028
-186.793	93.5622	93.5621	93.5568	93.5408	93.4284	93.0283
-186.593	93.2886	93.2886	93.2833	93.2672	93.1548	92.7542
-186.393	93.0155	93.0155	93.0102	92.9941	92.8815	92.4806
-186.193	92.7428	92.7427	92.7374	92.7213	92.6086	92.2073
-185.993	92.4705	92.4704	92.4651	92.449	92.3362	91.9344
-185.793	92.1986	92.1985	92.1932	92.177	92.0641	91.6619
-185.593	91.927	91.927	91.9216	91.9055	91.7924	91.3898
-185.393	91.6559	91.6559	91.6505	91.6343	91.5212	91.1181
-185.193	91.3852	91.3851	91.3798	91.3636	91.2503	90.8468
-184.992	91.1149	91.1148	91.1095	91.0933	90.9798	90.5759
-184.792	90.8449	90.8449	90.8395	90.8233	90.7098	90.3054
-184.592	90.5754	90.5754	90.57	90.5538	90.4401	90.0353
-184.392	90.3063	90.3063	90.3009	90.2846	90.1708	89.7656
-184.192	90.0376	90.0375	90.0322	90.0159	89.902	89.4963
-183.992	89.7693	89.7692	89.7638	89.7475	89.6335	89.2274
-183.792	89.5014	89.5013	89.4959	89.4796	89.3654	88.9589
-183.592	89.2338	89.2338	89.2284	89.2121	89.0978	88.6908
-183.392	88.9667	88.9667	88.9613	88.9449	88.8305	88.4231
-183.192	88.7	88.7	88.6945	88.6782	88.5636	88.1557
-182.991	88.4337	88.4336	88.4282	88.4118	88.2972	87.8888
-182.791	88.1678	88.1677	88.1623	88.1459	88.0311	87.6223
-182.591	87.9023	87.9022	87.8968	87.8804	87.7654	87.3562
-182.391	87.6371	87.6371	87.6317	87.6152	87.5002	87.0905
-182.191	87.3724	87.3724	87.3669	87.3505	87.2353	86.8252
-181.991	87.1081	87.1081	87.1026	87.0861	86.9708	86.5603
-181.791	86.8442	86.8441	86.8387	86.8222	86.7068	86.2958
-181.591	86.5807	86.5806	86.5752	86.5587	86.4431	86.0317
-181.391	86.3176	86.3175	86.3121	86.2955	86.1799	85.7679
-181.191	86.0549	86.0548	86.0493	86.0328	85.917	85.5046
-180.99	85.7925	85.7925	85.787	85.7705	85.6545	85.2417
-180.79	85.5306	85.5306	85.5251	85.5085	85.3925	84.9792
-180.59	85.2691	85.2691	85.2636	85.247	85.1308	84.7171
-180.39	85.008	85.008	85.0025	84.9858	84.8695	84.4554
-180.19	84.7473	84.7472	84.7418	84.7251	84.6087	84.194
-179.99	84.487	84.4869	84.4814	84.4648	84.3482	83.9331
-179.79	84.2271	84.227	84.2215	84.2048	84.0881	83.6726
-179.59	83.9676	83.9675	83.962	83.9453	83.8285	83.4125
-179.39	83.7085	83.7084	83.7029	83.6862	83.5692	83.1527
-179.19	83.4498	83.4497	83.4442	83.4274	83.3103	82.8934
-178.989	83.1914	83.1914	83.1859	83.1691	83.0519	82.6345
-178.789	82.9335	82.9335	82.9279	82.9112	82.7938	82.376
-178.589	82.676	82.676	82.6704	82.6536	82.5362	82.1178
-178.389	82.4189	82.4189	82.4133	82.3965	82.2789	81.8601
-178.189	82.1622	82.1622	82.1566	82.1398	82.022	81.6028
-177.989	81.9059	81.9059	81.9003	81.8834	81.7656	81.3458
-177.789	81.65	81.65	81.6444	81.6275	81.5095	81.0893
-177.589	81.3945	81.3944	81.3889	81.372	81.2538	80.8332
-177.389	81.1394	81.1393	81.1338	81.1169	80.9986	80.5774
-177.189	80.8847	80.8846	80.879	80.8621	80.7437	80.3221
-176.988	80.6304	80.6303	80.6247	80.6078	80.4892	80.0672
-176.788	80.3765	80.3764	80.3708	80.3539	80.2352	79.8126
-176.588	80.123	80.1229	80.1173	80.1003	79.9815	79.5585
-176.388	79.8699	79.8698	79.8642	79.8472	79.7283	79.3048
-176.188	79.6172	79.6171	79.6115	79.5945	79.4754	79.0514
-175.988	79.3649	79.3648	79.3592	79.3421	79.2229	78.7985
-175.788	79.113	79.1129	79.1073	79.0902	78.9709	78.5459
-175.588	78.8615	78.8614	78.8558	78.8387	78.7192	78.2938
-175.388	78.6104	78.6103	78.6047	78.5876	78.4679	78.042
-175.188	78.3597	78.3596	78.354	78.3368	78.2171	77.7907
-174.987	78.1094	78.1093	78.1037	78.0865	77.9666	77.5398
-174.787	77.8595	77.8594	77.8537	77.8366	77.7166	77.2892
-174.587	77.61	77.6099	77.6042	77.5871	77.4669	77.0391
-174.387	77.3609	77.3608	77.3551	77.3379	77.2176	76.7893
-174.187	77.1122	77.1121	77.1064	77.0892	76.9688	76.54
-173.987	76.8639	76.8638	76.8581	76.8409	76.7203	76.291
-173.787	76.616	76.6159	76.6102	76.593	76.4722	76.0425
-173.587	76.3685	76.3684	76.3627	76.3454	76.2246	75.7943
-173.387	76.1214	76.1213	76.1156	76.0983	75.9773	75.5465
-173.187	75.8747	75.8746	75.8689	75.8516	75.7305	75.2992
-172.986	75.6284	75.6283	75.6226	75.6053	75.484	75.0522
-172.786	75.3825	75.3824	75.3767	75.3593	75.2379	74.8057
-172.586	75.137	75.1369	75.1312	75.1138	74.9923	74.5595
-172.386	74.8919	74.8918	74.8861	74.8687	74.747	74.3137
-172.186	74.6472	74.6471	74.6414	74.624	74.5021	74.0684
-171.986	74.4029	74.4029	74.3971	74.3797	74.2577	73.8234
-171.786	74.159	74.159	74.1532	74.1357	74.0136	73.5789
-171.586	73.9155	73.9155	73.9097	73.8922	73.7699	73.3347
-171.386	73.6724	73.6724	73.6666	73.6491	73.5267	73.0909
-171.186	73.4297	73.4297	73.4239	73.4064	73.2838	72.8476
-170.985	73.1874	73.1874	73.1816	73.1641	73.0414	72.6046
-170.785	72.9456	72.9455	72.9397	72.9221	72.7993	72.362
-170.585	72.7041	72.704	72.6982	72.6806	72.5576	72.1198
-170.385	72.463	72.4629	72.4571	72.4395	72.3164	71.8781
-170.185	72.2223	72.2222	72.2164	72.1988	72.0755	71.6367
-169.985	71.982	71.9819	71.9761	71.9585	71.835	71.3957
-169.785	71.7421	71.742	71.7362	71.7185	71.595	71.1552
-169.585	71.5026	71.5026	71.4967	71.479	71.3553	70.915
-169.385	71.2635	71.2635	71.2576	71.2399	71.1161	70.6752
-169.185	71.0248	71.0248	71.0189	71.0012	70.8772	70.4358
-168.984	70.7865	70.7865	70.7806	70.7629	70.6387	70.1968
-168.784	70.5487	70.5486	70.5427	70.525	70.4007	69.9583
-168.584	70.3112	70.3111	70.3052	70.2874	70.163	69.7201
-168.384	70.0741	70.074	70.0681	70.0503	69.9257	69.4823
-168.184	69.8374	69.8373	69.8315	69.8136	69.6889	69.2449
-167.984	69.6011	69.6011	69.5952	69.5773	69.4524	69.0079
-167.784	69.3652	69.3652	69.3593	69.3414	69.2164	68.7713
-167.584	69.1297	69.1297	69.1238	69.1059	68.9807	68.5351
-167.384	68.8947	68.8946	68.8887	68.8708	68.7454	68.2993
-167.184	68.66	68.6599	68.654	68.636	68.5106	68.064
-166.983	68.4257	68.4256	68.4197	68.4017	68.2761	67.829
-166.783	68.1918	68.1917	68.1858	68.1678	68.042	67.5944
-166.583	67.9583	67.9583	67.9523	67.9343	67.8084	67.3602
-166.383	67.7252	67.7252	67.7192	67.7012	67.5751	67.1264
-166.183	67.4926	67.4925	67.4865	67.4685	67.3423	66.893
-165.983	67.2603	67.2602	67.2542	67.2362	67.1098	66.66
-165.783	67.0284	67.0283	67.0224	67.0043	66.8777	66.4274
-165.583	66.7969	66.7968	66.7909	66.7728	66.6461	66.1952
-165.383	66.5658	66.5658	66.5598	66.5416	66.4148	65.9634
-165.183	66.3351	66.3351	66.3291	66.3109	66.1839	65.732
-164.982	66.1049	66.1048	66.0988	66.0806	65.9535	65.501
-164.782	65.875	65.8749	65.8689	65.8507	65.7234	65.2703
-164.582	65.6455	65.6454	65.6394	65.6212	65.4937	65.0401
-164.382	65.4164	65.4164	65.4103	65.3921	65.2645	64.8103
-164.182	65.1877	65.1877	65.1817	65.1634	65.0356	64.5809
-163.982	64.9595	64.9594	64.9534	64.9351	64.8072	64.3519
-163.782	64.7316	64.7315	64.7255	64.7072	64.5791	64.1233
-163.582	64.5041	64.5041	64.498	64.4797	64.3514	63.8951
-163.382	64.277	64.277	64.2709	64.2526	64.1242	63.6673
-163.182	64.0504	64.0503	64.0442	64.0259	63.8973	63.4398
-162.981	63.8241	63.824	63.818	63.7995	63.6708	63.2128
-162.781	63.5982	63.5981	63.5921	63.5736	63.4448	62.9862
-162.581	63.3727	63.3727	63.3666	63.3481	63.2191	62.76
-162.381	63.1477	63.1476	63.1415	63.123	62.9938	62.5341
-162.181	62.923	62.9229	62.9168	62.8983	62.769	62.3087
-161.981	62.6987	62.6986	62.6925	62.674	62.5445	62.0837
-161.781	62.4748	62.4748	62.4687	62.4501	62.3205	61.8591
-161.581	62.2514	62.2513	62.2452	62.2266	62.0968	61.6348
-161.381	62.0283	62.0282	62.0221	62.0035	61.8735	61.411
-161.181	61.8056	61.8056	61.7994	61.7808	61.6507	61.1876
-160.98	61.5833	61.5833	61.5771	61.5585	61.4282	60.9645
-160.78	61.3615	61.3614	61.3553	61.3366	61.2061	60.7419
-160.58	61.14	61.1399	61.1338	61.1151	60.9845	60.5197
-160.38	60.9189	60.9189	60.9127	60.894	60.7632	60.2978
-160.18	60.6983	60.6982	60.692	60.6733	60.5423	60.0764
-159.98	60.478	60.4779	60.4717	60.453	60.3219	59.8553
-159.78	60.2581	60.2581	60.2519	60.2331	60.1018	59.6347
-159.58	60.0387	60.0386	60.0324	60.0136	59.8821	59.4144
-159.38	59.8196	59.8195	59.8133	59.7945	59.6629	59.1946
-159.18	59.6009	59.6009	59.5946	59.5758	59.444	58.9752
-158.979	59.3826	59.3826	59.3764	59.3575	59.2255	58.7561
-158.779	59.1648	59.1647	59.1585	59.1396	59.0075	58.5375
-158.579	58.9473	58.9472	58.941	58.9221	58.7898	58.3192
-158.379	58.7302	58.7302	58.7239	58.705	58.5726	58.1013
-158.179	58.5136	58.5135	58.5073	58.4883	58.3557	57.8839
-157.979	58.2973	58.2972	58.291	58.272	58.1392	57.6668
-157.779	58.0814	58.0814	58.0751	58.0561	57.9232	57.4502
-157.579	57.866	57.8659	57.8596	57.8406	57.7075	57.2339
-157.379	57.6509	57.6509	57.6446	57.6255	57.4922	57.018
-157.179	57.4362	57.4362	57.4299	57.4108	57.2774	56.8026
-156.978	57.222	57.2219	57.2156	57.1965	57.0629	56.5875
-156.778	57.0081	57.0081	57.0017	56.9826	56.8488	56.3729
-156.578	56.7947	56.7946	56.7883	56.7691	56.6352	56.1586
-156.378	56.5816	56.5815	56.5752	56.556	56.4219	55.9447
-156.178	56.3689	56.3689	56.3625	56.3433	56.209	55.7312
-155.978	56.1567	56.1566	56.1503	56.131	55.9966	55.5182
-155.778	55.9448	55.9447	55.9384	55.9191	55.7845	55.3055
-155.578	55.7333	55.7333	55.7269	55.7076	55.5728	55.0932
-155.378	55.5223	55.5222	55.5159	55.4965	55.3616	54.8813
-155.178	55.3116	55.3116	55.3052	55.2859	55.1507	54.6699
-154.977	55.1014	55.1013	55.0949	55.0756	54.9402	54.4588
-154.777	54.8915	54.8914	54.885	54.8657	54.7302	54.2481
-154.577	54.682	54.682	54.6756	54.6562	54.5205	54.0378
-154.377	54.473	54.4729	54.4665	54.4471	54.3112	53.8279
-154.177	54.2643	54.2643	54.2578	54.2384	54.1023	53.6184
-153.977	54.0561	54.056	54.0496	54.0301	53.8939	53.4093
-153.777	53.8482	53.8481	53.8417	53.8222	53.6858	53.2006
-153.577	53.6408	53.6407	53.6342	53.6147	53.4781	52.9924
-153.377	53.4337	53.4336	53.4272	53.4076	53.2709	52.7845
-153.177	53.227	53.227	53.2205	53.2009	53.064	52.577
-152.976	53.0208	53.0207	53.0142	52.9946	52.8575	52.3699
-152.776	52.8149	52.8149	52.8084	52.7888	52.6515	52.1632
-152.576	52.6095	52.6094	52.6029	52.5833	52.4458	51.9569
-152.376	52.4044	52.4044	52.3979	52.3782	52.2405	51.751
-152.176	52.1998	52.1997	52.1932	52.1735	52.0357	51.5454
-151.976	51.9955	51.9954	51.9889	51.9692	51.8312	51.3403
-151.776	51.7917	51.7916	51.7851	51.7653	51.6271	51.1356
-151.576	51.5882	51.5881	51.5816	51.5618	51.4234	50.9313
-151.376	51.3851	51.3851	51.3785	51.3587	51.2202	50.7274
-151.176	51.1825	51.1824	51.1759	51.156	51.0173	50.5239
-150.975	50.9802	50.9802	50.9736	50.9538	50.8148	50.3208
-150.775	50.7784	50.7783	50.7718	50.7519	50.6128	50.118
-150.575	50.5769	50.5769	50.5703	50.5504	50.4111	49.9157
-150.375	50.3759	50.3758	50.3692	50.3493	50.2098	49.7138
-150.175	50.1752	50.1752	50.1686	50.1486	50.009	49.5123
-149.975	49.975	49.9749	49.9683	49.9483	49.8085	49.3112
-149.775	49.7751	49.7751	49.7685	49.7484	49.6084	49.1104
-149.575	49.5757	49.5756	49.569	49.549	49.4087	48.9101
-149.375	49.3766	49.3766	49.3699	49.3499	49.2095	48.7102
-149.175	49.178	49.1779	49.1713	49.1512	49.0106	48.5106
-148.974	48.9797	48.9797	48.973	48.9529	48.8121	48.3115
-148.774	48.7819	48.7818	48.7752	48.755	48.614	48.1127
-148.574	48.5844	48.5844	48.5777	48.5575	48.4164	47.9144
-148.374	48.3874	48.3873	48.3807	48.3604	48.2191	47.7165
-148.174	48.1908	48.1907	48.184	48.1638	48.0222	47.5189
-147.974	47.9945	47.9944	47.9878	47.9675	47.8258	47.3218
-147.774	47.7987	47.7986	47.7919	47.7716	47.6297	47.125
-147.574	47.6032	47.6032	47.5964	47.5761	47.434	46.9287
-147.374	47.4082	47.4081	47.4014	47.381	47.2387	46.7327
-147.174	47.2135	47.2135	47.2067	47.1864	47.0439	46.5372
-146.973	47.0193	47.0192	47.0125	46.9921	46.8494	46.342
-146.773	46.8254	46.8254	46.8186	46.7982	46.6553	46.1473
-146.573	46.632	46.6319	46.6252	46.6047	46.4616	45.9529
-146.373	46.439	46.4389	46.4321	46.4116	46.2684	45.7589
-146.173	46.2463	46.2462	46.2395	46.219	46.0755	45.5654
-145.973	46.0541	46.054	46.0472	46.0267	45.883	45.3722
-145.773	45.8622	45.8622	45.8554	45.8348	45.6909	45.1794
-145.573	45.6708	45.6707	45.6639	45.6433	45.4993	44.9871
-145.373	45.4797	45.4797	45.4729	45.4522	45.308	44.7951
-145.173	45.2891	45.289	45.2822	45.2616	45.1171	44.6035
-144.972	45.0989	45.0988	45.092	45.0713	44.9266	44.4123
-144.772	44.909	44.909	44.9021	44.8814	44.7365	44.2216
-144.572	44.7196	44.7195	44.7127	44.6919	44.5469	44.0312
-144.372	44.5305	44.5305	44.5236	44.5028	44.3576	43.8412
-144.172	44.3419	44.3418	44.335	44.3142	44.1687	43.6516
-143.972	44.1537	44.1536	44.1467	44.1259	43.9802	43.4624
-143.772	43.9658	43.9658	43.9589	43.938	43.7922	43.2736
-143.572	43.7784	43.7783	43.7714	43.7505	43.6045	43.0852
-143.372	43.5914	43.5913	43.5844	43.5635	43.4172	42.8972
-143.172	43.4047	43.4047	43.3977	43.3768	43.2303	42.7096
-142.971	43.2185	43.2184	43.2115	43.1905	43.0438	42.5224
-142.771	43.0326	43.0326	43.0256	43.0046	42.8578	42.3356
-142.571	42.8472	42.8471	42.8402	42.8192	42.6721	42.1492
-142.371	42.6622	42.6621	42.6552	42.6341	42.4868	41.9632
-142.171	42.4775	42.4775	42.4705	42.4494	42.3019	41.7776
-141.971	42.2933	42.2932	42.2863	42.2651	42.1174	41.5924
-141.771	42.1095	42.1094	42.1024	42.0813	41.9334	41.4076
-141.571	41.926	41.926	41.919	41.8978	41.7497	41.2232
-141.371	41.743	41.7429	41.7359	41.7147	41.5664	41.0392
-141.171	41.5604	41.5603	41.5533	41.532	41.3835	40.8555
-140.97	41.3781	41.3781	41.3711	41.3498	41.201	40.6723
-140.77	41.1963	41.1962	41.1892	41.1679	41.0189	40.4895
-140.57	41.0149	41.0148	41.0078	40.9864	40.8373	40.3071
-140.37	40.8339	40.8338	40.8267	40.8054	40.656	40.125
-140.17	40.6532	40.6531	40.6461	40.6247	40.4751	39.9434
-139.97	40.473	40.4729	40.4658	40.4444	40.2946	39.7622
-139.77	40.2932	40.2931	40.286	40.2645	40.1145	39.5813
-139.57	40.1137	40.1137	40.1066	40.0851	39.9348	39.4009
-139.37	39.9347	39.9346	39.9275	39.906	39.7556	39.2208
-139.17	39.7561	39.756	39.7489	39.7273	39.5767	39.0412
-138.969	39.5778	39.5778	39.5707	39.5491	39.3982	38.862
-138.769	39.4	39.3999	39.3928	39.3712	39.2201	38.6831
-138.569	39.2226	39.2225	39.2154	39.1937	39.0424	38.5046
-138.369	39.0456	39.0455	39.0383	39.0167	38.8651	38.3266
-138.169	38.8689	38.8689	38.8617	38.84	38.6882	38.1489
-137.969	38.6927	38.6926	38.6855	38.6637	38.5117	37.9717
-137.769	38.5169	38.5168	38.5096	38.4879	38.3357	37.7948
-137.569	38.3415	38.3414	38.3342	38.3124	38.16	37.6184
-137.369	38.1664	38.1664	38.1592	38.1373	37.9847	37.4423
-137.169	37.9918	37.9917	37.9845	37.9627	37.8098	37.2666
-136.968	37.8176	37.8175	37.8103	37.7884	37.6353	37.0913
-136.768	37.6438	37.6437	37.6365	37.6145	37.4612	36.9165
-136.568	37.4703	37.4703	37.463	37.4411	37.2875	36.742
-136.368	37.2973	37.2972	37.29	37.268	37.1142	36.5679
-136.168	37.1247	37.1246	37.1174	37.0953	36.9413	36.3942
-135.968	36.9525	36.9524	36.9451	36.9231	36.7689	36.2209
-135.768	36.7806	36.7806	36.7733	36.7512	36.5968	36.0481
-135.568	36.6092	36.6092	36.6019	36.5797	36.4251	35.8756
-135.368	36.4382	36.4381	36.4308	36.4087	36.2538	35.7035
-135.168	36.2676	36.2675	36.2602	36.238	36.0829	35.5318
-134.967	36.0974	36.0973	36.09	36.0677	35.9124	35.3605
-134.767	35.9275	35.9275	35.9201	35.8979	35.7423	35.1896
-134.567	35.7581	35.7581	35.7507	35.7284	35.5726	35.0191
-134.367	35.5891	35.589	35.5817	35.5593	35.4033	34.849
-134.167	35.4205	35.4204	35.413	35.3907	35.2344	34.6792
-133.967	35.2523	35.2522	35.2448	35.2224	35.0659	34.5099
-133.767	35.0845	35.0844	35.077	35.0546	34.8978	34.341
-133.567	34.917	34.917	34.9095	34.8871	34.7301	34.1725
-133.367	34.75	34.7499	34.7425	34.72	34.5628	34.0044
-133.167	34.5834	34.5833	34.5759	34.5534	34.3959	33.8367
-132.966	34.4172	34.4171	34.4097	34.3871	34.2294	33.6693
-132.766	34.2514	34.2513	34.2438	34.2212	34.0633	33.5024
-132.566	34.086	34.0859	34.0784	34.0558	33.8976	33.3359
-132.366	33.9209	33.9209	33.9134	33.8907	33.7323	33.1697
-132.166	33.7563	33.7563	33.7488	33.7261	33.5674	33.004
-131.966	33.5921	33.592	33.5845	33.5618	33.4029	32.8386
-131.766	33.4283	33.4282	33.4207	33.3979	33.2388	32.6737
-131.566	33.2649	33.2648	33.2573	33.2345	33.0751	32.5091
-131.366	33.1019	33.1018	33.0943	33.0714	32.9118	32.345
-131.166	32.9393	32.9392	32.9316	32.9088	32.7489	32.1812
-130.965	32.777	32.777	32.7694	32.7465	32.5864	32.0179
-130.765	32.6152	32.6152	32.6076	32.5847	32.4243	31.8549
-130.565	32.4538	32.4537	32.4462	32.4232	32.2626	31.6924
-130.365	32.2928	32.2927	32.2851	32.2621	32.1013	31.5302
-130.165	32.1322	32.1321	32.1245	32.1015	31.9404	31.3684
-129.965	31.972	31.9719	31.9643	31.9412	31.7799	31.2071
-129.765	31.8122	31.8121	31.8045	31.7814	31.6198	31.0461
-129.565	31.6528	31.6527	31.6451	31.6219	31.4601	30.8855
-129.365	31.4938	31.4937	31.486	31.4629	31.3008	30.7253
-129.165	31.3352	31.3351	31.3274	31.3042	31.1419	30.5655
-128.964	31.1769	31.1769	31.1692	31.1459	30.9834	30.4061
-128.764	31.0191	31.0191	31.0114	30.9881	30.8253	30.2472
-128.564	30.8617	30.8617	30.854	30.8306	30.6676	30.0886
-128.364	30.7047	30.7046	30.6969	30.6736	30.5103	29.9304
-128.164	30.5481	30.548	30.5403	30.5169	30.3534	29.7726
-127.964	30.3919	30.3918	30.3841	30.3607	30.1968	29.6152
-127.764	30.2361	30.236	30.2283	30.2048	30.0407	29.4581
-127.564	30.0807	30.0806	30.0729	30.0494	29.885	29.3015
-127.364	29.9257	29.9256	29.9178	29.8943	29.7297	29.1453
-127.164	29.7711	29.771	29.7632	29.7396	29.5748	28.9895
-126.963	29.6169	29.6168	29.609	29.5854	29.4203	28.8341
-126.763	29.4631	29.463	29.4552	29.4315	29.2662	28.6791
-126.563	29.3097	29.3096	29.3018	29.2781	29.1125	28.5244
-126.363	29.1567	29.1566	29.1488	29.125	28.9591	28.3702
-126.163	29.0041	29.004	28.9961	28.9724	28.8062	28.2164
-125.963	28.8519	28.8518	28.8439	28.8201	28.6537	28.0629
-125.763	28.7001	28.7	28.6921	28.6683	28.5016	27.9099
-125.563	28.5487	28.5486	28.5407	28.5168	28.3499	27.7572
-125.363	28.3977	28.3976	28.3897	28.3658	28.1986	27.605
-125.163	28.2471	28.247	28.2391	28.2151	28.0476	27.4531
-124.962	28.0969	28.0968	28.0889	28.0649	27.8971	27.3017
-124.762	27.9471	27.947	27.9391	27.915	27.747	27.1506
-124.562	27.7977	27.7976	27.7896	27.7656	27.5973	27
-124.362	27.6487	27.6486	27.6406	27.6165	27.448	26.8497
-124.162	27.5001	27.5	27.492	27.4679	27.299	26.6998
-123.962	27.3519	27.3518	27.3438	27.3196	27.1505	26.5504
-123.762	27.2041	27.204	27.196	27.1718	27.0024	26.4013
-123.562	27.0567	27.0566	27.0486	27.0243	26.8547	26.2526
-123.362	26.9097	26.9096	26.9016	26.8773	26.7074	26.1043
-123.162	26.7631	26.763	26.755	26.7306	26.5604	25.9564
-122.961	26.6169	26.6168	26.6088	26.5844	26.4139	25.8089
-122.761	26.4711	26.471	26.4629	26.4385	26.2678	25.6618
-122.561	26.3257	26.3256	26.3175	26.2931	26.1221	25.5151
-122.361	26.1807	26.1806	26.1725	26.148	25.9767	25.3688
-122.161	26.0361	26.036	26.0279	26.0034	25.8318	25.2229
-121.961	25.8919	25.8918	25.8837	25.8591	25.6873	25.0774
-121.761	25.7481	25.748	25.7399	25.7153	25.5431	24.9323
-121.561	25.6047	25.6046	25.5965	25.5718	25.3994	24.7876
-121.361	25.4617	25.4617	25.4535	25.4288	25.2561	24.6433
-121.161	25.3191	25.3191	25.3109	25.2861	25.1132	24.4993
-120.96	25.1769	25.1769	25.1687	25.1439	24.9706	24.3558
-120.76	25.0352	25.0351	25.0269	25.002	24.8285	24.2127
-120.56	24.8938	24.8937	24.8855	24.8606	24.6868	24.0699
-120.36	24.7528	24.7527	24.7445	24.7196	24.5454	23.9276
-120.16	24.6122	24.6121	24.6039	24.5789	24.4045	23.7856
-119.96	24.472	24.4719	24.4637	24.4387	24.264	23.6441
-119.76	24.3322	24.3321	24.3239	24.2988	24.1238	23.5029
-119.56	24.1928	24.1927	24.1845	24.1594	23.9841	23.3622
-119.36	24.0538	24.0537	24.0454	24.0203	23.8447	23.2218
-119.16	23.9152	23.9152	23.9068	23.8817	23.7058	23.0819
-118.959	23.777	23.777	23.7686	23.7434	23.5673	22.9423
-118.759	23.6393	23.6392	23.6308	23.6056	23.4291	22.8031
-118.559	23.5019	23.5018	23.4934	23.4681	23.2914	22.6643
-118.359	23.3649	23.3648	23.3564	23.3311	23.154	22.5259
-118.159	23.2283	23.2282	23.2198	23.1945	23.0171	22.388
-117.959	23.0921	23.092	23.0836	23.0582	22.8806	22.2504
-117.759	22.9563	22.9562	22.9478	22.9224	22.7444	22.1132
-117.559	22.8209	22.8209	22.8124	22.7869	22.6087	21.9764
-117.359	22.686	22.6859	22.6774	22.6519	22.4733	21.84
-117.159	22.5514	22.5513	22.5428	22.5172	22.3384	21.704
-116.958	22.4172	22.4171	22.4086	22.383	22.2038	21.5683
-116.758	22.2834	22.2833	22.2748	22.2492	22.0697	21.4331
-116.558	22.15	22.1499	22.1414	22.1157	21.9359	21.2983
-116.358	22.017	22.017	22.0084	21.9827	21.8026	21.1639
-116.158	21.8845	21.8844	21.8758	21.85	21.6696	21.0298
-115.958	21.7523	21.7522	21.7437	21.7178	21.5371	20.8962
-115.758	21.6205	21.6204	21.6119	21.5859	21.4049	20.763
-115.558	21.4891	21.489	21.4805	21.4545	21.2732	20.6301
-115.358	21.3581	21.358	21.3495	21.3235	21.1418	20.4977
-115.158	21.2275	21.2275	21.2189	21.1928	21.0109	20.3656
-114.957	21.0974	21.0973	21.0887	21.0626	20.8803	20.234
-114.757	20.9676	20.9675	20.9589	20.9327	20.7502	20.1027
-114.557	20.8382	20.8381	20.8295	20.8033	20.6204	19.9718
-114.357	20.7092	20.7091	20.7005	20.6743	20.491	19.8414
-114.157	20.5807	20.5806	20.5719	20.5456	20.3621	19.7113
-113.957	20.4525	20.4524	20.4437	20.4174	20.2335	19.5816
-113.757	20.3247	20.3246	20.3159	20.2895	20.1054	19.4523
-113.557	20.1973	20.1972	20.1885	20.1621	19.9776	19.3234
-113.357	20.0703	20.0703	20.0615	20.0351	19.8502	19.1949
-113.157	19.9438	19.9437	19.9349	19.9084	19.7233	19.0668
-112.956	19.8176	19.8175	19.8087	19.7822	19.5967	18.9391
-112.756	19.6918	19.6917	19.6829	19.6564	19.4705	18.8118
-112.556	19.5664	19.5664	19.5576	19.5309	19.3448	18.6849
-112.356	19.4415	19.4414	19.4326	19.4059	19.2194	18.5584
-112.156	19.3169	19.3168	19.308	19.2812	19.0944	18.4323
-111.956	19.1927	19.1926	19.1838	19.157	18.9699	18.3065
-111.756	19.0689	19.0689	19.06	19.0332	18.8457	18.1812
-111.556	18.9456	18.9455	18.9366	18.9097	18.7219	18.0562
-111.356	18.8226	18.8225	18.8136	18.7867	18.5985	17.9317
-111.156	18.7	18.6999	18.691	18.664	18.4756	17.8075
-110.955	18.5779	18.5778	18.5688	18.5418	18.353	17.6838
-110.755	18.4561	18.456	18.4471	18.42	18.2308	17.5604
-110.555	18.3347	18.3346	18.3257	18.2985	18.109	17.4375
-110.355	18.2137	18.2136	18.2047	18.1775	17.9877	17.3149
-110.155	18.0932	18.0931	18.0841	18.0569	17.8667	17.1927
-109.955	17.973	17.9729	17.9639	17.9366	17.7461	17.0709
-109.755	17.8532	17.8531	17.8441	17.8168	17.6259	16.9495
-109.555	17.7339	17.7338	17.7247	17.6974	17.5061	16.8286
-109.355	17.6149	17.6148	17.6057	17.5783	17.3868	16.708
-109.155	17.4963	17.4962	17.4872	17.4597	17.2678	16.5878
-108.954	17.3782	17.3781	17.369	17.3415	17.1492	16.4679
-108.754	17.2604	17.2603	17.2512	17.2236	17.031	16.3485
-108.554	17.143	17.1429	17.1338	17.1062	16.9132	16.2295
-108.354	17.026	17.026	17.0168	16.9891	16.7958	16.1109
-108.154	16.9095	16.9094	16.9002	16.8725	16.6788	15.9926
-107.954	16.7933	16.7932	16.7841	16.7563	16.5622	15.8748
-107.754	16.6776	16.6775	16.6683	16.6404	16.446	15.7574
-107.554	16.5622	16.5621	16.5529	16.525	16.3302	15.6403
-107.354	16.4472	16.4471	16.4379	16.41	16.2148	15.5237
-107.154	16.3327	16.3326	16.3233	16.2953	16.0999	15.4074
-106.953	16.2185	16.2184	16.2091	16.1811	15.9853	15.2915
-106.753	16.1047	16.1046	16.0954	16.0673	15.8711	15.1761
-106.553	15.9914	15.9913	15.982	15.9538	15.7573	15.061
-106.353	15.8784	15.8783	15.869	15.8408	15.6439	14.9463
-106.153	15.7658	15.7657	15.7564	15.7282	15.5309	14.832
-105.953	15.6537	15.6536	15.6442	15.6159	15.4182	14.7181
-105.753	15.5419	15.5418	15.5325	15.5041	15.306	14.6046
-105.553	15.4306	15.4305	15.4211	15.3927	15.1942	14.4915
-105.353	15.3196	15.3195	15.3101	15.2816	15.0828	14.3788
-105.153	15.209	15.2089	15.1995	15.171	14.9718	14.2665
-104.952	15.0989	15.0988	15.0893	15.0608	14.8612	14.1546
-104.752	14.9891	14.989	14.9796	14.9509	14.751	14.043
-104.552	14.8798	14.8797	14.8702	14.8415	14.6412	13.9319
-104.352	14.7708	14.7707	14.7612	14.7325	14.5318	13.8211
-104.152	14.6622	14.6621	14.6526	14.6238	14.4228	13.7108
-103.952	14.5541	14.554	14.5445	14.5156	14.3141	13.6008
-103.752	14.4463	14.4462	14.4367	14.4078	14.2059	13.4913
-103.552	14.339	14.3389	14.3293	14.3003	14.0981	13.3821
-103.352	14.232	14.2319	14.2223	14.1933	13.9907	13.2733
-103.152	14.1254	14.1254	14.1158	14.0867	13.8837	13.1649
-102.951	14.0193	14.0192	14.0096	13.9805	13.777	13.057
-102.751	13.9135	13.9134	13.9038	13.8746	13.6708	12.9494
-102.551	13.8082	13.8081	13.7984	13.7692	13.565	12.8422
-102.351	13.7032	13.7031	13.6935	13.6642	13.4596	12.7354
-102.151	13.5987	13.5986	13.5889	13.5595	13.3545	12.6289
-101.951	13.4945	13.4944	13.4847	13.4553	13.2499	12.5229
-101.751	13.3908	13.3907	13.3809	13.3515	13.1457	12.4173
-101.551	13.2874	13.2873	13.2776	13.248	13.0418	12.3121
-101.351	13.1845	13.1844	13.1746	13.145	12.9384	12.2072
-101.151	13.0819	13.0818	13.072	13.0424	12.8354	12.1028
-100.95	12.9798	12.9797	12.9698	12.9401	12.7327	11.9987
-100.75	12.878	12.8779	12.8681	12.8383	12.6305	11.895
-100.55	12.7767	12.7766	12.7667	12.7369	12.5286	11.7918
-100.35	12.6757	12.6756	12.6657	12.6359	12.4272	11.6889
-100.15	12.5751	12.5751	12.5652	12.5352	12.3261	11.5864
-99.95	12.475	12.4749	12.465	12.435	12.2255	11.4843
-99.7499	12.3752	12.3752	12.3652	12.3352	12.1252	11.3826
-99.5498	12.2759	12.2758	12.2659	12.2357	12.0254	11.2813
-99.3497	12.177	12.1769	12.1669	12.1367	11.9259	11.1804
-99.1496	12.0784	12.0783	12.0683	12.0381	11.8269	11.0799
-98.9495	11.9803	11.9802	11.9702	11.9398	11.7282	10.9798
-98.7494	11.8825	11.8824	11.8724	11.842	11.63	10.88
-98.5493	11.7852	11.7851	11.775	11.7446	11.5321	10.7807
-98.3492	11.6882	11.6881	11.678	11.6476	11.4347	10.6817
-98.1491	11.5917	11.5916	11.5815	11.5509	11.3376	10.5832
-97.949	11.4955	11.4954	11.4853	11.4547	11.2409	10.485
-97.7489	11.3998	11.3997	11.3895	11.3589	11.1447	10.3872
-97.5488	11.3044	11.3043	11.2942	11.2634	11.0488	10.2899
-97.3487	11.2095	11.2094	11.1992	11.1684	10.9533	10.1929
-97.1486	11.1149	11.1148	11.1046	11.0738	10.8583	10.0963
-96.9485	11.0208	11.0207	11.0105	10.9796	10.7636	10.0001
-96.7484	10.9271	10.9269	10.9167	10.8857	10.6693	9.90426
-96.5483	10.8337	10.8336	10.8234	10.7923	10.5755	9.80884
-96.3482	10.7408	10.7407	10.7304	10.6993	10.482	9.71381
-96.1481	10.6482	10.6481	10.6378	10.6066	10.3889	9.61917
-95.948	10.5561	10.556	10.5457	10.5144	10.2962	9.52493
-95.7479	10.4643	10.4642	10.4539	10.4226	10.2039	9.43108
-95.5478	10.373	10.3729	10.3625	10.3312	10.1121	9.33762
-95.3477	10.2821	10.282	10.2716	10.2401	10.0206	9.24455
-95.1476	10.1915	10.1914	10.181	10.1495	9.92949	9.15188
-94.9475	10.1014	10.1013	10.0908	10.0593	9.8388	9.05959
-94.7474	10.0116	10.0115	10.0011	9.96944	9.74851	8.9677
-94.5473	9.9223	9.92219	9.91172	9.88001	9.65862	8.8762
-94.3472	9.83336	9.83325	9.82276	9.79098	9.56912	8.78509
-94.1471	9.74482	9.74471	9.7342	9.70235	9.48002	8.69437
-93.947	9.65668	9.65658	9.64604	9.61412	9.39132	8.60405
-93.7469	9.56894	9.56884	9.55828	9.5263	9.30302	8.51411
-93.5468	9.48161	9.4815	9.47092	9.43887	9.21512	8.42457
-93.3467	9.39467	9.39456	9.38396	9.35184	9.12762	8.33541
-93.1466	9.30813	9.30803	9.2974	9.26521	9.04051	8.24665
-92.9465	9.222	9.22189	9.21124	9.17898	8.9538	8.15828
-92.7464	9.13626	9.13615	9.12548	9.09315	8.86749	8.0703
-92.5463	9.05093	9.05082	9.04012	9.00773	8.78158	7.98272
-92.3462	8.96599	8.96588	8.95516	8.9227	8.69606	7.89552
-92.1461	8.88146	8.88135	8.87061	8.83807	8.61094	7.80871
-91.946	8.79732	8.79721	8.78645	8.75384	8.52622	7.7223
-91.7459	8.71359	8.71348	8.70269	8.67001	8.4419	7.63627
-91.5458	8.63026	8.63015	8.61933	8.58658	8.35798	7.55064
-91.3457	8.54732	8.54721	8.53638	8.50355	8.27445	7.4654
-91.1456	8.46479	8.46468	8.45382	8.42093	8.19132	7.38054
-90.9455	8.38266	8.38255	8.37166	8.3387	8.10859	7.29608
-90.7454	8.30093	8.30082	8.28991	8.25687	8.02626	7.21201
-90.5453	8.21959	8.21949	8.20855	8.17544	7.94433	7.12833
-90.3452	8.13866	8.13855	8.1276	8.09441	7.86279	7.04504
-90.1451	8.05813	8.05802	8.04704	8.01378	7.78165	6.96214
-89.945	7.978	7.97789	7.96689	7.93355	7.70091	6.87963
-89.7449	7.89827	7.89816	7.88713	7.85373	7.62057	6.79751
-89.5448	7.81894	7.81883	7.80778	7.7743	7.54062	6.71578
-89.3447	7.74002	7.7399	7.72882	7.69527	7.46107	6.63444
-89.1446	7.66149	7.66138	7.65027	7.61664	7.38192	6.55349
-88.9445	7.58336	7.58325	7.57212	7.53841	7.30317	6.47293
-88.7444	7.50563	7.50552	7.49436	7.46058	7.22481	6.39276
-88.5443	7.4283	7.42819	7.41701	7.38315	7.14685	6.31298
-88.3442	7.35138	7.35126	7.34006	7.30612	7.06929	6.23358
-88.1441	7.27485	7.27474	7.26351	7.22949	6.99213	6.15458
-87.944	7.19872	7.19861	7.18736	7.15327	6.91537	6.07597
-87.7439	7.123	7.12289	7.1116	7.07744	6.839	5.99775
-87.5438	7.04767	7.04756	7.03625	7.00201	6.76303	5.91992
-87.3437	6.97275	6.97263	6.9613	6.92698	6.68746	5.84247
-87.1436	6.89822	6.89811	6.88675	6.85235	6.61228	5.76542
-86.9435	6.8241	6.82399	6.8126	6.77812	6.5375	5.68875
-86.7434	6.75038	6.75026	6.73885	6.70429	6.46312	5.61248
-86.5433	6.67705	6.67694	6.6655	6.63086	6.38914	5.53659
-86.3432	6.60413	6.60401	6.59255	6.55783	6.31555	5.46109
-86.1431	6.53161	6.53149	6.52	6.4852	6.24236	5.38598
-85.943	6.45948	6.45937	6.44785	6.41297	6.16957	5.31126
-85.7429	6.38776	6.38765	6.3761	6.34114	6.09718	5.23693
-85.5428	6.31644	6.31633	6.30475	6.26971	6.02518	5.16299
-85.3427	6.24552	6.2454	6.23381	6.19868	5.95358	5.08944
-85.1426	6.175	6.17488	6.16326	6.12805	5.88238	5.01627
-84.9425	6.10488	6.10476	6.09311	6.05782	5.81158	4.94349
-84.7424	6.03516	6.03504	6.02336	5.98799	5.74117	4.8711
-84.5423	5.96584	5.96572	5.95402	5.91856	5.67116	4.7991
-84.3422	5.89692	5.89681	5.88507	5.84952	5.60155	4.72749
-84.1421	5.8284	5.82829	5.81652	5.78089	5.53233	4.65627
-83.942	5.76029	5.76017	5.74838	5.71266	5.46351	4.58543
-83.7419	5.69257	5.69245	5.68063	5.64483	5.39509	4.51498
-83.5418	5.62525	5.62513	5.61328	5.5774	5.32706	4.44492
-83.3417	5.55833	5.55822	5.54634	5.51037	5.25944	4.37525
-83.1416	5.49182	5.4917	5.47979	5.44374	5.19221	4.30596
-82.9415	5.4257	5.42558	5.41365	5.3775	5.12537	4.23707
-82.7414	5.35999	5.35987	5.3479	5.31167	5.05894	4.16856
-82.5413	5.29467	5.29455	5.28256	5.24624	4.9929	4.10043
-82.3412	5.22976	5.22964	5.21761	5.18121	4.92725	4.0327
-82.1411	5.16524	5.16512	5.15307	5.11657	4.86201	3.96535
-81.941	5.10113	5.10101	5.08893	5.05234	4.79716	3.89839
-81.7409	5.03741	5.03729	5.02518	4.98851	4.73271	3.83182
-81.5408	4.9741	4.97398	4.96184	4.92508	4.66865	3.76563
-81.3407	4.91119	4.91107	4.8989	4.86204	4.60499	3.69983
-81.1406	4.84867	4.84855	4.83635	4.79941	4.54173	3.63442
-80.9405	4.78656	4.78644	4.77421	4.73717	4.47886	3.56939
-80.7404	4.72485	4.72473	4.71247	4.67534	4.4164	3.50475
-80.5403	4.66354	4.66342	4.65113	4.61391	4.35432	3.4405
-80.3402	4.60263	4.60251	4.59018	4.55287	4.29265	3.37663
-80.1401	4.54212	4.54199	4.52964	4.49224	4.23137	3.31315
-79.94	4.48201	4.48188	4.4695	4.432	4.17049	3.25006
-79.7399	4.4223	4.42217	4.40976	4.37217	4.11	3.18735
-79.5398	4.36299	4.36286	4.35042	4.31273	4.04991	3.12503
-79.3397	4.30408	4.30396	4.29148	4.2537	3.99022	3.06309
-79.1396	4.24557	4.24545	4.23294	4.19506	3.93093	3.00154
-78.9395	4.18746	4.18734	4.1748	4.13683	3.87203	2.94037
-78.7394	4.12976	4.12963	4.11706	4.07899	3.81352	2.87959
-78.5393	4.07245	4.07232	4.05972	4.02155	3.75542	2.8192
-78.3392	4.01554	4.01542	4.00278	3.96452	3.69771	2.75919
-78.1391	3.95903	3.95891	3.94624	3.90788	3.64039	2.69957
-77.939	3.90293	3.9028	3.8901	3.85164	3.58348	2.64033
-77.7389	3.84722	3.8471	3.83436	3.7958	3.52695	2.58148
-77.5388	3.79192	3.79179	3.77902	3.74037	3.47083	2.52301
-77.3387	3.73701	3.73688	3.72409	3.68533	3.4151	2.46492
-77.1386	3.68251	3.68238	3.66955	3.63069	3.35977	2.40722
-76.9385	3.6284	3.62828	3.61541	3.57645	3.30483	2.34991
-76.7384	3.5747	3.57457	3.56167	3.52261	3.25029	2.29298
-76.5383	3.5214	3.52127	3.50834	3.46917	3.19615	2.23644
-76.3382	3.46849	3.46836	3.4554	3.41613	3.1424	2.18027
-76.1381	3.41599	3.41586	3.40286	3.36349	3.08905	2.1245
-75.938	3.36389	3.36376	3.35072	3.31125	3.03609	2.0691
-75.7379	3.31219	3.31206	3.29899	3.25941	2.98353	2.01409
-75.5378	3.26089	3.26076	3.24765	3.20797	2.93137	1.95947
-75.3377	3.20999	3.20985	3.19672	3.15693	2.8796	1.90523
-75.1376	3.15949	3.15935	3.14618	3.10629	2.82822	1.85137
-74.9375	3.10939	3.10925	3.09604	3.05605	2.77725	1.79789
-74.7374	3.05969	3.05955	3.04631	3.0062	2.72667	1.7448
-74.5373	3.01039	3.01025	2.99697	2.95676	2.67648	1.69209
-74.3372	2.96149	2.96135	2.94804	2.90772	2.62669	1.63977
-74.1371	2.91299	2.91286	2.8995	2.85908	2.5773	1.58782
-73.937	2.86489	2.86476	2.85137	2.81083	2.5283	1.53626
-73.7369	2.81719	2.81706	2.80364	2.76299	2.4797	1.48509
-73.5368	2.7699	2.76976	2.7563	2.71554	2.43149	1.43429
-73.3367	2.723	2.72286	2.70937	2.6685	2.38368	1.38388
-73.1366	2.6765	2.67637	2.66283	2.62185	2.33626	1.33385
-72.9365	2.63041	2.63027	2.6167	2.57561	2.28924	1.2842
-72.7364	2.58471	2.58457	2.57097	2.52976	2.24261	1.23493
-72.5363	2.53942	2.53928	2.52563	2.48431	2.19638	1.18605
-72.3362	2.49452	2.49438	2.4807	2.43927	2.15055	1.13754
-72.1361	2.45003	2.44989	2.43617	2.39462	2.10511	1.08942
-71.936	2.40593	2.40579	2.39203	2.35037	2.06007	1.04168
-71.7359	2.36224	2.3621	2.3483	2.30652	2.01542	0.994322
-71.5358	2.31895	2.31881	2.30497	2.26307	1.97116	0.947343
-71.3357	2.27605	2.27591	2.26204	2.22002	1.9273	0.900745
-71.1356	2.23356	2.23342	2.21951	2.17737	1.88384	0.854528
-70.9355	2.19147	2.19133	2.17737	2.13512	1.84077	0.808692
-70.7354	2.14978	2.14964	2.13564	2.09327	1.7981	0.763236
-70.5353	2.10848	2.10834	2.09431	2.05182	1.75582	0.71816
-70.3352	2.06759	2.06745	2.05338	2.01077	1.71393	0.673465
-70.1351	2.0271	2.02696	2.01285	1.97012	1.67244	0.629149
-69.935	1.98701	1.98687	1.97272	1.92987	1.63135	0.585213
-69.7349	1.94732	1.94718	1.93299	1.89001	1.59065	0.541657
-69.5348	1.90803	1.90789	1.89366	1.85056	1.55034	0.49848
-69.3347	1.86915	1.869	1.85473	1.8115	1.51043	0.455682
-69.1346	1.83066	1.83051	1.8162	1.77285	1.47092	0.413263
-68.9345	1.79257	1.79243	1.77807	1.73459	1.4318	0.371224
-68.7344	1.75488	1.75474	1.74034	1.69674	1.39307	0.329563
-68.5343	1.71759	1.71745	1.70301	1.65928	1.35474	0.28828
-68.3342	1.68071	1.68056	1.66608	1.62222	1.3168	0.247376
-68.1341	1.64422	1.64408	1.62955	1.58556	1.27925	0.20685
-67.934	1.60813	1.60799	1.59342	1.54931	1.2421	0.166703
-67.7339	1.57245	1.5723	1.55769	1.51345	1.20535	0.126933
-67.5338	1.53716	1.53702	1.52236	1.47799	1.16899	0.0875406
-67.3337	1.50228	1.50213	1.48743	1.44293	1.13302	0.0485259
-67.1336	1.46779	1.46765	1.4529	1.40827	1.09745	0.00988841
-66.9335	1.43371	1.43356	1.41877	1.374	1.06227	-0.0283719
-66.7334	1.40003	1.39988	1.38505	1.34014	1.02748	-0.0662554
-66.5333	1.36674	1.36659	1.35172	1.30668	0.993091	-0.103762
-66.3332	1.33386	1.33371	1.31879	1.27361	0.959094	-0.140892
-66.1331	1.30138	1.30123	1.28626	1.24095	0.92549	-0.177646
-65.933	1.2693	1.26915	1.25413	1.20869	0.89228	-0.214024
-65.7329	1.23761	1.23746	1.22241	1.17682	0.859464	-0.250026
-65.5328	1.20633	1.20618	1.19108	1.14535	0.827041	-0.285652
-65.3327	1.17545	1.1753	1.16015	1.11429	0.795012	-0.320903
-65.1326	1.14497	1.14482	1.12962	1.08362	0.763376	-0.355778
-64.9325	1.11489	1.11474	1.0995	1.05335	0.732134	-0.390278
-64.7324	1.08521	1.08506	1.06977	1.02348	0.701285	-0.424404
-64.5323	1.05593	1.05578	1.04044	0.994009	0.670829	-0.458154
-64.3322	1.02705	1.0269	1.01151	0.964938	0.640766	-0.491531
-64.1321	0.998575	0.998421	0.982987	0.936266	0.611097	-0.524533
-63.932	0.970497	0.970342	0.954861	0.907993	0.581821	-0.557161
-63.7319	0.942819	0.942664	0.927134	0.880119	0.552937	-0.589415
-63.5318	0.915542	0.915386	0.899807	0.852645	0.524447	-0.621296
-63.3317	0.888665	0.888509	0.872881	0.82557	0.49635	-0.652804
-63.1316	0.862189	0.862032	0.846354	0.798894	0.468645	-0.683938
-62.9315	0.836112	0.835955	0.820228	0.772617	0.441333	-0.7147
-62.7314	0.810437	0.810279	0.794501	0.746739	0.414414	-0.745089
-62.5313	0.785161	0.785003	0.769175	0.72126	0.387887	-0.775105
-62.3312	0.760287	0.760128	0.744249	0.696181	0.361753	-0.80475
-62.1311	0.735812	0.735653	0.719723	0.6715	0.336011	-0.834023
-61.931	0.711738	0.711578	0.695597	0.647219	0.310662	-0.862924
-61.7309	0.688064	0.687904	0.671871	0.623336	0.285705	-0.891454
-61.5308	0.664791	0.66463	0.648545	0.599853	0.26114	-0.919612
-61.3307	0.641918	0.641757	0.625619	0.576769	0.236967	-0.9474
-61.1306	0.619446	0.619284	0.603093	0.554084	0.213187	-0.974818
-60.9305	0.597374	0.597211	0.580968	0.531797	0.189798	-1.00186
-60.7304	0.575702	0.575539	0.559242	0.50991	0.166801	-1.02854
-60.5303	0.554431	0.554267	0.537916	0.488422	0.144196	-1.05485
-60.3302	0.53356	0.533396	0.516991	0.467332	0.121983	-1.08079
-60.1301	0.513089	0.512925	0.496465	0.446642	0.100161	-1.10635
-59.93	0.493019	0.492854	0.47634	0.426351	0.0787314	-1.13155
-59.7299	0.47335	0.473184	0.456614	0.406458	0.0576928	-1.15639
-59.5298	0.45408	0.453914	0.437289	0.386964	0.0370457	-1.18085
-59.3297	0.435212	0.435045	0.418363	0.36787	0.0167898	-1.20494
-59.1296	0.416743	0.416576	0.399838	0.349174	-0.00307486	-1.22867
-58.9295	0.398675	0.398507	0.381712	0.330877	-0.0225484	-1.25203
-58.7294	0.381007	0.380839	0.363987	0.312979	-0.0416309	-1.27502
-58.5293	0.36374	0.363571	0.346661	0.29548	-0.0603225	-1.29765
-58.3292	0.346873	0.346703	0.329736	0.278379	-0.0786232	-1.3199
-58.1291	0.330407	0.330236	0.31321	0.261677	-0.0965332	-1.3418
-57.929	0.314341	0.31417	0.297085	0.245374	-0.114053	-1.36332
-57.7289	0.298675	0.298504	0.28136	0.22947	-0.131181	-1.38448
-57.5288	0.28341	0.283238	0.266034	0.213965	-0.14792	-1.40528
-57.3287	0.268545	0.268372	0.251109	0.198858	-0.164268	-1.42571
-57.1286	0.25408	0.253907	0.236583	0.18415	-0.180226	-1.44578
-56.9285	0.240016	0.239842	0.222458	0.169841	-0.195793	-1.46548
-56.7284	0.226353	0.226178	0.208732	0.15593	-0.210971	-1.48482
-56.5283	0.213089	0.212914	0.195406	0.142418	-0.225759	-1.50379
-56.3282	0.200227	0.200051	0.182481	0.129305	-0.240156	-1.5224
-56.1281	0.187764	0.187588	0.169955	0.116591	-0.254165	-1.54065
-55.928	0.175702	0.175525	0.157829	0.104274	-0.267783	-1.55853
-55.7279	0.16404	0.163863	0.146104	0.092357	-0.281012	-1.57606
-55.5278	0.152779	0.152601	0.134778	0.080838	-0.293852	-1.59322
-55.3277	0.141918	0.141739	0.123852	0.0697177	-0.306302	-1.61002
-55.1276	0.131458	0.131278	0.113326	0.0589958	-0.318364	-1.62646
-54.9275	0.121398	0.121217	0.1032	0.0486725	-0.330036	-1.64254
-54.7274	0.111738	0.111557	0.0934735	0.0387476	-0.341319	-1.65825
-54.5273	0.102479	0.102297	0.0841473	0.0292212	-0.352214	-1.67361
-54.3272	0.0936199	0.0934377	0.075221	0.0200932	-0.36272	-1.68861
-54.1271	0.0851614	0.0849785	0.0666945	0.0113637	-0.372837	-1.70325
-53.927	0.0771034	0.0769198	0.058568	0.00303256	-0.382567	-1.71753
-53.7269	0.0694457	0.0692614	0.0508413	-0.00490021	-0.391907	-1.73145
-53.5268	0.0621884	0.0620035	0.0435146	-0.0124346	-0.40086	-1.74502
-53.3267	0.0553316	0.0551459	0.0365877	-0.0195707	-0.409425	-1.75822
-53.1266	0.0488751	0.0486888	0.0300607	-0.0263085	-0.417601	-1.77107
-52.9265	0.042819	0.042632	0.0239335	-0.032648	-0.425391	-1.78357
-52.7264	0.0371634	0.0369756	0.0182063	-0.0385893	-0.432792	-1.79571
-52.5263	0.0319081	0.0317196	0.0128788	-0.0441323	-0.439806	-1.80749
-52.3262	0.0270533	0.0268641	0.00795125	-0.0492771	-0.446433	-1.81891
-52.1261	0.0225988	0.0224089	0.00342351	-0.0540237	-0.452672	-1.82998
-51.926	0.0185447	0.0183541	-0.000704385	-0.0583721	-0.458525	-1.8407
-51.7259	0.0148911	0.0146997	-0.00443245	-0.0623225	-0.463991	-1.85106
-51.5258	0.0116378	0.0114457	-0.0077607	-0.0658747	-0.46907	-1.86107
-51.3257	0.00878496	0.00859208	-0.0106891	-0.0690288	-0.473762	-1.87073
-51.1256	0.0063325	0.00613886	-0.0132178	-0.0717849	-0.478068	-1.88003
-50.9255	0.00428044	0.00408604	-0.0153466	-0.074143	-0.481988	-1.88899
-50.7254	0.00262878	0.00243362	-0.0170756	-0.0761031	-0.485522	-1.89759
-50.5253	0.00137752	0.00118158	-0.0184048	-0.0776652	-0.488669	-1.90584
-50.3252	0.000526666	0.000329947	-0.0193343	-0.0788293	-0.491432	-1.91373
-50.1251	7.62082e-05	-0.000121297	-0.019864	-0.0795956	-0.493808	-1.92128
-49.925	2.61501e-05	-0.000172147	-0.0199939	-0.0799639	-0.495799	-1.92848
-49.7249	0.000376492	0.000177398	-0.019724	-0.0799344	-0.497405	-1.93533
-49.5248	0.00112723	0.000927336	-0.0190544	-0.0795071	-0.498626	-1.94184
-49.3247	0.00227838	0.00207767	-0.0179851	-0.078682	-0.499462	-1.94799
-49.1246	0.00382992	0.00362839	-0.016516	-0.0774592	-0.499913	-1.9538
-48.9245	0.00578186	0.00557951	-0.0146472	-0.0758386	-0.49998	-1.95926
-48.7244	0.00813421	0.00793102	-0.0123787	-0.0738203	-0.499662	-1.96437
-48.5243	0.010887	0.0106829	-0.00971049	-0.0714044	-0.49896	-1.96914
-48.3242	0.0140401	0.0138352	-0.00664256	-0.0685909	-0.497874	-1.97356
-48.1241	0.0175936	0.0173879	-0.00317494	-0.0653797	-0.496405	-1.97764
-47.924	0.0215476	0.021341	0.000692358	-0.061771	-0.494552	-1.98138
-47.7239	0.0259019	0.0256945	0.00495934	-0.0577648	-0.492316	-1.98477
-47.5238	0.0306567	0.0304484	0.00962598	-0.0533611	-0.489696	-1.98782
-47.3237	0.0358118	0.0356026	0.0146923	-0.04856	-0.486694	-1.99053
-47.1236	0.0413674	0.0411573	0.0201582	-0.0433614	-0.483309	-1.99289
-46.9235	0.0473233	0.0471123	0.0260238	-0.0377655	-0.479541	-1.99492
-46.7234	0.0536797	0.0534678	0.032289	-0.0317722	-0.475391	-1.99661
-46.5233	0.0604364	0.0602236	0.0389538	-0.0253816	-0.47086	-1.99795
-46.3232	0.0675935	0.0673798	0.0460183	-0.0185938	-0.465946	-1.99896
-46.1231	0.0751511	0.0749364	0.0534823	-0.0114088	-0.460651	-1.99963
-45.923	0.083109	0.0828935	0.0613459	-0.0038266	-0.454974	-1.99996
-45.7229	0.0914674	0.0912509	0.0696091	0.00415273	-0.448916	-1.99996
-45.5228	0.100226	0.100009	0.0782719	0.0125291	-0.442478	-1.99961
-45.3227	0.109385	0.109167	0.0873342	0.0213026	-0.435658	-1.99894
-45.1226	0.118945	0.118725	0.0967961	0.0304731	-0.428459	-1.99793
-44.9225	0.128905	0.128684	0.106657	0.0400405	-0.420879	-1.99658
-44.7224	0.139265	0.139044	0.116918	0.0500048	-0.412919	-1.99491
-44.5223	0.150026	0.149804	0.127579	0.060366	-0.40458	-1.9929
-44.3222	0.161187	0.160964	0.138639	0.071124	-0.395862	-1.99056
-44.1221	0.172749	0.172524	0.150098	0.0822787	-0.386764	-1.98788
-43.922	0.184711	0.184485	0.161957	0.0938302	-0.377288	-1.98488
-43.7219	0.197073	0.196846	0.174215	0.105778	-0.367433	-1.98155
-43.5218	0.209836	0.209608	0.186873	0.118123	-0.3572	-1.97789
-43.3217	0.222999	0.22277	0.19993	0.130864	-0.346589	-1.9739
-43.1216	0.236562	0.236333	0.213387	0.144002	-0.3356	-1.96959
-42.9215	0.250526	0.250296	0.227243	0.157537	-0.324234	-1.96495
-42.7214	0.264891	0.264659	0.241498	0.171467	-0.312491	-1.95999
-42.5213	0.279655	0.279423	0.256153	0.185794	-0.300371	-1.9547
-42.3212	0.294821	0.294587	0.271207	0.200518	-0.287875	-1.94909
-42.1211	0.310386	0.310151	0.286661	0.215637	-0.275003	-1.94315
-41.921	0.326352	0.326116	0.302514	0.231153	-0.261755	-1.9369
-41.7209	0.342718	0.342481	0.318766	0.247065	-0.248132	-1.93032
-41.5208	0.359485	0.359247	0.335417	0.263373	-0.234134	-1.92343
-41.3207	0.376652	0.376413	0.352468	0.280077	-0.219761	-1.91621
-41.1206	0.39422	0.393979	0.369918	0.297176	-0.205014	-1.90868
-40.9205	0.412188	0.411946	0.387767	0.314672	-0.189892	-1.90083
-40.7204	0.430556	0.430313	0.406016	0.332563	-0.174397	-1.89267
-40.5203	0.449325	0.449081	0.424663	0.350851	-0.158529	-1.88419
-40.3202	0.468494	0.468248	0.44371	0.369533	-0.142288	-1.8754
-40.1201	0.488064	0.487817	0.463156	0.388612	-0.125675	-1.86629
-39.92	0.508034	0.507786	0.483002	0.408086	-0.108689	-1.85688
-39.7199	0.528404	0.528155	0.503246	0.427955	-0.091332	-1.84715
-39.5198	0.549175	0.548924	0.52389	0.44822	-0.0736035	-1.83711
-39.3197	0.570346	0.570094	0.544932	0.46888	-0.0555042	-1.82677
-39.1196	0.591917	0.591664	0.566374	0.489935	-0.0370344	-1.81612
-38.9195	0.613889	0.613635	0.588215	0.511385	-0.0181947	-1.80516
-38.7194	0.636262	0.636006	0.610455	0.533231	0.00101463	-1.7939
-38.5193	0.659034	0.658777	0.633093	0.555471	0.020593	-1.78233
-38.3192	0.682208	0.681949	0.656131	0.578107	0.0405401	-1.77046
-38.1191	0.705781	0.705521	0.679568	0.601137	0.0608552	-1.75829
-37.919	0.729755	0.729494	0.703404	0.624561	0.0815381	-1.74582
-37.7189	0.754129	0.753867	0.727639	0.648381	0.102588	-1.73306
-37.5188	0.778904	0.77864	0.752272	0.672595	0.124005	-1.71999
-37.3187	0.804079	0.803814	0.777305	0.697203	0.145788	-1.70663
-37.1186	0.829655	0.829388	0.802736	0.722206	0.167937	-1.69297
-36.9185	0.855631	0.855363	0.828567	0.747603	0.190451	-1.67902
-36.7184	0.882007	0.881738	0.854796	0.773394	0.213329	-1.66478
-36.5183	0.908784	0.908513	0.881424	0.799579	0.236572	-1.65024
-36.3182	0.935961	0.935689	0.90845	0.826158	0.260178	-1.63542
-36.1181	0.963539	0.963265	0.935876	0.853131	0.284147	-1.62031
-35.918	0.991517	0.991241	0.9637	0.880498	0.308478	-1.60491
-35.7179	1.01989	1.01962	0.991922	0.908258	0.333171	-1.58923
-35.5178	1.04867	1.04839	1.02054	0.936412	0.358225	-1.57326
-35.3177	1.07785	1.07757	1.04956	0.964959	0.38364	-1.55701
-35.1176	1.10743	1.10715	1.07898	0.993899	0.409415	-1.54049
-34.9175	1.13741	1.13713	1.1088	1.02323	0.435549	-1.52368
-34.7174	1.16779	1.16751	1.13902	1.05296	0.462042	-1.50659
-34.5173	1.19857	1.19829	1.16963	1.08308	0.488892	-1.48923
-34.3172	1.22975	1.22947	1.20064	1.11359	0.5161	-1.47159
-34.1171	1.26134	1.26105	1.23205	1.1445	0.543665	-1.45369
-33.917	1.29332	1.29303	1.26386	1.17579	0.571585	-1.43551
-33.7169	1.3257	1.32541	1.29607	1.20748	0.59986	-1.41706
-33.5168	1.35848	1.35819	1.32868	1.23956	0.62849	-1.39834
-33.3167	1.39167	1.39137	1.36168	1.27204	0.657473	-1.37936
-33.1166	1.42525	1.42495	1.39508	1.3049	0.68681	-1.36011
-32.9165	1.45923	1.45893	1.42889	1.33816	0.716498	-1.34061
-32.7164	1.49362	1.49332	1.46308	1.37181	0.746537	-1.32084
-32.5163	1.5284	1.5281	1.49768	1.40585	0.776927	-1.30081
-32.3162	1.56359	1.56328	1.53268	1.44028	0.807667	-1.28053
-32.1161	1.59917	1.59887	1.56807	1.47511	0.838755	-1.25999
-31.916	1.63516	1.63485	1.60386	1.51032	0.870191	-1.2392
-31.7159	1.67155	1.67123	1.64005	1.54593	0.901974	-1.21816
-31.5158	1.70833	1.70802	1.67664	1.58192	0.934102	-1.19687
-31.3157	1.74552	1.7452	1.71362	1.61831	0.966576	-1.17533
-31.1156	1.78311	1.78279	1.75101	1.65508	0.999394	-1.15355
-30.9155	1.8211	1.82078	1.78879	1.69225	1.03255	-1.13153
-30.7154	1.85948	1.85916	1.82696	1.72981	1.06606	-1.10927
-30.5153	1.89827	1.89795	1.86554	1.76775	1.0999	-1.08677
-30.3152	1.93746	1.93714	1.90451	1.80609	1.13409	-1.06404
-30.1151	1.97705	1.97672	1.94389	1.84481	1.16861	-1.04107
-29.915	2.01704	2.01671	1.98365	1.88392	1.20347	-1.01787
-29.7149	2.05743	2.0571	2.02382	1.92343	1.23867	-0.994441
-29.5148	2.09822	2.09789	2.06438	1.96332	1.2742	-0.970787
-29.3147	2.13941	2.13908	2.10534	2.0036	1.31006	-0.946909
-29.1146	2.18101	2.18067	2.1467	2.04426	1.34626	-0.92281
-28.9145	2.223	2.22265	2.18846	2.08532	1.3828	-0.898493
-28.7144	2.26539	2.26504	2.23061	2.12676	1.41966	-0.873959
-28.5143	2.30818	2.30784	2.27316	2.16859	1.45685	-0.849212
-28.3142	2.35138	2.35103	2.3161	2.2108	1.49437	-0.824254
-28.1141	2.39497	2.39462	2.35945	2.25341	1.53221	-0.799087
-27.914	2.43896	2.43861	2.40319	2.2964	1.57038	-0.773716
-27.7139	2.48336	2.483	2.44732	2.33977	1.60888	-0.748141
-27.5138	2.52815	2.52779	2.49186	2.38353	1.64769	-0.722367
-27.3137	2.57335	2.57298	2.53679	2.42768	1.68683	-0.696396
-27.1136	2.61894	2.61858	2.58211	2.47221	1.72629	-0.670231
-26.9135	2.66494	2.66457	2.62784	2.51713	1.76606	-0.643875
-26.7134	2.71134	2.71096	2.67396	2.56243	1.80615	-0.617331
-26.5133	2.75813	2.75776	2.72047	2.60812	1.84655	-0.590603
-26.3132	2.80533	2.80495	2.76738	2.65419	1.88727	-0.563692
-26.1131	2.85293	2.85255	2.81469	2.70064	1.9283	-0.536603
-25.913	2.90092	2.90054	2.86239	2.74747	1.96963	-0.509338
-25.7129	2.94932	2.94894	2.91049	2.79469	2.01127	-0.481901
-25.5128	2.99812	2.99773	2.95899	2.84229	2.05322	-0.454296
-25.3127	3.04732	3.04693	3.00788	2.89028	2.09547	-0.426525
-25.1126	3.09692	3.09653	3.05717	2.93864	2.13802	-0.398593
-24.9125	3.14692	3.14652	3.10685	2.98738	2.18087	-0.370502
-24.7124	3.19732	3.19692	3.15693	3.03651	2.22402	-0.342256
-24.5123	3.24812	3.24772	3.2074	3.08601	2.26746	-0.313859
-24.3122	3.29932	3.29892	3.25826	3.1359	2.3112	-0.285314
-24.1121	3.35092	3.35051	3.30953	3.18616	2.35522	-0.256626
-23.912	3.40293	3.40251	3.36118	3.2368	2.39953	-0.227798
-23.7119	3.45533	3.45491	3.41323	3.28782	2.44413	-0.198834
-23.5118	3.50813	3.50771	3.46568	3.33922	2.48901	-0.169738
-23.3117	3.56133	3.56091	3.51852	3.391	2.53417	-0.140513
-23.1116	3.61494	3.61451	3.57175	3.44315	2.57961	-0.111165
-22.9115	3.66894	3.66851	3.62538	3.49567	2.62533	-0.0816964
-22.7114	3.72335	3.72291	3.6794	3.54857	2.67131	-0.0521123
-22.5113	3.77815	3.77771	3.73382	3.60185	2.71757	-0.0224168
-22.3112	3.83336	3.83291	3.78863	3.6555	2.76409	0.0073858
-22.1111	3.88896	3.88851	3.84383	3.70952	2.81088	0.0372911
-21.911	3.94497	3.94452	3.89943	3.76391	2.85792	0.0672947
-21.7109	4.00137	4.00092	3.95542	3.81868	2.90522	0.0973919
-21.5108	4.05818	4.05772	4.0118	3.87381	2.95278	0.127578
-21.3107	4.11539	4.11492	4.06857	3.92932	3.00059	0.157849
-21.1106	4.173	4.17253	4.12574	3.98519	3.04864	0.188199
-20.9105	4.231	4.23053	4.18329	4.04143	3.09694	0.218624
-20.7104	4.28941	4.28893	4.24124	4.09804	3.14548	0.249119
-20.5103	4.34822	4.34774	4.29958	4.15502	3.19425	0.279679
-20.3102	4.40743	4.40694	4.35832	4.21236	3.24325	0.310298
-20.1101	4.46704	4.46655	4.41744	4.27007	3.29249	0.340972
-19.91	4.52705	4.52655	4.47695	4.32814	3.34194	0.371696
-19.7099	4.58746	4.58696	4.53686	4.38657	3.39162	0.402463
-19.5098	4.64827	4.64776	4.59715	4.44536	3.44151	0.43327
-19.3097	4.70948	4.70897	4.65784	4.50451	3.49161	0.464109
-19.1096	4.77109	4.77057	4.71891	4.56402	3.54192	0.494976
-18.9095	4.8331	4.83258	4.78037	4.62389	3.59242	0.525866
-18.7094	4.89552	4.89499	4.84223	4.68411	3.64313	0.556771
-18.5093	4.95833	4.95779	4.90446	4.74469	3.69402	0.587687
-18.3092	5.02154	5.021	4.96709	4.80562	3.7451	0.618608
-18.1091	5.08516	5.08461	5.03011	4.86691	3.79636	0.649528
-17.909	5.14917	5.14862	5.09351	4.92854	3.84779	0.68044
-17.7089	5.21358	5.21303	5.1573	4.99052	3.8994	0.711338
-17.5088	5.2784	5.27783	5.22148	5.05285	3.95116	0.742217
-17.3087	5.34361	5.34304	5.28604	5.11553	4.00308	0.77307
-17.1086	5.40923	5.40865	5.35098	5.17855	4.05515	0.803891
-16.9085	5.47525	5.47466	5.41632	5.2419	4.10736	0.834673
-16.7084	5.54166	5.54107	5.48203	5.3056	4.15971	0.865409
-16.5083	5.60848	5.60788	5.54813	5.36964	4.21219	0.896093
-16.3082	5.6757	5.67509	5.61461	5.43401	4.26479	0.926719
-16.1081	5.74331	5.7427	5.68148	5.49871	4.31751	0.957279
-15.908	5.81133	5.81071	5.74872	5.56375	4.37033	0.987766
-15.7079	5.87975	5.87912	5.81635	5.62911	4.42325	1.01817
-15.5078	5.94857	5.94793	5.88436	5.69479	4.47626	1.0485
-15.3077	6.01779	6.01714	5.95274	5.7608	4.52935	1.07872
-15.1076	6.08741	6.08675	6.02151	5.82713	4.58252	1.10885
-14.9075	6.15743	6.15676	6.09065	5.89378	4.63575	1.13887
-14.7074	6.22785	6.22717	6.16017	5.96073	4.68903	1.16877
-14.5073	6.29867	6.29799	6.23007	6.028	4.74236	1.19855
-14.3072	6.36989	6.3692	6.30034	6.09558	4.79572	1.2282
-14.1071	6.44151	6.44081	6.37098	6.16345	4.84911	1.25772
-13.907	6.51353	6.51282	6.442	6.23163	4.90251	1.28708
-13.7069	6.58596	6.58523	6.51339	6.3001	4.95591	1.31629
-13.5068	6.65878	6.65804	6.58515	6.36886	5.0093	1.34534
-13.3067	6.732	6.73126	6.65728	6.43791	5.06267	1.37423
-13.1066	6.80562	6.80487	6.72977	6.50723	5.11601	1.40293
-12.9065	6.87965	6.87888	6.80264	6.57684	5.1693	1.43145
-12.7064	6.95407	6.95329	6.87586	6.64671	5.22253	1.45977
-12.5063	7.0289	7.02811	6.94945	6.71685	5.27568	1.4879
-12.3062	7.10412	7.10332	7.0234	6.78725	5.32876	1.51581
-12.1061	7.17975	7.17893	7.09771	6.8579	5.38172	1.54351
-11.906	7.25577	7.25494	7.17237	6.9288	5.43458	1.57098
-11.7059	7.3322	7.33135	7.2474	6.99993	5.48729	1.59821
-11.5058	7.40903	7.40817	7.32277	7.0713	5.53987	1.62521
-11.3057	7.48625	7.48538	7.39849	7.14289	5.59227	1.65195
-11.1056	7.56388	7.56299	7.47456	7.21469	5.6445	1.67843
-10.9055	7.64191	7.641	7.55098	7.2867	5.69652	1.70464
-10.7054	7.72034	7.71941	7.62774	7.3589	5.74833	1.73057
-10.5053	7.79917	7.79822	7.70483	7.4313	5.7999	1.75622
-10.3052	7.87839	7.87743	7.78226	7.50386	5.85121	1.78158
-10.1051	7.95802	7.95704	7.86002	7.57659	5.90225	1.80663
-9.90495	8.03805	8.03705	7.93811	7.64947	5.953	1.83137
-9.70485	8.11848	8.11746	8.01652	7.72249	6.00342	1.85579
-9.50475	8.19931	8.19827	8.09525	7.79563	6.05351	1.87989
-9.30465	8.28055	8.27948	8.1743	7.86888	6.10323	1.90364
-9.10455	8.36218	8.36109	8.25365	7.94222	6.15257	1.92705
-8.90445	8.44421	8.4431	8.3333	8.01564	6.2015	1.95011
-8.70435	8.52664	8.5255	8.41325	8.08911	6.24999	1.9728
-8.50425	8.60947	8.60831	8.49348	8.16261	6.29803	1.99512
-8.30415	8.69271	8.69151	8.57399	8.23614	6.34558	2.01706
-8.10405	8.77634	8.77512	8.65478	8.30965	6.39263	2.03862
-7.90395	8.86037	8.85912	8.73583	8.38313	6.43913	2.05978
-7.70385	8.94481	8.94352	8.81713	8.45655	6.48506	2.08053
-7.50375	9.02964	9.02832	8.89868	8.52988	6.53041	2.10087
-7.30365	9.11488	9.11352	8.98045	8.60308	6.57512	2.12079
-7.10355	9.20051	9.19912	9.06244	8.67614	6.61919	2.14028
-6.90345	9.28655	9.28511	9.14463	8.749	6.66257	2.15933
-6.70335	9.37298	9.37151	9.227	8.82163	6.70523	2.17793
-6.50325	9.45982	9.4583	9.30954	8.89399	6.74714	2.19609
-6.30315	9.54706	9.54549	9.39223	8.96603	6.78828	2.21378
-6.10305	9.63469	9.63307	9.47504	9.0377	6.82861	2.23101
-5.90295	9.72273	9.72105	9.55794	9.10895	6.86809	2.24776
-5.70285	9.81117	9.80943	9.64092	9.17971	6.90669	2.26402
-5.50275	9.90001	9.89821	9.72393	9.24992	6.94438	2.2798
-5.30265	9.98925	9.98738	9.80695	9.31952	6.98113	2.29508
-5.10255	10.0789	10.0769	9.88992	9.38842	7.01689	2.30986
-4.90245	10.1689	10.1669	9.97281	9.45655	7.05164	2.32413
-4.70235	10.2594	10.2573	10.0556	9.52381	7.08534	2.33788
-4.50225	10.3502	10.348	10.1381	9.59011	7.11796	2.3511
-4.30215	10.4414	10.4391	10.2204	9.65535	7.14946	2.3638
-4.10205	10.5331	10.5307	10.3023	9.7194	7.17981	2.37597
-3.90195	10.6251	10.6226	10.3838	9.78215	7.20898	2.38759
-3.70185	10.7176	10.7149	10.4647	9.84346	7.23692	2.39866
-3.50175	10.8104	10.8076	10.545	9.9032	7.26362	2.40919
-3.30165	10.9036	10.9007	10.6244	9.9612	7.28903	2.41916
-3.10155	10.9973	10.9941	10.7029	10.0173	7.31313	2.42857
-2.90145	11.0913	11.0879	10.7801	10.0713	7.33588	2.43741
-2.70135	11.1858	11.1821	10.8559	10.1231	7.35727	2.44568
-2.50125	11.2806	11.2767	10.93	10.1725	7.37725	2.45338
-2.30115	11.3759	11.3716	11.0021	10.2191	7.3958	2.4605
-2.10105	11.4715	11.4668	11.0717	10.263	7.4129	2.46704
-1.90095	11.5675	11.5623	11.1384	10.3037	7.42853	2.473
-1.70085	11.664	11.6582	11.2017	10.3412	7.44266	2.47837
-1.50075	11.7608	11.7543	11.261	10.3751	7.45527	2.48315
-1.30065	11.8581	11.8505	11.3156	10.4054	7.46634	2.48733
-1.10055	11.9557	11.9468	11.3647	10.4317	7.47587	2.49093
-0.90045	12.0537	12.0429	11.4074	10.454	7.48382	2.49392
-0.70035	12.1521	12.1383	11.4429	10.472	7.49021	2.49632
-0.50025	12.2509	12.2319	11.4704	10.4857	7.495	2.49812
-0.30015	12.35	12.3201	11.4893	10.4948	7.4982	2.49932
-0.10005	12.449	12.3882	11.4988	10.4994	7.4998	2.49992
0.10005	12.449	12.3882	11.4988	10.4994	7.4998	2.49992
0.30015	12.35	12.3201	11.4893	10.4948	7.4982	2.49932
0.50025	12.2509	12.2319	11.4704	10.4857	7.495	2.49812
0.70035	12.1521	12.1383	11.4429	10.472	7.49021	2.49632
0.90045	12.0537	12.0429	11.4074	10.454	7.48382	2.49392
1.10055	11.9557	11.9468	11.3647	10.4317	7.47587	2.49093
1.30065	11.8581	11.8505	11.3156	10.4054	7.46634	2.48733
1.50075	11.7608	11.7543	11.261	10.3751	7.45527	2.48315
1.70085	11.664	11.6582	11.2017	10.3412	7.44266	2.47837
1.90095	11.5675	11.5623	11.1384	10.3037	7.42853	2.473
2.10105	11.4715	11.4668	11.0717	10.263	7.4129	2.46704
2.30115	11.3759	11.3716	11.0021	10.2191	7.3958	2.4605
2.50125	11.2806	11.2767	10.93	10.1725	7.37725	2.45338
2.70135	11.1858	11.1821	10.8559	10.1231	7.35727	2.44568
2.90145	11.0913	11.0879	10.7801	10.0713	7.33588	2.43741
3.10155	10.9973	10.9941	10.7029	10.0173	7.31313	2.42857
3.30165	10.9036	10.9007	10.6244	9.9612	7.28903	2.41916
3.50175	10.8104	10.8076	10.545	9.9032	7.26362	2.40919
3.70185	10.7176	10.7149	10.4647	9.84346	7.23692	2.39866
3.90195	10.6251	10.6226	10.3838	9.78215	7.20898	2.38759
4.10205	10.5331	10.5307	10.3023	9.7194	7.17981	2.37597
4.30215	10.4414	10.4391	10.2204	9.65535	7.14946	2.3638
4.50225	10.3502	10.348	10.1381	9.59011	7.11796	2.3511
4.70235	10.2594	10.2573	10.0556	9.52381	7.08534	2.33788
4.90245	10.1689	10.1669	9.97281	9.45655	7.05164	2.32413
5.10255	10.0789	10.0769	9.88992	9.38842	7.01689	2.30986
5.30265	9.98925	9.98738	9.80695	9.31952	6.98113	2.29508
5.50275	9.90001	9.89821	9.72393	9.24992	6.94438	2.2798
5.70285	9.81117	9.80943	9.64092	9.17971	6.90669	2.26402
5.90295	9.72273	9.72105	9.55794	9.10895	6.86809	2.24776
6.10305	9.63469	9.63307	9.47504	9.0377	6.82861	2.23101
6.30315	9.54706	9.54549	9.39223	8.96603	6.78828	2.21378
6.50325	9.45982	9.4583	9.30954	8.89399	6.74714	2.19609
6.70335	9.37298	9.37151	9.227	8.82163	6.70523	2.17793
6.90345	9.28655	9.28511	9.14463	8.749	6.66257	2.15933
7.10355	9.20051	9.19912	9.06244	8.67614	6.61919	2.14028
7.30365	9.11488	9.11352	8.98045	8.60308	6.57512	2.12079
7.50375	9.02964	9.02832	8.89868	8.52988	6.53041	2.10087
7.70385	8.94481	8.94352	8.81713	8.45655	6.48506	2.08053
7.90395	8.86037	8.85912	8.73583	8.38313	6.43913	2.05978
8.10405	8.77634	8.77512	8.65478	8.30965	6.39263	2.03862
8.30415	8.69271	8.69151	8.57399	8.23614	6.34558	2.01706
8.50425	8.60947	8.60831	8.49348	8.16261	6.29803	1.99512
8.70435	8.52664	8.5255	8.41325	8.08911	6.24999	1.9728
8.90445	8.44421	8.4431	8.3333	8.01564	6.2015	1.95011
9.10455	8.36218	8.36109	8.25365	7.94222	6.15257	1.92705
9.30465	8.28055	8.27948	8.1743	7.86888	6.10323	1.90364
9.50475	8.19931	8.19827	8.09525	7.79563	6.05351	1.87989
9.70485	8.11848	8.11746	8.01652	7.72249	6.00342	1.85579
9.90495	8.03805	8.03705	7.93811	7.64947	5.953	1.83137
10.1051	7.95802	7.95704	7.86002	7.57659	5.90225	1.80663
10.3052	7.87839	7.87743	7.78226	7.50386	5.85121	1.78158
10.5053	7.79917	7.79822	7.70483	7.4313	5.7999	1.75622
10.7054	7.72034	7.71941	7.62774	7.3589	5.74833	1.73057
10.9055	7.64191	7.641	7.55098	7.2867	5.69652	1.70464
11.1056	7.56388	7.56299	7.47456	7.21469	5.6445	1.67843
11.3057	7.48625	7.48538	7.39849	7.14289	5.59227	1.65195
11.5058	7.40903	7.40817	7.32277	7.0713	5.53987	1.62521
11.7059	7.3322	7.33135	7.2474	6.99993	5.48729	1.59821
11.906	7.25577	7.25494	7.17237	6.9288	5.43458	1.57098
12.1061	7.17975	7.17893	7.09771	6.8579	5.38172	1.54351
12.3062	7.10412	7.10332	7.0234	6.78725	5.32876	1.51581
12.5063	7.0289	7.02811	6.94945	6.71685	5.27568	1.4879
12.7064	6.95407	6.95329	6.87586	6.64671	5.22253	1.45977
12.9065	6.87965	6.87888	6.80264	6.57684	5.1693	1.43145
13.1066	6.80562	6.80487	6.72977	6.50723	5.11601	1.40293
13.3067	6.732	6.73126	6.65728	6.43791	5.06267	1.37423
13.5068	6.65878	6.65804	6.58515	6.36886	5.0093	1.34534
13.7069	6.58596	6.58523	6.51339	6.3001	4.95591	1.31629
13.907	6.51353	6.51282	6.442	6.23163	4.90251	1.28708
14.1071	6.44151	6.44081	6.37098	6.16345	4.84911	1.25772
14.3072	6.36989	6.3692	6.30034	6.09558	4.79572	1.2282
14.5073	6.29867	6.29799	6.23007	6.028	4.74236	1.19855
14.7074	6.22785	6.22717	6.16017	5.96073	4.68903	1.16877
14.9075	6.15743	6.15676	6.09065	5.89378	4.63575	1.13887
15.1076	6.08741	6.08675	6.02151	5.82713	4.58252	1.10885
15.3077	6.01779	6.01714	5.95274	5.7608	4.52935	1.07872
15.5078	5.94857	5.94793	5.88436	5.69479	4.47626	1.0485
15.7079	5.87975	5.87912	5.81635	5.62911	4.42325	1.01817
15.908	5.81133	5.81071	5.74872	5.56375	4.37033	0.987766
16.1081	5.74331	5.7427	5.68148	5.49871	4.31751	0.957279
16.3082	5.6757	5.67509	5.61461	5.43401	4.26479	0.926719
16.5083	5.60848	5.60788	5.54813	5.36964	4.21219	0.896093
16.7084	5.54166	5.54107	5.48203	5.3056	4.15971	0.865409
16.9085	5.47525	5.47466	5.41632	5.2419	4.10736	0.834673
17.1086	5.40923	5.40865	5.35098	5.17855	4.05515	0.803891
17.3087	5.34361	5.34304	5.28604	5.11553	4.00308	0.77307
17.5088	5.2784	5.27783	5.22148	5.05285	3.95116	0.742217
17.7089	5.21358	5.21303	5.1573	4.99052	3.8994	0.711338
17.909	5.14917	5.14862	5.09351	4.92854	3.84779	0.68044
18.1091	5.08516	5.08461	5.03011	4.86691	3.79636	0.649528
18.3092	5.02154	5.021	4.96709	4.80562	3.7451	0.618608
18.5093	4.95833	4.95779	4.90446	4.74469	3.69402	0.587687
18.7094	4.89552	4.89499	4.84223	4.68411	3.64313	0.556771
18.9095	4.8331	4.83258	4.78037	4.62389	3.59242	0.525866
19.1096	4.77109	4.77057	4.71891	4.56402	3.54192	0.494976
19.3097	4.70948	4.70897	4.65784	4.50451	3.49161	0.464109
19.5098	4.64827	4.64776	4.59715	4.44536	3.44151	0.43327
19.7099	4.58746	4.58696	4.53686	4.38657	3.39162	0.402463
19.91	4.52705	4.52655	4.47695	4.32814	3.34194	0.371696
20.1101	4.46704	4.46655	4.41744	4.27007	3.29249	0.340972
20.3102	4.40743	4.40694	4.35832	4.21236	3.24325	0.310298
20.5103	4.34822	4.34774	4.29958	4.15502	3.19425	0.279679
20.7104	4.28941	4.28893	4.24124	4.09804	3.14548	0.249119
20.9105	4.231	4.23053	4.18329	4.04143	3.09694	0.218624
21.1106	4.173	4.17253	4.12574	3.98519	3.04864	0.188199
21.3107	4.11539	4.11492	4.06857	3.92932	3.00059	0.157849
21.5108	4.05818	4.05772	4.0118	3.87381	2.95278	0.127578
21.7109	4.00137	4.00092	3.95542	3.81868	2.90522	0.0973919
21.911	3.94497	3.94452	3.89943	3.76391	2.85792	0.0672947
22.1111	3.88896	3.88851	3.84383	3.70952	2.81088	0.0372911
22.3112	3.83336	3.83291	3.78863	3.6555	2.76409	0.0073858
22.5113	3.77815	3.77771	3.73382	3.60185	2.71757	-0.0224168
22.7114	3.72335	3.72291	3.6794	3.54857	2.67131	-0.0521123
22.9115	3.66894	3.66851	3.62538	3.49567	2.62533	-0.0816964
23.1116	3.61494	3.61451	3.57175	3.44315	2.57961	-0.111165
23.3117	3.56133	3.56091	3.51852	3.391	2.53417	-0.140513
23.5118	3.50813	3.50771	3.46568	3.33922	2.48901	-0.169738
23.7119	3.45533	3.45491	3.41323	3.28782	2.44413	-0.198834
23.912	3.40293	3.40251	3.36118	3.2368	2.39953	-0.227798
24.1121	3.35092	3.35051	3.30953	3.18616	2.35522	-0.256626
24.3122	3.29932	3.29892	3.25826	3.1359	2.3112	-0.285314
24.5123	3.24812	3.24772	3.2074	3.08601	2.26746	-0.313859
24.7124	3.19732	3.19692	3.15693	3.03651	2.22402	-0.342256
24.9125	3.14692	3.14652	3.10685	2.98738	2.18087	-0.370502
25.1126	3.09692	3.09653	3.05717	2.93864	2.13802	-0.398593
25.3127	3.04732	3.04693	3.00788	2.89028	2.09547	-0.426525
25.5128	2.99812	2.99773	2.95899	2.84229	2.05322	-0.454296
25.7129	2.94932	2.94894	2.91049	2.79469	2.01127	-0.481901
25.913	2.90092	2.90054	2.86239	2.74747	1.96963	-0.509338
26.1131	2.85293	2.85255	2.81469	2.70064	1.9283	-0.536603
26.3132	2.80533	2.80495	2.76738	2.65419	1.88727	-0.563692
26.5133	2.75813	2.75776	2.72047	2.60812	1.84655	-0.590603
26.7134	2.71134	2.71096	2.67396	2.56243	1.80615	-0.617331
26.9135	2.66494	2.66457	2.62784	2.51713	1.76606	-0.643875
27.1136	2.61894	2.61858	2.58211	2.47221	1.72629	-0.670231
27.3137	2.57335	2.57298	2.53679	2.42768	1.68683	-0.696396
27.5138	2.52815	2.52779	2.49186	2.38353	1.64769	-0.722367
27.7139	2.48336	2.483	2.44732	2.33977	1.60888	-0.748141
27.914	2.43896	2.43861	2.40319	2.2964	1.57038	-0.773716
28.1141	2.39497	2.39462	2.35945	2.25341	1.53221	-0.799087
28.3142	2.35138	2.35103	2.3161	2.2108	1.49437	-0.824254
28.5143	2.30818	2.30784	2.27316	2.16859	1.45685	-0.849212
28.7144	2.26539	2.26504	2.23061	2.12676	1.41966	-0.873959
28.9145	2.223	2.22265	2.18846	2.08532	1.3828	-0.898493
29.1146	2.18101	2.18067	2.1467	2.04426	1.34626	-0.92281
29.3147	2.13941	2.13908	2.10534	2.0036	1.31006	-0.946909
29.5148	2.09822	2.09789	2.06438	1.96332	1.2742	-0.970787
29.7149	2.05743	2.0571	2.02382	1.92343	1.23867	-0.994441
29.915	2.01704	2.01671	1.98365	1.88392	1.20347	-1.01787
30.1151	1.97705	1.97672	1.94389	1.84481	1.16861	-1.04107
30.3152	1.93746	1.93714	1.90451	1.80609	1.13409	-1.06404
30.5153	1.89827	1.89795	1.86554	1.76775	1.0999	-1.08677
30.7154	1.85948	1.85916	1.82696	1.72981	1.06606	-1.10927
30.9155	1.8211	1.82078	1.78879	1.69225	1.03255	-1.13153
31.1156	1.78311	1.78279	1.75101	1.65508	0.999394	-1.15355
31.3157	1.74552	1.7452	1.71362	1.61831	0.966576	-1.17533
31.5158	1.70833	1.70802	1.67664	1.58192	0.934102	-1.19687
31.7159	1.67155	1.67123	1.64005	1.54593	0.901974	-1.21816
31.916	1.63516	1.63485	1.60386	1.51032	0.870191	-1.2392
32.1161	1.59917	1.59887	1.56807	1.47511	0.838755	-1.25999
32.3162	1.56359	1.56328	1.53268	1.44028	0.807667	-1.28053
32.5163	1.5284	1.5281	1.49768	1.40585	0.776927	-1.30081
32.7164	1.49362	1.49332	1.46308	1.37181	0.746537	-1.32084
32.9165	1.45923	1.45893	1.42889	1.33816	0.716498	-1.34061
33.1166	1.42525	1.42495	1.39508	1.3049	0.68681	-1.36011
33.3167	1.39167	1.39137	1.36168	1.27204	0.657473	-1.37936
33.5168	1.35848	1.35819	1.32868	1.23956	0.62849	-1.39834
33.7169	1.3257	1.32541	1.29607	1.20748	0.59986	-1.41706
33.917	1.29332	1.29303	1.26386	1.17579	0.571585	-1.43551
34.1171	1.26134	1.26105	1.23205	1.1445	0.543665	-1.45369
34.3172	1.22975	1.22947	1.20064	1.11359	0.5161	-1.47159
34.5173	1.19857	1.19829	1.16963	1.08308	0.488892	-1.48923
34.7174	1.16779	1.16751	1.13902	1.05296	0.462042	-1.50659
34.9175	1.13741	1.13713	1.1088	1.02323	0.435549	-1.52368
35.1176	1.10743	1.10715	1.07898	0.993899	0.409415	-1.54049
35.3177	1.07785	1.07757	1.04956	0.964959	0.38364	-1.55701
35.5178	1.04867	1.04839	1.02054	0.936412	0.358225	-1.57326
35.7179	1.01989	1.01962	0.991922	0.908258	0.333171	-1.58923
35.918	0.991517	0.991241	0.9637	0.880498	0.308478	-1.60491
36.1181	0.963539	0.963265	0.935876	0.853131	0.284147	-1.62031
36.3182	0.935961	0.935689	0.90845	0.826158	0.260178	-1.63542
36.5183	0.908784	0.908513	0.881424	0.799579	0.236572	-1.65024
36.7184	0.882007	0.881738	0.854796	0.773394	0.213329	-1.66478
36.9185	0.855631	0.855363	0.828567	0.747603	0.190451	-1.67902
37.1186	0.829655	0.829388	0.802736	0.722206	0.167937	-1.69297
37.3187	0.804079	0.803814	0.777305	0.697203	0.145788	-1.70663
37.5188	0.778904	0.77864	0.752272	0.672595	0.124005	-1.71999
37.7189	0.754129	0.753867	0.727639	0.648381	0.102588	-1.73306
37.919	0.729755	0.729494	0.703404	0.624561	0.0815381	-1.74582
38.1191	0.705781	0.705521	0.679568	0.601137	0.0608552	-1.75829
38.3192	0.682208	0.681949	0.656131	0.578107	0.0405401	-1.77046
38.5193	0.659034	0.658777	0.633093	0.555471	0.020593	-1.78233
38.7194	0.636262	0.636006	0.610455	0.533231	0.00101463	-1.7939
38.9195	0.613889	0.613635	0.588215	0.511385	-0.0181947	-1.80516
39.1196	0.591917	0.591664	0.566374	0.489935	-0.0370344	-1.81612
39.3197	0.570346	0.570094	0.544932	0.46888	-0.0555042	-1.82677
39.5198	0.549175	0.548924	0.52389	0.44822	-0.0736035	-1.83711
39.7199	0.528404	0.528155	0.503246	0.427955	-0.091332	-1.84715
39.92	0.508034	0.507786	0.483002	0.408086	-0.108689	-1.85688
40.1201	0.488064	0.487817	0.463156	0.388612	-0.125675	-1.86629
40.3202	0.468494	0.468248	0.44371	0.369533	-0.142288	-1.8754
40.5203	0.449325	0.449081	0.424663	0.350851	-0.158529	-1.88419
40.7204	0.430556	0.430313	0.406016	0.332563	-0.174397	-1.89267
40.9205	0.412188	0.411946	0.387767	0.314672	-0.189892	-1.90083
41.1206	0.39422	0.393979	0.369918	0.297176	-0.205014	-1.90868
41.3207	0.376652	0.376413	0.352468	0.280077	-0.219761	-1.91621
41.5208	0.359485	0.359247	0.335417	0.263373	-0.234134	-1.92343
41.7209	0.342718	0.342481	0.318766	0.247065	-0.248132	-1.93032
41.921	0.326352	0.326116	0.302514	0.231153	-0.261755	-1.9369
42.1211	0.310386	0.310151	0.286661	0.215637	-0.275003	-1.94315
42.3212	0.294821	0.294587	0.271207	0.200518	-0.287875	-1.94909
42.5213	0.279655	0.279423	0.256153	0.185794	-0.300371	-1.9547
42.7214	0.264891	0.264659	0.241498	0.171467	-0.312491	-1.95999
42.9215	0.250526	0.250296	0.227243	0.157537	-0.324234	-1.96495
43.1216	0.236562	0.236333	0.213387	0.144002	-0.3356	-1.96959
43.3217	0.222999	0.22277	0.19993	0.130864	-0.346589	-1.9739
43.5218	0.209836	0.209608	0.186873	0.118123	-0.3572	-1.97789
43.7219	0.197073	0.196846	0.174215	0.105778	-0.367433	-1.98155
43.922	0.184711	0.184485	0.161957	0.0938302	-0.377288	-1.98488
44.1221	0.172749	0.172524	0.150098	0.0822787	-0.386764	-1.98788
44.3222	0.161187	0.160964	0.138639	0.071124	-0.395862	-1.99056
44.5223	0.150026	0.149804	0.127579	0.060366	-0.40458	-1.9929
44.7224	0.139265	0.139044	0.116918	0.0500048	-0.412919	-1.99491
44.9225	0.128905	0.128684	0.106657	0.0400405	-0.420879	-1.99658
45.1226	0.118945	0.118725	0.0967961	0.0304731	-0.428459	-1.99793
45.3227	0.109385	0.109167	0.0873342	0.0213026	-0.435658	-1.99894
45.5228	0.100226	0.100009	0.0782719	0.0125291	-0.442478	-1.99961
45.7229	0.0914674	0.0912509	0.0696091	0.00415273	-0.448916	-1.99996
45.923	0.083109	0.0828935	0.0613459	-0.0038266	-0.454974	-1.99996
46.1231	0.0751511	0.0749364	0.0534823	-0.0114088	-0.460651	-1.99963
46.3232	0.0675935	0.0673798	0.0460183	-0.0185938	-0.465946	-1.99896
46.5233	0.0604364	0.0602236	0.0389538	-0.0253816	-0.47086	-1.99795
46.7234	0.0536797	0.0534678	0.032289	-0.0317722	-0.475391	-1.99661
46.9235	0.0473233	0.0471123	0.0260238	-0.0377655	-0.479541	-1.99492
47.1236	0.0413674	0.0411573	0.0201582	-0.0433614	-0.483309	-1.99289
47.3237	0.0358118	0.0356026	0.0146923	-0.04856	-0.486694	-1.99053
47.5238	0.0306567	0.0304484	0.00962598	-0.0533611	-0.489696	-1.98782
47.7239	0.0259019	0.0256945	0.00495934	-0.0577648	-0.492316	-1.98477
47.924	0.0215476	0.021341	0.000692358	-0.061771	-0.494552	-1.98138
48.1241	0.0175936	0.0173879	-0.00317494	-0.0653797	-0.496405	-1.97764
48.3242	0.0140401	0.0138352	-0.00664256	-0.0685909	-0.497874	-1.97356
48.5243	0.010887	0.0106829	-0.00971049	-0.0714044	-0.49896	-1.96914
48.7244	0.00813421	0.00793102	-0.0123787	-0.0738203	-0.499662	-1.96437
48.9245	0.00578186	0.00557951	-0.0146472	-0.0758386	-0.49998	-1.95926
49.1246	0.00382992	0.00362839	-0.016516	-0.0774592	-0.499913	-1.9538
49.3247	0.00227838	0.00207767	-0.0179851	-0.078682	-0.499462	-1.94799
49.5248	0.00112723	0.000927336	-0.0190544	-0.0795071	-0.498626	-1.94184
49.7249	0.000376492	0.000177398	-0.019724	-0.0799344	-0.497405	-1.93533
49.925	2.61501e-05	-0.000172147	-0.0199939	-0.0799639	-0.495799	-1.92848
50.1251	7.62082e-05	-0.000121297	-0.019864	-0.0795956	-0.493808	-1.92128
50.3252	0.000526666	0.000329947	-0.0193343	-0.0788293	-0.491432	-1.91373
50.5253	0.00137752	0.00118158	-0.0184048	-0.0776652	-0.488669	-1.90584
50.7254	0.00262878	0.00243362	-0.0170756	-0.0761031	-0.485522	-1.89759
50.9255	0.00428044	0.00408604	-0.0153466	-0.074143	-0.481988	-1.88899
51.1256	0.0063325	0.00613886	-0.0132178	-0.0717849	-0.478068	-1.88003
51.3257	0.00878496	0.00859208	-0.0106891	-0.0690288	-0.473762	-1.87073
51.5258	0.0116378	0.0114457	-0.0077607	-0.0658747	-0.46907	-1.86107
51.7259	0.0148911	0.0146997	-0.00443245	-0.0623225	-0.463991	-1.85106
51.926	0.0185447	0.0183541	-0.000704385	-0.0583721	-0.458525	-1.8407
52.1261	0.0225988	0.0224089	0.00342351	-0.0540237	-0.452672	-1.82998
52.3262	0.0270533	0.0268641	0.00795125	-0.0492771	-0.446433	-1.81891
52.5263	0.0319081	0.0317196	0.0128788	-0.0441323	-0.439806	-1.80749
52.7264	0.0371634	0.0369756	0.0182063	-0.0385893	-0.432792	-1.79571
52.9265	0.042819	0.042632	0.0239335	-0.032648	-0.425391	-1.78357
53.1266	0.0488751	0.0486888	0.0300607	-0.0263085	-0.417601	-1.77107
53.3267	0.0553316	0.0551459	0.0365877	-0.0195707	-0.409425	-1.75822
53.5268	0.0621884	0.0620035	0.0435146	-0.0124346	-0.40086	-1.74502
53.7269	0.0694457	0.0692614	0.0508413	-0.00490021	-0.391907	-1.73145
53.927	0.0771034	0.0769198	0.058568	0.00303256	-0.382567	-1.71753
54.1271	0.0851614	0.0849785	0.0666945	0.0113637	-0.372837	-1.70325
54.3272	0.0936199	0.0934377	0.075221	0.0200932	-0.36272	-1.68861
54.5273	0.102479	0.102297	0.0841473	0.0292212	-0.352214	-1.67361
54.7274	0.111738	0.111557	0.0934735	0.0387476	-0.341319	-1.65825
54.9275	0.121398	0.121217	0.1032	0.0486725	-0.330036	-1.64254
55.1276	0.131458	0.131278	0.113326	0.0589958	-0.318364	-1.62646
55.3277	0.141918	0.141739	0.123852	0.0697177	-0.306302	-1.61002
55.5278	0.152779	0.152601	0.134778	0.080838	-0.293852	-1.59322
55.7279	0.16404	0.163863	0.146104	0.092357	-0.281012	-1.57606
55.928	0.175702	0.175525	0.157829	0.104274	-0.267783	-1.55853
56.1281	0.187764	0.187588	0.169955	0.116591	-0.254165	-1.54065
56.3282	0.200227	0.200051	0.182481	0.129305	-0.240156	-1.5224
56.5283	0.213089	0.212914	0.195406	0.142418	-0.225759	-1.50379
56.7284	0.226353	0.226178	0.208732	0.15593	-0.210971	-1.48482
56.9285	0.240016	0.239842	0.222458	0.169841	-0.195793	-1.46548
57.1286	0.25408	0.253907	0.236583	0.18415	-0.180226	-1.44578
57.3287	0.268545	0.268372	0.251109	0.198858	-0.164268	-1.42571
57.5288	0.28341	0.283238	0.266034	0.213965	-0.14792	-1.40528
57.7289	0.298675	0.298504	0.28136	0.22947	-0.131181	-1.38448
57.929	0.314341	0.31417	0.297085	0.245374	-0.114053	-1.36332
58.1291	0.330407	0.330236	0.31321	0.261677	-0.0965332	-1.3418
58.3292	0.346873	0.346703	0.329736	0.278379	-0.0786232	-1.3199
58.5293	0.36374	0.363571	0.346661	0.29548	-0.0603225	-1.29765
58.7294	0.381007	0.380839	0.363987	0.312979	-0.0416309	-1.27502
58.9295	0.398675	0.398507	0.381712	0.330877	-0.0225484	-1.25203
59.1296	0.416743	0.416576	0.399838	0.349174	-0.00307486	-1.22867
59.3297	0.435212	0.435045	0.418363	0.36787	0.0167898	-1.20494
59.5298	0.45408	0.453914	0.437289	0.386964	0.0370457	-1.18085
59.7299	0.47335	0.473184	0.456614	0.406458	0.0576928	-1.15639
59.93	0.493019	0.492854	0.47634	0.426351	0.0787314	-1.13155
60.1301	0.513089	0.512925	0.496465	0.446642	0.100161	-1.10635
60.3302	0.53356	0.533396	0.516991	0.467332	0.121983	-1.08079
60.5303	0.554431	0.554267	0.537916	0.488422	0.144196	-1.05485
60.7304	0.575702	0.575539	0.559242	0.50991	0.166801	-1.02854
60.9305	0.597374	0.597211	0.580968	0.531797	0.189798	-1.00186
61.1306	0.619446	0.619284	0.603093	0.554084	0.213187	-0.974818
61.3307	0.641918	0.641757	0.625619	0.576769	0.236967	-0.9474
61.5308	0.664791	0.66463	0.648545	0.599853	0.26114	-0.919612
61.7309	0.688064	0.687904	0.671871	0.623336	0.285705	-0.891454
61.931	0.711738	0.711578	0.695597	0.647219	0.310662	-0.862924
62.1311	0.735812	0.735653	0.719723	0.6715	0.336011	-0.834023
62.3312	0.760287	0.760128	0.744249	0.696181	0.361753	-0.80475
62.5313	0.785161	0.785003	0.769175	0.72126	0.387887	-0.775105
62.7314	0.810437	0.810279	0.794501	0.746739	0.414414	-0.745089
62.9315	0.836112	0.835955	0.820228	0.772617	0.441333	-0.7147
63.1316	0.862189	0.862032	0.846354	0.798894	0.468645	-0.683938
63.3317	0.888665	0.888509	0.872881	0.82557	0.49635	-0.652804
63.5318	0.915542	0.915386	0.899807	0.852645	0.524447	-0.621296
63.7319	0.942819	0.942664	0.927134	0.880119	0.552937	-0.589415
63.932	0.970497	0.970342	0.954861	0.907993	0.581821	-0.557161
64.1321	0.998575	0.998421	0.982987	0.936266	0.611097	-0.524533
64.3322	1.02705	1.0269	1.01151	0.964938	0.640766	-0.491531
64.5323	1.05593	1.05578	1.04044	0.994009	0.670829	-0.458154
64.7324	1.08521	1.08506	1.06977	1.02348	0.701285	-0.424404
64.9325	1.11489	1.11474	1.0995	1.05335	0.732134	-0.390278
65.1326	1.14497	1.14482	1.12962	1.08362	0.763376	-0.355778
65.3327	1.17545	1.1753	1.16015	1.11429	0.795012	-0.320903
65.5328	1.20633	1.20618	1.19108	1.14535	0.827041	-0.285652
65.7329	1.23761	1.23746	1.22241	1.17682	0.859464	-0.250026
65.933	1.2693	1.26915	1.25413	1.20869	0.89228	-0.214024
66.1331	1.30138	1.30123	1.28626	1.24095	0.92549	-0.177646
66.3332	1.33386	1.33371	1.31879	1.27361	0.959094	-0.140892
66.5333	1.36674	1.36659	1.35172	1.30668	0.993091	-0.103762
66.7334	1.40003	1.39988	1.38505	1.34014	1.02748	-0.0662554
66.9335	1.43371	1.43356	1.41877	1.374	1.06227	-0.0283719
67.1336	1.46779	1.46765	1.4529	1.40827	1.09745	0.00988841
67.3337	1.50228	1.50213	1.48743	1.44293	1.13302	0.0485259
67.5338	1.53716	1.53702	1.52236	1.47799	1.16899	0.0875406
67.7339	1.57245	1.5723	1.55769	1.51345	1.20535	0.126933
67.934	1.60813	1.60799	1.59342	1.54931	1.2421	0.166703
68.1341	1.64422	1.64408	1.62955	1.58556	1.27925	0.20685
68.3342	1.68071	1.68056	1.66608	1.62222	1.3168	0.247376
68.5343	1.71759	1.71745	1.70301	1.65928	1.35474	0.28828
68.7344	1.75488	1.75474	1.74034	1.69674	1.39307	0.329563
68.9345	1.79257	1.79243	1.77807	1.73459	1.4318	0.371224
69.1346	1.83066	1.83051	1.8162	1.77285	1.47092	0.413263
69.3347	1.86915	1.869	1.85473	1.8115	1.51043	0.455682
69.5348	1.90803	1.90789	1.89366	1.85056	1.55034	0.49848
69.7349	1.94732	1.94718	1.93299	1.89001	1.59065	0.541657
69.935	1.98701	1.98687	1.97272	1.92987	1.63135	0.585213
70.1351	2.0271	2.02696	2.01285	1.97012	1.67244	0.629149
70.3352	2.06759	2.06745	2.05338	2.01077	1.71393	0.673465
70.5353	2.10848	2.10834	2.09431	2.05182	1.75582	0.71816
70.7354	2.14978	2.14964	2.13564	2.09327	1.7981	0.763236
70.9355	2.19147	2.19133	2.17737	2.13512	1.84077	0.808692
71.1356	2.23356	2.23342	2.21951	2.17737	1.88384	0.854528
71.3357	2.27605	2.27591	2.26204	2.22002	1.9273	0.900745
71.5358	2.31895	2.31881	2.30497	2.26307	1.97116	0.947343
71.7359	2.36224	2.3621	2.3483	2.30652	2.01542	0.994322
71.936	2.40593	2.40579	2.39203	2.35037	2.06007	1.04168
72.1361	2.45003	2.44989	2.43617	2.39462	2.10511	1.08942
72.3362	2.49452	2.49438	2.4807	2.43927	2.15055	1.13754
72.5363	2.53942	2.53928	2.52563	2.48431	2.19638	1.18605
72.7364	2.58471	2.58457	2.57097	2.52976	2.24261	1.23493
72.9365	2.63041	2.63027	2.6167	2.57561	2.28924	1.2842
73.1366	2.6765	2.67637	2.66283	2.62185	2.33626	1.33385
73.3367	2.723	2.72286	2.70937	2.6685	2.38368	1.38388
73.5368	2.7699	2.76976	2.7563	2.71554	2.43149	1.43429
73.7369	2.81719	2.81706	2.80364	2.76299	2.4797	1.48509
73.937	2.86489	2.86476	2.85137	2.81083	2.5283	1.53626
74.1371	2.91299	2.91286	2.8995	2.85908	2.5773	1.58782
74.3372	2.96149	2.96135	2.94804	2.90772	2.62669	1.63977
74.5373	3.01039	3.01025	2.99697	2.95676	2.67648	1.69209
74.7374	3.05969	3.05955	3.04631	3.0062	2.72667	1.7448
74.9375	3.10939	3.10925	3.09604	3.05605	2.77725	1.79789
75.1376	3.15949	3.15935	3.14618	3.10629	2.82822	1.85137
75.3377	3.20999	3.20985	3.19672	3.15693	2.8796	1.90523
75.5378	3.26089	3.26076	3.24765	3.20797	2.93137	1.95947
75.7379	3.31219	3.31206	3.29899	3.25941	2.98353	2.01409
75.938	3.36389	3.36376	3.35072	3.31125	3.03609	2.0691
76.1381	3.41599	3.41586	3.40286	3.36349	3.08905	2.1245
76.3382	3.46849	3.46836	3.4554	3.41613	3.1424	2.18027
76.5383	3.5214	3.52127	3.50834	3.46917	3.19615	2.23644
76.7384	3.5747	3.57457	3.56167	3.52261	3.25029	2.29298
76.9385	3.6284	3.62828	3.61541	3.57645	3.30483	2.34991
77.1386	3.68251	3.68238	3.66955	3.63069	3.35977	2.40722
77.3387	3.73701	3.73688	3.72409	3.68533	3.4151	2.46492
77.5388	3.79192	3.79179	3.77902	3.74037	3.47083	2.52301
77.7389	3.84722	3.8471	3.83436	3.7958	3.52695	2.58148
77.939	3.90293	3.9028	3.8901	3.85164	3.58348	2.64033
78.1391	3.95903	3.95891	3.94624	3.90788	3.64039	2.69957
78.3392	4.01554	4.01542	4.00278	3.96452	3.69771	2.75919
78.5393	4.07245	4.07232	4.05972	4.02155	3.75542	2.8192
78.7394	4.12976	4.12963	4.11706	4.07899	3.81352	2.87959
78.9395	4.18746	4.18734	4.1748	4.13683	3.87203	2.94037
79.1396	4.24557	4.24545	4.23294	4.19506	3.93093	3.00154
79.3397	4.30408	4.30396	4.29148	4.2537	3.99022	3.06309
79.5398	4.36299	4.36286	4.35042	4.31273	4.04991	3.12503
79.7399	4.4223	4.42217	4.40976	4.37217	4.11	3.18735
79.94	4.48201	4.48188	4.4695	4.432	4.17049	3.25006
80.1401	4.54212	4.54199	4.52964	4.49224	4.23137	3.31315
80.3402	4.60263	4.60251	4.59018	4.55287	4.29265	3.37663
80.5403	4.66354	4.66342	4.65113	4.61391	4.35432	3.4405
80.7404	4.72485	4.72473	4.71247	4.67534	4.4164	3.50475
80.9405	4.78656	4.78644	4.77421	4.73717	4.47886	3.56939
81.1406	4.84867	4.84855	4.83635	4.79941	4.54173	3.63442
81.3407	4.91119	4.91107	4.8989	4.86204	4.60499	3.69983
81.5408	4.9741	4.97398	4.96184	4.92508	4.66865	3.76563
81.7409	5.03741	5.03729	5.02518	4.98851	4.73271	3.83182
81.941	5.10113	5.10101	5.08893	5.05234	4.79716	3.89839
82.1411	5.16524	5.16512	5.15307	5.11657	4.86201	3.96535
82.3412	5.22976	5.22964	5.21761	5.18121	4.92725	4.0327
82.5413	5.29467	5.29455	5.28256	5.24624	4.9929	4.10043
82.7414	5.35999	5.35987	5.3479	5.31167	5.05894	4.16856
82.9415	5.4257	5.42558	5.41365	5.3775	5.12537	4.23707
83.1416	5.49182	5.4917	5.47979	5.44374	5.19221	4.30596
83.3417	5.55833	5.55822	5.54634	5.51037	5.25944	4.37525
83.5418	5.62525	5.62513	5.61328	5.5774	5.32706	4.44492
83.7419	5.69257	5.69245	5.68063	5.64483	5.39509	4.51498
83.942	5.76029	5.76017	5.74838	5.71266	5.46351	4.58543
84.1421	5.8284	5.82829	5.81652	5.78089	5.53233	4.65627
84.3422	5.89692	5.89681	5.88507	5.84952	5.60155	4.72749
84.5423	5.96584	5.96572	5.95402	5.91856	5.67116	4.7991
84.7424	6.03516	6.03504	6.02336	5.98799	5.74117	4.8711
84.9425	6.10488	6.10476	6.09311	6.05782	5.81158	4.94349
85.1426	6.175	6.17488	6.16326	6.12805	5.88238	5.01627
85.3427	6.24552	6.2454	6.23381	6.19868	5.95358	5.08944
85.5428	6.31644	6.31633	6.30475	6.26971	6.02518	5.16299
85.7429	6.38776	6.38765	6.3761	6.34114	6.09718	5.23693
85.943	6.45948	6.45937	6.44785	6.41297	6.16957	5.31126
86.1431	6.53161	6.53149	6.52	6.4852	6.24236	5.38598
86.3432	6.60413	6.60401	6.59255	6.55783	6.31555	5.46109
86.5433	6.67705	6.67694	6.6655	6.63086	6.38914	5.53659
86.7434	6.75038	6.75026	6.73885	6.70429	6.46312	5.61248
86.9435	6.8241	6.82399	6.8126	6.77812	6.5375	5.68875
87.1436	6.89822	6.89811	6.88675	6.85235	6.61228	5.76542
87.3437	6.97275	6.97263	6.9613	6.92698	6.68746	5.84247
87.5438	7.04767	7.04756	7.03625	7.00201	6.76303	5.91992
87.7439	7.123	7.12289	7.1116	7.07744	6.839	5.99775
87.944	7.19872	7.19861	7.18736	7.15327	6.91537	6.07597
88.1441	7.27485	7.27474	7.26351	7.22949	6.99213	6.15458
88.3442	7.35138	7.35126	7.34006	7.30612	7.06929	6.23358
88.5443	7.4283	7.42819	7.41701	7.38315	7.14685	6.31298
88.7444	7.50563	7.50552	7.49436	7.46058	7.22481	6.39276
88.9445	7.58336	7.58325	7.57212	7.53841	7.30317	6.47293
89.1446	7.66149	7.66138	7.65027	7.61664	7.38192	6.55349
89.3447	7.74002	7.7399	7.72882	7.69527	7.46107	6.63444
89.5448	7.81894	7.81883	7.80778	7.7743	7.54062	6.71578
89.7449	7.89827	7.89816	7.88713	7.85373	7.62057	6.79751
89.945	7.978	7.97789	7.96689	7.93355	7.70091	6.87963
90.1451	8.05813	8.05802	8.04704	8.01378	7.78165	6.96214
90.3452	8.13866	8.13855	8.1276	8.09441	7.86279	7.04504
90.5453	8.21959	8.21949	8.20855	8.17544	7.94433	7.12833
90.7454	8.30093	8.30082	8.28991	8.25687	8.02626	7.21201
90.9455	8.38266	8.38255	8.37166	8.3387	8.10859	7.29608
91.1456	8.46479	8.46468	8.45382	8.42093	8.19132	7.38054
91.3457	8.54732	8.54721	8.53638	8.50355	8.27445	7.4654
91.5458	8.63026	8.63015	8.61933	8.58658	8.35798	7.55064
91.7459	8.71359	8.71348	8.70269	8.67001	8.4419	7.63627
91.946	8.79732	8.79721	8.78645	8.75384	8.52622	7.7223
92.1461	8.88146	8.88135	8.87061	8.83807	8.61094	7.80871
92.3462	8.96599	8.96588	8.95516	8.9227	8.69606	7.89552
92.5463	9.05093	9.05082	9.04012	9.00773	8.78158	7.98272
92.7464	9.13626	9.13615	9.12548	9.09315	8.86749	8.0703
92.9465	9.222	9.22189	9.21124	9.17898	8.9538	8.15828
93.1466	9.30813	9.30803	9.2974	9.26521	9.04051	8.24665
93.3467	9.39467	9.39456	9.38396	9.35184	9.12762	8.33541
93.5468	9.48161	9.4815	9.47092	9.43887	9.21512	8.42457
93.7469	9.56894	9.56884	9.55828	9.5263	9.30302	8.51411
93.947	9.65668	9.65658	9.64604	9.61412	9.39132	8.60405
94.1471	9.74482	9.74471	9.7342	9.70235	9.48002	8.69437
94.3472	9.83336	9.83325	9.82276	9.79098	9.56912	8.78509
94.5473	9.9223	9.92219	9.91172	9.88001	9.65862	8.8762
94.7474	10.0116	10.0115	10.0011	9.96944	9.74851	8.9677
94.9475	10.1014	10.1013	10.0908	10.0593	9.8388	9.05959
95.1476	10.1915	10.1914	10.181	10.1495	9.92949	9.15188
95.3477	10.2821	10.282	10.2716	10.2401	10.0206	9.24455
95.5478	10.373	10.3729	10.3625	10.3312	10.1121	9.33762
95.7479	10.4643	10.4642	10.4539	10.4226	10.2039	9.43108
95.948	10.5561	10.556	10.5457	10.5144	10.2962	9.52493
96.1481	10.6482	10.6481	10.6378	10.6066	10.3889	9.61917
96.3482	10.7408	10.7407	10.7304	10.6993	10.482	9.71381
96.5483	10.8337	10.8336	10.8234	10.7923	10.5755	9.80884
96.7484	10.9271	10.9269	10.9167	10.8857	10.6693	9.90426
96.9485	11.0208	11.0207	11.0105	10.9796	10.7636	10.0001
97.1486	11.1149	11.1148	11.1046	11.0738	10.8583	10.0963
97.3487	11.2095	11.2094	11.1992	11.1684	10.9533	10.1929
97.5488	11.3044	11.3043	11.2942	11.2634	11.0488	10.2899
97.7489	11.3998	11.3997	11.3895	11.3589	11.1447	10.3872
97.949	11.4955	11.4954	11.4853	11.4547	11.2409	10.485
98.1491	11.5917	11.5916	11.5815	11.5509	11.3376	10.5832
98.3492	11.6882	11.6881	11.678	11.6476	11.4347	10.6817
98.5493	11.7852	11.7851	11.775	11.7446	11.5321	10.7807
98.7494	11.8825	11.8824	11.8724	11.842	11.63	10.88
98.9495	11.9803	11.9802	11.9702	11.9398	11.7282	10.9798
99.1496	12.0784	12.0783	12.0683	12.0381	11.8269	11.0799
99.3497	12.177	12.1769	12.1669	12.1367	11.9259	11.1804
99.5498	12.2759	12.2758	12.2659	12.2357	12.0254	11.2813
99.7499	12.3752	12.3752	12.3652	12.3352	12.1252	11.3826
99.95	12.475	12.4749	12.465	12.435	12.2255	11.4843
100.15	12.5751	12.5751	12.5652	12.5352	12.3261	11.5864
100.35	12.6757	12.6756	12.6657	12.6359	12.4272	11.6889
100.55	12.7767	12.7766	12.7667	12.7369	12.5286	11.7918
100.75	12.878	12.8779	12.8681	12.8383	12.6305	11.895
100.95	12.9798	12.9797	12.9698	12.9401	12.7327	11.9987
101.151	13.0819	13.0818	13.072	13.0424	12.8354	12.1028
101.351	13.1845	13.1844	13.1746	13.145	12.9384	12.2072
101.551	13.2874	13.2873	13.2776	13.248	13.0418	12.3121
101.751	13.3908	13.3907	13.3809	13.3515	13.1457	12.4173
101.951	13.4945	13.4944	13.4847	13.4553	13.2499	12.5229
102.151	13.5987	13.5986	13.5889	13.5595	13.3545	12.6289
102.351	13.7032	13.7031	13.6935	13.6642	13.4596	12.7354
102.551	13.8082	13.8081	13.7984	13.7692	13.565	12.8422
102.751	13.9135	13.9134	13.9038	13.8746	13.6708	12.9494
102.951	14.0193	14.0192	14.0096	13.9805	13.777	13.057
103.152	14.1254	14.1254	14.1158	14.0867	13.8837	13.1649
103.352	14.232	14.2319	14.2223	14.1933	13.9907	13.2733
103.552	14.339	14.3389	14.3293	14.3003	14.0981	13.3821
103.752	14.4463	14.4462	14.4367	14.4078	14.2059	13.4913
103.952	14.5541	14.554	14.5445	14.5156	14.3141	13.6008
104.152	14.6622	14.6621	14.6526	14.6238	14.4228	13.7108
104.352	14.7708	14.7707	14.7612	14.7325	14.5318	13.8211
104.552	14.8798	14.8797	14.8702	14.8415	14.6412	13.9319
104.752	14.9891	14.989	14.9796	14.9509	14.751	14.043
104.952	15.0989	15.0988	15.0893	15.0608	14.8612	14.1546
105.153	15.209	15.2089	15.1995	15.171	14.9718	14.2665
105.353	15.3196	15.3195	15.3101	15.2816	15.0828	14.3788
105.553	15.4306	15.4305	15.4211	15.3927	15.1942	14.4915
105.753	15.5419	15.5418	15.5325	15.5041	15.306	14.6046
105.953	15.6537	15.6536	15.6442	15.6159	15.4182	14.7181
106.153	15.7658	15.7657	15.7564	15.7282	15.5309	14.832
106.353	15.8784	15.8783	15.869	15.8408	15.6439	14.9463
106.553	15.9914	15.9913	15.982	15.9538	15.7573	15.061
106.753	16.1047	16.1046	16.0954	16.0673	15.8711	15.1761
106.953	16.2185	16.2184	16.2091	16.1811	15.9853	15.2915
107.154	16.3327	16.3326	16.3233	16.2953	16.0999	15.4074
107.354	16.4472	16.4471	16.4379	16.41	16.2148	15.5237
107.554	16.5622	16.5621	16.5529	16.525	16.3302	15.6403
107.754	16.6776	16.6775	16.6683	16.6404	16.446	15.7574
107.954	16.7933	16.7932	16.7841	16.7563	16.5622	15.8748
108.154	16.9095	16.9094	16.9002	16.8725	16.6788	15.9926
108.354	17.026	17.026	17.0168	16.9891	16.7958	16.1109
108.554	17.143	17.1429	17.1338	17.1062	16.9132	16.2295
108.754	17.2604	17.2603	17.2512	17.2236	17.031	16.3485
108.954	17.3782	17.3781	17.369	17.3415	17.1492	16.4679
109.155	17.4963	17.4962	17.4872	17.4597	17.2678	16.5878
109.355	17.6149	17.6148	17.6057	17.5783	17.3868	16.708
109.555	17.7339	17.7338	17.7247	17.6974	17.5061	16.8286
109.755	17.8532	17.8531	17.8441	17.8168	17.6259	16.9495
109.955	17.973	17.9729	17.9639	17.9366	17.7461	17.0709
110.155	18.0932	18.0931	18.0841	18.0569	17.8667	17.1927
110.355	18.2137	18.2136	18.2047	18.1775	17.9877	17.3149
110.555	18.3347	18.3346	18.3257	18.2985	18.109	17.4375
110.755	18.4561	18.456	18.4471	18.42	18.2308	17.5604
110.955	18.5779	18.5778	18.5688	18.5418	18.353	17.6838
111.156	18.7	18.6999	18.691	18.664	18.4756	17.8075
111.356	18.8226	18.8225	18.8136	18.7867	18.5985	17.9317
111.556	18.9456	18.9455	18.9366	18.9097	18.7219	18.0562
111.756	19.0689	19.0689	19.06	19.0332	18.8457	18.1812
111.956	19.1927	19.1926	19.1838	19.157	18.9699	18.3065
112.156	19.3169	19.3168	19.308	19.2812	19.0944	18.4323
112.356	19.4415	19.4414	19.4326	19.4059	19.2194	18.5584
112.556	19.5664	19.5664	19.5576	19.5309	19.3448	18.6849
112.756	19.6918	19.6917	19.6829	19.6564	19.4705	18.8118
112.956	19.8176	19.8175	19.8087	19.7822	19.5967	18.9391
113.157	19.9438	19.9437	19.9349	19.9084	19.7233	19.0668
113.357	20.0703	20.0703	20.0615	20.0351	19.8502	19.1949
113.557	20.1973	20.1972	20.1885	20.1621	19.9776	19.3234
113.757	20.3247	20.3246	20.3159	20.2895	20.1054	19.4523
113.957	20.4525	20.4524	20.4437	20.4174	20.2335	19.5816
114.157	20.5807	20.5806	20.5719	20.5456	20.3621	19.7113
114.357	20.7092	20.7091	20.7005	20.6743	20.491	19.8414
114.557	20.8382	20.8381	20.8295	20.8033	20.6204	19.9718
114.757	20.9676	20.9675	20.9589	20.9327	20.7502	20.1027
114.957	21.0974	21.0973	21.0887	21.0626	20.8803	20.234
115.158	21.2275	21.2275	21.2189	21.1928	21.0109	20.3656
115.358	21.3581	21.358	21.3495	21.3235	21.1418	20.4977
115.558	21.4891	21.489	21.4805	21.4545	21.2732	20.6301
115.758	21.6205	21.6204	21.6119	21.5859	21.4049	20.763
115.958	21.7523	21.7522	21.7437	21.7178	21.5371	20.8962
116.158	21.8845	21.8844	21.8758	21.85	21.6696	21.0298
116.358	22.017	22.017	22.0084	21.9827	21.8026	21.1639
116.558	22.15	22.1499	22.1414	22.1157	21.9359	21.2983
116.758	22.2834	22.2833	22.2748	22.2492	22.0697	21.4331
116.958	22.4172	22.4171	22.4086	22.383	22.2038	21.5683
117.159	22.5514	22.5513	22.5428	22.5172	22.3384	21.704
117.359	22.686	22.6859	22.6774	22.6519	22.4733	21.84
117.559	22.8209	22.8209	22.8124	22.7869	22.6087	21.9764
117.759	22.9563	22.9562	22.9478	22.9224	22.7444	22.1132
117.959	23.0921	23.092	23.0836	23.0582	22.8806	22.2504
118.159	23.2283	23.2282	23.2198	23.1945	23.0171	22.388
118.359	23.3649	23.3648	23.3564	23.3311	23.154	22.5259
118.559	23.5019	23.5018	23.4934	23.4681	23.2914	22.6643
118.759	23.6393	23.6392	23.6308	23.6056	23.4291	22.8031
118.959	23.777	23.777	23.7686	23.7434	23.5673	22.9423
119.16	23.9152	23.9152	23.9068	23.8817	23.7058	23.0819
119.36	24.0538	24.0537	24.0454	24.0203	23.8447	23.2218
119.56	24.1928	24.1927	24.1845	24.1594	23.9841	23.3622
119.76	24.3322	24.3321	24.3239	24.2988	24.1238	23.5029
119.96	24.472	24.4719	24.4637	24.4387	24.264	23.6441
120.16	24.6122	24.6121	24.6039	24.5789	24.4045	23.7856
120.36	24.7528	24.7527	24.7445	24.7196	24.5454	23.9276
120.56	24.8938	24.8937	24.8855	24.8606	24.6868	24.0699
120.76	25.0352	25.0351	25.0269	25.002	24.8285	24.2127
120.96	25.1769	25.1769	25.1687	25.1439	24.9706	24.3558
121.161	25.3191	25.3191	25.3109	25.2861	25.1132	24.4993
121.361	25.4617	25.4617	25.4535	25.4288	25.2561	24.6433
121.561	25.6047	25.6046	25.5965	25.5718	25.3994	24.7876
121.761	25.7481	25.748	25.7399	25.7153	25.5431	24.9323
121.961	25.8919	25.8918	25.8837	25.8591	25.6873	25.0774
122.161	26.0361	26.036	26.0279	26.0034	25.8318	25.2229
122.361	26.1807	26.1806	26.1725	26.148	25.9767	25.3688
122.561	26.3257	26.3256	26.3175	26.2931	26.1221	25.5151
122.761	26.4711	26.471	26.4629	26.4385	26.2678	25.6618
122.961	26.6169	26.6168	26.6088	26.5844	26.4139	25.8089
123.162	26.7631	26.763	26.755	26.7306	26.5604	25.9564
123.362	26.9097	26.9096	26.9016	26.8773	26.7074	26.1043
123.562	27.0567	27.0566	27.0486	27.0243	26.8547	26.2526
123.762	27.2041	27.204	27.196	27.1718	27.0024	26.4013
123.962	27.3519	27.3518	27.3438	27.3196	27.1505	26.5504
124.162	27.5001	27.5	27.492	27.4679	27.299	26.6998
124.362	27.6487	27.6486	27.6406	27.6165	27.448	26.8497
124.562	27.7977	27.7976	27.7896	27.7656	27.5973	27
124.762	27.9471	27.947	27.9391	27.915	27.747	27.1506
124.962	28.0969	28.0968	28.0889	28.0649	27.8971	27.3017
125.163	28.2471	28.247	28.2391	28.2151	28.0476	27.4531
125.363	28.3977	28.3976	28.3897	28.3658	28.1986	27.605
125.563	28.5487	28.5486	28.5407	28.5168	28.3499	27.7572
125.763	28.7001	28.7	28.6921	28.6683	28.5016	27.9099
125.963	28.8519	28.8518	28.8439	28.8201	28.6537	28.0629
126.163	29.0041	29.004	28.9961	28.9724	28.8062	28.2164
126.363	29.1567	29.1566	29.1488	29.125	28.9591	28.3702
126.563	29.3097	29.3096	29.3018	29.2781	29.1125	28.5244
126.763	29.4631	29.463	29.4552	29.4315	29.2662	28.6791
126.963	29.6169	29.6168	29.609	29.5854	29.4203	28.8341
127.164	29.7711	29.771	29.7632	29.7396	29.5748	28.9895
127.364	29.9257	29.9256	29.9178	29.8943	29.7297	29.1453
127.564	30.0807	30.0806	30.0729	30.0494	29.885	29.3015
127.764	30.2361	30.236	30.2283	30.2048	30.0407	29.4581
127.964	30.3919	30.3918	30.3841	30.3607	30.1968	29.6152
128.164	30.5481	30.548	30.5403	30.5169	30.3534	29.7726
128.364	30.7047	30.7046	30.6969	30.6736	30.5103	29.9304
128.564	30.8617	30.8617	30.854	30.8306	30.6676	30.0886
128.764	31.0191	31.0191	31.0114	30.9881	30.8253	30.2472
128.964	31.1769	31.1769	31.1692	31.1459	30.9834	30.4061
129.165	31.3352	31.3351	31.3274	31.3042	31.1419	30.5655
129.365	31.4938	31.4937	31.486	31.4629	31.3008	30.7253
129.565	31.6528	31.6527	31.6451	31.6219	31.4601	30.8855
129.765	31.8122	31.8121	31.8045	31.7814	31.6198	31.0461
129.965	31.972	31.9719	31.9643	31.9412	31.7799	31.2071
130.165	32.1322	32.1321	32.1245	32.1015	31.9404	31.3684
130.365	32.2928	32.2927	32.2851	32.2621	32.1013	31.5302
130.565	32.4538	32.4537	32.4462	32.4232	32.2626	31.6924
130.765	32.6152	32.6152	32.6076	32.5847	32.4243	31.8549
130.965	32.777	32.777	32.7694	32.7465	32.5864	32.0179
131.166	32.9393	32.9392	32.9316	32.9088	32.7489	32.1812
131.366	33.1019	33.1018	33.0943	33.0714	32.9118	32.345
131.566	33.2649	33.2648	33.2573	33.2345	33.0751	32.5091
131.766	33.4283	33.4282	33.4207	33.3979	33.2388	32.6737
131.966	33.5921	33.592	33.5845	33.5618	33.4029	32.8386
132.166	33.7563	33.7563	33.7488	33.7261	33.5674	33.004
132.366	33.9209	33.9209	33.9134	33.8907	33.7323	33.1697
132.566	34.086	34.0859	34.0784	34.0558	33.8976	33.3359
132.766	34.2514	34.2513	34.2438	34.2212	34.0633	33.5024
132.966	34.4172	34.4171	34.4097	34.3871	34.2294	33.6693
133.167	34.5834	34.5833	34.5759	34.5534	34.3959	33.8367
133.367	34.75	34.7499	34.7425	34.72	34.5628	34.0044
133.567	34.917	34.917	34.9095	34.8871	34.7301	34.1725
133.767	35.0845	35.0844	35.077	35.0546	34.8978	34.341
133.967	35.2523	35.2522	35.2448	35.2224	35.0659	34.5099
134.167	35.4205	35.4204	35.413	35.3907	35.2344	34.6792
134.367	35.5891	35.589	35.5817	35.5593	35.4033	34.849
134.567	35.7581	35.7581	35.7507	35.7284	35.5726	35.0191
134.767	35.9275	35.9275	35.9201	35.8979	35.7423	35.1896
134.967	36.0974	36.0973	36.09	36.0677	35.9124	35.3605
135.168	36.2676	36.2675	36.2602	36.238	36.0829	35.5318
135.368	36.4382	36.4381	36.4308	36.4087	36.2538	35.7035
135.568	36.6092	36.6092	36.6019	36.5797	36.4251	35.8756
135.768	36.7806	36.7806	36.7733	36.7512	36.5968	36.0481
135.968	36.9525	36.9524	36.9451	36.9231	36.7689	36.2209
136.168	37.1247	37.1246	37.1174	37.0953	36.9413	36.3942
136.368	37.2973	37.2972	37.29	37.268	37.1142	36.5679
136.568	37.4703	37.4703	37.463	37.4411	37.2875	36.742
136.768	37.6438	37.6437	37.6365	37.6145	37.4612	36.9165
136.968	37.8176	37.8175	37.8103	37.7884	37.6353	37.0913
137.169	37.9918	37.9917	37.9845	37.9627	37.8098	37.2666
137.369	38.1664	38.1664	38.1592	38.1373	37.9847	37.4423
137.569	38.3415	38.3414	38.3342	38.3124	38.16	37.6184
137.769	38.5169	38.5168	38.5096	38.4879	38.3357	37.7948
137.969	38.6927	38.6926	38.6855	38.6637	38.5117	37.9717
138.169	38.8689	38.8689	38.8617	38.84	38.6882	38.1489
138.369	39.0456	39.0455	39.0383	39.0167	38.8651	38.3266
138.569	39.2226	39.2225	39.2154	39.1937	39.0424	38.5046
138.769	39.4	39.3999	39.3928	39.3712	39.2201	38.6831
138.969	39.5778	39.5778	39.5707	39.5491	39.3982	38.862
139.17	39.7561	39.756	39.7489	39.7273	39.5767	39.0412
139.37	39.9347	39.9346	39.9275	39.906	39.7556	39.2208
139.57	40.1137	40.1137	40.1066	40.0851	39.9348	39.4009
139.77	40.2932	40.2931	40.286	40.2645	40.1145	39.5813
139.97	40.473	40.4729	40.4658	40.4444	40.2946	39.7622
140.17	40.6532	40.6531	40.6461	40.6247	40.4751	39.9434
140.37	40.8339	40.8338	40.8267	40.8054	40.656	40.125
140.57	41.0149	41.0148	41.0078	40.9864	40.8373	40.3071
140.77	41.1963	41.1962	41.1892	41.1679	41.0189	40.4895
140.97	41.3781	41.3781	41.3711	41.3498	41.201	40.6723
141.171	41.5604	41.5603	41.5533	41.532	41.3835	40.8555
141.371	41.743	41.7429	41.7359	41.7147	41.5664	41.0392
141.571	41.926	41.926	41.919	41.8978	41.7497	41.2232
141.771	42.1095	42.1094	42.1024	42.0813	41.9334	41.4076
141.971	42.2933	42.2932	42.2863	42.2651	42.1174	41.5924
142.171	42.4775	42.4775	42.4705	42.4494	42.3019	41.7776
142.371	42.6622	42.6621	42.6552	42.6341	42.4868	41.9632
142.571	42.8472	42.8471	42.8402	42.8192	42.6721	42.1492
142.771	43.0326	43.0326	43.0256	43.0046	42.8578	42.3356
142.971	43.2185	43.2184	43.2115	43.1905	43.0438	42.5224
143.172	43.4047	43.4047	43.3977	43.3768	43.2303	42.7096
143.372	43.5914	43.5913	43.5844	43.5635	43.4172	42.8972
143.572	43.7784	43.7783	43.7714	43.7505	43.6045	43.0852
143.772	43.9658	43.9658	43.9589	43.938	43.7922	43.2736
143.972	44.1537	44.1536	44.1467	44.1259	43.9802	43.4624
144.172	44.3419	44.3418	44.335	44.3142	44.1687	43.6516
144.372	44.5305	44.5305	44.5236	44.5028	44.3576	43.8412
144.572	44.7196	44.7195	44.7127	44.6919	44.5469	44.0312
144.772	44.909	44.909	44.9021	44.8814	44.7365	44.2216
144.972	45.0989	45.0988	45.092	45.0713	44.9266	44.4123
145.173	45.2891	45.289	45.2822	45.2616	45.1171	44.6035
145.373	45.4797	45.4797	45.4729	45.4522	45.308	44.7951
145.573	45.6708	45.6707	45.6639	45.6433	45.4993	44.9871
145.773	45.8622	45.8622	45.8554	45.8348	45.6909	45.1794
145.973	46.0541	46.054	46.0472	46.0267	45.883	45.3722
146.173	46.2463	46.2462	46.2395	46.219	46.0755	45.5654
146.373	46.439	46.4389	46.4321	46.4116	46.2684	45.7589
146.573	46.632	46.6319	46.6252	46.6047	46.4616	45.9529
146.773	46.8254	46.8254	46.8186	46.7982	46.6553	46.1473
146.973	47.0193	47.0192	47.0125	46.9921	46.8494	46.342
147.174	47.2135	47.2135	47.2067	47.1864	47.0439	46.5372
147.374	47.4082	47.4081	47.4014	47.381	47.2387	46.7327
147.574	47.6032	47.6032	47.5964	47.5761	47.434	46.9287
147.774	47.7987	47.7986	47.7919	47.7716	47.6297	47.125
147.974	47.9945	47.9944	47.9878	47.9675	47.8258	47.3218
148.174	48.1908	48.1907	48.184	48.1638	48.0222	47.5189
148.374	48.3874	48.3873	48.3807	48.3604	48.2191	47.7165
148.574	48.5844	48.5844	48.5777	48.5575	48.4164	47.9144
148.774	48.7819	48.7818	48.7752	48.755	48.614	48.1127
148.974	48.9797	48.9797	48.973	48.9529	48.8121	48.3115
149.175	49.178	49.1779	49.1713	49.1512	49.0106	48.5106
149.375	49.3766	49.3766	49.3699	49.3499	49.2095	48.7102
149.575	49.5757	49.5756	49.569	49.549	49.4087	48.9101
149.775	49.7751	49.7751	49.7685	49.7484	49.6084	49.1104
149.975	49.975	49.9749	49.9683	49.9483	49.8085	49.3112
150.175	50.1752	50.1752	50.1686	50.1486	50.009	49.5123
150.375	50.3759	50.3758	50.3692	50.3493	50.2098	49.7138
150.575	50.5769	50.5769	50.5703	50.5504	50.4111	49.9157
150.775	50.7784	50.7783	50.7718	50.7519	50.6128	50.118
150.975	50.9802	50.9802	50.9736	50.9538	50.8148	50.3208
151.176	51.1825	51.1824	51.1759	51.156	51.0173	50.5239
151.376	51.3851	51.3851	51.3785	51.3587	51.2202	50.7274
151.576	51.5882	51.5881	51.5816	51.5618	51.4234	50.9313
151.776	51.7917	51.7916	51.7851	51.7653	51.6271	51.1356
151.976	51.9955	51.9954	51.9889	51.9692	51.8312	51.3403
152.176	52.1998	52.1997	52.1932	52.1735	52.0357	51.5454
152.376	52.4044	52.4044	52.3979	52.3782	52.2405	51.751
152.576	52.6095	52.6094	52.6029	52.5833	52.4458	51.9569
152.776	52.8149	52.8149	52.8084	52.7888	52.6515	52.1632
152.976	53.0208	53.0207	53.0142	52.9946	52.8575	52.3699
153.177	53.227	53.227	53.2205	53.2009	53.064	52.577
153.377	53.4337	53.4336	53.4272	53.4076	53.2709	52.7845
153.577	53.6408	53.6407	53.6342	53.6147	53.4781	52.9924
153.777	53.8482	53.8481	53.8417	53.8222	53.6858	53.2006
153.977	54.0561	54.056	54.0496	54.0301	53.8939	53.4093
154.177	54.2643	54.2643	54.2578	54.2384	54.1023	53.6184
154.377	54.473	54.4729	54.4665	54.4471	54.3112	53.8279
154.577	54.682	54.682	54.6756	54.6562	54.5205	54.0378
154.777	54.8915	54.8914	54.885	54.8657	54.7302	54.2481
154.977	55.1014	55.1013	55.0949	55.0756	54.9402	54.4588
155.178	55.3116	55.3116	55.3052	55.2859	55.1507	54.6699
155.378	55.5223	55.5222	55.5159	55.4965	55.3616	54.8813
155.578	55.7333	55.7333	55.7269	55.7076	55.5728	55.0932
155.778	55.9448	55.9447	55.9384	55.9191	55.7845	55.3055
155.978	56.1567	56.1566	56.1503	56.131	55.9966	55.5182
156.178	56.3689	56.3689	56.3625	56.3433	56.209	55.7312
156.378	56.5816	56.5815	56.5752	56.556	56.4219	55.9447
156.578	56.7947	56.7946	56.7883	56.7691	56.6352	56.1586
156.778	57.0081	57.0081	57.0017	56.9826	56.8488	56.3729
156.978	57.222	57.2219	57.2156	57.1965	57.0629	56.5875
157.179	57.4362	57.4362	57.4299	57.4108	57.2774	56.8026
157.379	57.6509	57.6509	57.6446	57.6255	57.4922	57.018
157.579	57.866	57.8659	57.8596	57.8406	57.7075	57.2339
157.779	58.0814	58.0814	58.0751	58.0561	57.9232	57.4502
157.979	58.2973	58.2972	58.291	58.272	58.1392	57.6668
158.179	58.5136	58.5135	58.5073	58.4883	58.3557	57.8839
158.379	58.7302	58.7302	58.7239	58.705	58.5726	58.1013
158.579	58.9473	58.9472	58.941	58.9221	58.7898	58.3192
158.779	59.1648	59.1647	59.1585	59.1396	59.0075	58.5375
158.979	59.3826	59.3826	59.3764	59.3575	59.2255	58.7561
159.18	59.6009	59.6009	59.5946	59.5758	59.444	58.9752
159.38	59.8196	59.8195	59.8133	59.7945	59.6629	59.1946
159.58	60.0387	60.0386	60.0324	60.0136	59.8821	59.4144
159.78	60.2581	60.2581	60.2519	60.2331	60.1018	59.6347
159.98	60.478	60.4779	60.4717	60.453	60.3219	59.8553
160.18	60.6983	60.6982	60.692	60.6733	60.5423	60.0764
160.38	60.9189	60.9189	60.9127	60.894	60.7632	60.2978
160.58	61.14	61.1399	61.1338	61.1151	60.9845	60.5197
160.78	61.3615	61.3614	61.3553	61.3366	61.2061	60.7419
160.98	61.5833	61.5833	61.5771	61.5585	61.4282	60.9645
161.181	61.8056	61.8056	61.7994	61.7808	61.6507	61.1876
161.381	62.0283	62.0282	62.0221	62.0035	61.8735	61.411
161.581	62.2514	62.2513	62.2452	62.2266	62.0968	61.6348
161.781	62.4748	62.4748	62.4687	62.4501	62.3205	61.8591
161.981	62.6987	62.6986	62.6925	62.674	62.5445	62.0837
162.181	62.923	62.9229	62.9168	62.8983	62.769	62.3087
162.381	63.1477	63.1476	63.1415	63.123	62.9938	62.5341
162.581	63.3727	63.3727	63.3666	63.3481	63.2191	62.76
162.781	63.5982	63.5981	63.5921	63.5736	63.4448	62.9862
162.981	63.8241	63.824	63.818	63.7995	63.6708	63.2128
163.182	64.0504	64.0503	64.0442	64.0259	63.8973	63.4398
163.382	64.277	64.277	64.2709	64.2526	64.1242	63.6673
163.582	64.5041	64.5041	64.498	64.4797	64.3514	63.8951
163.782	64.7316	64.7315	64.7255	64.7072	64.5791	64.1233
163.982	64.9595	64.9594	64.9534	64.9351	64.8072	64.3519
164.182	65.1877	65.1877	65.1817	65.1634	65.0356	64.5809
164.382	65.4164	65.4164	65.4103	65.3921	65.2645	64.8103
164.582	65.6455	65.6454	65.6394	65.6212	65.4937	65.0401
164.782	65.875	65.8749	65.8689	65.8507	65.7234	65.2703
164.982	66.1049	66.1048	66.0988	66.0806	65.9535	65.501
165.183	66.3351	66.3351	66.3291	66.3109	66.1839	65.732
165.383	66.5658	66.5658	66.5598	66.5416	66.4148	65.9634
165.583	66.7969	66.7968	66.7909	66.7728	66.6461	66.1952
165.783	67.0284	67.0283	67.0224	67.0043	66.8777	66.4274
165.983	67.2603	67.2602	67.2542	67.2362	67.1098	66.66
166.183	67.4926	67.4925	67.4865	67.4685	67.3423	66.893
166.383	67.7252	67.7252	67.7192	67.7012	67.5751	67.1264
166.583	67.9583	67.9583	67.9523	67.9343	67.8084	67.3602
166.783	68.1918	68.1917	68.1858	68.1678	68.042	67.5944
166.983	68.4257	68.4256	68.4197	68.4017	68.2761	67.829
167.184	68.66	68.6599	68.654	68.636	68.5106	68.064
167.384	68.8947	68.8946	68.8887	68.8708	68.7454	68.2993
167.584	69.1297	69.1297	69.1238	69.1059	68.9807	68.5351
167.784	69.3652	69.3652	69.3593	69.3414	69.2164	68.7713
167.984	69.6011	69.6011	69.5952	69.5773	69.4524	69.0079
168.184	69.8374	69.8373	69.8315	69.8136	69.6889	69.2449
168.384	70.0741	70.074	70.0681	70.0503	69.9257	69.4823
168.584	70.3112	70.3111	70.3052	70.2874	70.163	69.7201
168.784	70.5487	70.5486	70.5427	70.525	70.4007	69.9583
168.984	70.7865	70.7865	70.7806	70.7629	70.6387	70.1968
169.185	71.0248	71.0248	71.0189	71.0012	70.8772	70.4358
169.385	71.2635	71.2635	71.2576	71.2399	71.1161	70.6752
169.585	71.5026	71.5026	71.4967	71.479	71.3553	70.915
169.785	71.7421	71.742	71.7362	71.7185	71.595	71.1552
169.985	71.982	71.9819	71.9761	71.9585	71.835	71.3957
170.185	72.2223	72.2222	72.2164	72.1988	72.0755	71.6367
170.385	72.463	72.4629	72.4571	72.4395	72.3164	71.8781
170.585	72.7041	72.704	72.6982	72.6806	72.5576	72.1198
170.785	72.9456	72.9455	72.9397	72.9221	72.7993	72.362
170.985	73.1874	73.1874	73.1816	73.1641	73.0414	72.6046
171.186	73.4297	73.4297	73.4239	73.4064	73.2838	72.8476
171.386	73.6724	73.6724	73.6666	73.6491	73.5267	73.0909
171.586	73.9155	73.9155	73.9097	73.8922	73.7699	73.3347
171.786	74.159	74.159	74.1532	74.1357	74.0136	73.5789
171.986	74.4029	74.4029	74.3971	74.3797	74.2577	73.8234
172.186	74.6472	74.6471	74.6414	74.624	74.5021	74.0684
172.386	74.8919	74.8918	74.8861	74.8687	74.747	74.3137
172.586	75.137	75.1369	75.1312	75.1138	74.9923	74.5595
172.786	75.3825	75.3824	75.3767	75.3593	75.2379	74.8057
172.986	75.6284	75.6283	75.6226	75.6053	75.484	75.0522
173.187	75.8747	75.8746	75.8689	75.8516	75.7305	75.2992
173.387	76.1214	76.1213	76.1156	76.0983	75.9773	75.5465
173.587	76.3685	76.3684	76.3627	76.3454	76.2246	75.7943
173.787	76.616	76.6159	76.6102	76.593	76.4722	76.0425
173.987	76.8639	76.8638	76.8581	76.8409	76.7203	76.291
174.187	77.1122	77.1121	77.1064	77.0892	76.9688	76.54
174.387	77.3609	77.3608	77.3551	77.3379	77.2176	76.7893
174.587	77.61	77.6099	77.6042	77.5871	77.4669	77.0391
174.787	77.8595	77.8594	77.8537	77.8366	77.7166	77.2892
174.987	78.1094	78.1093	78.1037	78.0865	77.9666	77.5398
175.188	78.3597	78.3596	78.354	78.3368	78.2171	77.7907
175.388	78.6104	78.6103	78.6047	78.5876	78.4679	78.042
175.588	78.8615	78.8614	78.8558	78.8387	78.7192	78.2938
175.788	79.113	79.1129	79.1073	79.0902	78.9709	78.5459
175.988	79.3649	79.3648	79.3592	79.3421	79.2229	78.7985
176.188	79.6172	79.6171	79.6115	79.5945	79.4754	79.0514
176.388	79.8699	79.8698	79.8642	79.8472	79.7283	79.3048
176.588	80.123	80.1229	80.1173	80.1003	79.9815	79.5585
176.788	80.3765	80.3764	80.3708	80.3539	80.2352	79.8126
176.988	80.6304	80.6303	80.6247	80.6078	80.4892	80.0672
177.189	80.8847	80.8846	80.879	80.8621	80.7437	80.3221
177.389	81.1394	81.1393	81.1338	81.1169	80.9986	80.5774
177.589	81.3945	81.3944	81.3889	81.372	81.2538	80.8332
177.789	81.65	81.65	81.6444	81.6275	81.5095	81.0893
177.989	81.9059	81.9059	81.9003	81.8834	81.7656	81.3458
178.189	82.1622	82.1622	82.1566	82.1398	82.022	81.6028
178.389	82.4189	82.4189	82.4133	82.3965	82.2789	81.8601
178.589	82.676	82.676	82.6704	82.6536	82.5362	82.1178
178.789	82.9335	82.9335	82.9279	82.9112	82.7938	82.376
178.989	83.1914	83.1914	83.1859	83.1691	83.0519	82.6345
179.19	83.4498	83.4497	83.4442	83.4274	83.3103	82.8934
179.39	83.7085	83.7084	83.7029	83.6862	83.5692	83.1527
179.59	83.9676	83.9675	83.962	83.9453	83.8285	83.4125
179.79	84.2271	84.227	84.2215	84.2048	84.0881	83.6726
179.99	84.487	84.4869	84.4814	84.4648	84.3482	83.9331
180.19	84.7473	84.7472	84.7418	84.7251	84.6087	84.194
180.39	85.008	85.008	85.0025	84.9858	84.8695	84.4554
180.59	85.2691	85.2691	85.2636	85.247	85.1308	84.7171
180.79	85.5306	85.5306	85.5251	85.5085	85.3925	84.9792
180.99	85.7925	85.7925	85.787	85.7705	85.6545	85.2417
181.191	86.0549	86.0548	86.0493	86.0328	85.917	85.5046
181.391	86.3176	86.3175	86.3121	86.2955	86.1799	85.7679
181.591	86.5807	86.5806	86.5752	86.5587	86.4431	86.0317
181.791	86.8442	86.8441	86.8387	86.8222	86.7068	86.2958
181.991	87.1081	87.1081	87.1026	87.0861	86.9708	86.5603
182.191	87.3724	87.3724	87.3669	87.3505	87.2353	86.8252
182.391	87.6371	87.6371	87.6317	87.6152	87.5002	87.0905
182.591	87.9023	87.9022	87.8968	87.8804	87.7654	87.3562
182.791	88.1678	88.1677	88.1623	88.1459	88.0311	87.6223
182.991	88.4337	88.4336	88.4282	88.4118	88.2972	87.8888
183.192	88.7	88.7	88.6945	88.6782	88.5636	88.1557
183.392	88.9667	88.9667	88.9613	88.9449	88.8305	88.4231
183.592	89.2338	89.2338	89.2284	89.2121	89.0978	88.6908
183.792	89.5014	89.5013	89.4959	89.4796	89.3654	88.9589
183.992	89.7693	89.7692	89.7638	89.7475	89.6335	89.2274
184.192	90.0376	90.0375	90.0322	90.0159	89.902	89.4963
184.392	90.3063	90.3063	90.3009	90.2846	90.1708	89.7656
184.592	90.5754	90.5754	90.57	90.5538	90.4401	90.0353
184.792	90.8449	90.8449	90.8395	90.8233	90.7098	90.3054
184.992	91.1149	91.1148	91.1095	91.0933	90.9798	90.5759
185.193	91.3852	91.3851	91.3798	91.3636	91.2503	90.8468
185.393	91.6559	91.6559	91.6505	91.6343	91.5212	91.1181
185.593	91.927	91.927	91.9216	91.9055	91.7924	91.3898
185.793	92.1986	92.1985	92.1932	92.177	92.0641	91.6619
185.993	92.4705	92.4704	92.4651	92.449	92.3362	91.9344
186.193	92.7428	92.7427	92.7374	92.7213	92.6086	92.2073
186.393	93.0155	93.0155	93.0102	92.9941	92.8815	92.4806
186.593	93.2886	93.2886	93.2833	93.2672	93.1548	92.7542
186.793	93.5622	93.5621	93.5568	93.5408	93.4284	93.0283
186.993	93.8361	93.836	93.8307	93.8147	93.7025	93.3028
187.194	94.1104	94.1104	94.1051	94.089	93.977	93.5777
187.394	94.3851	94.3851	94.3798	94.3638	94.2518	93.853
187.594	94.6603	94.6602	94.6549	94.6389	94.5271	94.1287
187.794	94.9358	94.9357	94.9305	94.9145	94.8028	94.4048
187.994	95.2117	95.2117	95.2064	95.1904	95.0788	94.6813
188.194	95.488	95.488	95.4827	95.4668	95.3553	94.9582
188.394	95.7648	95.7647	95.7595	95.7435	95.6322	95.2355
188.594	96.0419	96.0418	96.0366	96.0207	95.9094	95.5131
188.794	96.3194	96.3194	96.3141	96.2982	96.1871	95.7912
188.994	96.5974	96.5973	96.5921	96.5762	96.4652	96.0697
189.195	96.8757	96.8756	96.8704	96.8545	96.7436	96.3486
189.395	97.1544	97.1544	97.1491	97.1333	97.0225	96.6279
189.595	97.4335	97.4335	97.4283	97.4124	97.3018	96.9076
189.795	97.7131	97.713	97.7078	97.692	97.5814	97.1876
189.995	97.993	97.9929	97.9877	97.9719	97.8615	97.4681
190.195	98.2733	98.2733	98.2681	98.2523	98.142	97.749
190.395	98.5541	98.554	98.5488	98.5331	98.4228	98.0303
190.595	98.8352	98.8351	98.8299	98.8142	98.7041	98.312
190.795	99.1167	99.1167	99.1115	99.0958	98.9858	98.594
190.995	99.3987	99.3986	99.3934	99.3777	99.2678	98.8765
191.196	99.681	99.6809	99.6758	99.6601	99.5503	99.1594
191.396	99.9637	99.9637	99.9585	99.9428	99.8332	99.4427
191.596	100.247	100.247	100.242	100.226	100.116	99.7263
191.796	100.53	100.53	100.525	100.51	100.4	100.01
191.996	100.814	100.814	100.809	100.793	100.684	100.295
192.196	101.099	101.099	101.093	101.078	100.969	100.58
192.396	101.383	101.383	101.378	101.363	101.254	100.865
192.596	101.669	101.668	101.663	101.648	101.539	101.151
192.796	101.954	101.954	101.949	101.933	101.824	101.437
192.996	102.24	102.24	102.235	102.219	102.111	101.723
193.197	102.526	102.526	102.521	102.506	102.397	102.01
193.397	102.813	102.813	102.808	102.792	102.684	102.297
193.597	103.1	103.1	103.095	103.08	102.971	102.585
193.797	103.388	103.388	103.383	103.367	103.259	102.873
193.997	103.676	103.676	103.671	103.655	103.547	103.162
194.197	103.964	103.964	103.959	103.943	103.835	103.45
194.397	104.253	104.253	104.248	104.232	104.124	103.74
194.597	104.542	104.542	104.537	104.521	104.414	104.029
194.797	104.831	104.831	104.826	104.811	104.703	104.319
194.997	105.121	105.121	105.116	105.101	104.993	104.61
195.198	105.412	105.412	105.407	105.391	105.284	104.901
195.398	105.702	105.702	105.697	105.682	105.575	105.192
195.598	105.994	105.994	105.988	105.973	105.866	105.484
195.798	106.285	106.285	106.28	106.265	106.158	105.776
195.998	106.577	106.577	106.572	106.557	106.45	106.068
196.198	106.869	106.869	106.864	106.849	106.742	106.361
196.398	107.162	107.162	107.157	107.142	107.035	106.654
196.598	107.455	107.455	107.45	107.435	107.328	106.948
196.798	107.749	107.749	107.744	107.729	107.622	107.242
196.998	108.043	108.043	108.038	108.022	107.916	107.536
197.199	108.337	108.337	108.332	108.317	108.21	107.831
197.399	108.632	108.632	108.627	108.612	108.505	108.127
197.599	108.927	108.927	108.922	108.907	108.801	108.422
197.799	109.223	109.223	109.218	109.202	109.096	108.718
197.999	109.519	109.518	109.513	109.498	109.392	109.015
198.199	109.815	109.815	109.81	109.795	109.689	109.312
198.399	110.112	110.112	110.107	110.091	109.986	109.609
198.599	110.409	110.409	110.404	110.389	110.283	109.907
198.799	110.706	110.706	110.701	110.686	110.581	110.205
198.999	111.004	111.004	110.999	110.984	110.879	110.503
199.2	111.303	111.303	111.298	111.283	111.177	110.802
199.4	111.601	111.601	111.596	111.581	111.476	111.101
199.6	111.901	111.9	111.895	111.88	111.775	111.401
199.8	112.2	112.2	112.195	112.18	112.075	111.701
[truncated: 1 more rows]

## Sheet: ExtendedFig8C_data
deltaE	F(driving=0)	F(driving=1)	F(driving=2)	F(driving=5)	F(driving=10)
-200	112.495	112	111.515	110.12	107.994
-199.8	112.195	111.702	111.219	109.83	107.714
-199.6	111.895	111.404	110.923	109.54	107.435
-199.4	111.596	111.107	110.628	109.251	107.156
-199.2	111.298	110.811	110.333	108.962	106.877
-198.999	110.999	110.514	110.039	108.674	106.599
-198.799	110.701	110.218	109.745	108.386	106.321
-198.599	110.404	109.923	109.452	108.098	106.043
-198.399	110.107	109.628	109.158	107.811	105.766
-198.199	109.81	109.333	108.866	107.525	105.489
-197.999	109.513	109.038	108.573	107.238	105.213
-197.799	109.218	108.744	108.281	106.952	104.937
-197.599	108.922	108.451	107.99	106.667	104.662
-197.399	108.627	108.158	107.699	106.382	104.386
-197.199	108.332	107.865	107.408	106.097	104.112
-196.998	108.038	107.573	107.118	105.813	103.837
-196.798	107.744	107.281	106.828	105.529	103.563
-196.598	107.45	106.989	106.538	105.245	103.29
-196.398	107.157	106.698	106.249	104.962	103.017
-196.198	106.864	106.407	105.96	104.679	102.744
-195.998	106.572	106.117	105.672	104.397	102.472
-195.798	106.28	105.827	105.384	104.115	102.2
-195.598	105.988	105.537	105.096	103.833	101.928
-195.398	105.697	105.248	104.809	103.552	101.657
-195.198	105.407	104.96	104.523	103.271	101.386
-194.997	105.116	104.671	104.236	102.991	101.116
-194.797	104.826	104.383	103.95	102.711	100.846
-194.597	104.537	104.096	103.665	102.432	100.576
-194.397	104.248	103.809	103.38	102.152	100.307
-194.197	103.959	103.522	103.095	101.874	100.039
-193.997	103.671	103.235	102.81	101.595	99.7702
-193.797	103.383	102.95	102.527	101.317	99.5023
-193.597	103.095	102.664	102.243	101.04	99.2348
-193.397	102.808	102.379	101.96	100.763	98.9676
-193.197	102.521	102.094	101.677	100.486	98.7009
-192.996	102.235	101.81	101.395	100.21	98.4346
-192.796	101.949	101.526	101.113	99.9338	98.1686
-192.596	101.663	101.242	100.831	99.6582	97.9031
-192.396	101.378	100.959	100.55	99.3831	97.638
-192.196	101.093	100.676	100.269	99.1084	97.3732
-191.996	100.809	100.394	99.9891	98.834	97.1089
-191.796	100.525	100.112	99.7091	98.5601	96.845
-191.596	100.242	99.8306	99.4296	98.2866	96.5814
-191.396	99.9585	99.5495	99.1505	98.0134	96.3183
-191.196	99.6758	99.2687	98.8717	97.7407	96.0556
-190.995	99.3934	98.9884	98.5934	97.4684	95.7933
-190.795	99.1115	98.7085	98.3155	97.1964	95.5313
-190.595	98.8299	98.4289	98.0379	96.9249	95.2698
-190.395	98.5488	98.1498	97.7608	96.6538	95.0087
-190.195	98.2681	97.8711	97.4841	96.383	94.7479
-189.995	97.9877	97.5927	97.2077	96.1127	94.4876
-189.795	97.7078	97.3148	96.9318	95.8428	94.2277
-189.595	97.4283	97.0373	96.6563	95.5732	93.9682
-189.395	97.1491	96.7601	96.3811	95.3041	93.709
-189.195	96.8704	96.4834	96.1064	95.0354	93.4503
-188.994	96.5921	96.2071	95.8321	94.767	93.192
-188.794	96.3141	95.9311	95.5581	94.4991	92.9341
-188.594	96.0366	95.6556	95.2846	94.2316	92.6765
-188.394	95.7595	95.3805	95.0115	93.9645	92.4194
-188.194	95.4827	95.1057	94.7387	93.6977	92.1627
-187.994	95.2064	94.8314	94.4664	93.4314	91.9064
-187.794	94.9305	94.5575	94.1945	93.1655	91.6504
-187.594	94.6549	94.2839	93.9229	92.8999	91.3949
-187.394	94.3798	94.0108	93.6518	92.6348	91.1398
-187.194	94.1051	93.7381	93.3811	92.3701	90.8851
-186.993	93.8307	93.4658	93.1108	92.1058	90.6308
-186.793	93.5568	93.1938	92.8408	91.8418	90.3768
-186.593	93.2833	92.9223	92.5713	91.5783	90.1233
-186.393	93.0102	92.6512	92.3022	91.3152	89.8702
-186.193	92.7374	92.3804	92.0334	91.0525	89.6175
-185.993	92.4651	92.1101	91.7651	90.7901	89.3652
-185.793	92.1932	91.8402	91.4972	90.5282	89.1132
-185.593	91.9216	91.5707	91.2297	90.2667	88.8617
-185.393	91.6505	91.3015	90.9625	90.0056	88.6106
-185.193	91.3798	91.0328	90.6958	89.7449	88.3599
-184.992	91.1095	90.7645	90.4295	89.4845	88.1096
-184.792	90.8395	90.4966	90.1636	89.2246	87.8596
-184.592	90.57	90.229	89.898	88.9651	87.6101
-184.392	90.3009	89.9619	89.6329	88.706	87.361
-184.192	90.0322	89.6952	89.3682	88.4472	87.1123
-183.992	89.7638	89.4289	89.1039	88.1889	86.864
-183.792	89.4959	89.1629	88.84	87.931	86.6161
-183.592	89.2284	88.8974	88.5764	87.6735	86.3685
-183.392	88.9613	88.6323	88.3133	87.4164	86.1214
-183.192	88.6945	88.3676	88.0506	87.1597	85.8747
-182.991	88.4282	88.1032	87.7883	86.9033	85.6284
-182.791	88.1623	87.8393	87.5264	86.6474	85.3825
-182.591	87.8968	87.5758	87.2648	86.3919	85.137
-182.391	87.6317	87.3127	87.0037	86.1368	84.8919
-182.191	87.3669	87.05	86.743	85.8821	84.6472
-181.991	87.1026	86.7876	86.4827	85.6278	84.4028
-181.791	86.8387	86.5257	86.2228	85.3738	84.1589
-181.591	86.5752	86.2642	85.9632	85.1203	83.9154
-181.391	86.3121	86.0031	85.7041	84.8672	83.6723
-181.191	86.0493	85.7424	85.4454	84.6145	83.4296
-180.99	85.787	85.4821	85.1871	84.3622	83.1873
-180.79	85.5251	85.2221	84.9292	84.1103	82.9454
-180.59	85.2636	84.9626	84.6717	83.8587	82.7039
-180.39	85.0025	84.7035	84.4145	83.6076	82.4628
-180.19	84.7418	84.4448	84.1578	83.3569	82.2221
-179.99	84.4814	84.1865	83.9015	83.1066	81.9817
-179.79	84.2215	83.9286	83.6456	82.8567	81.7418
-179.59	83.962	83.671	83.3901	82.6072	81.5023
-179.39	83.7029	83.4139	83.135	82.3581	81.2632
-179.19	83.4442	83.1572	82.8803	82.1094	81.0245
-178.989	83.1859	82.9009	82.6259	81.8611	80.7862
-178.789	82.9279	82.645	82.372	81.6131	80.5483
-178.589	82.6704	82.3895	82.1185	81.3656	80.3108
-178.389	82.4133	82.1344	81.8654	81.1185	80.0737
-178.189	82.1566	81.8797	81.6127	80.8718	79.837
-177.989	81.9003	81.6253	81.3604	80.6255	79.6007
-177.789	81.6444	81.3714	81.1085	80.3796	79.3648
-177.589	81.3889	81.1179	80.857	80.1341	79.1293
-177.389	81.1338	80.8648	80.6059	79.889	78.8942
-177.189	80.879	80.6121	80.3551	79.6443	78.6595
-176.988	80.6247	80.3598	80.1048	79.4	78.4252
-176.788	80.3708	80.1079	79.8549	79.1561	78.1913
-176.588	80.1173	79.8564	79.6054	78.9126	77.9578
-176.388	79.8642	79.6053	79.3563	78.6695	77.7247
-176.188	79.6115	79.3546	79.1076	78.4268	77.492
-175.988	79.3592	79.1042	78.8593	78.1844	77.2597
-175.788	79.1073	78.8543	78.6114	77.9425	77.0278
-175.588	78.8558	78.6048	78.3639	77.701	76.7963
-175.388	78.6047	78.3557	78.1168	77.4599	76.5652
-175.188	78.354	78.107	77.8701	77.2192	76.3345
-174.987	78.1037	77.8587	77.6238	76.9789	76.1042
-174.787	77.8537	77.6108	77.3779	76.739	75.8743
-174.587	77.6042	77.3633	77.1324	76.4995	75.6448
-174.387	77.3551	77.1162	76.8873	76.2604	75.4157
-174.187	77.1064	76.8695	76.6426	76.0217	75.187
-173.987	76.8581	76.6232	76.3983	75.7834	74.9587
-173.787	76.6102	76.3773	76.1543	75.5455	74.7308
-173.587	76.3627	76.1318	75.9108	75.308	74.5033
-173.387	76.1156	75.8867	75.6677	75.0709	74.2762
-173.187	75.8689	75.642	75.425	74.8342	74.0495
-172.986	75.6226	75.3977	75.1827	74.5979	73.8232
-172.786	75.3767	75.1538	74.9408	74.362	73.5973
-172.586	75.1312	74.9103	74.6993	74.1265	73.3718
-172.386	74.8861	74.6672	74.4582	73.8914	73.1467
-172.186	74.6414	74.4245	74.2175	73.6567	72.922
-171.986	74.3971	74.1822	73.9772	73.4224	72.6977
-171.786	74.1532	73.9403	73.7373	73.1885	72.4738
-171.586	73.9097	73.6988	73.4978	72.955	72.2503
-171.386	73.6666	73.4577	73.2587	72.722	72.0273
-171.186	73.4239	73.217	73.02	72.4893	71.8046
-170.985	73.1816	72.9767	72.7817	72.257	71.5823
-170.785	72.9397	72.7368	72.5439	72.0251	71.3604
-170.585	72.6982	72.4973	72.3064	71.7936	71.1389
-170.385	72.4571	72.2582	72.0693	71.5625	70.9178
-170.185	72.2164	72.0195	71.8326	71.3318	70.6971
-169.985	71.9761	71.7812	71.5963	71.1015	70.4768
-169.785	71.7362	71.5433	71.3604	70.8716	70.2569
-169.585	71.4967	71.3058	71.1249	70.6421	70.0374
-169.385	71.2576	71.0687	70.8898	70.413	69.8184
-169.185	71.0189	70.832	70.6551	70.1843	69.5997
-168.984	70.7806	70.5957	70.4208	69.956	69.3814
-168.784	70.5427	70.3598	70.1869	69.7281	69.1635
-168.584	70.3052	70.1243	69.9534	69.5007	68.946
-168.384	70.0681	69.8892	69.7203	69.2736	68.7289
-168.184	69.8315	69.6545	69.4876	69.0469	68.5122
-167.984	69.5952	69.4202	69.2553	68.8206	68.296
-167.784	69.3593	69.1864	69.0234	68.5947	68.0801
-167.584	69.1238	68.9529	68.792	68.3692	67.8646
-167.384	68.8887	68.7198	68.5609	68.1441	67.6495
-167.184	68.654	68.4871	68.3302	67.9194	67.4348
-166.983	68.4197	68.2548	68.0999	67.6951	67.2205
-166.783	68.1858	68.0229	67.87	67.4713	67.0067
-166.583	67.9523	67.7914	67.6405	67.2478	66.7932
-166.383	67.7192	67.5603	67.4114	67.0247	66.5801
-166.183	67.4865	67.3296	67.1827	66.802	66.3674
-165.983	67.2542	67.0993	66.9544	66.5797	66.1551
-165.783	67.0224	66.8695	66.7266	66.3578	65.9432
-165.583	66.7909	66.64	66.4991	66.1363	65.7318
-165.383	66.5598	66.4109	66.272	65.9153	65.5207
-165.183	66.3291	66.1822	66.0453	65.6946	65.31
-164.982	66.0988	65.9539	65.819	65.4743	65.0997
-164.782	65.8689	65.726	65.5931	65.2544	64.8898
-164.582	65.6394	65.4985	65.3676	65.0349	64.6804
-164.382	65.4103	65.2714	65.1425	64.8158	64.4713
-164.182	65.1817	65.0448	64.9179	64.5972	64.2626
-163.982	64.9534	64.8185	64.6936	64.3789	64.0543
-163.782	64.7255	64.5926	64.4697	64.161	63.8464
-163.582	64.498	64.3671	64.2462	63.9435	63.639
-163.382	64.2709	64.142	64.0231	63.7264	63.4319
-163.182	64.0442	63.9173	63.8004	63.5098	63.2252
-162.981	63.818	63.6931	63.5782	63.2935	63.0189
-162.781	63.5921	63.4692	63.3563	63.0776	62.8131
-162.581	63.3666	63.2457	63.1348	62.8621	62.6076
-162.381	63.1415	63.0226	62.9137	62.647	62.4025
-162.181	62.9168	62.7999	62.693	62.4324	62.1978
-161.981	62.6925	62.5777	62.4728	62.2181	61.9936
-161.781	62.4687	62.3558	62.2529	62.0042	61.7897
-161.581	62.2452	62.1343	62.0334	61.7907	61.5862
-161.381	62.0221	61.9132	61.8143	61.5777	61.3831
-161.181	61.7994	61.6925	61.5956	61.365	61.1805
-160.98	61.5771	61.4723	61.3774	61.1527	60.9782
-160.78	61.3553	61.2524	61.1595	60.9408	60.7763
-160.58	61.1338	61.0329	60.942	60.7293	60.5749
-160.38	60.9127	60.8138	60.7249	60.5183	60.3738
-160.18	60.692	60.5951	60.5083	60.3076	60.1731
-159.98	60.4717	60.3769	60.292	60.0973	59.9728
-159.78	60.2519	60.159	60.0761	59.8875	59.773
-159.58	60.0324	59.9415	59.8606	59.678	59.5735
-159.38	59.8133	59.7244	59.6456	59.4689	59.3744
-159.18	59.5946	59.5078	59.4309	59.2602	59.1758
-158.979	59.3764	59.2915	59.2166	59.052	58.9775
-158.779	59.1585	59.0756	59.0027	58.8441	58.7796
-158.579	58.941	58.8601	58.7893	58.6366	58.5822
-158.379	58.7239	58.6451	58.5762	58.4295	58.3851
-158.179	58.5073	58.4304	58.3635	58.2229	58.1884
-157.979	58.291	58.2161	58.1512	58.0166	57.9922
-157.779	58.0751	58.0022	57.9394	57.8107	57.7963
-157.579	57.8596	57.7888	57.7279	57.6053	57.6008
-157.379	57.6446	57.5757	57.5168	57.4002	57.4058
-157.179	57.4299	57.363	57.3062	57.1955	57.2111
-156.978	57.2156	57.1507	57.0959	56.9913	57.0168
-156.778	57.0017	56.9389	56.886	56.7874	56.823
-156.578	56.7883	56.7274	56.6765	56.5839	56.6295
-156.378	56.5752	56.5163	56.4675	56.3809	56.4364
-156.178	56.3625	56.3057	56.2588	56.1782	56.2438
-155.978	56.1503	56.0954	56.0505	55.9759	56.0515
-155.778	55.9384	55.8855	55.8427	55.7741	55.8597
-155.578	55.7269	55.6761	55.6352	55.5726	55.6682
-155.378	55.5159	55.467	55.4281	55.3715	55.4771
-155.178	55.3052	55.2583	55.2215	55.1709	55.2865
-154.977	55.0949	55.0501	55.0152	54.9706	55.0962
-154.777	54.885	54.8422	54.8093	54.7707	54.9063
-154.577	54.6756	54.6347	54.6039	54.5713	54.7169
-154.377	54.4665	54.4277	54.3988	54.3722	54.5278
-154.177	54.2578	54.221	54.1941	54.1735	54.3392
-153.977	54.0496	54.0147	53.9899	53.9753	54.1509
-153.777	53.8417	53.8089	53.786	53.7774	53.963
-153.577	53.6342	53.6034	53.5825	53.58	53.7756
-153.377	53.4272	53.3983	53.3795	53.3829	53.5885
-153.177	53.2205	53.1937	53.1768	53.1862	53.4019
-152.976	53.0142	52.9894	52.9745	52.99	53.2156
-152.776	52.8084	52.7855	52.7727	52.7941	53.0298
-152.576	52.6029	52.5821	52.5712	52.5986	52.8443
-152.376	52.3979	52.379	52.3702	52.4036	52.6592
-152.176	52.1932	52.1763	52.1695	52.2089	52.4746
-151.976	51.9889	51.9741	51.9692	52.0147	52.2903
-151.776	51.7851	51.7722	51.7694	51.8208	52.1065
-151.576	51.5816	51.5708	51.5699	51.6274	51.923
-151.376	51.3785	51.3697	51.3709	51.4343	51.74
-151.176	51.1759	51.169	51.1722	51.2416	51.5573
-150.975	50.9736	50.9688	50.9739	51.0494	51.3751
-150.775	50.7718	50.7689	50.7761	50.8575	51.1932
-150.575	50.5703	50.5695	50.5786	50.6661	51.0118
-150.375	50.3692	50.3704	50.3816	50.475	50.8307
-150.175	50.1686	50.1717	50.1849	50.2844	50.6501
-149.975	49.9683	49.9735	49.9886	50.0941	50.4698
-149.775	49.7685	49.7756	49.7928	49.9042	50.2899
-149.575	49.569	49.5782	49.5973	49.7148	50.1105
-149.375	49.3699	49.3811	49.4023	49.5257	49.9314
-149.175	49.1713	49.1845	49.2076	49.3371	49.7528
-148.974	48.973	48.9882	49.0134	49.1488	49.5745
-148.774	48.7752	48.7923	48.8195	48.961	49.3967
-148.574	48.5777	48.5969	48.626	48.7735	49.2192
-148.374	48.3807	48.4018	48.433	48.5865	49.0422
-148.174	48.184	48.2072	48.2403	48.3998	48.8655
-147.974	47.9878	48.0129	48.0481	48.2136	48.6893
-147.774	47.7919	47.8191	47.8562	48.0277	48.5135
-147.574	47.5964	47.6256	47.6648	47.8423	48.338
-147.374	47.4014	47.4326	47.4737	47.6572	48.163
-147.174	47.2067	47.2399	47.2831	47.4726	47.9883
-146.973	47.0125	47.0477	47.0928	47.2883	47.8141
-146.773	46.8186	46.8558	46.903	47.1045	47.6402
-146.573	46.6252	46.6643	46.7135	46.921	47.4668
-146.373	46.4321	46.4733	46.5245	46.738	47.2937
-146.173	46.2395	46.2826	46.3358	46.5553	47.1211
-145.973	46.0472	46.0924	46.1476	46.3731	46.9488
-145.773	45.8554	45.9025	45.9597	46.1912	46.777
-145.573	45.6639	45.7131	45.7723	46.0098	46.6055
-145.373	45.4729	45.524	45.5852	45.8287	46.4345
-145.173	45.2822	45.3354	45.3986	45.6481	46.2639
-144.972	45.092	45.1471	45.2123	45.4678	46.0936
-144.772	44.9021	44.9593	45.0265	45.288	45.9238
-144.572	44.7127	44.7719	44.841	45.1085	45.7543
-144.372	44.5236	44.5848	44.656	44.9295	45.5853
-144.172	44.335	44.3982	44.4713	44.7509	45.4166
-143.972	44.1467	44.2119	44.2871	44.5726	45.2484
-143.772	43.9589	44.0261	44.1032	44.3948	45.0806
-143.572	43.7714	43.8406	43.9198	44.2173	44.9131
-143.372	43.5844	43.6556	43.7368	44.0403	44.7461
-143.172	43.3977	43.4709	43.5541	43.8636	44.5794
-142.971	43.2115	43.2867	43.3719	43.6874	44.4132
-142.771	43.0256	43.1028	43.19	43.5115	44.2474
-142.571	42.8402	42.9194	43.0086	43.3361	44.0819
-142.371	42.6552	42.7363	42.8275	43.1611	43.9169
-142.171	42.4705	42.5537	42.6469	42.9864	43.7523
-141.971	42.2863	42.3715	42.4666	42.8122	43.588
-141.771	42.1024	42.1896	42.2868	42.6383	43.4242
-141.571	41.919	42.0082	42.1074	42.4649	43.2607
-141.371	41.7359	41.8271	41.9283	42.2919	43.0977
-141.171	41.5533	41.6465	41.7497	42.1192	42.9351
-140.97	41.3711	41.4662	41.5714	41.947	42.7728
-140.77	41.1892	41.2864	41.3936	41.7751	42.611
-140.57	41.0078	41.107	41.2162	41.6037	42.4496
-140.37	40.8267	40.9279	41.0391	41.4327	42.2885
-140.17	40.6461	40.7493	40.8625	41.262	42.1279
-139.97	40.4658	40.571	40.6862	41.0918	41.9677
-139.77	40.286	40.3932	40.5104	40.922	41.8078
-139.57	40.1066	40.2158	40.335	40.7525	41.6484
-139.37	39.9275	40.0387	40.1599	40.5835	41.4894
-139.17	39.7489	39.8621	39.9853	40.4149	41.3307
-138.969	39.5707	39.6859	39.811	40.2466	41.1725
-138.769	39.3928	39.51	39.6372	40.0788	41.0147
-138.569	39.2154	39.3346	39.4638	39.9113	40.8572
-138.369	39.0383	39.1595	39.2907	39.7443	40.7002
-138.169	38.8617	38.9849	39.1181	39.5777	40.5436
-137.969	38.6855	38.8107	38.9459	39.4114	40.3873
-137.769	38.5096	38.6368	38.774	39.2456	40.2315
-137.569	38.3342	38.4634	38.6026	39.0802	40.0761
-137.369	38.1592	38.2904	38.4316	38.9152	39.921
-137.169	37.9845	38.1177	38.2609	38.7505	39.7664
-136.968	37.8103	37.9455	38.0907	38.5863	39.6122
-136.768	37.6365	37.7737	37.9209	38.4225	39.4584
-136.568	37.463	37.6022	37.7514	38.259	39.3049
-136.368	37.29	37.4312	37.5824	38.096	39.1519
-136.168	37.1174	37.2606	37.4138	37.9334	38.9993
-135.968	36.9451	37.0903	37.2455	37.7711	38.8471
-135.768	36.7733	36.9205	37.0777	37.6093	38.6952
-135.568	36.6019	36.7511	36.9103	37.4479	38.5438
-135.368	36.4308	36.582	36.7432	37.2868	38.3928
-135.168	36.2602	36.4134	36.5766	37.1262	38.2421
-134.967	36.09	36.2452	36.4104	36.966	38.0919
-134.767	35.9201	36.0773	36.2446	36.8062	37.9421
-134.567	35.7507	35.9099	36.0791	36.6467	37.7927
-134.367	35.5817	35.7429	35.9141	36.4877	37.6436
-134.167	35.413	35.5763	35.7495	36.3291	37.495
-133.967	35.2448	35.41	35.5852	36.1709	37.3468
-133.767	35.077	35.2442	35.4214	36.013	37.199
-133.567	34.9095	35.0788	35.258	35.8556	37.0516
-133.367	34.7425	34.9137	35.095	35.6986	36.9045
-133.167	34.5759	34.7491	34.9323	35.542	36.7579
-132.966	34.4097	34.5849	34.7701	35.3857	36.6117
-132.766	34.2438	34.4211	34.6083	35.2299	36.4659
-132.566	34.0784	34.2576	34.4469	35.0745	36.3204
-132.366	33.9134	34.0946	34.2858	34.9195	36.1754
-132.166	33.7488	33.932	34.1252	34.7648	36.0308
-131.966	33.5845	33.7698	33.965	34.6106	35.8866
-131.766	33.4207	33.6079	33.8052	34.4568	35.7428
-131.566	33.2573	33.4465	33.6457	34.3034	35.5993
-131.366	33.0943	33.2855	33.4867	34.1503	35.4563
-131.166	32.9316	33.1249	33.3281	33.9977	35.3137
-130.965	32.7694	32.9646	33.1699	33.8455	35.1715
-130.765	32.6076	32.8048	33.012	33.6937	35.0297
-130.565	32.4462	32.6454	32.8546	33.5423	34.8883
-130.365	32.2851	32.4864	32.6976	33.3912	34.7472
-130.165	32.1245	32.3277	32.541	33.2406	34.6066
-129.965	31.9643	32.1695	32.3848	33.0904	34.4664
-129.765	31.8045	32.0117	32.2289	32.9406	34.3266
-129.565	31.6451	31.8543	32.0735	32.7912	34.1872
-129.365	31.486	31.6973	31.9185	32.6422	34.0482
-129.165	31.3274	31.5406	31.7639	32.4935	33.9095
-128.964	31.1692	31.3844	31.6097	32.3453	33.7713
-128.764	31.0114	31.2286	31.4558	32.1975	33.6335
-128.564	30.854	31.0732	31.3024	32.0501	33.4961
-128.364	30.6969	30.9182	31.1494	31.9031	33.3591
-128.164	30.5403	30.7636	30.9968	31.7565	33.2225
-127.964	30.3841	30.6093	30.8446	31.6102	33.0863
-127.764	30.2283	30.4555	30.6927	31.4644	32.9504
-127.564	30.0729	30.3021	30.5413	31.319	32.815
-127.364	29.9178	30.1491	30.3903	31.174	32.68
-127.164	29.7632	29.9965	30.2397	31.0294	32.5454
-126.963	29.609	29.8443	30.0895	30.8852	32.4112
-126.763	29.4552	29.6924	29.9397	30.7414	32.2774
-126.563	29.3018	29.541	29.7903	30.5979	32.144
-126.363	29.1488	29.39	29.6412	30.4549	32.011
-126.163	28.9961	29.2394	29.4926	30.3123	31.8783
-125.963	28.8439	29.0892	29.3444	30.1701	31.7461
-125.763	28.6921	28.9394	29.1966	30.0283	31.6143
-125.563	28.5407	28.7899	29.0492	29.8869	31.4829
-125.363	28.3897	28.6409	28.9022	29.7459	31.3519
-125.163	28.2391	28.4923	28.7556	29.6053	31.2213
-124.962	28.0889	28.3441	28.6094	29.465	31.0911
-124.762	27.9391	28.1963	28.4635	29.3252	30.9613
-124.562	27.7896	28.0489	28.3181	29.1858	30.8319
-124.362	27.6406	27.9019	28.1731	29.0468	30.7029
-124.162	27.492	27.7553	28.0285	28.9082	30.5743
-123.962	27.3438	27.6091	27.8843	28.77	30.4461
-123.762	27.196	27.4632	27.7405	28.6322	30.3183
-123.562	27.0486	27.3178	27.5971	28.4948	30.1908
-123.362	26.9016	27.1728	27.4541	28.3578	30.0638
-123.162	26.755	27.0282	27.3115	28.2212	29.9372
-122.961	26.6088	26.884	27.1693	28.085	29.811
-122.761	26.4629	26.7402	27.0274	27.9492	29.6852
-122.561	26.3175	26.5968	26.886	27.8137	29.5598
-122.361	26.1725	26.4538	26.745	27.6787	29.4348
-122.161	26.0279	26.3112	26.6044	27.5441	29.3102
-121.961	25.8837	26.169	26.4642	27.4099	29.186
-121.761	25.7399	26.0272	26.3244	27.2761	29.0622
-121.561	25.5965	25.8858	26.185	27.1427	28.9388
-121.361	25.4535	25.7447	26.046	27.0097	28.8158
-121.161	25.3109	25.6041	25.9074	26.8771	28.6932
-120.96	25.1687	25.4639	25.7692	26.7449	28.571
-120.76	25.0269	25.3241	25.6314	26.6131	28.4492
-120.56	24.8855	25.1847	25.494	26.4817	28.3278
-120.36	24.7445	25.0457	25.357	26.3507	28.2068
-120.16	24.6039	24.9071	25.2204	26.2201	28.0862
-119.96	24.4637	24.7689	25.0842	26.0899	27.966
-119.76	24.3239	24.6311	24.9484	25.9601	27.8462
-119.56	24.1845	24.4937	24.813	25.8307	27.7268
-119.36	24.0454	24.3567	24.678	25.7017	27.6078
-119.16	23.9068	24.2201	24.5434	25.5731	27.4892
-118.959	23.7686	24.0839	24.4092	25.4449	27.371
-118.759	23.6308	23.9481	24.2754	25.3171	27.2532
-118.559	23.4934	23.8127	24.142	25.1897	27.1358
-118.359	23.3564	23.6777	24.009	25.0627	27.0188
-118.159	23.2198	23.5431	23.8764	24.9361	26.9022
-117.959	23.0836	23.4089	23.7442	24.8099	26.786
-117.759	22.9478	23.2751	23.6124	24.6841	26.6702
-117.559	22.8124	23.1417	23.481	24.5587	26.5548
-117.359	22.6774	23.0087	23.35	24.4337	26.4398
-117.159	22.5428	22.8761	23.2194	24.3091	26.3252
-116.958	22.4086	22.7439	23.0892	24.1849	26.211
-116.758	22.2748	22.6121	22.9594	24.0611	26.0972
-116.558	22.1414	22.4807	22.83	23.9377	25.9838
-116.358	22.0084	22.3497	22.701	23.8147	25.8708
-116.158	21.8758	22.2191	22.5724	23.6921	25.7583
-115.958	21.7437	22.0889	22.4442	23.5699	25.6461
-115.758	21.6119	21.9591	22.3164	23.4481	25.5343
-115.558	21.4805	21.8297	22.189	23.3268	25.4229
-115.358	21.3495	21.7007	22.062	23.2058	25.3119
-115.158	21.2189	21.5721	21.9354	23.0852	25.2013
-114.957	21.0887	21.4439	21.8092	22.965	25.0911
-114.757	20.9589	21.3161	21.6834	22.8452	24.9813
-114.557	20.8295	21.1888	21.558	22.7258	24.8719
-114.357	20.7005	21.0618	21.433	22.6068	24.7629
-114.157	20.5719	20.9352	21.3084	22.4882	24.6543
-113.957	20.4437	20.809	21.1842	22.37	24.5461
-113.757	20.3159	20.6832	21.0604	22.2522	24.4383
-113.557	20.1885	20.5578	20.9371	22.1348	24.331
-113.357	20.0615	20.4328	20.8141	22.0178	24.224
-113.157	19.9349	20.3082	20.6915	21.9012	24.1174
-112.956	19.8087	20.184	20.5693	21.7851	24.0112
-112.756	19.6829	20.0602	20.4475	21.6693	23.9054
-112.556	19.5576	19.9368	20.3261	21.5539	23.8
-112.356	19.4326	19.8138	20.2051	21.4389	23.695
-112.156	19.308	19.6913	20.0845	21.3243	23.5904
-111.956	19.1838	19.5691	19.9643	21.2101	23.4862
-111.756	19.06	19.4473	19.8445	21.0963	23.3825
-111.556	18.9366	19.3259	19.7252	20.9829	23.2791
-111.356	18.8136	19.2049	19.6062	20.8699	23.1761
-111.156	18.691	19.0843	19.4876	20.7574	23.0735
-110.955	18.5688	18.9641	19.3694	20.6452	22.9713
-110.755	18.4471	18.8443	19.2516	20.5334	22.8695
-110.555	18.3257	18.7249	19.1342	20.422	22.7681
-110.355	18.2047	18.606	19.0172	20.311	22.6672
-110.155	18.0841	18.4874	18.9006	20.2004	22.5666
-109.955	17.9639	18.3692	18.7845	20.0902	22.4664
-109.755	17.8441	18.2514	18.6687	19.9805	22.3666
-109.555	17.7247	18.134	18.5533	19.8711	22.2672
-109.355	17.6057	18.017	18.4383	19.7621	22.1682
-109.155	17.4872	17.9004	18.3237	19.6535	22.0696
-108.954	17.369	17.7843	18.2095	19.5453	21.9715
-108.754	17.2512	17.6685	18.0958	19.4375	21.8737
-108.554	17.1338	17.5531	17.9824	19.3302	21.7763
-108.354	17.0168	17.4381	17.8694	19.2232	21.6793
-108.154	16.9002	17.3235	17.7568	19.1166	21.5827
-107.954	16.7841	17.2093	17.6446	19.0104	21.4866
-107.754	16.6683	17.0956	17.5328	18.9046	21.3908
-107.554	16.5529	16.9822	17.4215	18.7992	21.2954
-107.354	16.4379	16.8692	17.3105	18.6943	21.2004
-107.154	16.3233	16.7566	17.1999	18.5897	21.1058
-106.953	16.2091	16.6444	17.0897	18.4855	21.0116
-106.753	16.0954	16.5326	16.9799	18.3817	20.9179
-106.553	15.982	16.4213	16.8705	18.2783	20.8245
-106.353	15.869	16.3103	16.7616	18.1754	20.7315
-106.153	15.7564	16.1997	16.653	18.0728	20.6389
-105.953	15.6442	16.0895	16.5448	17.9706	20.5467
-105.753	15.5325	15.9797	16.437	17.8688	20.455
-105.553	15.4211	15.8704	16.3297	17.7675	20.3636
-105.353	15.3101	15.7614	16.2227	17.6665	20.2726
-105.153	15.1995	15.6528	16.1161	17.5659	20.182
-104.952	15.0893	15.5446	16.0099	17.4657	20.0919
-104.752	14.9796	15.4369	15.9041	17.3659	20.0021
-104.552	14.8702	15.3295	15.7988	17.2666	19.9127
-104.352	14.7612	15.2225	15.6938	17.1676	19.8237
-104.152	14.6526	15.1159	15.5892	17.069	19.7351
-103.952	14.5445	15.0098	15.485	16.9708	19.647
-103.752	14.4367	14.904	15.3813	16.8731	19.5592
-103.552	14.3293	14.7986	15.2779	16.7757	19.4718
-103.352	14.2223	14.6936	15.1749	16.6787	19.3848
-103.152	14.1158	14.589	15.0723	16.5821	19.2983
-102.951	14.0096	14.4849	14.9702	16.486	19.2121
-102.751	13.9038	14.3811	14.8684	16.3902	19.1263
-102.551	13.7984	14.2777	14.767	16.2948	19.0409
-102.351	13.6935	14.1748	14.666	16.1998	18.956
-102.151	13.5889	14.0722	14.5655	16.1053	18.8714
-101.951	13.4847	13.97	14.4653	16.0111	18.7872
-101.751	13.3809	13.8682	14.3655	15.9173	18.7034
-101.551	13.2776	13.7669	14.2661	15.824	18.6201
-101.351	13.1746	13.6659	14.1672	15.731	18.5371
-101.151	13.072	13.5653	14.0686	15.6384	18.4545
-100.95	12.9698	13.4651	13.9704	15.5462	18.3724
-100.75	12.8681	13.3654	13.8727	15.4545	18.2906
-100.55	12.7667	13.266	13.7753	15.3631	18.2092
-100.35	12.6657	13.167	13.6783	15.2721	18.1282
-100.15	12.5652	13.0685	13.5817	15.1816	18.0477
-99.95	12.465	12.9703	13.4856	15.0914	17.9675
-99.7499	12.3652	12.8725	13.3898	15.0016	17.8877
-99.5498	12.2659	12.7752	13.2944	14.9122	17.8084
-99.3497	12.1669	12.6782	13.1995	14.8233	17.7294
-99.1496	12.0683	12.5816	13.1049	14.7347	17.6508
-98.9495	11.9702	12.4854	13.0107	14.6465	17.5726
-98.7494	11.8724	12.3897	12.917	14.5588	17.4949
-98.5493	11.775	12.2943	12.8236	14.4714	17.4175
-98.3492	11.678	12.1993	12.7306	14.3844	17.3405
-98.1491	11.5815	12.1048	12.6381	14.2979	17.264
-97.949	11.4853	12.0106	12.5459	14.2117	17.1878
-97.7489	11.3895	11.9168	12.4541	14.1259	17.112
-97.5488	11.2942	11.8235	12.3628	14.0406	17.0367
-97.3487	11.1992	11.7305	12.2718	13.9556	16.9617
-97.1486	11.1046	11.6379	12.1812	13.871	16.8871
-96.9485	11.0105	11.5458	12.0911	13.7869	16.813
-96.7484	10.9167	11.454	12.0013	13.7031	16.7392
-96.5483	10.8234	11.3627	11.9119	13.6197	16.6658
-96.3482	10.7304	11.2717	11.823	13.5368	16.5929
-96.1481	10.6378	11.1811	11.7344	13.4542	16.5203
-95.948	10.5457	11.091	11.6462	13.372	16.4481
-95.7479	10.4539	11.0012	11.5585	13.2903	16.3764
-95.5478	10.3625	10.9118	11.4711	13.2089	16.305
-95.3477	10.2716	10.8229	11.3842	13.128	16.234
-95.1476	10.181	10.7343	11.2976	13.0474	16.1635
-94.9475	10.0908	10.6461	11.2114	12.9672	16.0933
-94.7474	10.0011	10.5584	11.1257	12.8875	16.0235
-94.5473	9.91172	10.471	11.0403	12.8081	15.9542
-94.3472	9.82276	10.3841	10.9553	12.7291	15.8852
-94.1471	9.7342	10.2975	10.8708	12.6506	15.8166
-93.947	9.64604	10.2113	10.7866	12.5724	15.7485
-93.7469	9.55828	10.1256	10.7029	12.4947	15.6807
-93.5468	9.47092	10.0402	10.6195	12.4173	15.6133
-93.3467	9.38396	9.95526	10.5365	12.3403	15.5464
-93.1466	9.2974	9.8707	10.454	12.2638	15.4798
-92.9465	9.21124	9.78654	10.3718	12.1876	15.4136
-92.7464	9.12548	9.70278	10.2901	12.1119	15.3479
-92.5463	9.04012	9.61942	10.2087	12.0365	15.2825
-92.3462	8.95516	9.53646	10.1278	11.9615	15.2176
-92.1461	8.87061	9.4539	10.0472	11.887	15.153
-91.946	8.78645	9.37175	9.96703	11.8128	15.0888
-91.7459	8.70269	9.28999	9.88728	11.7391	15.0251
-91.5458	8.61933	9.20863	9.80792	11.6657	14.9617
-91.3457	8.53638	9.12768	9.72896	11.5927	14.8987
-91.1456	8.45382	9.04712	9.65041	11.5202	14.8362
-90.9455	8.37166	8.96696	9.57225	11.448	14.774
-90.7454	8.28991	8.88721	9.49449	11.3763	14.7123
-90.5453	8.20855	8.80785	9.41714	11.3049	14.6509
-90.3452	8.1276	8.7289	9.34018	11.234	14.5899
-90.1451	8.04704	8.65034	9.26363	11.1634	14.5294
-89.945	7.96689	8.57219	9.18747	11.0932	14.4692
-89.7449	7.88713	8.49443	9.11172	11.0235	14.4095
-89.5448	7.80778	8.41708	9.03636	10.9541	14.3501
-89.3447	7.72882	8.34012	8.96141	10.8852	14.2911
-89.1446	7.65027	8.26357	8.88685	10.8166	14.2326
-88.9445	7.57212	8.18741	8.8127	10.7485	14.1744
-88.7444	7.49436	8.11166	8.73895	10.6807	14.1167
-88.5443	7.41701	8.03631	8.66559	10.6134	14.0593
-88.3442	7.34006	7.96136	8.59264	10.5464	14.0023
-88.1441	7.26351	7.8868	8.52009	10.4799	13.9458
-87.944	7.18736	7.81265	8.44793	10.4137	13.8896
-87.7439	7.1116	7.7389	8.37618	10.3479	13.8339
-87.5438	7.03625	7.66555	8.30483	10.2826	13.7785
-87.3437	6.9613	7.5926	8.23388	10.2176	13.7235
-87.1436	6.88675	7.52005	8.16333	10.1531	13.669
-86.9435	6.8126	7.44789	8.09318	10.0889	13.6148
-86.7434	6.73885	7.37614	8.02343	10.0252	13.5611
-86.5433	6.6655	7.30479	7.95407	9.96183	13.5077
-86.3432	6.59255	7.23384	7.88512	9.89888	13.4547
-86.1431	6.52	7.16329	7.81657	9.83632	13.4022
-85.943	6.44785	7.09315	7.74842	9.77417	13.35
-85.7429	6.3761	7.0234	7.68068	9.71242	13.2983
-85.5428	6.30475	6.95405	7.61333	9.65107	13.2469
-85.3427	6.23381	6.8851	7.54638	9.59012	13.196
-85.1426	6.16326	6.81655	7.47983	9.52957	13.1454
-84.9425	6.09311	6.7484	7.41368	9.46942	13.0952
-84.7424	6.02336	6.68065	7.34793	9.40967	13.0455
-84.5423	5.95402	6.61331	7.28258	9.35032	12.9961
-84.3422	5.88507	6.54636	7.21764	9.29137	12.9472
-84.1421	5.81652	6.47981	7.15309	9.23282	12.8986
-83.942	5.74838	6.41367	7.08894	9.17467	12.8505
-83.7419	5.68063	6.34792	7.02519	9.11692	12.8027
-83.5418	5.61328	6.28257	6.96185	9.05957	12.7553
-83.3417	5.54634	6.21763	6.8989	9.00262	12.7084
-83.1416	5.47979	6.15308	6.83635	8.94607	12.6618
-82.9415	5.41365	6.08894	6.77421	8.88992	12.6157
-82.7414	5.3479	6.02519	6.71246	8.83417	12.5699
-82.5413	5.28256	5.96184	6.65112	8.77883	12.5246
-82.3412	5.21761	5.8989	6.59017	8.72388	12.4796
-82.1411	5.15307	5.83636	6.52963	8.66933	12.435
-81.941	5.08893	5.77421	6.46948	8.61518	12.3909
-81.7409	5.02518	5.71247	6.40974	8.56143	12.3471
-81.5408	4.96184	5.65112	6.35039	8.50809	12.3038
-81.3407	4.8989	5.59018	6.29145	8.45514	12.2608
-81.1406	4.83635	5.52964	6.2329	8.40259	12.2183
-80.9405	4.77421	5.46949	6.17476	8.35045	12.1761
-80.7404	4.71247	5.40975	6.11702	8.2987	12.1344
-80.5403	4.65113	5.35041	6.05967	8.24735	12.093
-80.3402	4.59018	5.29147	6.00273	8.19641	12.052
-80.1401	4.52964	5.23292	5.94619	8.14586	12.0115
-79.94	4.4695	5.17478	5.89004	8.09572	11.9713
-79.7399	4.40976	5.11704	5.8343	8.04597	11.9316
-79.5398	4.35042	5.0597	5.77896	7.99662	11.8922
-79.3397	4.29148	5.00276	5.72402	7.94768	11.8533
-79.1396	4.23294	4.94622	5.66948	7.89913	11.8147
-78.9395	4.1748	4.89007	5.61533	7.85099	11.7766
-78.7394	4.11706	4.83433	5.56159	7.80324	11.7388
-78.5393	4.05972	4.77899	5.50825	7.7559	11.7014
-78.3392	4.00278	4.72405	5.45531	7.70895	11.6645
-78.1391	3.94624	4.66951	5.40277	7.66241	11.6279
-77.939	3.8901	4.61537	5.35063	7.61627	11.5918
-77.7389	3.83436	4.56163	5.29889	7.57052	11.556
-77.5388	3.77902	4.5083	5.24755	7.52518	11.5207
-77.3387	3.72409	4.45536	5.19661	7.48023	11.4857
-77.1386	3.66955	4.40282	5.14607	7.43569	11.4512
-76.9385	3.61541	4.35068	5.09593	7.39155	11.417
-76.7384	3.56167	4.29894	5.04619	7.3478	11.3832
-76.5383	3.50834	4.2476	4.99685	7.30446	11.3499
-76.3382	3.4554	4.19666	4.94791	7.26152	11.3169
-76.1381	3.40286	4.14613	4.89937	7.21897	11.2844
-75.938	3.35072	4.09599	4.85123	7.17683	11.2522
-75.7379	3.29899	4.04625	4.8035	7.13509	11.2205
-75.5378	3.24765	3.99691	4.75616	7.09374	11.1891
-75.3377	3.19672	3.94798	4.70922	7.0528	11.1582
-75.1376	3.14618	3.89944	4.66268	7.01226	11.1276
-74.9375	3.09604	3.8513	4.61654	6.97212	11.0974
-74.7374	3.04631	3.80357	4.57081	6.93238	11.0677
-74.5373	2.99697	3.75623	4.52547	6.89303	11.0383
-74.3372	2.94804	3.7093	4.48053	6.85409	11.0094
-74.1371	2.8995	3.66276	4.43599	6.81555	10.9808
-73.937	2.85137	3.61662	4.39186	6.77741	10.9527
-73.7369	2.80364	3.57089	4.34812	6.73967	10.9249
-73.5368	2.7563	3.52555	4.30478	6.70232	10.8975
-73.3367	2.70937	3.48062	4.26185	6.66538	10.8706
-73.1366	2.66283	3.43608	4.21931	6.62884	10.844
-72.9365	2.6167	3.39195	4.17718	6.5927	10.8179
-72.7364	2.57097	3.34821	4.13544	6.55696	10.7921
-72.5363	2.52563	3.30488	4.0941	6.52162	10.7668
-72.3362	2.4807	3.26195	4.05317	6.48668	10.7418
-72.1361	2.43617	3.21941	4.01263	6.45213	10.7172
-71.936	2.39203	3.17728	3.9725	6.41799	10.6931
-71.7359	2.3483	3.13554	3.93276	6.38425	10.6693
-71.5358	2.30497	3.09421	3.89343	6.35091	10.646
-71.3357	2.26204	3.05328	3.85449	6.31797	10.623
-71.1356	2.21951	3.01274	3.81596	6.28543	10.6005
-70.9355	2.17737	2.97261	3.77782	6.25329	10.5783
-70.7354	2.13564	2.93288	3.74009	6.22155	10.5565
-70.5353	2.09431	2.89355	3.70275	6.19021	10.5352
-70.3352	2.05338	2.85461	3.66582	6.15927	10.5142
-70.1351	2.01285	2.81608	3.62929	6.12873	10.4937
-69.935	1.97272	2.77795	3.59315	6.09859	10.4735
-69.7349	1.93299	2.74022	3.55742	6.06885	10.4537
-69.5348	1.89366	2.70288	3.52208	6.03951	10.4344
-69.3347	1.85473	2.66595	3.48715	6.01056	10.4154
-69.1346	1.8162	2.62942	3.45262	5.98202	10.3969
-68.9345	1.77807	2.59329	3.41848	5.95388	10.3787
-68.7344	1.74034	2.55756	3.38475	5.92614	10.3609
-68.5343	1.70301	2.52223	3.35142	5.8988	10.3436
-68.3342	1.66608	2.48729	3.31848	5.87186	10.3266
-68.1341	1.62955	2.45276	3.28595	5.84532	10.31
-67.934	1.59342	2.41863	3.25382	5.81918	10.2939
-67.7339	1.55769	2.3849	3.22209	5.79344	10.2781
-67.5338	1.52236	2.35157	3.19075	5.7681	10.2628
-67.3337	1.48743	2.31864	3.15982	5.74316	10.2478
-67.1336	1.4529	2.28611	3.12929	5.71862	10.2332
-66.9335	1.41877	2.25398	3.09916	5.69448	10.2191
-66.7334	1.38505	2.22225	3.06942	5.67074	10.2053
-66.5333	1.35172	2.19092	3.04009	5.6474	10.1919
-66.3332	1.31879	2.15999	3.01116	5.62446	10.179
-66.1331	1.28626	2.12946	2.98263	5.60192	10.1664
-65.933	1.25413	2.09933	2.9545	5.57978	10.1542
-65.7329	1.22241	2.0696	2.92676	5.55804	10.1425
-65.5328	1.19108	2.04027	2.89943	5.53669	10.1311
-65.3327	1.16015	2.01134	2.8725	5.51575	10.1201
-65.1326	1.12962	1.98281	2.84597	5.49521	10.1096
-64.9325	1.0995	1.95468	2.81984	5.47507	10.0994
-64.7324	1.06977	1.92695	2.7941	5.45533	10.0896
-64.5323	1.04044	1.89962	2.76877	5.43599	10.0803
-64.3322	1.01151	1.87269	2.74384	5.41705	10.0713
-64.1321	0.982987	1.84617	2.71931	5.39851	10.0627
-63.932	0.954861	1.82004	2.69518	5.38036	10.0546
-63.7319	0.927134	1.79431	2.67145	5.36262	10.0468
-63.5318	0.899807	1.76898	2.64812	5.34528	10.0394
-63.3317	0.872881	1.74405	2.62518	5.32834	10.0324
-63.1316	0.846354	1.71952	2.60265	5.3118	10.0259
-62.9315	0.820228	1.69539	2.58052	5.29566	10.0197
-62.7314	0.794501	1.67166	2.55879	5.27991	10.0139
-62.5313	0.769175	1.64833	2.53746	5.26457	10.0085
-62.3312	0.744249	1.62541	2.51653	5.24963	10.0036
-62.1311	0.719723	1.60288	2.496	5.23509	9.99899
-61.931	0.695597	1.58075	2.47586	5.22094	9.99481
-61.7309	0.671871	1.55902	2.45613	5.2072	9.99103
-61.5308	0.648545	1.53769	2.4368	5.19386	9.98765
-61.3307	0.625619	1.51676	2.41787	5.18091	9.98467
-61.1306	0.603093	1.49623	2.39934	5.16837	9.98209
-60.9305	0.580968	1.47611	2.38121	5.15623	9.97991
-60.7304	0.559242	1.45638	2.36347	5.14448	9.97813
-60.5303	0.537916	1.43705	2.34614	5.13314	9.97675
-60.3302	0.516991	1.41812	2.32921	5.12219	9.97576
-60.1301	0.496465	1.39959	2.31268	5.11165	9.97518
-59.93	0.47634	1.38146	2.29655	5.1015	9.975
-59.7299	0.456614	1.36374	2.28082	5.09176	9.97521
-59.5298	0.437289	1.34641	2.26548	5.08241	9.97582
-59.3297	0.418363	1.32948	2.25055	5.07347	9.97684
-59.1296	0.399838	1.31295	2.23602	5.06492	9.97825
-58.9295	0.381712	1.29682	2.22189	5.05677	9.98006
-58.7294	0.363987	1.28109	2.20816	5.04903	9.98227
-58.5293	0.346661	1.26576	2.19482	5.04168	9.98488
-58.3292	0.329736	1.25084	2.18189	5.03473	9.98789
-58.1291	0.31321	1.23631	2.16936	5.02819	9.99129
-57.929	0.297085	1.22218	2.15723	5.02204	9.9951
-57.7289	0.28136	1.20845	2.14549	5.01629	9.9993
-57.5288	0.266034	1.19512	2.13416	5.01094	10.0039
-57.3287	0.251109	1.18219	2.12323	5.00599	10.0089
-57.1286	0.236583	1.16966	2.1127	5.00144	10.0143
-56.9285	0.222458	1.15753	2.10256	4.9973	10.0201
-56.7284	0.208732	1.1458	2.09283	4.99355	10.0263
-56.5283	0.195406	1.13448	2.0835	4.9902	10.0329
-56.3282	0.182481	1.12355	2.07456	4.98725	10.0399
-56.1281	0.169955	1.11302	2.06603	4.98469	10.0473
-55.928	0.157829	1.10289	2.05789	4.98254	10.0551
-55.7279	0.146104	1.09316	2.05016	4.98079	10.0633
-55.5278	0.134778	1.08383	2.04283	4.97944	10.0719
-55.3277	0.123852	1.0749	2.03589	4.97849	10.0809
-55.1276	0.113326	1.06637	2.02936	4.97793	10.0903
-54.9275	0.1032	1.05824	2.02322	4.97778	10.1
-54.7274	0.0934735	1.05051	2.01749	4.97803	10.1102
-54.5273	0.0841473	1.04318	2.01215	4.97867	10.1208
-54.3272	0.075221	1.03625	2.00722	4.97972	10.1318
-54.1271	0.0666945	1.02972	2.00268	4.98116	10.1432
-53.927	0.058568	1.02358	1.99854	4.983	10.155
-53.7269	0.0508413	1.01785	1.99481	4.98525	10.1671
-53.5268	0.0435146	1.01252	1.99147	4.98789	10.1797
-53.3267	0.0365877	1.00759	1.98854	4.99093	10.1927
-53.1266	0.0300607	1.00306	1.986	4.99437	10.2061
-52.9265	0.0239335	0.998928	1.98386	4.99821	10.2198
-52.7264	0.0182063	0.995196	1.98212	5.00246	10.234
-52.5263	0.0128788	0.991863	1.98079	5.00709	10.2486
-52.3262	0.00795125	0.988931	1.97985	5.01213	10.2635
-52.1261	0.00342351	0.986398	1.97931	5.01757	10.2789
-51.926	-0.000704385	0.984265	1.97917	5.02341	10.2947
-51.7259	-0.00443245	0.982532	1.97943	5.02965	10.3108
-51.5258	-0.0077607	0.981199	1.98009	5.03628	10.3274
-51.3257	-0.0106891	0.980265	1.98115	5.04332	10.3443
-51.1256	-0.0132178	0.979731	1.98261	5.05075	10.3617
-50.9255	-0.0153466	0.979597	1.98447	5.05859	10.3794
-50.7254	-0.0170756	0.979863	1.98673	5.06682	10.3976
-50.5253	-0.0184048	0.980528	1.98939	5.07546	10.4161
-50.3252	-0.0193343	0.981593	1.99245	5.08449	10.4351
-50.1251	-0.019864	0.983057	1.99591	5.09392	10.4544
-49.925	-0.0199939	0.984922	1.99976	5.10375	10.4742
-49.7249	-0.019724	0.987186	2.00402	5.11398	10.4943
-49.5248	-0.0190544	0.989849	2.00868	5.12461	10.5148
-49.3247	-0.0179851	0.992913	2.01373	5.13563	10.5358
-49.1246	-0.016516	0.996376	2.01919	5.14706	10.5571
-48.9245	-0.0146472	1.00024	2.02505	5.15889	10.5788
-48.7244	-0.0123787	1.0045	2.0313	5.17111	10.6009
-48.5243	-0.00971049	1.00916	2.03796	5.18374	10.6234
-48.3242	-0.00664256	1.01422	2.04501	5.19676	10.6464
-48.1241	-0.00317494	1.01968	2.05246	5.21018	10.6697
-47.924	0.000692358	1.02555	2.06032	5.224	10.6934
-47.7239	0.00495934	1.03181	2.06857	5.23822	10.7175
-47.5238	0.00962598	1.03847	2.07722	5.25284	10.742
-47.3237	0.0146923	1.04552	2.08627	5.26786	10.7669
-47.1236	0.0201582	1.05298	2.09572	5.28327	10.7922
-46.9235	0.0260238	1.06084	2.10557	5.29909	10.8179
-46.7234	0.032289	1.0691	2.11582	5.3153	10.844
-46.5233	0.0389538	1.07776	2.12647	5.33192	10.8705
-46.3232	0.0460183	1.08681	2.13752	5.34893	10.8973
-46.1231	0.0534823	1.09627	2.14897	5.36634	10.9246
-45.923	0.0613459	1.10613	2.16081	5.38415	10.9523
-45.7229	0.0696091	1.11638	2.17306	5.40236	10.9804
-45.5228	0.0782719	1.12704	2.1857	5.42096	11.0088
-45.3227	0.0873342	1.13809	2.19875	5.43997	11.0377
-45.1226	0.0967961	1.14954	2.21219	5.45937	11.0669
-44.9225	0.106657	1.1614	2.22604	5.47917	11.0966
-44.7224	0.116918	1.17365	2.24028	5.49937	11.1266
-44.5223	0.127579	1.1863	2.25492	5.51997	11.1571
-44.3222	0.138639	1.19935	2.26996	5.54097	11.1879
-44.1221	0.150098	1.2128	2.2854	5.56237	11.2192
-43.922	0.161957	1.22665	2.30124	5.58416	11.2508
-43.7219	0.174215	1.2409	2.31748	5.60635	11.2828
-43.5218	0.186873	1.25555	2.33412	5.62894	11.3152
-43.3217	0.19993	1.2706	2.35115	5.65193	11.348
-43.1216	0.213387	1.28605	2.36859	5.67532	11.3812
-42.9215	0.227243	1.30189	2.38642	5.69911	11.4148
-42.7214	0.241498	1.31814	2.40466	5.72329	11.4488
-42.5213	0.256153	1.33478	2.42329	5.74787	11.4832
-42.3212	0.271207	1.35183	2.44232	5.77285	11.518
-42.1211	0.286661	1.36927	2.46175	5.79823	11.5532
-41.921	0.302514	1.38711	2.48158	5.82401	11.5887
-41.7209	0.318766	1.40535	2.50181	5.85018	11.6247
-41.5208	0.335417	1.42399	2.52244	5.87676	11.661
-41.3207	0.352468	1.44303	2.54347	5.90373	11.6978
-41.1206	0.369918	1.46247	2.56489	5.93109	11.7349
-40.9205	0.387767	1.48231	2.58672	5.95886	11.7725
-40.7204	0.406016	1.50255	2.60894	5.98702	11.8104
-40.5203	0.424663	1.52318	2.63156	6.01558	11.8487
-40.3202	0.44371	1.54422	2.65458	6.04454	11.8874
-40.1201	0.463156	1.56565	2.678	6.0739	11.9265
-39.92	0.483002	1.58748	2.70182	6.10365	11.966
-39.7199	0.503246	1.60972	2.72604	6.1338	12.0058
-39.5198	0.52389	1.63235	2.75065	6.16435	12.0461
-39.3197	0.544932	1.65538	2.77566	6.1953	12.0868
-39.1196	0.566374	1.6788	2.80108	6.22664	12.1278
-38.9195	0.588215	1.70263	2.82689	6.25838	12.1692
-38.7194	0.610455	1.72686	2.8531	6.29052	12.2111
-38.5193	0.633093	1.75148	2.87971	6.32305	12.2533
-38.3192	0.656131	1.77651	2.90671	6.35598	12.2959
-38.1191	0.679568	1.80193	2.93412	6.38931	12.3389
-37.919	0.703404	1.82775	2.96192	6.42304	12.3822
-37.7189	0.727639	1.85397	2.99012	6.45716	12.426
-37.5188	0.752272	1.88059	3.01872	6.49168	12.4701
-37.3187	0.777305	1.9076	3.04772	6.52659	12.5147
-37.1186	0.802736	1.93502	3.07712	6.5619	12.5596
-36.9185	0.828567	1.96283	3.10691	6.59761	12.6049
-36.7184	0.854796	1.99105	3.13711	6.63372	12.6506
-36.5183	0.881424	2.01966	3.1677	6.67022	12.6966
-36.3182	0.90845	2.04867	3.19869	6.70711	12.7431
-36.1181	0.935876	2.07808	3.23008	6.74441	12.7899
-35.918	0.9637	2.10788	3.26186	6.7821	12.8371
-35.7179	0.991922	2.13809	3.29404	6.82018	12.8847
-35.5178	1.02054	2.16869	3.32663	6.85866	12.9327
-35.3177	1.04956	2.19969	3.3596	6.89754	12.9811
-35.1176	1.07898	2.23109	3.39298	6.93681	13.0298
-34.9175	1.1088	2.26289	3.42676	6.97647	13.0789
-34.7174	1.13902	2.29509	3.46093	7.01654	13.1284
-34.5173	1.16963	2.32768	3.4955	7.05699	13.1783
-34.3172	1.20064	2.36067	3.53047	7.09785	13.2285
-34.1171	1.23205	2.39406	3.56583	7.13909	13.2791
-33.917	1.26386	2.42785	3.60159	7.18073	13.3301
-33.7169	1.29607	2.46204	3.63775	7.22277	13.3815
-33.5168	1.32868	2.49662	3.67431	7.2652	13.4332
-33.3167	1.36168	2.5316	3.71127	7.30803	13.4853
-33.1166	1.39508	2.56698	3.74862	7.35125	13.5378
-32.9165	1.42889	2.60276	3.78637	7.39486	13.5906
-32.7164	1.46308	2.63894	3.82451	7.43887	13.6438
-32.5163	1.49768	2.67551	3.86306	7.48327	13.6974
-32.3162	1.53268	2.71248	3.902	7.52806	13.7513
-32.1161	1.56807	2.74985	3.94133	7.57325	13.8056
-31.916	1.60386	2.78761	3.98107	7.61883	13.8602
-31.7159	1.64005	2.82578	4.0212	7.6648	13.9152
-31.5158	1.67664	2.86434	4.06173	7.71117	13.9706
-31.3157	1.71362	2.90329	4.10265	7.75793	14.0263
-31.1156	1.75101	2.94265	4.14397	7.80508	14.0823
-30.9155	1.78879	2.9824	4.18569	7.85262	14.1387
-30.7154	1.82696	3.02255	4.2278	7.90056	14.1954
-30.5153	1.86554	3.0631	4.27031	7.94888	14.2525
-30.3152	1.90451	3.10404	4.31322	7.9976	14.3099
-30.1151	1.94389	3.14538	4.35652	8.04671	14.3676
-29.915	1.98365	3.18712	4.40022	8.09621	14.4257
-29.7149	2.02382	3.22925	4.44431	8.1461	14.4841
-29.5148	2.06438	3.27178	4.4888	8.19638	14.5428
-29.3147	2.10534	3.31471	4.53368	8.24705	14.6018
-29.1146	2.1467	3.35803	4.57896	8.29811	14.6611
-28.9145	2.18846	3.40175	4.62464	8.34956	14.7208
-28.7144	2.23061	3.44587	4.67071	8.40139	14.7807
-28.5143	2.27316	3.49038	4.71718	8.45362	14.8409
-28.3142	2.3161	3.53529	4.76404	8.50623	14.9014
-28.1141	2.35945	3.58059	4.81129	8.55923	14.9621
-27.914	2.40319	3.62629	4.85894	8.61262	15.0232
-27.7139	2.44732	3.67239	4.90699	8.66639	15.0844
-27.5138	2.49186	3.71888	4.95543	8.72055	15.146
-27.3137	2.53679	3.76577	5.00426	8.7751	15.2077
-27.1136	2.58211	3.81305	5.05349	8.83003	15.2697
-26.9135	2.62784	3.86073	5.10311	8.88535	15.3319
-26.7134	2.67396	3.90881	5.15313	8.94105	15.3942
-26.5133	2.72047	3.95728	5.20354	8.99714	15.4567
-26.3132	2.76738	4.00614	5.25434	9.0536	15.5194
-26.1131	2.81469	4.0554	5.30554	9.11045	15.5822
-25.913	2.86239	4.10505	5.35713	9.16768	15.6451
-25.7129	2.91049	4.1551	5.40911	9.2253	15.7081
-25.5128	2.95899	4.20554	5.46149	9.28329	15.7711
-25.3127	3.00788	4.25638	5.51425	9.34166	15.8341
-25.1126	3.05717	4.30761	5.56741	9.40041	15.897
-24.9125	3.10685	4.35924	5.62097	9.45954	15.9599
-24.7124	3.15693	4.41126	5.67491	9.51905	16.0227
-24.5123	3.2074	4.46367	5.72924	9.57893	16.0852
-24.3122	3.25826	4.51648	5.78397	9.63919	16.1475
-24.1121	3.30953	4.56968	5.83909	9.69982	16.2094
-23.912	3.36118	4.62327	5.8946	9.76082	16.2709
-23.7119	3.41323	4.67725	5.95049	9.82219	16.3319
-23.5118	3.46568	4.73163	6.00678	9.88394	16.3922
-23.3117	3.51852	4.7864	6.06346	9.94605	16.4516
-23.1116	3.57175	4.84156	6.12053	10.0085	16.5101
-22.9115	3.62538	4.89712	6.17799	10.0714	16.5674
-22.7114	3.6794	4.95307	6.23583	10.1346	16.6233
-22.5113	3.73382	5.0094	6.29407	10.1982	16.6775
-22.3112	3.78863	5.06613	6.35269	10.2621	16.7296
-22.1111	3.84383	5.12325	6.4117	10.3264	16.7794
-21.911	3.89943	5.18076	6.47109	10.3911	16.8263
-21.7109	3.95542	5.23867	6.53088	10.4561	16.8698
-21.5108	4.0118	5.29696	6.59105	10.5214	16.9093
-21.3107	4.06857	5.35564	6.6516	10.5871	16.9441
-21.1106	4.12574	5.41471	6.71254	10.6532	16.9734
-20.9105	4.18329	5.47417	6.77387	10.7196	16.9964
-20.7104	4.24124	5.53402	6.83558	10.7863	17.0124
-20.5103	4.29958	5.59426	6.89767	10.8534	17.0203
-20.3102	4.35832	5.65488	6.96015	10.9208	17.0195
-20.1101	4.41744	5.71589	7.02301	10.9886	17.0096
-19.91	4.47695	5.77729	7.08625	11.0567	16.99
-19.7099	4.53686	5.83908	7.14987	11.1251	16.9609
-19.5098	4.59715	5.90125	7.21387	11.1938	16.9226
-19.3097	4.65784	5.96381	7.27825	11.2628	16.8755
-19.1096	4.71891	6.02675	7.34301	11.3321	16.8203
-18.9095	4.78037	6.09008	7.40815	11.4018	16.7579
-18.7094	4.84223	6.15379	7.47366	11.4717	16.6891
-18.5093	4.90446	6.21789	7.53955	11.5419	16.6148
-18.3092	4.96709	6.28237	7.60582	11.6124	16.5357
-18.1091	5.03011	6.34723	7.67246	11.6832	16.4526
-17.909	5.09351	6.41248	7.73947	11.7542	16.366
-17.7089	5.1573	6.4781	7.80685	11.8255	16.2765
-17.5088	5.22148	6.5441	7.87461	11.8971	16.1845
-17.3087	5.28604	6.61049	7.94273	11.9688	16.0905
-17.1086	5.35098	6.67725	8.01122	12.0408	15.9948
-16.9085	5.41632	6.74439	8.08007	12.113	15.8976
-16.7084	5.48203	6.81191	8.14929	12.1854	15.7992
-16.5083	5.54813	6.8798	8.21888	12.2579	15.6998
-16.3082	5.61461	6.94807	8.28882	12.3306	15.5996
-16.1081	5.68148	7.01671	8.35913	12.4034	15.4987
-15.908	5.74872	7.08573	8.42979	12.4763	15.3972
-15.7079	5.81635	7.15511	8.5008	12.5492	15.2953
-15.5078	5.88436	7.22487	8.57217	12.6222	15.193
-15.3077	5.95274	7.29499	8.64389	12.6953	15.0905
-15.1076	6.02151	7.36549	8.71595	12.7682	14.9877
-14.9075	6.09065	7.43634	8.78836	12.8411	14.8848
-14.7074	6.16017	7.50757	8.86111	12.9139	14.7818
-14.5073	6.23007	7.57915	8.9342	12.9864	14.6788
-14.3072	6.30034	7.6511	9.00763	13.0587	14.5758
-14.1071	6.37098	7.72341	9.08139	13.1306	14.4728
-13.907	6.442	7.79607	9.15547	13.2021	14.3699
-13.7069	6.51339	7.86909	9.22988	13.2731	14.267
-13.5068	6.58515	7.94246	9.3046	13.3433	14.1643
-13.3067	6.65728	8.01618	9.37964	13.4128	14.0618
-13.1066	6.72977	8.09025	9.45498	13.4812	13.9594
-12.9065	6.80264	8.16466	9.53063	13.5485	13.8572
-12.7064	6.87586	8.23942	9.60657	13.6144	13.7552
-12.5063	6.94945	8.31451	9.6828	13.6785	13.6534
-12.3062	7.0234	8.38994	9.75931	13.7406	13.5518
-12.1061	7.09771	8.4657	9.83609	13.8003	13.4505
-11.906	7.17237	8.54178	9.91314	13.8571	13.3494
-11.7059	7.2474	8.61819	9.99043	13.9105	13.2486
-11.5058	7.32277	8.69492	10.068	13.9599	13.1481
-11.3057	7.39849	8.77196	10.1457	14.0046	13.0478
-11.1056	7.47456	8.84931	10.2237	14.0438	12.9478
-10.9055	7.55098	8.92695	10.3019	14.0767	12.8482
-10.7054	7.62774	9.0049	10.3803	14.1024	12.7488
-10.5053	7.70483	9.08313	10.4588	14.1201	12.6497
-10.3052	7.78226	9.16164	10.5375	14.1292	12.551
-10.1051	7.86002	9.24043	10.6163	14.1289	12.4525
-9.90495	7.93811	9.31947	10.6952	14.1192	12.3544
-9.70485	8.01652	9.39877	10.7742	14.0998	12.2566
-9.50475	8.09525	9.47831	10.8532	14.0713	12.1592
-9.30465	8.1743	9.55808	10.9322	14.0339	12.062
-9.10455	8.25365	9.63807	11.0112	13.9886	11.9653
-8.90445	8.3333	9.71826	11.0901	13.936	11.8688
-8.70435	8.41325	9.79863	11.1688	13.8771	11.7727
-8.50425	8.49348	9.87917	11.2474	13.8127	11.677
-8.30415	8.57399	9.95985	11.3256	13.7435	11.5816
-8.10405	8.65478	10.0407	11.4036	13.6703	11.4865
-7.90395	8.73583	10.1216	11.4811	13.5936	11.3918
-7.70385	8.81713	10.2025	11.558	13.514	11.2975
-7.50375	8.89868	10.2836	11.6343	13.432	11.2035
-7.30365	8.98045	10.3646	11.7097	13.348	11.1099
-7.10355	9.06244	10.4455	11.7842	13.2622	11.0166
-6.90345	9.14463	10.5264	11.8574	13.175	10.9238
-6.70335	9.227	10.6072	11.9292	13.0866	10.8312
-6.50325	9.30954	10.6877	11.9993	12.9971	10.7391
-6.30315	9.39223	10.768	12.0674	12.9069	10.6473
-6.10305	9.47504	10.8479	12.1331	12.816	10.5559
-5.90295	9.55794	10.9274	12.1958	12.7245	10.4648
-5.70285	9.64092	11.0064	12.2552	12.6326	10.3741
-5.50275	9.72393	11.0846	12.3105	12.5403	10.2838
-5.30265	9.80695	11.1621	12.3611	12.4478	10.1939
-5.10255	9.88992	11.2385	12.4062	12.355	10.1044
-4.90245	9.97281	11.3137	12.445	12.2621	10.0152
-4.70235	10.0556	11.3876	12.4766	12.1691	9.92641
-4.50225	10.1381	11.4597	12.5003	12.0761	9.83799
-4.30215	10.2204	11.5297	12.5152	11.9831	9.74996
-4.10205	10.3023	11.5974	12.5208	11.8901	9.6623
-3.90195	10.3838	11.6621	12.5169	11.7972	9.57503
-3.70185	10.4647	11.7235	12.5034	11.7044	9.48813
-3.50175	10.545	11.7808	12.4807	11.6117	9.40162
-3.30165	10.6244	11.8334	12.4493	11.5191	9.31549
-3.10155	10.7029	11.8804	12.4098	11.4268	9.22975
-2.90145	10.7801	11.9212	12.3631	11.3346	9.14439
-2.70135	10.8559	11.9548	12.3101	11.2426	9.05941
-2.50125	10.93	11.9803	12.2516	11.1508	8.97482
-2.30115	11.0021	11.9972	12.1884	11.0592	8.89062
-2.10105	11.0717	12.0048	12.1211	10.9679	8.8068
-1.90095	11.1384	12.0028	12.0504	10.8769	8.72336
-1.70085	11.2017	11.9913	11.9768	10.7861	8.64032
-1.50075	11.261	11.9706	11.9008	10.6955	8.55766
-1.30065	11.3156	11.9411	11.8227	10.6053	8.47539
-1.10055	11.3647	11.9036	11.7429	10.5153	8.39351
-0.90045	11.4074	11.8589	11.6616	10.4257	8.31202
-0.70035	11.4429	11.8079	11.5792	10.3363	8.23092
-0.50025	11.4704	11.7513	11.4958	10.2472	8.1502
-0.30015	11.4893	11.6901	11.4115	10.1585	8.06988
-0.10005	11.4988	11.6248	11.3266	10.0701	7.98994
0.10005	11.4988	11.556	11.2411	9.98197	7.9104
0.30015	11.4893	11.4844	11.1552	9.8942	7.83125
0.50025	11.4704	11.4104	11.0689	9.80675	7.75249
0.70035	11.4429	11.3343	10.9824	9.71964	7.67412
0.90045	11.4074	11.2565	10.8956	9.63287	7.59614
1.10055	11.3647	11.1772	10.8087	9.54644	7.51855
1.30065	11.3156	11.0968	10.7218	9.46036	7.44135
1.50075	11.261	11.0154	10.6347	9.37462	7.36455
1.70085	11.2017	10.9331	10.5477	9.28923	7.28814
1.90095	11.1384	10.8502	10.4608	9.2042	7.21212
2.10105	11.0717	10.7667	10.3738	9.11952	7.1365
2.30115	11.0021	10.6828	10.287	9.0352	7.06127
2.50125	10.93	10.5985	10.2003	8.95123	6.98643
2.70135	10.8559	10.514	10.1138	8.86763	6.91198
2.90145	10.7801	10.4292	10.0274	8.78439	6.83793
3.10155	10.7029	10.3443	9.94123	8.70151	6.76427
3.30165	10.6244	10.2593	9.85523	8.619	6.69101
3.50175	10.545	10.1743	9.76946	8.53686	6.61814
3.70185	10.4647	10.0893	9.68391	8.45509	6.54566
3.90195	10.3838	10.0043	9.5986	8.37368	6.47358
4.10205	10.3023	9.91943	9.51355	8.29265	6.40189
4.30215	10.2204	9.83462	9.42876	8.21199	6.3306
4.50225	10.1381	9.74993	9.34424	8.13171	6.25971
4.70235	10.0556	9.66539	9.26	8.0518	6.1892
4.90245	9.97281	9.58101	9.17605	7.97226	6.1191
5.10255	9.88992	9.49682	9.09239	7.89311	6.04939
5.30265	9.80695	9.41283	9.00904	7.81433	5.98007
5.50275	9.72393	9.32906	8.92599	7.73592	5.91115
5.70285	9.64092	9.24551	8.84325	7.6579	5.84262
5.90295	9.55794	9.16221	8.76084	7.58026	5.7745
6.10305	9.47504	9.07916	8.67874	7.503	5.70676
6.30315	9.39223	8.99637	8.59698	7.42612	5.63942
6.50325	9.30954	8.91385	8.51554	7.34962	5.57248
6.70335	9.227	8.83161	8.43444	7.27351	5.50594
6.90345	9.14463	8.74966	8.35368	7.19778	5.43979
7.10355	9.06244	8.66801	8.27325	7.12244	5.37404
7.30365	8.98045	8.58666	8.19318	7.04747	5.30868
7.50375	8.89868	8.50561	8.11345	6.9729	5.24372
7.70385	8.81713	8.42488	8.03407	6.89871	5.17916
7.90395	8.73583	8.34446	7.95504	6.8249	5.11499
8.10405	8.65478	8.26437	7.87637	6.75149	5.05122
8.30415	8.57399	8.18461	7.79806	6.67846	4.98785
8.50425	8.49348	8.10518	7.7201	6.60581	4.92487
8.70435	8.41325	8.02608	7.64251	6.53356	4.86229
8.90445	8.3333	7.94732	7.56528	6.46169	4.80011
9.10455	8.25365	7.8689	7.48841	6.39021	4.73833
9.30465	8.1743	7.79083	7.41191	6.31913	4.67694
9.50475	8.09525	7.7131	7.33577	6.24843	4.61595
9.70485	8.01652	7.63572	7.26001	6.17812	4.55535
9.90495	7.93811	7.5587	7.18461	6.1082	4.49516
10.1051	7.86002	7.48203	7.10959	6.03867	4.43536
10.3052	7.78226	7.40572	7.03494	5.96953	4.37596
10.5053	7.70483	7.32977	6.96066	5.90079	4.31695
10.7054	7.62774	7.25417	6.88676	5.83243	4.25835
10.9055	7.55098	7.17895	6.81324	5.76447	4.20014
11.1056	7.47456	7.10408	6.74009	5.69689	4.14233
11.3057	7.39849	7.02958	6.66732	5.62971	4.08492
11.5058	7.32277	6.95545	6.59492	5.56292	4.0279
11.7059	7.2474	6.88169	6.52291	5.49653	3.97129
11.906	7.17237	6.8083	6.45128	5.43052	3.91507
12.1061	7.09771	6.73528	6.38003	5.36491	3.85924
12.3062	7.0234	6.66263	6.30916	5.2997	3.80382
12.5063	6.94945	6.59036	6.23867	5.23487	3.7488
12.7064	6.87586	6.51846	6.16856	5.17044	3.69417
12.9065	6.80264	6.44693	6.09884	5.10641	3.63994
13.1066	6.72977	6.37579	6.0295	5.04276	3.58611
13.3067	6.65728	6.30502	5.96055	4.97951	3.53268
13.5068	6.58515	6.23463	5.89198	4.91666	3.47964
13.7069	6.51339	6.16462	5.8238	4.8542	3.42701
13.907	6.442	6.09499	5.75601	4.79213	3.37477
14.1071	6.37098	6.02574	5.6886	4.73046	3.32293
14.3072	6.30034	5.95687	5.62158	4.66918	3.27149
14.5073	6.23007	5.88839	5.55494	4.6083	3.22045
14.7074	6.16017	5.82029	5.4887	4.54781	3.1698
14.9075	6.09065	5.75257	5.42284	4.48772	3.11956
15.1076	6.02151	5.68523	5.35737	4.42803	3.06971
15.3077	5.95274	5.61828	5.29229	4.36872	3.02026
15.5078	5.88436	5.55172	5.2276	4.30982	2.97121
15.7079	5.81635	5.48554	5.1633	4.25131	2.92256
15.908	5.74872	5.41975	5.09939	4.19319	2.87431
16.1081	5.68148	5.35434	5.03587	4.13548	2.82645
16.3082	5.61461	5.28933	4.97274	4.07815	2.779
16.5083	5.54813	5.22469	4.91	4.02123	2.73194
16.7084	5.48203	5.16045	4.84766	3.9647	2.68528
16.9085	5.41632	5.0966	4.7857	3.90856	2.63902
17.1086	5.35098	5.03313	4.72414	3.85283	2.59316
17.3087	5.28604	4.97005	4.66297	3.79748	2.5477
17.5088	5.22148	4.90737	4.60219	3.74254	2.50264
17.7089	5.1573	4.84507	4.5418	3.68799	2.45798
17.909	5.09351	4.78316	4.48181	3.63384	2.41371
18.1091	5.03011	4.72165	4.4222	3.58008	2.36985
18.3092	4.96709	4.66052	4.363	3.52673	2.32638
18.5093	4.90446	4.59978	4.30418	3.47376	2.28331
18.7094	4.84223	4.53944	4.24576	3.4212	2.24064
18.9095	4.78037	4.47949	4.18773	3.36903	2.19837
19.1096	4.71891	4.41993	4.1301	3.31726	2.1565
19.3097	4.65784	4.36076	4.07286	3.26589	2.11503
19.5098	4.59715	4.30198	4.01601	3.21491	2.07396
19.7099	4.53686	4.2436	3.95956	3.16434	2.03328
19.91	4.47695	4.18561	3.9035	3.11416	1.99301
20.1101	4.41744	4.12801	3.84784	3.06437	1.95313
20.3102	4.35832	4.0708	3.79257	3.01499	1.91366
20.5103	4.29958	4.01399	3.7377	2.966	1.87458
20.7104	4.24124	3.95757	3.68322	2.91741	1.8359
20.9105	4.18329	3.90155	3.62914	2.86921	1.79762
21.1106	4.12574	3.84592	3.57545	2.82142	1.75975
21.3107	4.06857	3.79068	3.52216	2.77402	1.72227
21.5108	4.0118	3.73584	3.46926	2.72702	1.68518
21.7109	3.95542	3.68139	3.41676	2.68042	1.6485
21.911	3.89943	3.62733	3.36465	2.63421	1.61222
22.1111	3.84383	3.57367	3.31295	2.58841	1.57634
22.3112	3.78863	3.52041	3.26163	2.543	1.54085
22.5113	3.73382	3.46754	3.21071	2.49799	1.50577
22.7114	3.6794	3.41506	3.16019	2.45338	1.47109
22.9115	3.62538	3.36298	3.11007	2.40916	1.4368
23.1116	3.57175	3.3113	3.06034	2.36535	1.40291
23.3117	3.51852	3.26001	3.01101	2.32193	1.36943
23.5118	3.46568	3.20912	2.96207	2.27891	1.33634
23.7119	3.41323	3.15862	2.91353	2.23629	1.30365
23.912	3.36118	3.10851	2.86539	2.19407	1.27136
24.1121	3.30953	3.05881	2.81764	2.15224	1.23948
24.3122	3.25826	3.0095	2.77029	2.11081	1.20799
24.5123	3.2074	2.96058	2.72334	2.06979	1.1769
24.7124	3.15693	2.91206	2.67679	2.02916	1.14621
24.9125	3.10685	2.86394	2.63063	1.98893	1.11592
25.1126	3.05717	2.81622	2.58487	1.9491	1.08602
25.3127	3.00788	2.76889	2.5395	1.90966	1.05653
25.5128	2.95899	2.72195	2.49454	1.87063	1.02744
25.7129	2.91049	2.67542	2.44997	1.83199	0.998747
25.913	2.86239	2.62928	2.40579	1.79375	0.970454
26.1131	2.81469	2.58354	2.36202	1.75591	0.94256
26.3132	2.76738	2.53819	2.31864	1.71847	0.915066
26.5133	2.72047	2.49324	2.27566	1.68143	0.887972
26.7134	2.67396	2.44869	2.23308	1.64479	0.861277
26.9135	2.62784	2.40453	2.1909	1.60854	0.834982
27.1136	2.58211	2.36077	2.14911	1.5727	0.809086
27.3137	2.53679	2.31741	2.10772	1.53725	0.78359
27.5138	2.49186	2.27445	2.06673	1.50221	0.758494
27.7139	2.44732	2.23188	2.02614	1.46756	0.733797
27.914	2.40319	2.18971	1.98594	1.43331	0.709501
28.1141	2.35945	2.14794	1.94614	1.39946	0.685603
28.3142	2.3161	2.10657	1.90675	1.366	0.662106
28.5143	2.27316	2.06559	1.86774	1.33295	0.639008
28.7144	2.23061	2.02501	1.82914	1.3003	0.616309
28.9145	2.18846	1.98483	1.79094	1.26804	0.594011
29.1146	2.1467	1.94505	1.75313	1.23619	0.572112
29.3147	2.10534	1.90566	1.71572	1.20473	0.550613
29.5148	2.06438	1.86667	1.67871	1.17367	0.529514
29.7149	2.02382	1.82808	1.6421	1.14301	0.508814
29.915	1.98365	1.78989	1.60588	1.11275	0.488514
30.1151	1.94389	1.7521	1.57007	1.08289	0.468614
30.3152	1.90451	1.7147	1.53465	1.05343	0.449114
30.5153	1.86554	1.6777	1.49963	1.02437	0.430013
30.7154	1.82696	1.6411	1.46501	0.995709	0.411313
30.9155	1.78879	1.6049	1.43079	0.967446	0.393012
31.1156	1.75101	1.5691	1.39697	0.939581	0.375111
31.3157	1.71362	1.53369	1.36354	0.912116	0.357609
31.5158	1.67664	1.49868	1.33052	0.885051	0.340508
31.7159	1.64005	1.46407	1.29789	0.858384	0.323806
31.916	1.60386	1.42986	1.26566	0.832117	0.307504
32.1161	1.56807	1.39605	1.23383	0.806249	0.291602
32.3162	1.53268	1.36264	1.2024	0.780781	0.2761
32.5163	1.49768	1.32962	1.17137	0.755712	0.260997
32.7164	1.46308	1.297	1.14073	0.731042	0.246295
32.9165	1.42889	1.26479	1.1105	0.706771	0.231992
33.1166	1.39508	1.23297	1.08066	0.6829	0.218089
33.3167	1.36168	1.20154	1.05122	0.659429	0.204586
33.5168	1.32868	1.17052	1.02219	0.636357	0.191483
33.7169	1.29607	1.1399	0.993546	0.613684	0.17878
33.917	1.26386	1.10967	0.965305	0.591411	0.166476
34.1171	1.23205	1.07984	0.937463	0.569537	0.154573
34.3172	1.20064	1.05041	0.910021	0.548062	0.143069
34.5173	1.16963	1.02139	0.882977	0.526987	0.131966
34.7174	1.13902	0.992754	0.856332	0.506312	0.121262
34.9175	1.1088	0.964522	0.830086	0.486036	0.110958
35.1176	1.07898	0.936689	0.804239	0.46616	0.101054
35.3177	1.04956	0.909255	0.778791	0.446683	0.0915501
35.5178	1.02054	0.882219	0.753743	0.427606	0.082446
35.7179	0.991922	0.855582	0.729093	0.408928	0.0737419
35.918	0.9637	0.829345	0.704843	0.39065	0.0654377
36.1181	0.935876	0.803506	0.680992	0.372771	0.0575334
36.3182	0.90845	0.778066	0.65754	0.355292	0.0500291
36.5183	0.881424	0.753025	0.634487	0.338213	0.0429247
36.7184	0.854796	0.728383	0.611833	0.321533	0.0362203
36.9185	0.828567	0.70414	0.589578	0.305253	0.0299159
37.1186	0.802736	0.680297	0.567723	0.289372	0.0240114
37.3187	0.777305	0.656852	0.546267	0.273891	0.0185069
37.5188	0.752272	0.633806	0.52521	0.25881	0.0134024
37.7189	0.727639	0.61116	0.504553	0.244128	0.00869785
37.919	0.703404	0.588912	0.484295	0.229846	0.00439329
38.1191	0.679568	0.567064	0.464436	0.215964	0.000488717
38.3192	0.656131	0.545615	0.444977	0.202481	-0.00301586
38.5193	0.633093	0.524565	0.425916	0.189398	-0.00612044
38.7194	0.610455	0.503914	0.407256	0.176715	-0.00882502
38.9195	0.588215	0.483663	0.388994	0.164432	-0.0111296
39.1196	0.566374	0.463811	0.371132	0.152548	-0.0130342
39.3197	0.544932	0.444358	0.35367	0.141064	-0.0145387
39.5198	0.52389	0.425304	0.336606	0.129979	-0.0156433
39.7199	0.503246	0.406649	0.319943	0.119295	-0.0163478
39.92	0.483002	0.388394	0.303678	0.10901	-0.0166523
40.1201	0.463156	0.370538	0.287813	0.0991249	-0.0165567
40.3202	0.44371	0.353082	0.272348	0.0896396	-0.0160611
40.5203	0.424663	0.336025	0.257282	0.0805541	-0.0151655
40.7204	0.406016	0.319367	0.242616	0.0718683	-0.0138699
40.9205	0.387767	0.303109	0.228349	0.0635823	-0.0121742
41.1206	0.369918	0.28725	0.214481	0.0556961	-0.0100785
41.3207	0.352468	0.27179	0.201014	0.0482098	-0.00758266
41.5208	0.335417	0.25673	0.187945	0.0411232	-0.00468682
41.7209	0.318766	0.242069	0.175277	0.0344364	-0.00139092
41.921	0.302514	0.227808	0.163007	0.0281495	0.00230504
42.1211	0.286661	0.213946	0.151138	0.0222624	0.00640106
42.3212	0.271207	0.200483	0.139668	0.0167752	0.0108971
42.5213	0.256153	0.18742	0.128597	0.0116877	0.0157933
42.7214	0.241498	0.174757	0.117926	0.00700016	0.0210895
42.9215	0.227243	0.162493	0.107655	0.00271244	0.0267858
43.1216	0.213387	0.150629	0.0977837	-0.00117541	0.0328822
43.3217	0.19993	0.139164	0.0883117	-0.0046634	0.0393787
43.5218	0.186873	0.128099	0.0792394	-0.00775152	0.0462753
43.7219	0.174215	0.117433	0.0705668	-0.0104398	0.0535719
43.922	0.161957	0.107167	0.0622938	-0.0127281	0.0612686
44.1221	0.150098	0.0973	0.0544205	-0.0146166	0.0693655
44.3222	0.138639	0.087833	0.0469469	-0.0161051	0.0778624
44.5223	0.127579	0.0787656	0.039873	-0.0171938	0.0867594
44.7224	0.116918	0.0700977	0.0331988	-0.0178826	0.0960566
44.9225	0.106657	0.0618295	0.0269242	-0.0181714	0.105754
45.1226	0.0967961	0.0539609	0.0210495	-0.0180603	0.115851
45.3227	0.0873342	0.046492	0.0155744	-0.0175493	0.126349
45.5228	0.0782719	0.0394227	0.010499	-0.0166384	0.137246
45.7229	0.0696091	0.0327531	0.00582345	-0.0153275	0.148544
45.923	0.0613459	0.0264831	0.00154761	-0.0136167	0.160242
46.1231	0.0534823	0.0206128	-0.00232847	-0.011506	0.17234
46.3232	0.0460183	0.0151422	-0.00580479	-0.00899531	0.184838
46.5233	0.0389538	0.0100712	-0.00888133	-0.00608467	0.197736
46.7234	0.032289	0.00540001	-0.0115581	-0.00277407	0.211034
46.9235	0.0260238	0.0011285	-0.0138351	0.000936495	0.224733
47.1236	0.0201582	-0.0027433	-0.0157123	0.00504702	0.238831
47.3237	0.0146923	-0.00621537	-0.0171896	0.00955752	0.25333
47.5238	0.00962598	-0.00928771	-0.0182672	0.014468	0.268229
47.7239	0.00495934	-0.0119603	-0.018945	0.0197785	0.283528
47.924	0.000692358	-0.0142331	-0.0192229	0.0254889	0.299227
48.1241	-0.00317494	-0.0161062	-0.019101	0.0315993	0.315326
48.3242	-0.00664256	-0.0175795	-0.0185792	0.0381098	0.331825
48.5243	-0.00971049	-0.0186531	-0.0176577	0.0450202	0.348725
48.7244	-0.0123787	-0.0193269	-0.0163362	0.0523306	0.366025
48.9245	-0.0146472	-0.0196008	-0.014615	0.060041	0.383725
49.1246	-0.016516	-0.019475	-0.0124938	0.0681515	0.401825
49.3247	-0.0179851	-0.0189494	-0.00997281	0.0766619	0.420325
49.5248	-0.0190544	-0.018024	-0.00705192	0.0855724	0.439225
49.7249	-0.019724	-0.0166987	-0.00373116	0.0948829	0.458526
49.925	-0.0199939	-0.0149736	-1.05118e-05	0.104593	0.478226
50.1251	-0.019864	-0.0128487	0.00411003	0.114704	0.498327
50.3252	-0.0193343	-0.010324	0.00863046	0.125215	0.518828
50.5253	-0.0184048	-0.00739943	0.0135508	0.136125	0.539729
50.7254	-0.0170756	-0.004075	0.018871	0.147436	0.561031
50.9255	-0.0153466	-0.000350723	0.0245912	0.159146	0.582732
51.1256	-0.0132178	0.00377342	0.0307113	0.171257	0.604834
51.3257	-0.0106891	0.00829743	0.0372313	0.183768	0.627336
51.5258	-0.0077607	0.0132213	0.0441512	0.196679	0.650238
51.7259	-0.00443245	0.0185451	0.0514711	0.20999	0.67354
51.926	-0.000704385	0.0242687	0.0591909	0.223701	0.697242
52.1261	0.00342351	0.0303923	0.0673106	0.237812	0.721345
52.3262	0.00795125	0.0369157	0.0758303	0.252323	0.745848
52.5263	0.0128788	0.043839	0.0847499	0.267234	0.770751
52.7264	0.0182063	0.0511623	0.0940695	0.282545	0.796054
52.9265	0.0239335	0.0588854	0.103789	0.298257	0.821757
53.1266	0.0300607	0.0670085	0.113909	0.314368	0.847861
53.3267	0.0365877	0.0755315	0.124428	0.330879	0.874365
53.5268	0.0435146	0.0844544	0.135348	0.347791	0.901269
53.7269	0.0508413	0.0937773	0.146667	0.365103	0.928573
53.927	0.058568	0.1035	0.158387	0.382814	0.956277
54.1271	0.0666945	0.113623	0.170506	0.400926	0.984382
54.3272	0.075221	0.124146	0.183025	0.419438	1.01289
54.5273	0.0841473	0.135068	0.195945	0.43835	1.04179
54.7274	0.0934735	0.146391	0.209264	0.457662	1.0711
54.9275	0.1032	0.158113	0.222984	0.477375	1.1008
55.1276	0.113326	0.170236	0.237103	0.497487	1.13091
55.3277	0.123852	0.182758	0.251623	0.517999	1.16141
55.5278	0.134778	0.195681	0.266542	0.538912	1.19232
55.7279	0.146104	0.209003	0.281861	0.560225	1.22363
55.928	0.157829	0.222726	0.297581	0.581937	1.25533
56.1281	0.169955	0.236848	0.313701	0.60405	1.28744
56.3282	0.182481	0.251371	0.33022	0.626563	1.31995
56.5283	0.195406	0.266293	0.34714	0.649477	1.35285
56.7284	0.208732	0.281615	0.364459	0.67279	1.38616
56.9285	0.222458	0.297338	0.382179	0.696503	1.41987
57.1286	0.236583	0.31346	0.400299	0.720617	1.45398
57.3287	0.251109	0.329983	0.418819	0.745131	1.48848
57.5288	0.266034	0.346905	0.437738	0.770044	1.52339
57.7289	0.28136	0.364228	0.457058	0.795358	1.5587
57.929	0.297085	0.38195	0.476778	0.821073	1.59441
58.1291	0.31321	0.400073	0.496898	0.847187	1.63052
58.3292	0.329736	0.418595	0.517418	0.873701	1.66703
58.5293	0.346661	0.437518	0.538339	0.900616	1.70394
58.7294	0.363987	0.456841	0.559659	0.927931	1.74125
58.9295	0.381712	0.476563	0.581379	0.955645	1.77896
59.1296	0.399838	0.496686	0.6035	0.98376	1.81707
59.3297	0.418363	0.517209	0.62602	1.01228	1.85558
59.5298	0.437289	0.538132	0.648941	1.04119	1.89449
59.7299	0.456614	0.559455	0.672261	1.07051	1.9338
59.93	0.47634	0.581178	0.695982	1.10022	1.97351
60.1301	0.496465	0.603301	0.720103	1.13034	2.01362
60.3302	0.516991	0.625824	0.744624	1.16085	2.05413
60.5303	0.537916	0.648747	0.769545	1.19177	2.09504
60.7304	0.559242	0.67207	0.794866	1.22309	2.13636
60.9305	0.580968	0.695793	0.820587	1.2548	2.17807
61.1306	0.603093	0.719917	0.846709	1.28692	2.22018
61.3307	0.625619	0.74444	0.87323	1.31944	2.26269
61.5308	0.648545	0.769364	0.900152	1.35235	2.30561
61.7309	0.671871	0.794688	0.927473	1.38567	2.34892
61.931	0.695597	0.820411	0.955195	1.41939	2.39263
62.1311	0.719723	0.846535	0.983317	1.45351	2.43675
62.3312	0.744249	0.873059	1.01184	1.48802	2.48126
62.5313	0.769175	0.899983	1.04076	1.52294	2.52617
62.7314	0.794501	0.927307	1.07008	1.55826	2.57149
62.9315	0.820228	0.955031	1.09981	1.59398	2.6172
63.1316	0.846354	0.983156	1.12993	1.6301	2.66332
63.3317	0.872881	1.01168	1.16045	1.66662	2.70983
63.5318	0.899807	1.0406	1.19137	1.70353	2.75675
63.7319	0.927134	1.06993	1.2227	1.74085	2.80407
63.932	0.954861	1.09965	1.25442	1.77857	2.85178
64.1321	0.982987	1.12978	1.28654	1.81669	2.8999
64.3322	1.01151	1.1603	1.31907	1.85521	2.94842
64.5323	1.04044	1.19123	1.35199	1.89413	2.99733
64.7324	1.06977	1.22255	1.38531	1.93345	3.04665
64.9325	1.0995	1.25428	1.41904	1.97317	3.09637
65.1326	1.12962	1.28641	1.45316	2.01329	3.14648
65.3327	1.16015	1.31893	1.48769	2.05381	3.197
65.5328	1.19108	1.35186	1.52261	2.09474	3.24792
65.7329	1.22241	1.38518	1.55794	2.13606	3.29924
65.933	1.25413	1.41891	1.59366	2.17778	3.35096
66.1331	1.28626	1.45304	1.62978	2.2199	3.40308
66.3332	1.31879	1.48756	1.66631	2.26242	3.4556
66.5333	1.35172	1.52249	1.70324	2.30534	3.50852
66.7334	1.38505	1.55782	1.74056	2.34867	3.56184
66.9335	1.41877	1.59354	1.77829	2.39239	3.61556
67.1336	1.4529	1.62967	1.81641	2.43651	3.66968
67.3337	1.48743	1.6662	1.85494	2.48103	3.7242
67.5338	1.52236	1.70312	1.89386	2.52596	3.77912
67.7339	1.55769	1.74045	1.93319	2.57128	3.83444
67.934	1.59342	1.77818	1.97292	2.617	3.89016
68.1341	1.62955	1.81631	2.01304	2.66313	3.94628
68.3342	1.66608	1.85484	2.05357	2.70965	4.00281
68.5343	1.70301	1.89376	2.0945	2.75658	4.05973
68.7344	1.74034	1.93309	2.13582	2.8039	4.11705
68.9345	1.77807	1.97282	2.17755	2.85163	4.17477
69.1346	1.8162	2.01295	2.21968	2.89975	4.2329
69.3347	1.85473	2.05348	2.26221	2.94828	4.29142
69.5348	1.89366	2.09441	2.30513	2.9972	4.35034
69.7349	1.93299	2.13574	2.34846	3.04653	4.40967
69.935	1.97272	2.17747	2.39219	3.09625	4.46939
70.1351	2.01285	2.2196	2.43632	3.14638	4.52952
70.3352	2.05338	2.26212	2.48085	3.19691	4.59004
70.5353	2.09431	2.30505	2.52578	3.24783	4.65097
70.7354	2.13564	2.34839	2.57111	3.29916	4.71229
70.9355	2.17737	2.39212	2.61684	3.35089	4.77402
71.1356	2.21951	2.43625	2.66297	3.40302	4.83615
71.3357	2.26204	2.48078	2.7095	3.45554	4.89867
71.5358	2.30497	2.52571	2.75643	3.50847	4.9616
71.7359	2.3483	2.57104	2.80376	3.5618	5.02493
71.936	2.39203	2.61677	2.85149	3.61553	5.08865
72.1361	2.43617	2.6629	2.89962	3.66966	5.15278
72.3362	2.4807	2.70943	2.94815	3.72419	5.21731
72.5363	2.52563	2.75637	2.99708	3.77912	5.28224
72.7364	2.57097	2.8037	3.04641	3.83445	5.34757
72.9365	2.6167	2.85143	3.09614	3.89018	5.4133
73.1366	2.66283	2.89956	3.14627	3.94631	5.47943
73.3367	2.70937	2.9481	3.19681	4.00284	5.54595
73.5368	2.7563	2.99703	3.24774	4.05977	5.61288
73.7369	2.80364	3.04636	3.29907	4.1171	5.68021
73.937	2.85137	3.0961	3.3508	4.17483	5.74794
74.1371	2.8995	3.14623	3.40294	4.23296	5.81608
74.3372	2.94804	3.19676	3.45547	4.29149	5.88461
74.5373	2.99697	3.2477	3.5084	4.35042	5.95354
74.7374	3.04631	3.29903	3.56174	4.40976	6.02287
74.9375	3.09604	3.35077	3.61547	4.46949	6.0926
75.1376	3.14618	3.4029	3.6696	4.52962	6.16273
75.3377	3.19672	3.45544	3.72414	4.59015	6.23327
75.5378	3.24765	3.50837	3.77907	4.65109	6.3042
75.7379	3.29899	3.56171	3.83441	4.71242	6.37553
75.938	3.35072	3.61544	3.89014	4.77415	6.44727
76.1381	3.40286	3.66958	3.94628	4.83629	6.5194
76.3382	3.4554	3.72411	4.00281	4.89882	6.59193
76.5383	3.50834	3.77905	4.05975	4.96176	6.66487
76.7384	3.56167	3.83439	4.11709	5.02509	6.7382
76.9385	3.61541	3.89012	4.17482	5.08883	6.81194
77.1386	3.66955	3.94626	4.23296	5.15296	6.88607
77.3387	3.72409	4.0028	4.2915	5.2175	6.96061
77.5388	3.77902	4.05974	4.35043	5.28244	7.03554
77.7389	3.83436	4.11707	4.40977	5.34777	7.11088
77.939	3.8901	4.17481	4.46951	5.41351	7.18662
78.1391	3.94624	4.23295	4.52964	5.47965	7.26275
78.3392	4.00278	4.29149	4.59018	5.54618	7.33929
78.5393	4.05972	4.35043	4.65112	5.61312	7.41623
78.7394	4.11706	4.40977	4.71246	5.68046	7.49357
78.9395	4.1748	4.46951	4.7742	5.7482	7.57131
79.1396	4.23294	4.52965	4.83634	5.81633	7.64944
79.3397	4.29148	4.59019	4.89888	5.88487	7.72798
79.5398	4.35042	4.65113	4.96182	5.95381	7.80692
79.7399	4.40976	4.71247	5.02516	6.02315	7.88626
79.94	4.4695	4.77421	5.0889	6.09289	7.966
80.1401	4.52964	4.83635	5.15304	6.16303	8.04614
80.3402	4.59018	4.89889	5.21758	6.23357	8.12668
80.5403	4.65113	4.96183	5.28252	6.30451	8.20762
80.7404	4.71247	5.02517	5.34786	6.37585	8.28896
80.9405	4.77421	5.08891	5.4136	6.44759	8.3707
81.1406	4.83635	5.15306	5.47974	6.51973	8.45285
81.3407	4.8989	5.2176	5.54629	6.59227	8.53539
81.5408	4.96184	5.28254	5.61323	6.66522	8.61833
81.7409	5.02518	5.34788	5.68057	6.73856	8.70167
81.941	5.08893	5.41363	5.74831	6.8123	8.78542
82.1411	5.15307	5.47977	5.81646	6.88644	8.86956
82.3412	5.21761	5.54631	5.885	6.96099	8.9541
82.5413	5.28256	5.61326	5.95394	7.03593	9.03905
82.7414	5.3479	5.6806	6.02329	7.11127	9.12439
82.9415	5.41365	5.74835	6.09303	7.18702	9.21014
83.1416	5.47979	5.81649	6.16318	7.26316	9.29628
83.3417	5.54634	5.88504	6.23372	7.33971	9.38283
83.5418	5.61328	5.95398	6.30467	7.41665	9.46977
83.7419	5.68063	6.02333	6.37601	7.494	9.55712
83.942	5.74838	6.09307	6.44776	7.57174	9.64486
84.1421	5.81652	6.16322	6.5199	7.64989	9.73301
84.3422	5.88507	6.23377	6.59245	7.72843	9.82156
84.5423	5.95402	6.30471	6.6654	7.80738	9.9105
84.7424	6.02336	6.37606	6.73874	7.88673	9.99985
84.9425	6.09311	6.44781	6.81249	7.96647	10.0896
85.1426	6.16326	6.51995	6.88664	8.04662	10.1797
85.3427	6.23381	6.5925	6.96118	8.12717	10.2703
85.5428	6.30475	6.66545	7.03613	8.20812	10.3612
85.7429	6.3761	6.7388	7.11148	8.28946	10.4526
85.943	6.44785	6.81255	7.18723	8.37121	10.5443
86.1431	6.52	6.8867	7.26338	8.45336	10.6365
86.3432	6.59255	6.96124	7.33993	8.53591	10.729
86.5433	6.6655	7.03619	7.41688	8.61886	10.822
86.7434	6.73885	7.11154	7.49423	8.70221	10.9153
86.9435	6.8126	7.18729	7.57198	8.78596	11.0091
87.1436	6.88675	7.26344	7.65013	8.87011	11.1032
87.3437	6.9613	7.33999	7.72868	8.95466	11.1978
87.5438	7.03625	7.41695	7.80763	9.03961	11.2928
87.7439	7.1116	7.4943	7.88698	9.12496	11.3881
87.944	7.18736	7.57205	7.96673	9.21071	11.4839
88.1441	7.26351	7.6502	8.04688	9.29687	11.58
88.3442	7.34006	7.72875	8.12743	9.38342	11.6766
88.5443	7.41701	7.8077	8.20839	9.47037	11.7735
88.7444	7.49436	7.88706	8.28974	9.55772	11.8709
88.9445	7.57212	7.96681	8.37149	9.64548	11.9686
89.1446	7.65027	8.04696	8.45364	9.73363	12.0668
89.3447	7.72882	8.12752	8.5362	9.82218	12.1653
89.5448	7.80778	8.20847	8.61915	9.91114	12.2643
89.7449	7.88713	8.28982	8.70251	10.0005	12.3637
89.945	7.96689	8.37158	8.78626	10.0902	12.4634
90.1451	8.04704	8.45373	8.87041	10.1804	12.5636
90.3452	8.1276	8.53629	8.95497	10.271	12.6641
90.5453	8.20855	8.61924	9.03993	10.3619	12.7651
90.7454	8.28991	8.7026	9.12528	10.4533	12.8664
90.9455	8.37166	8.78636	9.21104	10.545	12.9682
91.1456	8.45382	8.87051	9.29719	10.6372	13.0704
91.3457	8.53638	8.95507	9.38375	10.7297	13.1729
91.5458	8.61933	9.04003	9.47071	10.8227	13.2759
91.7459	8.70269	9.12538	9.55806	10.9161	13.3792
91.946	8.78645	9.21114	9.64582	11.0098	13.483
92.1461	8.87061	9.2973	9.73398	11.104	13.5871
92.3462	8.95516	9.38386	9.82254	11.1985	13.6917
92.5463	9.04012	9.47081	9.9115	11.2935	13.7967
92.7464	9.12548	9.55817	10.0009	11.3888	13.902
92.9465	9.21124	9.64593	10.0906	11.4846	14.0078
93.1466	9.2974	9.73409	10.1808	11.5808	14.114
93.3467	9.38396	9.82265	10.2713	11.6773	14.2205
93.5468	9.47092	9.91161	10.3623	11.7743	14.3275
93.7469	9.55828	10.001	10.4537	11.8717	14.4348
93.947	9.64604	10.0907	10.5454	11.9694	14.5426
94.1471	9.7342	10.1809	10.6376	12.0676	14.6508
94.3472	9.82276	10.2715	10.7301	12.1661	14.7593
94.5473	9.91172	10.3624	10.8231	12.2651	14.8683
94.7474	10.0011	10.4538	10.9165	12.3645	14.9777
94.9475	10.0908	10.5455	11.0102	12.4642	15.0874
95.1476	10.181	10.6377	11.1044	12.5644	15.1976
95.3477	10.2716	10.7303	11.1989	12.6649	15.3082
95.5478	10.3625	10.8232	11.2939	12.7659	15.4191
95.7479	10.4539	10.9166	11.3893	12.8673	15.5305
95.948	10.5457	11.0104	11.485	12.969	15.6423
96.1481	10.6378	11.1045	11.5812	13.0712	15.7544
96.3482	10.7304	11.1991	11.6778	13.1738	15.867
96.5483	10.8234	11.294	11.7747	13.2767	15.98
96.7484	10.9167	11.3894	11.8721	13.3801	16.0933
96.9485	11.0105	11.4852	11.9699	13.4839	16.2071
97.1486	11.1046	11.5813	12.068	13.588	16.3213
97.3487	11.1992	11.6779	12.1666	13.6926	16.4358
97.5488	11.2942	11.7749	12.2656	13.7976	16.5508
97.7489	11.3895	11.8722	12.3649	13.9029	16.6662
97.949	11.4853	11.97	12.4647	14.0087	16.7819
98.1491	11.5815	12.0682	12.5649	14.1149	16.8981
98.3492	11.678	12.1667	12.6654	14.2214	17.0147
98.5493	11.775	12.2657	12.7664	14.3284	17.1317
98.7494	11.8724	12.3651	12.8678	14.4358	17.249
98.9495	11.9702	12.4648	12.9695	14.5436	17.3668
99.1496	12.0683	12.565	13.0717	14.6517	17.485
99.3497	12.1669	12.6656	13.1743	14.7603	17.6035
99.5498	12.2659	12.7666	13.2772	14.8693	17.7225
99.7499	12.3652	12.8679	13.3806	14.9786	17.8419
99.95	12.465	12.9697	13.4844	15.0884	17.9617
100.15	12.5652	13.0719	13.5886	15.1986	18.0818
100.35	12.6657	13.1744	13.6931	15.3091	18.2024
100.55	12.7667	13.2774	13.7981	15.4201	18.3234
100.75	12.8681	13.3808	13.9035	15.5315	18.4448
100.95	12.9698	13.4845	14.0092	15.6433	18.5665
101.151	13.072	13.5887	14.1154	15.7554	18.6887
101.351	13.1746	13.6933	14.222	15.868	18.8113
101.551	13.2776	13.7983	14.329	15.981	18.9343
101.751	13.3809	13.9036	14.4363	16.0944	19.0576
101.951	13.4847	14.0094	14.5441	16.2081	19.1814
102.151	13.5889	14.1156	14.6523	16.3223	19.3056
102.351	13.6935	14.2222	14.7608	16.4369	19.4302
102.551	13.7984	14.3291	14.8698	16.5519	19.5552
102.751	13.9038	14.4365	14.9792	16.6672	19.6805
102.951	14.0096	14.5443	15.089	16.783	19.8063
103.152	14.1158	14.6525	15.1991	16.8992	19.9325
103.352	14.2223	14.761	15.3097	17.0158	20.0591
103.552	14.3293	14.87	15.4207	17.1327	20.186
103.752	14.4367	14.9794	15.5321	17.2501	20.3134
103.952	14.5445	15.0892	15.6439	17.3679	20.4412
104.152	14.6526	15.1993	15.756	17.4861	20.5694
104.352	14.7612	15.3099	15.8686	17.6047	20.698
104.552	14.8702	15.4209	15.9816	17.7236	20.827
104.752	14.9796	15.5323	16.095	17.843	20.9563
104.952	15.0893	15.644	16.2087	17.9628	21.0861
105.153	15.1995	15.7562	16.3229	18.083	21.2163
105.353	15.3101	15.8688	16.4375	18.2036	21.3469
105.553	15.4211	15.9818	16.5525	18.3245	21.4779
105.753	15.5325	16.0952	16.6679	18.4459	21.6093
105.953	15.6442	16.2089	16.7836	18.5677	21.741
106.153	15.7564	16.3231	16.8998	18.6899	21.8732
106.353	15.869	16.4377	17.0164	18.8125	22.0058
106.553	15.982	16.5527	17.1334	18.9355	22.1388
106.753	16.0954	16.6681	17.2508	19.0588	22.2722
106.953	16.2091	16.7838	17.3686	19.1826	22.406
107.154	16.3233	16.9	17.4867	19.3068	22.5402
107.354	16.4379	17.0166	17.6053	19.4314	22.6747
107.554	16.5529	17.1336	17.7243	19.5564	22.8097
107.754	16.6683	17.251	17.8437	19.6818	22.9451
107.954	16.7841	17.3688	17.9635	19.8075	23.0809
108.154	16.9002	17.4869	18.0836	19.9337	23.2171
108.354	17.0168	17.6055	18.2042	20.0603	23.3537
108.554	17.1338	17.7245	18.3252	20.1873	23.4907
108.754	17.2512	17.8439	18.4466	20.3147	23.6281
108.954	17.369	17.9637	18.5684	20.4425	23.7658
109.155	17.4872	18.0839	18.6906	20.5707	23.904
109.355	17.6057	18.2045	18.8132	20.6992	24.0426
109.555	17.7247	18.3254	18.9361	20.8282	24.1816
109.755	17.8441	18.4468	19.0595	20.9576	24.321
109.955	17.9639	18.5686	19.1833	21.0874	24.4608
110.155	18.0841	18.6908	19.3075	21.2176	24.601
110.355	18.2047	18.8134	19.4321	21.3482	24.7416
110.555	18.3257	18.9364	19.5571	21.4792	24.8826
110.755	18.4471	19.0598	19.6825	21.6106	25.024
110.955	18.5688	19.1836	19.8083	21.7424	25.1658
111.156	18.691	19.3077	19.9345	21.8745	25.308
111.356	18.8136	19.4323	20.061	22.0071	25.4506
111.556	18.9366	19.5573	20.188	22.1401	25.5935
111.756	19.06	19.6827	20.3154	22.2735	25.7369
111.956	19.1838	19.8085	20.4432	22.4073	25.8807
112.156	19.308	19.9347	20.5714	22.5415	26.0249
112.356	19.4326	20.0613	20.7	22.6761	26.1695
112.556	19.5576	20.1883	20.829	22.8111	26.3145
112.756	19.6829	20.3157	20.9584	22.9465	26.4599
112.956	19.8087	20.4435	21.0882	23.0823	26.6057
113.157	19.9349	20.5716	21.2184	23.2185	26.7519
113.357	20.0615	20.7002	21.349	23.3551	26.8985
113.557	20.1885	20.8292	21.48	23.4921	27.0455
113.757	20.3159	20.9586	21.6113	23.6295	27.1929
113.957	20.4437	21.0884	21.7431	23.7673	27.3407
114.157	20.5719	21.2186	21.8753	23.9055	27.4889
114.357	20.7005	21.3492	22.0079	24.0441	27.6375
114.557	20.8295	21.4802	22.1409	24.183	27.7865
114.757	20.9589	21.6116	22.2743	24.3224	27.9359
114.957	21.0887	21.7434	22.4081	24.4622	28.0857
115.158	21.2189	21.8756	22.5423	24.6024	28.2359
115.358	21.3495	22.0082	22.6769	24.743	28.3865
115.558	21.4805	22.1412	22.8119	24.884	28.5375
115.758	21.6119	22.2746	22.9473	25.0254	28.6889
115.958	21.7437	22.4084	23.0831	25.1672	28.8407
116.158	21.8758	22.5426	23.2193	25.3094	28.9929
116.358	22.0084	22.6772	23.3559	25.452	29.1455
116.558	22.1414	22.8122	23.4929	25.595	29.2985
116.758	22.2748	22.9476	23.6303	25.7384	29.4519
116.958	22.4086	23.0834	23.7681	25.8822	29.6057
117.159	22.5428	23.2196	23.9063	26.0264	29.7599
117.359	22.6774	23.3562	24.0449	26.171	29.9145
117.559	22.8124	23.4932	24.1839	26.316	30.0696
117.759	22.9478	23.6306	24.3233	26.4614	30.225
117.959	23.0836	23.7684	24.4631	26.6072	30.3808
118.159	23.2198	23.9066	24.6033	26.7535	30.537
118.359	23.3564	24.0452	24.7439	26.9001	30.6936
118.559	23.4934	24.1842	24.8849	27.0471	30.8506
118.759	23.6308	24.3236	25.0263	27.1945	31.008
118.959	23.7686	24.4634	25.1681	27.3423	31.1658
119.16	23.9068	24.6036	25.3103	27.4905	31.324
119.36	24.0454	24.7442	25.4529	27.6391	31.4826
119.56	24.1845	24.8852	25.5959	27.7881	31.6416
119.76	24.3239	25.0266	25.7393	27.9375	31.801
119.96	24.4637	25.1684	25.8831	28.0873	31.9608
120.16	24.6039	25.3106	26.0273	28.2375	32.1211
120.36	24.7445	25.4532	26.1719	28.3881	32.2817
120.56	24.8855	25.5962	26.3169	28.5391	32.4427
120.76	25.0269	25.7396	26.4623	28.6905	32.6041
120.96	25.1687	25.8834	26.6082	28.8423	32.7659
121.161	25.3109	26.0276	26.7544	28.9945	32.9281
121.361	25.4535	26.1722	26.901	29.1472	33.0907
121.561	25.5965	26.3172	27.048	29.3002	33.2537
121.761	25.7399	26.4626	27.1954	29.4536	33.4172
121.961	25.8837	26.6085	27.3432	29.6074	33.581
122.161	26.0279	26.7547	27.4914	29.7616	33.7452
122.361	26.1725	26.9013	27.64	29.9162	33.9098
122.561	26.3175	27.0483	27.789	30.0712	34.0748
122.761	26.4629	27.1957	27.9384	30.2266	34.2402
122.961	26.6088	27.3435	28.0882	30.3824	34.406
123.162	26.755	27.4917	28.2385	30.5387	34.5723
123.362	26.9016	27.6403	28.3891	30.6953	34.7389
123.562	27.0486	27.7893	28.5401	30.8523	34.9059
123.762	27.196	27.9387	28.6915	31.0097	35.0733
123.962	27.3438	28.0886	28.8433	31.1675	35.2411
124.162	27.492	28.2388	28.9955	31.3257	35.4093
124.362	27.6406	28.3894	29.1481	31.4843	35.578
124.562	27.7896	28.5404	29.3011	31.6434	35.747
124.762	27.9391	28.6918	29.4546	31.8028	35.9164
124.962	28.0889	28.8436	29.6084	31.9626	36.0862
125.163	28.2391	28.9958	29.7626	32.1228	36.2564
125.363	28.3897	29.1484	29.9172	32.2834	36.4271
125.563	28.5407	29.3015	30.0722	32.4444	36.5981
125.763	28.6921	29.4549	30.2276	32.6058	36.7695
125.963	28.8439	29.6087	30.3834	32.7677	36.9413
126.163	28.9961	29.7629	30.5397	32.9299	37.1135
126.363	29.1488	29.9175	30.6963	33.0925	37.2862
126.563	29.3018	30.0725	30.8533	33.2555	37.4592
126.763	29.4552	30.228	31.0107	33.4189	37.6326
126.963	29.609	30.3838	31.1685	33.5828	37.8064
127.164	29.7632	30.54	31.3267	33.747	37.9807
127.364	29.9178	30.6966	31.4854	33.9116	38.1553
127.564	30.0729	30.8536	31.6444	34.0766	38.3303
127.764	30.2283	31.011	31.8038	34.242	38.5057
127.964	30.3841	31.1689	31.9636	34.4079	38.6816
128.164	30.5403	31.3271	32.1238	34.5741	38.8578
128.364	30.6969	31.4857	32.2845	34.7407	39.0344
128.564	30.854	31.6447	32.4455	34.9077	39.2114
128.764	31.0114	31.8041	32.6069	35.0752	39.3889
128.964	31.1692	31.964	32.7687	35.243	39.5667
129.165	31.3274	32.1242	32.9309	35.4112	39.7449
129.365	31.486	32.2848	33.0936	35.5798	39.9235
129.565	31.6451	32.4458	33.2566	35.7488	40.1026
129.765	31.8045	32.6072	33.42	35.9183	40.282
129.965	31.9643	32.7691	33.5838	36.0881	40.4618
130.165	32.1245	32.9313	33.7481	36.2583	40.6421
130.365	32.2851	33.0939	33.9127	36.4289	40.8227
130.565	32.4462	33.2569	34.0777	36.6	41.0037
130.765	32.6076	33.4204	34.2431	36.7714	41.1851
130.965	32.7694	33.5842	34.4089	36.9432	41.367
131.166	32.9316	33.7484	34.5752	37.1155	41.5492
131.366	33.0943	33.913	34.7418	37.2881	41.7318
131.566	33.2573	34.0781	34.9088	37.4611	41.9149
131.766	33.4207	34.2435	35.0763	37.6345	42.0983
131.966	33.5845	34.4093	35.2441	37.8084	42.2821
132.166	33.7488	34.5755	35.4123	37.9826	42.4664
132.366	33.9134	34.7422	35.5809	38.1572	42.651
132.566	34.0784	34.9092	35.75	38.3323	42.836
132.766	34.2438	35.0766	35.9194	38.5077	43.0215
132.966	34.4097	35.2444	36.0892	38.6835	43.2073
133.167	34.5759	35.4127	36.2594	38.8597	43.3935
133.367	34.7425	35.5813	36.4301	39.0364	43.5802
133.567	34.9095	35.7503	36.6011	39.2134	43.7672
133.767	35.077	35.9198	36.7725	39.3908	43.9546
133.967	35.2448	36.0896	36.9444	39.5687	44.1425
134.167	35.413	36.2598	37.1166	39.7469	44.3307
134.367	35.5817	36.4304	37.2892	39.9255	44.5193
134.567	35.7507	36.6015	37.4623	40.1046	44.7084
134.767	35.9201	36.7729	37.6357	40.284	44.8978
134.967	36.09	36.9447	37.8095	40.4638	45.0877
135.168	36.2602	37.117	37.9838	40.6441	45.2779
135.368	36.4308	37.2896	38.1584	40.8247	45.4685
135.568	36.6019	37.4626	38.3334	41.0057	45.6596
135.768	36.7733	37.6361	38.5089	41.1872	45.851
135.968	36.9451	37.8099	38.6847	41.369	46.0429
136.168	37.1174	37.9841	38.8609	41.5513	46.2351
136.368	37.29	38.1588	39.0376	41.7339	46.4277
136.568	37.463	38.3338	39.2146	41.9169	46.6208
136.768	37.6365	38.5092	39.392	42.1004	46.8142
136.968	37.8103	38.6851	39.5699	42.2842	47.0081
137.169	37.9845	38.8613	39.7481	42.4684	47.2023
137.369	38.1592	39.0379	39.9267	42.6531	47.3969
137.569	38.3342	39.215	40.1058	42.8381	47.592
137.769	38.5096	39.3924	40.2852	43.0236	47.7874
137.969	38.6855	39.5703	40.465	43.2094	47.9833
138.169	38.8617	39.7485	40.6453	43.3956	48.1795
138.369	39.0383	39.9271	40.8259	43.5823	48.3762
138.569	39.2154	40.1062	41.007	43.7693	48.5732
138.769	39.3928	40.2856	41.1884	43.9568	48.7707
138.969	39.5707	40.4654	41.3702	44.1446	48.9685
139.17	39.7489	40.6457	41.5525	44.3329	49.1668
139.37	39.9275	40.8263	41.7351	44.5215	49.3654
139.57	40.1066	41.0074	41.9182	44.7105	49.5644
139.77	40.286	41.1888	42.1016	44.9	49.7639
139.97	40.4658	41.3706	42.2854	45.0898	49.9637
140.17	40.6461	41.5529	42.4697	45.2801	50.164
140.37	40.8267	41.7355	42.6543	45.4707	50.3646
140.57	41.0078	41.9186	42.8394	45.6618	50.5657
140.77	41.1892	42.102	43.0248	45.8532	50.7671
140.97	41.3711	42.2859	43.2107	46.045	50.969
141.171	41.5533	42.4701	43.3969	46.2373	51.1712
141.371	41.7359	42.6547	43.5835	46.4299	51.3739
141.571	41.919	42.8398	43.7706	46.623	51.5769
141.771	42.1024	43.0252	43.958	46.8164	51.7804
141.971	42.2863	43.2111	44.1459	47.0103	51.9842
142.171	42.4705	43.3973	44.3341	47.2045	52.1885
142.371	42.6552	43.584	44.5228	47.3992	52.3931
142.571	42.8402	43.771	44.7118	47.5942	52.5982
142.771	43.0256	43.9585	44.9013	47.7897	52.8036
142.971	43.2115	44.1463	45.0911	47.9855	53.0095
143.172	43.3977	44.3345	45.2814	48.1818	53.2158
143.372	43.5844	44.5232	45.472	48.3784	53.4224
143.572	43.7714	44.7122	45.6631	48.5755	53.6295
143.772	43.9589	44.9017	45.8545	48.7729	53.8369
143.972	44.1467	45.0915	46.0464	48.9708	54.0448
144.172	44.335	45.2818	46.2386	49.169	54.253
144.372	44.5236	45.4724	46.4313	49.3677	54.4617
144.572	44.7127	45.6635	46.6243	49.5667	54.6707
144.772	44.9021	45.8549	46.8178	49.7662	54.8802
144.972	45.092	46.0468	47.0116	49.966	55.0901
145.173	45.2822	46.239	47.2059	50.1663	55.3003
145.373	45.4729	46.4317	47.4005	50.3669	55.511
145.573	45.6639	46.6247	47.5956	50.568	55.722
145.773	45.8554	46.8182	47.791	50.7695	55.9335
145.973	46.0472	47.012	47.9869	50.9713	56.1453
146.173	46.2395	47.2063	48.1831	51.1736	56.3576
146.373	46.4321	47.4009	48.3798	51.3762	56.5703
146.573	46.6252	47.596	48.5768	51.5793	56.7833
146.773	46.8186	47.7915	48.7743	51.7827	56.9968
146.973	47.0125	47.9873	48.9721	51.9866	57.2106
147.174	47.2067	48.1836	49.1704	52.1908	57.4249
147.374	47.4014	48.3802	49.369	52.3955	57.6396
147.574	47.5964	48.5773	49.5681	52.6006	57.8546
147.774	47.7919	48.7747	49.7676	52.806	58.0701
147.974	47.9878	48.9726	49.9674	53.0119	58.286
148.174	48.184	49.1708	50.1677	53.2181	58.5022
148.374	48.3807	49.3695	50.3683	53.4248	58.7189
148.574	48.5777	49.5686	50.5694	53.6319	58.9359
148.774	48.7752	49.768	50.7708	53.8393	59.1534
148.974	48.973	49.9679	50.9727	54.0472	59.3713
149.175	49.1713	50.1681	51.175	54.2554	59.5895
149.375	49.3699	50.3688	51.3776	54.4641	59.8082
149.575	49.569	50.5698	51.5807	54.6732	60.0273
149.775	49.7685	50.7713	51.7841	54.8826	60.2467
149.975	49.9683	50.9732	51.988	55.0925	60.4666
150.175	50.1686	51.1754	52.1923	55.3028	60.6869
150.375	50.3692	51.3781	52.3969	55.5134	60.9075
150.575	50.5703	51.5811	52.602	55.7245	61.1286
150.775	50.7718	51.7846	52.8074	55.9359	61.3501
150.975	50.9736	51.9885	53.0133	56.1478	61.5719
151.176	51.1759	52.1927	53.2196	56.3601	61.7942
151.376	51.3785	52.3974	53.4262	56.5727	62.0169
151.576	51.5816	52.6025	53.6333	56.7858	62.24
151.776	51.7851	52.8079	53.8408	56.9993	62.4634
151.976	51.9889	53.0138	54.0486	57.2131	62.6873
152.176	52.1932	53.22	54.2569	57.4274	62.9116
152.376	52.3979	53.4267	54.4655	57.6421	63.1362
152.576	52.6029	53.6338	54.6746	57.8571	63.3613
152.776	52.8084	53.8412	54.8841	58.0726	63.5868
152.976	53.0142	54.0491	55.0939	58.2885	63.8127
153.177	53.2205	54.2574	55.3042	58.5047	64.0389
153.377	53.4272	54.466	55.5149	58.7214	64.2656
153.577	53.6342	54.6751	55.7259	58.9385	64.4927
153.777	53.8417	54.8846	55.9374	59.156	64.7201
153.977	54.0496	55.0944	56.1493	59.3738	64.948
154.177	54.2578	55.3047	56.3615	59.5921	65.1763
154.377	54.4665	55.5154	56.5742	59.8108	65.405
154.577	54.6756	55.7264	56.7873	60.0298	65.634
154.777	54.885	55.9379	57.0008	60.2493	65.8635
154.977	55.0949	56.1498	57.2146	60.4692	66.0934
155.178	55.3052	56.362	57.4289	60.6895	66.3237
155.378	55.5159	56.5747	57.6436	60.9101	66.5544
155.578	55.7269	56.7878	57.8586	61.1312	66.7854
155.778	55.9384	57.0013	58.0741	61.3527	67.0169
155.978	56.1503	57.2151	58.29	61.5745	67.2488
156.178	56.3625	57.4294	58.5063	61.7968	67.4811
156.378	56.5752	57.6441	58.7229	62.0195	67.7137
156.578	56.7883	57.8591	58.94	62.2426	67.9468
156.778	57.0017	58.0746	59.1575	62.466	68.1803
156.978	57.2156	58.2905	59.3753	62.6899	68.4142
157.179	57.4299	58.5068	59.5936	62.9142	68.6485
157.379	57.6446	58.7234	59.8123	63.1389	68.8831
157.579	57.8596	58.9405	60.0314	63.364	69.1182
157.779	58.0751	59.158	60.2508	63.5894	69.3537
157.979	58.291	59.3759	60.4707	63.8153	69.5896
158.179	58.5073	59.5941	60.691	64.0416	69.8259
158.379	58.7239	59.8128	60.9117	64.2683	70.0626
158.579	58.941	60.0319	61.1327	64.4953	70.2996
158.779	59.1585	60.2514	61.3542	64.7228	70.5371
158.979	59.3764	60.4712	61.5761	64.9507	70.775
159.18	59.5946	60.6915	61.7984	65.179	71.0133
159.38	59.8133	60.9122	62.0211	65.4077	71.252
159.58	60.0324	61.1333	62.2441	65.6367	71.4911
159.78	60.2519	61.3547	62.4676	65.8662	71.7305
159.98	60.4717	61.5766	62.6915	66.0961	71.9704
160.18	60.692	61.7989	62.9158	66.3264	72.2107
160.38	60.9127	62.0216	63.1405	66.5571	72.4514
160.58	61.1338	62.2447	63.3655	66.7882	72.6925
160.78	61.3553	62.4681	63.591	67.0196	72.934
160.98	61.5771	62.692	63.8169	67.2515	73.1759
161.181	61.7994	62.9163	64.0432	67.4838	73.4182
161.381	62.0221	63.141	64.2699	67.7165	73.6608
161.581	62.2452	63.3661	64.4969	67.9496	73.9039
161.781	62.4687	63.5915	64.7244	68.1831	74.1474
161.981	62.6925	63.8174	64.9523	68.4169	74.3913
162.181	62.9168	64.0437	65.1806	68.6512	74.6356
162.381	63.1415	64.2704	65.4093	68.8859	74.8803
162.581	63.3666	64.4975	65.6384	69.121	75.1254
162.781	63.5921	64.725	65.8678	69.3565	75.3709
162.981	63.818	64.9528	66.0977	69.5924	75.6168
163.182	64.0442	65.1811	66.328	69.8287	75.8631
163.382	64.2709	65.4098	66.5587	70.0654	76.1098
163.582	64.498	65.6389	66.7898	70.3024	76.3568
163.782	64.7255	65.8684	67.0213	70.5399	76.6043
163.982	64.9534	66.0983	67.2532	70.7778	76.8522
164.182	65.1817	66.3286	67.4854	71.0161	77.1005
164.382	65.4103	66.5592	67.7181	71.2548	77.3492
164.582	65.6394	66.7903	67.9512	71.4939	77.5983
164.782	65.8689	67.0218	68.1847	71.7334	77.8478
164.982	66.0988	67.2537	68.4186	71.9733	78.0977
165.183	66.3291	67.486	68.6529	72.2136	78.348
165.383	66.5598	67.7187	68.8876	72.4543	78.5987
165.583	66.7909	67.9518	69.1227	72.6954	78.8498
165.783	67.0224	68.1853	69.3582	72.9368	79.1013
165.983	67.2542	68.4191	69.594	73.1787	79.3532
166.183	67.4865	68.6534	69.8303	73.421	79.6055
166.383	67.7192	68.8881	70.067	73.6637	79.8582
166.583	67.9523	69.1232	70.3041	73.9068	80.1113
166.783	68.1858	69.3587	70.5416	74.1503	80.3648
166.983	68.4197	69.5946	70.7795	74.3942	80.6187
167.184	68.654	69.8309	71.0178	74.6385	80.873
167.384	68.8887	70.0676	71.2565	74.8832	81.1277
167.584	69.1238	70.3047	71.4956	75.1283	81.3828
167.784	69.3593	70.5422	71.7351	75.3738	81.6383
167.984	69.5952	70.7801	71.975	75.6197	81.8942
168.184	69.8315	71.0184	72.2153	75.866	82.1505
168.384	70.0681	71.2571	72.456	76.1127	82.4072
168.584	70.3052	71.4962	72.6971	76.3598	82.6643
168.784	70.5427	71.7356	72.9386	76.6073	82.9218
168.984	70.7806	71.9755	73.1805	76.8552	83.1797
169.185	71.0189	72.2158	73.4228	77.1035	83.438
169.385	71.2576	72.4565	73.6655	77.3522	83.6967
169.585	71.4967	72.6976	73.9085	77.6013	83.9558
169.785	71.7362	72.9391	74.152	77.8508	84.2153
169.985	71.9761	73.181	74.3959	78.1007	84.4752
170.185	72.2164	73.4233	74.6402	78.351	84.7355
170.385	72.4571	73.666	74.8849	78.6017	84.9962
170.585	72.6982	73.9091	75.13	78.8528	85.2573
170.785	72.9397	74.1526	75.3755	79.1043	85.5189
170.985	73.1816	74.3965	75.6214	79.3562	85.7808
171.186	73.4239	74.6408	75.8677	79.6085	86.0431
171.386	73.6666	74.8855	76.1144	79.8612	86.3058
171.586	73.9097	75.1306	76.3615	80.1143	86.5689
171.786	74.1532	75.3761	76.609	80.3678	86.8324
171.986	74.3971	75.622	76.857	80.6217	87.0963
172.186	74.6414	75.8683	77.1053	80.876	87.3606
172.386	74.8861	76.115	77.354	81.1307	87.6253
172.586	75.1312	76.3621	77.6031	81.3858	87.8904
172.786	75.3767	76.6096	77.8526	81.6413	88.1559
172.986	75.6226	76.8575	78.1025	81.8972	88.4219
173.187	75.8689	77.1058	78.3528	82.1536	88.6882
173.387	76.1156	77.3545	78.6035	82.4103	88.9549
173.587	76.3627	77.6037	78.8546	82.6674	89.222
173.787	76.6102	77.8532	79.1061	82.9249	89.4895
173.987	76.8581	78.1031	79.358	83.1828	89.7574
174.187	77.1064	78.3534	79.6103	83.4411	90.0257
174.387	77.3551	78.6041	79.863	83.6998	90.2944
174.587	77.6042	78.8552	80.1161	83.9589	90.5636
174.787	77.8537	79.1067	80.3696	84.2184	90.8331
174.987	78.1037	79.3586	80.6235	84.4783	91.103
175.188	78.354	79.6109	80.8778	84.7386	91.3733
175.388	78.6047	79.8636	81.1325	84.9994	91.644
175.588	78.8558	80.1167	81.3877	85.2605	91.9151
175.788	79.1073	80.3702	81.6432	85.522	92.1867
175.988	79.3592	80.6241	81.8991	85.7839	92.4586
176.188	79.6115	80.8784	82.1554	86.0462	92.7309
176.388	79.8642	81.1332	82.4121	86.3089	93.0036
176.588	80.1173	81.3883	82.6692	86.572	93.2767
176.788	80.3708	81.6438	82.9267	86.8356	93.5502
176.988	80.6247	81.8997	83.1846	87.0995	93.8242
177.189	80.879	82.156	83.4429	87.3638	94.0985
177.389	81.1338	82.4127	83.7017	87.6285	94.3732
177.589	81.3889	82.6698	83.9608	87.8936	94.6483
177.789	81.6444	82.9273	84.2203	88.1591	94.9238
177.989	81.9003	83.1852	84.4802	88.425	95.1998
178.189	82.1566	83.4436	84.7405	88.6914	95.4761
178.389	82.4133	83.7023	85.0012	88.9581	95.7528
178.589	82.6704	83.9614	85.2623	89.2252	96.0299
178.789	82.9279	84.2209	85.5239	89.4927	96.3075
178.989	83.1859	84.4808	85.7858	89.7606	96.5854
179.19	83.4442	84.7411	86.0481	90.029	96.8637
179.39	83.7029	85.0018	86.3108	90.2977	97.1424
179.59	83.962	85.263	86.5739	90.5668	97.4215
179.79	84.2215	85.5245	86.8374	90.8363	97.7011
179.99	84.4814	85.7864	87.1014	91.1062	97.981
180.19	84.7418	86.0487	87.3657	91.3766	98.2613
180.39	85.0025	86.3114	87.6304	91.6473	98.542
180.59	85.2636	86.5746	87.8955	91.9184	98.8232
180.79	85.5251	86.8381	88.161	92.1899	99.1047
180.99	85.787	87.102	88.427	92.4618	99.3866
181.191	86.0493	87.3663	88.6933	92.7342	99.669
181.391	86.3121	87.631	88.96	93.0069	99.9517
181.591	86.5752	87.8961	89.2271	93.28	100.235
181.791	86.8387	88.1617	89.4946	93.5535	100.518
181.991	87.1026	88.4276	89.7626	93.8275	100.802
182.191	87.3669	88.6939	90.0309	94.1018	101.087
182.391	87.6317	88.9606	90.2996	94.3765	101.371
182.591	87.8968	89.2278	90.5687	94.6516	101.656
182.791	88.1623	89.4953	90.8382	94.9272	101.942
182.991	88.4282	89.7632	91.1082	95.2031	102.228
183.192	88.6945	90.0315	91.3785	95.4794	102.514
183.392	88.9613	90.3002	91.6492	95.7561	102.801
183.592	89.2284	90.5694	91.9203	96.0333	103.088
183.792	89.4959	90.8389	92.1919	96.3108	103.376
183.992	89.7638	91.1088	92.4638	96.5887	103.664
184.192	90.0322	91.3791	92.7361	96.867	103.952
184.392	90.3009	91.6499	93.0088	97.1458	104.241
184.592	90.57	91.921	93.282	97.4249	104.53
184.792	90.8395	92.1925	93.5555	97.7044	104.819
184.992	91.1095	92.4644	93.8294	97.9844	105.109
185.193	91.3798	92.7368	94.1038	98.2647	105.4
185.393	91.6505	93.0095	94.3785	98.5454	105.69
185.593	91.9216	93.2826	94.6536	98.8266	105.981
185.793	92.1932	93.5562	94.9291	99.1081	106.273
185.993	92.4651	93.8301	95.2051	99.39	106.565
186.193	92.7374	94.1044	95.4814	99.6724	106.857
186.393	93.0102	94.3791	95.7581	99.9551	107.15
186.593	93.2833	94.6543	96.0353	100.238	107.443
186.793	93.5568	94.9298	96.3128	100.522	107.737
186.993	93.8307	95.2057	96.5907	100.806	108.031
187.194	94.1051	95.4821	96.8691	101.09	108.325
187.394	94.3798	95.7588	97.1478	101.375	108.62
187.594	94.6549	96.0359	97.4269	101.66	108.915
187.794	94.9305	96.3135	97.7065	101.945	109.21
187.994	95.2064	96.5914	97.9864	102.231	109.506
188.194	95.4827	96.8697	98.2667	102.518	109.803
188.394	95.7595	97.1485	98.5475	102.804	110.099
188.594	96.0366	97.4276	98.8286	103.092	110.397
188.794	96.3141	97.7071	99.1101	103.379	110.694
188.994	96.5921	97.9871	99.3921	103.667	110.992
189.195	96.8704	98.2674	99.6744	103.955	111.29
189.395	97.1491	98.5481	99.9571	104.244	111.589
189.595	97.4283	98.8293	100.24	104.533	111.888
189.795	97.7078	99.1108	100.524	104.823	112.188
189.995	97.9877	99.3927	100.808	105.113	112.488
190.195	98.2681	99.6751	101.092	105.403	112.788
190.395	98.5488	99.9578	101.377	105.694	113.089
190.595	98.8299	100.241	101.662	105.985	113.39
190.795	99.1115	100.524	101.947	106.277	113.692
190.995	99.3934	100.808	102.233	106.568	113.993
191.196	99.6758	101.093	102.52	106.861	114.296
191.396	99.9585	101.378	102.807	107.154	114.599
191.596	100.242	101.663	103.094	107.447	114.902
191.796	100.525	101.948	103.381	107.74	115.205
191.996	100.809	102.234	103.669	108.034	115.509
192.196	101.093	102.52	103.957	108.329	115.814
192.396	101.378	102.807	104.246	108.623	116.118
192.596	101.663	103.094	104.535	108.918	116.423
192.796	101.949	103.382	104.825	109.214	116.729
192.996	102.235	103.67	105.115	109.51	117.035
193.197	102.521	103.958	105.405	109.806	117.341
193.397	102.808	104.247	105.696	110.103	117.648
193.597	103.095	104.536	105.987	110.4	117.955
193.797	103.383	104.826	106.279	110.698	118.263
193.997	103.671	105.116	106.571	110.996	118.571
194.197	103.959	105.406	106.863	111.294	118.879
194.397	104.248	105.697	107.156	111.593	119.188
194.597	104.537	105.988	107.449	111.892	119.497
194.797	104.826	106.279	107.742	112.191	119.807
194.997	105.116	106.571	108.036	112.491	120.116
195.198	105.407	106.864	108.331	112.792	120.427
195.398	105.697	107.156	108.625	113.092	120.738
195.598	105.988	107.45	108.921	113.394	121.049
195.798	106.28	107.743	109.216	113.695	121.36
195.998	106.572	108.037	109.512	113.997	121.672
196.198	106.864	108.331	109.808	114.299	121.985
196.398	107.157	108.626	110.105	114.602	122.297
196.598	107.45	108.921	110.402	114.905	122.611
196.798	107.744	109.217	110.7	115.209	122.924
196.998	108.038	109.513	110.998	115.513	123.238
197.199	108.332	109.809	111.296	115.817	123.552
197.399	108.627	110.106	111.595	116.122	123.867
197.599	108.922	110.403	111.894	116.427	124.182
197.799	109.218	110.701	112.194	116.733	124.498
197.999	109.513	110.999	112.494	117.039	124.814
198.199	109.81	111.297	112.794	117.345	125.13
198.399	110.107	111.596	113.095	117.652	125.447
198.599	110.404	111.895	113.396	117.959	125.764
198.799	110.701	112.194	113.697	118.266	126.082
198.999	110.999	112.494	113.999	118.574	126.4
199.2	111.298	112.795	114.302	118.883	126.718
199.4	111.596	113.095	114.604	119.192	127.037
199.6	111.895	113.397	114.908	119.501	127.356
199.8	112.195	113.698	115.211	119.81	127.675
[truncated: 1 more rows]
