# Supplementary material for: Electronic origin of reorganization energy in interfacial electron transfer
Source: Nature. 2026 Apr 22;653(8113):98–103. doi: 10.1038/s41586-026-10311-2 (PMC13149326; doi:10.1038/s41586-026-10311-2)
Supplement: Supplementary file 11 — Source Data Extended Data Fig. 9 [file 41586_2026_10311_MOESM11_ESM.xlsx]

## Sheet: ExtendedFig9_data
EF	KramersV0	KramersV0ref	KramersV5	KramersV5ref	KramersV10	KramersV10ref
-0.45	79.5444	7.37521	64.3018	7.59405	29.5678	10.3076
-0.439773	76.6271	7.20754	62.0468	7.42482	28.5135	10.2122
-0.429545	73.7395	7.03998	59.8529	7.25639	27.8835	9.84259
-0.419318	70.8751	6.87235	57.648	7.07949	27.9301	9.61708
-0.409091	68.0416	6.70478	55.4692	6.91104	27.079	9.41029
-0.398864	65.2307	6.53708	53.3111	6.74502	26.2067	9.11038
-0.388636	62.4517	6.36955	51.164	6.56259	25.2708	8.97162
-0.378409	59.7055	6.20195	49.0359	6.39554	24.3919	8.68764
-0.368182	56.9893	6.03441	46.928	6.2213	23.5149	8.47198
-0.357955	54.3075	5.86668	44.8414	6.05433	22.6207	8.11811
-0.347727	51.6612	5.69931	42.7773	5.8863	21.8625	8.08377
-0.3375	49.0549	5.53145	40.6929	5.7175	20.7092	7.72386
-0.327273	46.4816	5.36403	38.6911	5.54812	19.778	7.5267
-0.317045	43.9552	5.19644	36.649	5.37833	19.2082	7.26672
-0.306818	41.4716	5.02892	34.7584	5.20826	18.2045	7.03755
-0.296591	39.031	4.86138	32.8322	5.03798	17.473	6.84925
-0.286364	36.6383	4.69406	30.9359	4.8563	17.0273	6.5686
-0.276136	34.2963	4.52666	29.0715	4.68921	16.05	6.29771
-0.265909	32.0072	4.35938	27.2413	4.52115	15.3638	6.13892
-0.255682	29.7738	4.19216	25.4464	4.35609	14.5352	5.87889
-0.245455	27.5981	4.02509	23.6923	4.18311	13.5793	5.55288
-0.235227	25.4823	3.85822	21.9787	4.01351	12.8005	5.35925
-0.225	23.4349	3.69137	20.3085	3.83549	12.0201	5.16683
-0.214773	21.4484	3.52519	18.7063	3.66807	11.4166	5.00966
-0.204545	19.5362	3.35926	17.1288	3.49479	10.6385	4.69457
-0.194318	17.698	3.19376	15.8512	3.32801	9.8779	4.495
-0.184091	15.9381	3.02884	14.2636	3.16071	9.05469	4.20183
-0.173864	14.2599	2.86481	12.7467	2.99324	8.37011	3.99055
-0.163636	12.6673	2.70194	11.3428	2.82595	7.72167	3.78041
-0.153409	11.1646	2.5403	10.0502	2.65576	6.95456	3.57422
-0.143182	9.75483	2.38022	8.8488	2.49114	6.2235	3.30021
-0.132955	8.44169	2.22258	7.72288	2.32752	5.58619	3.0389
-0.122727	7.22805	2.06757	6.66868	2.16558	4.98469	2.83523
-0.1125	6.11734	1.91595	5.69051	2.00523	4.42578	2.60053
-0.102273	5.11081	1.76862	4.79402	1.84991	3.84483	2.4129
-0.0920455	4.21001	1.62669	3.98295	1.69816	3.19224	2.16475
-0.0818182	3.41493	1.49144	3.25918	1.54046	2.76791	1.91554
-0.0715909	2.72382	1.36437	2.62311	1.40546	2.30103	1.70411
-0.0613636	2.13315	1.24729	2.07368	1.2787	1.8946	1.52996
-0.0511364	1.63797	1.14236	1.60791	1.16269	1.51718	1.29193
-0.0409091	1.23037	1.05185	1.22072	1.06017	1.19143	1.13309
-0.0306818	0.901078	0.978049	0.904757	0.974005	0.915938	0.99386
-0.0204545	0.638662	0.923365	0.65064	0.906926	0.68685	0.8786
-0.0102273	0.431122	0.889621	0.447415	0.861368	0.497136	0.692921
0	0.264684	0.878196	0.281816	0.83911	0.335384	0.743927
